# Supplementary material for: Characterization of a Wheat Breeders’ Array suitable for high‐throughput SNP genotyping of global accessions of hexaploid bread wheat (Triticum aestivum)
Source: Plant Biotechnol J. 2016 Nov 23;15(3):390–401. doi: 10.1111/pbi.12635 (PMC5316916; doi:10.1111/pbi.12635)
Supplement: Supplementary file 1 — Table S1 SNP markers selected for the Wheat Breeders’ Array and associated information [file PBI-15-390-s004.xlsx]

## Sheet: combined.txt
35K SNPId	Affx ID	Sequence	SNPType	820K Affycode	BAcode	IselectID	BS code Cerealsdb derived	BS code BLAST derived	KASP Validation	KaspMapLocationAxC	Kasp_cMAxC	KaspMapLocationSxR	Kasp_cMSxR	KaspMapLocationSxO	Kasp_cMSxO	Co-dominant	AxC chromosome	linkage group	cM	SxR chromosome	linkage group	cM	SxO chromosome	linkage group	cM	PhysicalIWGSC Blast	PhysicalSurveySequenceContig	PhysicalNulliTetra	Adhoc	Akteur	Alcedo	Alchemy	Altigo	Apache	Apogee	Avalon	Azzerti	Bacanora	Badger	Batis	Battalion	Beluga	Bergamo	Bermude	Biscay	Bobwhite	Boregar	Brompton	Bussard
AX-95070074	Affx-92490545	ACGAAACAAACTAGCGTGCATTGGTCTTTGATCTC[A/G]CAAAGGAAGTACAGTTCTACATGAAATTTTATGCT	R	AX-95070074	BA00000056											Partially co-dominant										2DL	_9860739_9642_151182_4505460-,...,9716343-		BB	BB	BB	BB	BB	BB	BB	BB	BB	AA	BB	BB	BB	BB	BB	BB	BB	AA	BB	BB	BB
AX-94738422	Affx-92357055	TGCGCACGTTCACTGTCGACATGAAGATCACCGTG[C/T]ACTCGTCCAAGGCCGTCAAGCCCGAGTATGGCGCC	Y	AX-94738422	BA00000073											Dominant	2B	2B	157.486				2B	2B	469.946	2BL	_8026370_394_1311_4889803+,7926685+,7733285+		AA	AA	AA	AA	AA	AB	AB	AA	AB	AA	AB	AA	AA	AB	AB	AA	AA	AB	AA	AA	AA
AX-94381257	Affx-92956901	TGGGTTAGCTAATCCTGGAGAATCAGTCACCTATA[C/T]GTGCACTACCGAAACGGCAGCCATGGCAGCGTATA	Y	AX-94381257	BA00000100											Co-dominant										4AL	_7175509_15210_520555_152421-,...,7038952-	4A	AA	AA	AA	AA	AA	AA	BB	AA	AA	AA	AA	AA	AA	AA	AA	AA	AA	BB	AA	AA	AA
AX-94381264	Affx-92618294	CTTGAGAGGTCGAATGGTTGCCCAGTGAAATGCGC[A/G]TCTTCTTTCAACTTCTGTTGGTTGGTCTTGTTTTT	R	AX-94381264	BA00000134											Dominant										3AL	_4330607_4382_50767_1192673+,...,123366+		BB	BB	BB	BB	BB	BB	BB	BB	BB	BB	BB	BB	BB	BB	BB	BB	BB	AB	BB	BB	BB
AX-94738449	Affx-92232222	CGCACACAACTCCGAGATATGGGATTTGAAGACAC[A/G]AAAAGTTGTTCACACTCTTAGCGTGAGTGGGCACA	R	AX-94738449	BA00000159											Dominant										4AL	_7174118_2634_119708_7040790-,...,7012663-		AA	AB	AB	AA	AA	AA	AB	AA	AB	AA	AA	AB	AA	AA	AB	AA	AA	AB	AA	AA	AB
AX-94738469	Affx-92181128	AATTACAGAAACATCAAAGGCTGGACATCAAGGCC[C/T]GGTCTCCAGCTTCCCACTCTAGCTGAATAAACACC	Y	AX-94738469	BA00000219											Co-dominant							4A	4A	298.787	4AL	_7016822_3426_225371_561051+,1210199-,1555963+	4A	AA	AA	AA	AA	AA	AA	AA	AA	AA	AA	AA	AA	AA	AA	AA	AA	AA	AA	AA	AA	AA
AX-95070110	Affx-92963936	AGGGGCTGACCGCTAAGCAACCCAGCGAGTGATGC[G/T]TTTACATGCCTTGTTGTGTGGTGATGTATCATTGC	K	AX-95070110	BA00000221											Partially co-dominant										2DS	_5389489_12467_556957_5305102+,...,3552356+		AB	AB	AB	AB	AB	AB	AB	AB	AB	AB	AB	AB	AB	AB	AB	AB	AB	AB	AB	AB	AB
AX-94738479	Affx-92755361	TTGTGCTAACTTGTTCCTTTTGCTTGTCTGTGATA[C/T]AATGCTACATAACTTTAAACTGGGAATTTATGACT	Y	AX-94738479	BA00000245											Dominant										4DL	_14379047_17976_645451_6950017-,...,2193900-		AB	AB	AB	AB	AB	AB	AB	AB	AB	AB	AB	AB	AB	AB	AB	AB	AB	AB	AB	AB	AB
AX-94381285	Affx-92280683	TGTTGGCTTTTCCTCTAATTTCATTTCATTTGTAA[C/T]CCGATTATGTGAACTGGTGATGATACGAGTTATTT	Y	AX-94381285	BA00000251											Dominant										1AS	_3269411_5408_161713_1009046+,...,2603834+	-	AA	AA	AA	AA	AA	AA	AA	AA	AA	AB	AA	AA	AA	AA	AA	AA	AA	AB	AA	AA	AA
AX-95070128	Affx-92900695	CCCTGCGGCCGGCGCTGAGGCGTCCGAGATTCGGA[A/G]GGTGGAGCCGGTGGGTGGGTGGCAACAGGCAATGA	R	AX-95070128	BA00000275											Dominant										7DL	_3327601_16127_421571_662102-,...,1500189+		AA	AA	AA	AA	AA	AA	AA	-	AA	AA	AA	AA	AA	AB	AA	AA	AA	AA	AA	AA	-
AX-95070133	Affx-92237986	AAGAACCCAGGCAACAAGCACAGACGGAAGGCAAA[A/T]CTCAAGGTGGCGAAACCAAGGCACCAGCCTCTGAA	W	AX-95070133	BA00000295		BS00072020	BS00072020	Validated	5B	97.6		0		0	Co-dominant	5B	5B	336.135							5BL	_10926231_19281_816166_5946567+,...,10014375-		BB	BB	BB	BB	BB	BB	AA	BB	BB	AA	AA	BB	BB	BB	BB	BB	BB	BB	BB	BB	BB
AX-94381295	Affx-92206987	ATTCCCCAAGAGCCGATTGTCATCTGGGCCGGCAG[A/T]TGCCACTCTTAAACTCCTTCTGATATCTTGAAATA	W	AX-94381295	BA00000304											Dominant										7DS	_3963312_12489_576822_3808514-,...,2698694-	7D	AA	AA	AA	AA	AA	AA	AA	AA	AA	AA	AA	AB	AA	AA	AA	AA	AA	AA	AA	AA	AA
AX-94548686	Affx-92780720	AAGGTTTCTTCAACCCAGCTGCTATATCAGTCTTG[C/T]CCTTACCAGTCATTGACACTGTTTCTTATCGGCCC	Y	AX-94548686	BA00000320											Co-dominant										1DS	_1309398_4170_398059		BB	BB	BB	BB	BB	BB	BB	BB	BB	AA	BB	BB	BB	BB	BB	BB	BB	AA	BB	AA	BB
AX-94738517	Affx-92514080	AAAAAGGCATCCAGTTTTACCAGGAATTCAGTAAC[A/C]AACAACACATTTTTGTTCTTACAGATATGTTTTGG	M	AX-94738517	BA00000357											Dominant										5DL	_4489499_7603_160132_90933+,...,3921603-	-	BB	BB	BB	BB	BB	BB	BB	BB	BB	BB	BB	BB	BB	BB	BB	BB	BB	BB	BB	BB	BB
AX-95070156	Affx-92782965	TTCGGGAAGGCCAGGAAGGTGTTCGGCATTGAGGT[G/T]TTGCACAAGGATCCACCCCCGAAGGCCTGGCGCCA	K	AX-95070156	BA00000398											Dominant										2DS	_592034_274_3145		-	AA	AA	AA	AA	AA	AA	AA	AA	AA	AA	AA	AA	AA	AA	AA	AA	AA	AA	AA	AA
AX-95070164	Affx-92861006	TGGCTAGTGCTATTGCCGCTCTCGTCCTCTCATCG[A/G]CGAAGGCGACGACACTCATAGTAGTCCAGTACTTA	R	AX-95070164	BA00000420											Co-dominant							7B	7B3	233.309	7BL	_6633229_10705_181657_195561+,...,3073713+		AA	AA	BB	AA	AA	AA	BB	BB	BB	BB	BB	AA	AA	AA	AA	AA	AA	BB	AA	AA	BB
AX-94738539	Affx-92375291	AAGTGGGATGCCATCCGAGTCGAAGACCTCAGGAT[C/T]GACAAGGATGATCTTCTTATTGTCAACTGCTTGTT	Y	AX-94738539	BA00000425											Dominant				5B	5B	151.977				5BL	_10867929_11396_164320_6788321+,...,539201+		AA	AA	AB	AA	AA	AA	AB	AA	AB	AA	AA	AA	AA	AA	AA	AA	AA	AA	AA	AA	AA
AX-94381338	Affx-92753579	AAATCTAGCGATTTCCGTTCTAAAATTCCAATTAT[A/C]TCCCACTTACGTTTTCCTTCGTCATTCTCTTTCCA	M	AX-94381338	BA00000523											Partially co-dominant										3B-	_10470554_10214_325081_2200131+,...,191649-	1B	BB	-	BB	AB	BB	AB	BB	AB	AA	AA	AA	BB	AA	AB	BB	BB	BB	AA	AB	AA	BB
AX-94548723	Affx-92145744	GCATTCCTTCCATTGACAGAGAAGTGCCAGATGTC[G/T]CGAGCCTAGCGGGCCAGCATCGGGGTGTCCCTGTT	K	AX-94548723	BA00000543											Co-dominant										2BL	_8051759_7951_124522_6209280+,...,2486863-	2B	AA	AA	AA	AA	AA	AA	AA	AA	AA	AA	AA	AA	AA	AA	AA	AA	AA	AA	AA	AA	AA
AX-95070189	Affx-92926051	TTTGATAATGGTGCTCTCTGGAATGTATTTGTGTT[A/G]CCAGCCCGCTTCGCCAAGGCCAACTGTGTCTGCTT	R	AX-95070189	BA00000559											Partially co-dominant										5BL	_10732586_297_654_2501955-,4944434+	3A	AA	BB	BB	BB	BB	BB	AA	BB	BB	BB	AB	BB	BB	AA	BB	BB	BB	BB	BB	BB	AA
AX-95070203	Affx-92944722	CTGATCATCTTGGAGTACCTCGACGACGCATTCCC[C/T]GAAAATGGCGCCTCCATCCTCCCTGCCGACCCCTA	Y	AX-95070203	BA00000620											Partially co-dominant							4A	4A	348.341	4AL	_7132148_8378_329060_4620499+,...,2181781-	-	AA	AA	AA	AA	AA	AA	AA	AA	AA	AA	AA	AA	AA	AA	AA	AA	AA	AA	AA	AA	AA
AX-94738625	Affx-92539409	GCCCGGTCGAGAAGGGATTAGAGGGCGGGCCGGTC[A/G]CTACCGAGGATGCGCTCCGGGTAGTGCAGGCTGCG	R	AX-94738625	BA00000677											Dominant										3B-	_10407292_7923_211698_403246+,...,3142422+		BB	BB	BB	BB	-	BB	BB	BB	BB	BB	BB	BB	BB	BB	BB	BB	BB	BB	BB	BB	BB
AX-95070228	Affx-92845505	GGCATCACCACCAAACCTCGCTGCTCGGCAGCCTC[A/G]CTGGACTACAGCAAACAGCTGGCCATCAACTTGCT	R	AX-95070228	BA00000695											Co-dominant										4DS	_2277857_17618_1129288_189280+,2271782+,1966633-	-	AA	BB	AA	BB	BB	AA	BB	BB	BB	BB	BB	AA	BB	BB	AA	BB	BB	AA	BB	BB	BB
AX-94548758	Affx-92630208	TTCGCGTTTCAGGGCGCACTATGACTTAAATCACA[A/G]TATTCATTTCAATTAGGACACGGTTCACAGCTAAT	R	AX-94548758	BA00000713											Dominant										1DL	_703518_641_2582	-	AB	AA	AA	AB	AB	AA	AA	AA	AA	AB	AA	AA	AA	AA	AA	AA	AB	AA	AA	AB	AA
AX-95070238	Affx-92542152	GTGCACTCTTGTTTTGCACTAAACACACACGTTTT[A/G]TGTGATTTATCCATGGATTGTACTGACATTGTCGA	R	AX-95070238	BA00000726											Co-dominant							2B	2B	566.675	2BL	_7958388_17649_523327_1386783+,...,4070244-		BB	BB	BB	BB	BB	BB	BB	BB	BB	AA	BB	BB	BB	BB	BB	BB	BB	AA	BB	BB	BB
AX-95070239	Affx-92405343	CCAGACCACGCCTCCTCTATTGGGTCCCATCCCTG[A/G]AAAGTGCGTAGTCGCCACCAGACCACGCCTCCTCT	R	AX-95070239	BA00000728											Dominant										7BS	_2972254_824_9958	2B	BB	BB	BB	BB	BB	BB	BB	BB	BB	BB	BB	BB	BB	BB	BB	BB	BB	BB	BB	BB	AB
AX-94381384	Affx-92590277	TCACCTTGTTGTCTACCTGTTAAATTTGGGATGAC[A/G]TCTTAGATATGGTGTGACATTTGCATGTACTGGTT	R	AX-94381384	BA00000753											Dominant										7DS	_3874755_5215_179923_960248+,...,978778+	-	AA	AA	AA	AA	AA	AA	AA	AA	AA	AA	AA	AA	AA	AA	AA	AA	AA	AA	AA	AA	AA
AX-94548774	Affx-92891566	TTCCAGATTATACTCAACTCATGGATGATTTCACT[C/G]AATCCTTCGGGCACATTAAGGATGCAGCGTCGAAG	S	AX-94548774	BA00000764											Co-dominant	5B	5B	336.135							5BL	_10874940_16977_388031_7333720-,...,10129116-	5B	BB	BB	AA	BB	BB	BB	AA	BB	BB	AA	AA	BB	BB	BB	BB	BB	BB	BB	BB	BB	BB
AX-95070249	Affx-92921556	GCGACGGCCGGAGCGCTCGTCCTCTTCCACGCTGG[C/T]GGCCAAACCACCCGGATCCAGCTTCATCTTCCACT	Y	AX-95070249	BA00000773											Dominant										4BL	_7035049_2495_12126_6863338+,6955211-,6840222+	-	AB	BB	BB	BB	BB	AB	BB	BB	AB	AB	BB	BB	BB	BB	BB	BB	BB	BB	AB	BB	BB
AX-95070259	Affx-92764749	TGTCTGCAGAACCGTGGTGGCTCGGGGTTCCATTC[A/G]CGAGGTACGTGCGAGCCAGCGTCCTTGTGGAGGTA	R	AX-95070259	BA00000814											Co-dominant										4DL	_14467360_4600_136845_14213701+,...,13588288+	-	-	BB	BB	AA	BB	BB	BB	BB	BB	BB	BB	AA	BB	AA	BB	BB	AA	BB	AA	-	BB
AX-94548792	Affx-92429523	GCTAGAAATCTAACTTCACCAAATGGGGCAGATCA[C/T]GCTTATTAGGTTTCTAGTCAAGATACCTGGTGTCT	Y	AX-94548792	BA00000862											Dominant										4DL	_14431114_4404_305006_11563407-,...,3174265+		BB	BB	BB	BB	BB	BB	AB	BB	BB	BB	BB	BB	BB	BB	BB	BB	BB	AB	BB	BB	BB
AX-94548795	Affx-92754981	TGTATGACGATCTCGGCTTGAGATCATGGGGTTCT[G/T]AAACCATCAATGCTCCGCCGTCCTGACGCCTGTGT	K	AX-94548795	BA00000872											Co-dominant										2AS	_5305194_11282_573637_5157386+,...,827209+		AA	AA	AA	AA	AA	AA	AA	AA	AA	AA	AA	AA	BB	AA	BB	BB	BB	AA	AA	AA	AA
AX-95633110	Affx-92959383	ATCGCGGCGTGTGGTGTGCAGCTGCAGTTCGTGCA[A/G]GTCCTCTACACCCTTGCGCTCGTGCAGGTACGGCT	R	AX-94548796	BA00000874	BS00030497_51										Co-dominant				2B	2B	306.447	2B	2B	712.728	2BS	_5188376_19758_431085_1959928-,...,2016765-	2B	AA	AA	BB	AA	BB	BB	BB	BB	BB	BB	BB	AA	BB	AA	AA	AA	AA	BB	AA	BB	BB
AX-95070275	Affx-92316793	TGTAGGGATGCAGTGATCAGCTGTGAAGTGAAGTC[A/G]TAGGAATGAATCACTTATTTTGCTCAAACCCGTCT	R	AX-95070275	BA00000905											Co-dominant							6A	6A	501.848	6AS	_4372404_4821_285132_1707775+,...,2446540+		BB	AA	AA	BB	BB	AA	BB	BB	AA	BB	AA	AA	AA	BB	BB	BB	BB	BB	BB	BB	AA
AX-95070278	Affx-92677501	AACTAAAGTATGCTTCAAACGAGGAGGTAAAAGTT[A/G]TAAGGAAGTTTGGGCTGAGAAGGTCAGGTAGACAG	R	AX-95070278	BA00000917	wsnp_Ex_c57601_59245380	BS00004282	BS00004282	Validated	1D	57.31		0		0	Co-dominant	4B	4B	2818.22							4AL	_7160240_1931_8735_6444968+,969342+,5723126-		AA	AA	BB	AA	AA	AA	AA	AA	AA	BB	AA	BB	AA	AA	AA	AA	AA	BB	AA	AA	AA
AX-95070289	Affx-92523202	CTTCAGCATAGAATTTTCCAACAGTATGCTGAAGT[C/T]AGCCGCCCATAGGTTTTGATAGTCTCCAAGGTGTT	Y	AX-95070289	BA00000963											Co-dominant				5A	5A	264.97				5AL	_2805181_6356_104124_2670945-,2010245+		BB	AA	BB	AA	AA	BB	AA	AA	AA	AA	AA	BB	AA	AA	BB	AA	AA	BB	AA	AA	AA
AX-94381419	Affx-92467875	GAGGAAGAACAACTGGAAAGGTCCTCAGAAGCCTG[A/G]GGAAGAAACCATTCAAGCCTCACCACCAGACTCCT	R	AX-94381419	BA00000966	BS00075960_51										Dominant							7B	7B2	237.338	7BL	_6633320_1467_8021_200811+,3207675-		BB	BB	BB	AB	BB	BB	BB	BB	AB	BB	BB	BB	BB	BB	BB	BB	BB	BB	AB	BB	BB
AX-94548821	Affx-92294022	CATGCTGGTGCCCGTATTTGTTCTCCTTGGGCTGG[C/T]GGGACTATGTGTCAAACTCCGTAGGGCGCGGAAGC	Y	AX-94548821	BA00000995	IACX8074	BS00009709	BS00009709	Validated	1B	141.32	1B	69.06		0	Dominant	1B	1B2	37.1458	1B	1B	235.819	1B	1B	800.307	1AL	_3926858_17939_533452_2085783-,...,3852021-		AA	AB	AA	AA	AA	AB	AB	AB	AA	AA	AA	AA	AA	AA	AA	AA	AB	AA	AA	AB	AB
AX-94381436	Affx-92451855	TTATAGCAAACATTAAACCTTACAAACAAGCAACC[A/G]CCAAACCACAATCACCAACCTCGTCGATCGCTATG	R	AX-94381436	BA00001055											Dominant										3B-	_10743593_6348_245434_9969646+,7834655+		BB	BB	BB	BB	BB	AB	BB	BB	BB	BB	BB	BB	BB	BB	BB	BB	BB	BB	BB	BB	BB
AX-94738758	Affx-92457982	CAGGTTCTTCACCACTAGCCATTGCCTGATGCAGC[C/T]GGCATGGAAGTCGTGCCCGCAGTGAAGCGTCCCGA	Y	AX-94738758	BA00001073	BS00111236_51										Dominant				2B	2B	291.036				2DL	_9881231_15966_410407_6822854-,...,2567633+	-	AB	AB	BB	BB	AB	BB	BB	BB	BB	BB	BB	AB	AB	BB	BB	BB	AB	BB	AB	-	BB
AX-95070314	Affx-92314814	TGCCTGGTTTAACAGATGACAGTGTACAAGGGACG[A/G]ATCTTATTGCGCTGGTGCAGATTTTACTCATGCAT	R	AX-95070314	BA00001089											Dominant	4B	4B	17473.7				4B	4B	269.007	4DL	_14461706_7046_145746_14134745-,6507278+,14129348-	4D	BB	AB	AB	AB	AB	BB	AB	BB	AB	AB	AB	BB	BB	AB	BB	BB	AB	AB	AB	AB	BB
AX-94381448	Affx-92570980	AGAGGTCTCGCAGCAAACGGAACGGGGAGGAGACT[A/T]TGACACTCTGTGACTGTGAGTGATCCCGAGGAGAG	W	AX-94381448	BA00001122											Partially co-dominant	1B	1B	139.741				1B	1B	571.69	1BL	_3826941_10085_589153_1089687+,...,525105+	1B	BB	BB	BB	AA	AA	BB	BB	BB	BB	BB	AA	BB	AA	BB	AA	AA	BB	BB	BB	BB	BB
AX-94381449	Affx-92361197	CGCCCCCAGAACCTGCAGATCCTCGTCTTCCCAAC[C/T]GGTGTATGTCCTAGAGCGGTGGTAGCATCGGACTC	Y	AX-94381449	BA00001124											Co-dominant							2A	2A	539.348	2AS	_5187287_12248_301776_208506+,...,46931-	-	BB	AA	AA	AA	AA	BB	AA	AA	BB	BB	AA	AA	AA	AA	AA	AA	AA	AA	BB	AA	AA
AX-94738774	Affx-92628709	TGCCTGATCACTATCGTGGCGGACGGGCATACCTC[A/G]GAACCACTGGATCTCACTGTCAAGGTGAACTCTGA	R	AX-94738774	BA00001129											Dominant							3D	3D	1112.78	3B-	_10670319_2966_111983_7886296+,...,3508524+		AA	AA	AB	AA	AA	AA	AB	AA	AA	AA	AA	AA	AA	AA	AA	AA	AA	AA	AA	AA	AA
AX-94548849	Affx-88713479	GTTGTTGACACTATCCATGTTATGTATGTACCATG[A/C]CGGTATCTTAGATTATGCTCTATAAATACATGTCT	M	AX-94548849	BA00001130	RAC875_c19357_122										Co-dominant							6B	6B	465.149	6DL	_2291774_6387_208098		BB	BB	BB	BB	BB	BB	AA	BB	BB	AA	BB	BB	BB	BB	BB	BB	BB	AA	BB	BB	BB
AX-94738780	Affx-92299323	TACCAGACGGCGCTGATGGAGAGCGGGTTCAACCT[G/T]CCGGATCCCAAGGACTTTGCGTCGAGCATCTACCG	K	AX-94738780	BA00001141											Co-dominant				7B	7B	77.626	7B	7B2	314.762	7DL	_3393461_12810_277460_3293500+,...,530769+		BB	BB	BB	AA	BB	BB	AA	AA	AA	BB	AA	BB	AA	AA	BB	AA	BB	AA	AA	AA	BB
AX-95070331	Affx-92181710	TACTGGGAGGAAGTTTATAAGCACAAGTTGGAACA[A/G]AAGTACATTAACCAAGGAGAGGATAGGAGGAGCAA	R	AX-95070331	BA00001152											Dominant										3DL	_6843060_579_1189_2374180+,428147+,6229304+	3A	BB	BB	BB	BB	BB	BB	BB	BB	BB	BB	BB	BB	BB	BB	BB	BB	BB	BB	BB	BB	BB
AX-94381454	Affx-92485386	CACCGGGACCAACATCGTGGTGTTGAGGCGGTGGA[A/G]TGGAGGCCTGGGGAGAGTTGTCTAGAAGAGGAGGA	R	AX-94381454	BA00001154											Partially co-dominant							4B	4B	327.37	4BL	_7040449_10412_82220_6924717-,...,6863683+		BB	BB	BB	BB	BB	BB	BB	BB	BB	AA	BB	AA	BB	BB	BB	BB	BB	AA	BB	BB	BB
AX-94548862	Affx-92803041	ATCTTCTATGGAAATAGATATATACCAAAAATCCG[C/T]GATAGTGCCATTGCTCCGGCATCATGTCACCGATG	Y	AX-94548862	BA00001189											Dominant										6BL	_2812785_5074_85966		AA	AB	AA	AB	AA	AA	AA	AA	AA	AA	AA	AA	AA	AB	AB	AB	AB	AA	AA	AA	AA
AX-94381470	Affx-92843140	CCTTGGCTGGACATTGGTATGAACCAGTTCAGGCA[A/G]CTCTGGACAAAATACGTGGATTACGACGACTCGTT	R	AX-94381470	BA00001243											Dominant										7BS	_3022344_919_5003_739418-,1544863+,2677676-	7B	BB	BB	BB	BB	BB	BB	BB	BB	BB	BB	BB	BB	BB	BB	BB	BB	BB	BB	BB	AB	BB
AX-94381476	Affx-92443835	ACACCGTGCGGGCTTTGGCAATGGCGAGGCGCCTG[A/G]GAGTCGTGCTGGTTGTGGCGGCGGTCGTTCTTCTC	R	AX-94381476	BA00001274											Dominant										3B-	_10611962_26416_1003083_6203672+,...,10338818+		AA	AA	AA	AB	AA	AB	AA	AA	AA	AA	AA	AA	AA	AB	AA	AA	AA	AB	AB	AA	AB
AX-94738836	Affx-92951021	GCGAGGTTCTGCTGATGTCAATGAGCGGCATGCGA[C/T]GTCTTTCAGTTCAGCCAATGGGAGAATTAGGGCCA	Y	AX-94738836	BA00001312	wsnp_Ex_c24145_33394644	BS00079664	BS00079664	Validated	5D2	84.14	5D	163.72		0	Co-dominant	5D	5D	164.393	5D	5D	190.366	5D	5D	857.122	5DL	_4591492_10232_544336_4003148+,...,3980358-	5D	AA	BB	BB	AA	AA	AA	BB	AA	BB	BB	BB	BB	BB	AA	AA	AA	AA	BB	BB	AA	BB
AX-94381488	Affx-92557706	CGCGGCAGCCTCTCGGCATGATCATTATTCCGTCG[C/T]CGCCGCTTAGACGACGAGCACGAGGACCTCTCATC	Y	AX-94381488	BA00001333											Partially co-dominant										2AS	_5215365_6661_395225_1392984+,...,2820850-		AA	BB	AA	AA	AA	BB	BB	BB	AA	BB	AA	AA	AA	-	BB	BB	BB	AA	AA	-	BB
AX-94548892	Affx-92328310	GTCAGGTCTTTTGGCATTCGTCGTAATGAGAAGAT[C/T]GCCTGCTATGTGACGATCAGGGGTGAGAAGGCAAT	Y	AX-94548892	BA00001353											Co-dominant										1AS	_3301614_4707_159223_2653317+,...,2742513+	-	BB	BB	BB	BB	BB	BB	BB	BB	BB	AA	BB	BB	BB	BB	BB	BB	BB	AA	BB	AA	BB
AX-94738848	Affx-92234033	ATCCTGTCCCCAGATCCTGGCACATTTGTGGACGC[C/T]GTTAAGCCCTGGCTGTACCCATCTGTAAAAATGAG	Y	AX-94738848	BA00001367	wsnp_Ex_c30037_39004913										Co-dominant										2DL	_9906740_10934_200526_9703077-,...,335613+		BB	BB	BB	BB	BB	BB	BB	BB	BB	AA	BB	BB	BB	BB	BB	BB	BB	AA	BB	BB	BB
AX-94548897	Affx-92670767	TTGTCGAGGCGGCGACCGACGTTGGAGACCATACA[C/G]GAGGAGAGCTACGCCGCACTGGCATGCTAAAGCTA	S	AX-94548897	BA00001371											Dominant										3B-	_10705393_26427_688299_8887757+,...,5623691-		BB	BB	BB	BB	BB	BB	BB	BB	BB	BB	BB	BB	BB	BB	BB	BB	AB	BB	BB	BB	BB
AX-94548900	Affx-88427520	TAGTTGCCATCCTTGGTGCTTCTCCGTCCCGTGCT[A/G]TATCAATGGCGAGCTTCACATGCAACCCCTTCGCC	R	AX-94548900	BA00001376											Co-dominant				6B	6B	238.069				6BL	_4399374_13185_1134450_4228769-,...,4214574-	6B	AA	BB	AA	BB	AA	AA	AA	AA	BB	BB	AA	AA	AA	AA	AA	AA	AA	AA	BB	BB	AA
AX-94381509	Affx-92616528	CGGCCGGATAAGCACCCACCAAACAATTAG[A/G]AGTCAGCAACCACGACTTGAACAAGCCACATGCGA	R	AX-94381509	BA00001447											Dominant										1BL	_3871368_2085_109187_2433857+,...,540690-	1B	BB	BB	BB	BB	BB	BB	AB	BB	BB	BB	BB	AB	BB	BB	BB	BB	BB	BB	BB	BB	BB
AX-94738897	Affx-92823697	GCATGTACCATTCACGATGAGCTGTAAATATGAGG[C/T]GTATCTTGTTTACCTTTGTGTTTGTTGGCACATGA	Y	AX-94738897	BA00001503	BS00109754_51										Partially co-dominant										5DL	_2626737_3423_52137		BB	AA	AA	BB	BB	AA	AA	AA	AA	AA	AA	-	BB	AA	BB	BB	AA	AA	AA	BB	AA
AX-94381520	Affx-92692430	GTTTCCGAGATCACGGCGGCCATCTTGTCAGCAGG[C/T]ACTGATTTAATGGAGTCATCAAAGAAGGATAGAAG	Y	AX-94381520	BA00001515											Co-dominant							3A	3A	229.416	3AS	_3434776_6148_103820_3140153+,1295050+,756756+	3A	BB	BB	BB	BB	BB	BB	BB	BB	BB	BB	BB	BB	BB	BB	BB	BB	BB	BB	BB	BB	BB
AX-94381525	Affx-92521216	GGGTGTCAAGAAATAACTGCTTCGCCAGTTGCTTC[A/G]CAGAAAACGCAGGAGCACACAGG	R	AX-94381525	BA00001538											Co-dominant							7A	7A	516.325	7AS	_4252528_4202_34776_4110728+,4147586-	7A	AA	BB	BB	BB	BB	AA	BB	BB	BB	BB	BB	BB	BB	BB	BB	BB	BB	AA	BB	BB	BB
AX-94738936	Affx-92373093	TGCAAATCCGTATGCAACCTCAAGAACGTCAACGA[A/C]GACAAATCTGCCCGCAACCTCAAGAACGTCAACAA	M	AX-94738936	BA00001609											Dominant										7AL	_4427773_9221_148790_56622-,...,2658651-	7D	BB	BB	AB	BB	BB	BB	BB	BB	BB	BB	BB	BB	BB	BB	BB	BB	BB	BB	BB	BB	BB
AX-94738953	Affx-92181759	CTTGGGAGAGCATGTTTGGGAGCGGATCATACACA[G/T]CAGGGAGTGTGCTGCCGCAGCCTGCTATGCTAGAT	K	AX-94738953	BA00001655											Partially co-dominant										1DL	_2263654_3718_76537_1359137-,2216402-,715237+	7A	BB	BB	AB	AB	BB	BB	-	AA	AA	AB	AA	BB	AA	AB	BB	BB	AB	BB	AB	AA	BB
AX-94738974	Affx-92160538	TATTCCTGGACTCAGCAGTTACCAGAGGTTAATGT[C/T]AATGTTCCTGTTCCTGAAGGAACAAAGTCAAGGTT	Y	AX-94738974	BA00001721											Co-dominant										7BS	_3142881_22734_645532_2420283-,...,2197981+	-	BB	BB	BB	BB	BB	BB	BB	BB	BB	BB	BB	BB	BB	BB	BB	BB	BB	AA	BB	BB	BB
AX-94548980	Affx-92106748	CTCCCCTCCCCAAGAATCTCAATTTACATGAATCC[A/G]GTGAGATGATTTGGCCGGCCCGGCAACGACGCAAC	R	AX-94548980	BA00001724											Dominant	5B	5B3	9.51701							5DL	_4495709_4297_100544_323963+,...,648240+		BB	BB	BB	BB	BB	BB	BB	BB	BB	AB	AB	BB	BB	-	BB	BB	BB	BB	BB	BB	BB
AX-94381554	Affx-92939411	GTCACTTCAGATGTAGTGAAAAGAAGTTTAGTTGC[C/T]GCCTCAGCTCCTTACTGGCGACTGGTGTGAATCAT	Y	AX-94381554	BA00001725											Co-dominant				5D	5D2	1.56301				5BS	_906107_6607_527733		BB	BB	BB	BB	AA	AA	BB	BB	AA	BB	BB	BB	AA	BB	AA	AA	AA	BB	AA	BB	BB
AX-94739000	Affx-88344002	CTGCCTCTCCAGAACAGGCCACTATACTCAAGAAT[C/G]AAGCTACCACCTACTTAGAACGTGCCAAAGTCCTC	S	AX-94739000	BA00001814											Partially co-dominant				5D	5D	0	5D	5D	110.205	5DS	_2772310_775_42912_2294096+,1683909-,1404043-	5D	AA	AB	AB	AB	AA	BB	AA	BB	AB	AA	AA	AB	AA	AB	AB	AA	AB	AA	BB	AB	AB
AX-94739024	Affx-92216067	CGCGTCGTGGATCCCAACGACGTCACTTCCGGCCG[A/G]CCAGAAGCAGCCGTCGCAGTTCAACCTCGTCTCCG	R	AX-94739024	BA00001883											Dominant				2A	2A	540.126				2DL	_9728746_631_2432_1354244+,...,5402189-		AB	AA	AA	AB	AA	AB	AA	AB	AA	AA	AB	AB	AA	AA	AA	AA	AA	AA	AA	AB	AA
AX-95070503	Affx-92781643	TCGCCAAACGCAAATCCGATCACAAGCTCTGCGGC[A/G]AGAGCGTCAGCGAATCCTCCGACATGCTGTCGTCC	R	AX-95070503	BA00001983											Co-dominant				7A	7A	219.862	7A	7A	600.951	7DS	_56728_404_1361		AA	BB	BB	BB	BB	AA	AA	AA	BB	AA	AA	BB	AA	AA	AA	AA	BB	AA	AA	BB	BB
AX-94549035	Affx-92705871	CCAAAACTTAGGACCCTGGTAATTGTCACACGTCA[G/T]ATACGAGCGTATGGCAAATCAAAGGATGTCAACTT	K	AX-94549035	BA00001988											Co-dominant	3A	3A	220.331				3A	3A	293.104	3AL	_4316373_1467_7063_821166+,4275195+,2718664-	3A	AA	AA	AA	AA	AA	AA	AA	AA	AA	AA	BB	AA	AA	AA	AA	AA	AA	AA	AA	AA	AA
AX-94381612	Affx-92663950	ACAACTGCCACCGATGGGGTGACTGGCCCATGTCG[C/T]ACTATTTGTCACTTGTTGGCCATGACATCAGTA	Y	AX-94381612	BA00002051											Co-dominant										6BS	_3028275_5234_179286_2548864-,...,1313918+		AA	AA	AA	AA	BB	AA	BB	AA	AA	BB	AA	AA	AA	AA	AA	AA	AA	AA	AA	BB	AA
AX-95070528	Affx-92377657	ATTCCCGTGAACCAAAAGGATATCGAACCTGCTTG[C/T]CGCCTTCAAACAAAAATGAATTCTTGTTCTATGTC	Y	AX-95070528	BA00002074											Dominant										4AL	_7171349_9640_101362_7024746+,...,4046549-		AA	AA	AA	AA	AA	AA	AA	AA	AA	AA	AA	AA	AA	AA	AA	AA	AA	AA	AA	AA	AA
AX-95070532	Affx-92505868	GAATTGACCTGAACAAGCACGACTAGGCCCTGCAA[C/G]TTTTGTTTTTAGCTTGTTGACTCAGTTATACATCT	S	AX-95070532	BA00002080											Dominant							5B	5B	184.95	5BL	_10925626_12792_269255_6171513+,...,819473-		BB	BB	AB	BB	BB	BB	AB	AB	AB	AB	BB	AB	BB	BB	BB	BB	BB	AB	BB	BB	BB
AX-94739105	Affx-92844267	TTCAGCTACCTATTCAAGACACTAGCATTTGGGAG[C/T]GCGAACCCGGCACAGCACCCACGGTTAGCGCGGAT	Y	AX-94739105	BA00002125											Dominant							5B	5B2	123.102	5BL	_7209064_211_493		AA	AB	AB	AA	AA	AB	AA	AA	AA	AB	AA	AA	AA	AB	AA	AA	AA	AB	AB	AA	AB
AX-94549067	Affx-92673383	GAGAGGCATCTCGTGACGACCGTGGGGAGGTACAG[C/T]GTGGTGTGGAACTTCCTCCAGGTGAAGAACAGCCA	Y	AX-94549067	BA00002147	Excalibur_c14257_489										Dominant				6B	6B	247.652				6AS	_101123_5176_49208		AA	AA	AA	AB	AA	AA	AA	AA	AA	AA	AA	AA	AA	AA	AA	AA	AA	AA	AA	AA	AA
AX-94381626	Affx-92131222	GCGAATTCGACATCCACCAGGAAAACCCACTAATT[A/G]TACTCTGCTATAGTATAGCCTATGGGACGAAAAAC	R	AX-94381626	BA00002161											Co-dominant										4AL	_7145468_12083_327400_5481417+,...,4664735+	4A	BB	BB	BB	BB	BB	BB	AA	BB	BB	BB	BB	BB	BB	BB	BB	BB	BB	AA	BB	BB	BB
AX-94381628	Affx-92334040	CTACAAACATGCAGCACTTGTTGGTTGCGGCAGAT[C/T]GATACGGGTTGGAGAGGCTAAGAGTTATCTGCGAA	Y	AX-94381628	BA00002167											Co-dominant	2B	2B	159.073	2B	2B	289.448	2B	2B	522.205	2DL	_9903358_8669_157758_9335386-,...,5349435-		AA	AA	AA	BB	AA	AA	AA	BB	AA	AA	AA	AA	AA	AA	AA	BB	AA	AA	AA	BB	AA
AX-94549074	Affx-92229272	AGACTCGACTGCTCGACCATGGCTCCACGATCTGT[A/G]GTGAGGGGTGGCTAGGACTCCTCCCGCTTTTCCTT	R	AX-94549074	BA00002199											Co-dominant	1B	1B	187.043				1B	1B	497.857	1BS	_3439139_4276_100928_1328173+,...,1399782-	-	BB	BB	AA	BB	BB	BB	BB	BB	BB	AA	AA	AA	AA	BB	BB	BB	BB	AA	BB	AA	BB
AX-95070557	Affx-92101095	TAAGCAATTCTTTATTGCGTGGAGTTTGTCAGTAT[A/G]ATTACTTGATGAATTTGGTTATTTTTCAACAGATA	R	AX-95070557	BA00002201											Dominant							7A	7A	51.9964	7AL	_4545423_7256_75237_4147768-,...,4385866+	2D	BB	BB	BB	BB	BB	BB	AB	BB	BB	AB	AB	BB	BB	BB	BB	BB	BB	BB	BB	BB	BB
AX-94381637	Affx-92665886	TGGTGCGACGAGGAGAGGCTCGCCGTTCTGGATGG[C/T]ATCGGCTGTTCGACGGGACAGATCGAAGTGGTGCT	Y	AX-94381637	BA00002234											Dominant	1B	1B	139.741	1B	1B	144.516	1B	1B	619.504	1AL	_3934488_6818_147743_2362432-,...,271009+	-	AA	AA	AA	AA	AA	AA	AA	AA	AA	AA	AB	AA	AB	AA	AA	AA	AA	AA	AA	AA	AA
AX-95070570	Affx-92645316	CTCGACCGTAAAGGCTGGAACACTGATGGTGTGTT[A/G]GCTGACATGTTAGCAGAACCCTGGGAACCATTGCC	R	AX-95070570	BA00002238											Co-dominant				3B	3B	318.62				3DL	_6935916_6337_60243_5179435+,6873941+		BB	BB	AA	AA	AA	BB	BB	BB	AA	BB	BB	AA	BB	BB	BB	BB	AA	BB	BB	AA	AA
AX-94381641	Affx-92541723	AGGGCGACGTCTACATCGACTACAGTTCACAGCAG[A/G]CTGCGGAGACAAGCACCTTGCCAAGTTATTTCCC	R	AX-94381641	BA00002245											Co-dominant										2AS	_5265471_4790_123166_3504516+,...,2057006+		BB	AA	BB	BB	BB	BB	BB	AA	BB	BB	BB	AA	BB	BB	BB	BB	BB	BB	BB	BB	AA
AX-94381646	Affx-92487232	TTATCATGAATAGCATCATATCTTGTGAATACAGT[A/C]AGGCGAAATAAGTGAAGTGTAAACTACAGTTGCTT	M	AX-94381646	BA00002284											Co-dominant										1BL	_624034_1749_17666	-	BB	BB	BB	BB	BB	BB	BB	BB	BB	BB	BB	BB	BB	BB	BB	BB	BB	BB	BB	BB	BB
AX-94739160	Affx-92190980	GGATAGTGTGTGCCCTGTGTTCTAAGCTAAATCTC[G/T]TTCACCCTCAAGGTACAGCTACAAGATTAGTCATG	K	AX-94739160	BA00002287											Co-dominant										6DL	_3241376_12527_528420_828963+,...,2882478+		AA	AA	AA	AA	AA	AA	AA	AA	AA	AA	AA	AA	AA	AA	AA	AA	AA	AA	AA	AA	AA
AX-95070581	Affx-92778747	AAAGAATGAGGAGAAAGAAAGCGAGGAAGTCTCCT[C/T]TGCTGCCGAGTTGGTAGAGAAATTGACTGTGGCGG	Y	AX-95070581	BA00002288											Co-dominant										4DL	_14333157_4058_124458_2832607+,...,964014-		AA	AA	AA	AA	AA	AA	AA	AA	AA	AA	AA	AA	AA	AA	AA	AA	AA	AA	AA	AA	AA
AX-94549104	Affx-92934984	GTTGAAGCAAGGCAAGCGTGTTCCCAAGGTTAACA[C/T]TGAACCAATGGACGTTGATGCAGATAATCTGGACA	Y	AX-94549104	BA00002332											Dominant										3B-	_10556561_19279_560948_4637355-,...,8286624-	3A	AB	AB	AB	AB	AB	AB	AB	AB	AB	AB	AB	AB	AB	AB	AB	AB	AB	AB	AB	AB	AB
AX-94739181	Affx-92334062	TTTGTAAATGGCACATTCTCCGCAGCACCAAAGAA[C/G]CTACCAACAATGCTGAAAACCTTCCCAAGGGAAAC	S	AX-94739181	BA00002348											Partially co-dominant										7BL	_6661385_5952_115292_1869125+,...,5060684+	7B	AA	BB	AA	AA	AA	AA	BB	AA	AA	AA	AA	AA	AA	AA	AA	BB	AA	AA	AA	AA	AA
AX-94381659	Affx-92495152	TCCGCCTATAGTTCATAACAAAATGTTAAATATCC[A/T]AACAAAAAATGGAAAGAGTAAATTCTAACTGGAAA	W	AX-94381659	BA00002352											Co-dominant							2A	2A	624.698	2AS	_5239327_13758_658917_2411784+,...,2565906+		AA	AA	AA	AA	AA	AA	BB	AA	AA	AA	AA	AA	AA	AA	AA	AA	AA	AA	AA	AA	AA
AX-95070606	Affx-92651741	AGATGACGATGAGCTTGATGACAAGAGGTCGAAAA[C/T]TGCAGTGATAGAGAGCGGCGATGGCATGCACGTGG	Y	AX-95070606	BA00002418											Dominant							7D	7D	185.459	7DL	_3329321_17760_410127_733086+,...,2101526+	7D	BB	BB	BB	BB	BB	BB	BB	BB	BB	-	BB	BB	AB	BB	BB	BB	BB	BB	AB	BB	BB
AX-94739221	Affx-92648286	GCTCTCAGCAAAACCCTTCCAAAGCTCGGTGGCCT[C/T]GTTGAGCTCTATCTCAGTGACCTCAATCTTGAGAA	Y	AX-94739221	BA00002441											Partially co-dominant										1DL	_216539_4453_94175		AB	AB	AB	AB	AB	AB	AB	AB	AB	AB	AB	AB	AB	AB	AB	AB	AB	AB	AB	AB	AB
AX-94549122	Affx-92135187	TGCCGTGTCGATGATGAATGAACCCCCAGCAATGA[C/T]CAGGTGGTGCCTTTTCTGATGGCCACTGGCTTCTG	Y	AX-94549122	BA00002445											Co-dominant										1BL	_3908173_5631_149245_3545648+,...,2379846+	1B	AA	BB	BB	BB	AA	AA	AA	AA	AA	AA	AA	AA	AA	BB	AA	AA	AA	AA	AA	AA	BB
AX-95070617	Affx-92168207	GATTACCTGAGATTCTACCTCCCGGACATGTTCCC[A/G]GCGCTGCAGAGGGTAGTGCTCTTGGAAGATGATGT	R	AX-95070617	BA00002449											Co-dominant							7A	7A	667.871	7DS	_3865430_6778_130741_661769+,...,1123779+		BB	BB	BB	AA	BB	BB	BB	BB	AA	BB	BB	BB	BB	AA	BB	BB	BB	AA	BB	BB	BB
AX-94739248	Affx-92649388	AAGATTTCAGCATGCATAAGAATGACAAGATCGAG[G/T]CTCAGAAAAACAATGCTTCAGTGCCATCAACTTTC	K	AX-94739248	BA00002503											Partially co-dominant				4A	4A	82.1368				4DS	_2324170_11498_549512_2264584-,...,356442+	-	AA	AA	AA	AA	AA	AA	AB	AA	AA	AA	AB	AA	AB	AA	AA	AB	AB	AB	AA	AA	AA
AX-94549145	Affx-92208195	TGAACTCCAATACTTGCATCCCCATCTTGGCATCA[A/G]CGGCAGTGTTGGCCTGAATCCAAACCCTCTTGTTA	R	AX-94549145	BA00002544		BS00054785	BS00054785	Validated	1B	100.84		0		0	Co-dominant	5B	5B2	61.8196							5BL	_10923791_1094_3939_10760073+,10723675+		BB	BB	BB	BB	BB	BB	BB	BB	BB	BB	AA	BB	AA	BB	BB	BB	BB	BB	BB	BB	BB
AX-94739273	Affx-92702982	TCCTCTACACTCAGTGCAGTACCAGTCTGACCACG[A/C]CCTCTCCTGCCTCACCTCCATGCCTCCATGTTGCG	M	AX-94739273	BA00002593											Dominant										7AS	_4243019_13095_125770_3953125+,...,2170680+		BB	BB	BB	BB	BB	BB	BB	AB	AB	BB	BB	BB	BB	BB	BB	BB	BB	BB	AB	AB	BB
AX-95070649	Affx-92407095	TGCCCTGTATACGTCGTGTCGTATGACTTGGTAAC[G/T]TGTTTCATAGAAATAAATAAATCAATGACTTCTGA	K	AX-95070649	BA00002604											Dominant										2BL	_8036513_13423_222883_5410738+,...,6310606-	4B	BB	BB	BB	BB	BB	BB	BB	BB	BB	BB	AB	BB	BB	BB	BB	BB	BB	BB	BB	BB	BB
AX-94739300	Affx-92570833	GCGTGCGGCTCGCAGTAGAAGCCGTAGGTGCCGGG[C/G]ACGGTGAGGGTGACGGAGAAGGTCTCGCCGGGGGC	S	AX-94739300	BA00002664		BS00003692	BS00003692	Validated	4A	138.77		0		0	Dominant										4AL	_7148983_6113_105992_5710653+,...,7018998+		AA	AA	AA	AA	AA	AA	AA	AA	AA	AA	AA	AA	AA	AA	AB	AA	AA	AA	AA	AA	AA
AX-94381712	Affx-92180580	GGGGAGCATGGTAGTCACAAATTTACTCTTCCAAC[C/T]ACCCTGTTCAGCTAACAAGGATGAATTTCAAGCTA	Y	AX-94381712	BA00002679	BS00065647_51										Co-dominant										7AL	_4520883_2806_27546_3288187+,4422747-,3214364+	-	AA	AA	AA	AA	AA	AA	AA	AA	AA	AA	AA	AA	AA	AA	AA	AA	AA	AA	AA	AA	AA
AX-94739322	Affx-92917633	GCAACGTCTCCACCATCTACATCGACTCGCTGGAC[A/C]GGGAGTGGCGGACCAAGCCGTACGCGCGGTACCAC	M	AX-94739322	BA00002735											Dominant				6A	6A	42.0714	6A	6A	422.714	6DS	_2100871_11292_1325400_1402813-,...,1309030-		BB	BB	AB	BB	BB	BB	BB	AB	BB	BB	BB	BB	BB	BB	BB	BB	BB	BB	BB	BB	AB
AX-94381736	Affx-92813024	GTGTACATGAAAATGTTCTGCCCGTTCCAATTATG[A/T]ACATCGTATTATATATGAGAGATTCTCGTTATTCT	W	AX-94381736	BA00002791											Dominant										3DS	_312304_1312_9189		AB	AB	AA	AA	AB	AA	AA	AA	AA	AA	AA	AB	AA	AA	AB	AA	AB	AA	AA	AA	AB
AX-95070702	Affx-92591757	CTAGGTACGGCGAACCCAGACGTCGACGACGAGAA[A/G]CGGAGGCTTGCCGAGTTGCTGAAGGAGGCTGGCCG	R	AX-95070702	BA00002859	BS00040124_51	BS00040124	BS00040124	Validated	6A	101.8		0		0	Dominant							6A	6A	323.154	6AL	_5753024_16935_567982_775147-,...,5699631-	6B	AA	AA	AA	AA	AA	AA	AA	AA	AB	AA	AB	AA	AA	AA	AA	AA	AA	AA	AB	AA	AA
AX-94381754	Affx-92474539	GCGCTCTGCGTCTGGGGCCTTTCCTCCTACCTCTA[C/T]GGCGAGTACACCAAGATCAAGAAGAAAGCCGCGAT	Y	AX-94381754	BA00002891											Dominant										1DL	_1220925_8803_232359	-	BB	BB	BB	BB	BB	BB	BB	BB	BB	BB	BB	BB	BB	BB	BB	BB	BB	BB	BB	BB	BB
AX-94549217	Affx-92141594	GCGCAACCTTTGGGGCGCTGCATGGTGATGCCTGC[A/G]GAGGAAAGTGTGCGTGGAAGGGGATTTGCGATCCA	R	AX-94549217	BA00002905											Dominant										7DS	_3964182_3624_25998_3813414+,...,1244541+		BB	BB	BB	BB	BB	BB	BB	BB	BB	BB	BB	BB	BB	BB	BB	BB	BB	BB	BB	BB	BB
AX-94549222	Affx-92299159	CTTGCCAGCAAACATGGGGCTAACGATGACACGAA[G/T]AACGCCGAGTTGGACTGCCGAGTTGGACGTCCTCA	K	AX-94549222	BA00002929	BS00073304_51										Co-dominant	3B	3B	276.984							3B-	_10733607_6802_100567_9686479-,...,6112843-		BB	BB	AA	AA	AA	BB	BB	BB	AA	BB	AA	AA	BB	BB	BB	BB	AA	BB	BB	AA	AA
AX-94381780	Affx-92417739	CCCTCTGATGCTGATGTCTCACTAATGTTCCAAGA[A/T]CTGTAGATTAGAGCTTGTGCCTGTCAATGTATTTT	W	AX-94381780	BA00003035											Co-dominant	4A	4A	272.909							4AS	_5996639_9649_290977_4930149-,...,1051594+		AA	AA	AA	AA	AA	AA	AA	AA	AA	AA	AA	AA	AA	AA	AA	AA	AA	AA	AA	AA	AA
AX-95633946	Affx-92133182	GCGATTTGAGTGGTTAGCTCTGCCGCTGATCTCCG[A/G]AGAGCGAGCCTGTGGTTGGCGTCCTTCCCCTACCC	R	AX-94381781	BA00003037	Jagger_c736_109										Partially co-dominant										4AS	_5933451_14580_1216953_616556+,...,2591836+		-	BB	BB	BB	BB	AA	AA	BB	BB	-	BB	AA	AA	AA	BB	BB	AA	AA	BB	BB	BB
AX-94739433	Affx-92481969	TTACCTGGGGAACACTGTAGTAAGGTATCCAGTAT[C/T]GAAGGACCTTCAAAACATGCACCTGAGAGTGCACA	Y	AX-94739433	BA00003040											Partially co-dominant							1A	1A	256.942	1AS	_3312180_8178_266171_3196790+,...,2745474-		BB	BB	AA	BB	BB	BB	BB	BB	BB	AB	BB	BB	BB	BB	BB	BB	BB	AB	BB	AB	BB
AX-94739435	Affx-92533176	TCGGATCCGAAATCTCCAGCCATTCTGAAGGTGGA[A/G]CTAGGTGGCCCTCAGAAGAAAAGTGCGACCGAAGG	R	AX-94739435	BA00003044	wsnp_Ku_c12037_19549078										Partially co-dominant	2B	2B	160.721							2BL	_7986160_18110_396761_2827244+,...,4973065+		AA	AA	AA	AA	AA	AA	AA	AA	AA	AA	BB	AA	AA	AA	AA	AA	AA	AA	AA	AA	BB
AX-95070747	Affx-92284053	GCTTCTGCTGCGCTCCCGGAGCCGGGGGCAGTCCA[G/T]CCAAGGAACAAGGGCAATTTCAAGTACGCCTTCAC	K	AX-95070747	BA00003076											Dominant							2A	2A	534.172	2DS	_1391516_237_2473	-	BB	BB	BB	BB	BB	BB	BB	BB	BB	AB	BB	BB	BB	BB	BB	BB	BB	BB	BB	BB	BB
AX-94739464	Affx-92536145	GCGGATGGAGATGATTATGACGCCATGGAGGCTGA[C/T]GATGGAGGAGGTGGTGATGGTTAATTGTTGCCTGC	Y	AX-94739464	BA00003114	BS00011607_51										Co-dominant							6A	6A	422.714	6DS	_2085012_11991_353041_914101-,...,48518+	6A	AA	AA	AA	AA	AA	AA	BB	AA	BB	BB	BB	AA	AA	AA	AA	AA	AA	BB	AA	AA	AA
AX-94381806	Affx-92311762	AAGGCGGTGGAATCATTTTATCTTTAAAGCATTT[C/T]CCGTGTACTCAGGCAATTTGGTTAGTCTAGGACAG	Y	AX-94381806	BA00003153											Dominant										1DS	_1057870_3119_146771	1D	AA	AA	AA	AA	AA	AA	AA	AA	AA	AB	AA	AA	AA	AA	AA	AA	AA	AB	AA	AB	AA
AX-94381808	Affx-92761379	CTTGTCCTTGAGAAATTCAGGGTAAACAGTGTGTG[A/C]GAGTCAGTCAGTCAGGAATAATCTCATCCTTCTCT	M	AX-94381808	BA00003167											Partially co-dominant							3B	3B	163.963	3AL	_4344124_1780_21405_1545533+,1823953-,3070415-	3A	AA	AA	AA	AA	AA	AA	AA	AA	AB	AB	AA	AA	AA	AA	AA	AA	AA	AA	AA	AA	AA
AX-94739487	Affx-92200437	GATTCATTCCTGCTGCAACACTCTGGTCTCGAGTT[A/G]TGATCAGAATTCGGCTTCCATGCTTTACAAACGAG	R	AX-94739487	BA00003174	BS00064891_51										Co-dominant										5BL	_10923634_14361_305720_10758687-,...,4234541+	5B	AA	BB	AA	AA	AA	AA	AA	AA	AA	AA	AA	AA	AA	AA	AA	AA	AA	AA	AA	AA	AA
AX-95070780	Affx-92396660	CTTCACTCCCCATTTTTGTTGTAATTTGCATTTAG[C/G]ATCCTAATATCTTGAATGCAGAAGCTTAGCCATTT	S	AX-95070780	BA00003215											Co-dominant										1DL	_2244758_7426_169047_730642-,...,1617433+		AA	AA	AA	AA	AA	AA	AA	-	AA	BB	AA	AA	AA	AA	AA	AA	AA	AA	AA	AA	AA
AX-94381818	Affx-92328978	AAATTAATACCAGGCAAGGCGGTTACTCGTCCGAC[G/T]GTGCTCATCAAGACGATCTCCGTCGGCATCATGAG	K	AX-94381818	BA00003226											Dominant										7BS	_3124274_14196_324053_1851004-,...,181365+		AB	AB	AB	AB	AB	AB	AB	AB	AB	AB	AB	AB	AB	AB	AB	AB	AB	AB	AB	AB	AB
AX-94739532	Affx-92275007	TAAGGATGGCGATGAAGAAGGAGCAAGATAGCAAC[A/G]ATGCAGAAGAATATTACTTTGATTTCGATCCCAAG	R	AX-94739532	BA00003284											Co-dominant										7DL	_3358232_7349_182429_1913217+,...,1318030+		BB	BB	BB	BB	BB	BB	BB	BB	BB	BB	BB	BB	BB	BB	BB	BB	BB	BB	BB	BB	AA
AX-95070805	Affx-92120276	AGACATCGTGCTTACTGATAATAGGTTCATGGGAA[C/T]CATTCCTGATGAGATGGGAAGTTTCCCATCTCTTG	Y	AX-95070805	BA00003331											Co-dominant				6B	6B3	17.4147				6DL	_3329994_5699_183078_2223020-,...,2986678-		BB	AA	AA	BB	BB	AA	BB	AA	BB	AA	AA	-	BB	BB	AA	AA	AA	BB	AA	BB	AA
AX-94739546	Affx-92593915	ATCTTCAGTGGTATTTCTTTTGTACTTGCGGTCGG[A/G]AGTACCCTACCGGGTCAAGAACTAACCGGTCAAAC	R	AX-94739546	BA00003337											Co-dominant										6BS	_2927431_1830_69544_53817-,...,2410486+		AA	AA	BB	AA	AA	AA	AA	AA	AA	AA	AA	AA	BB	BB	AA	AA	BB	AA	AA	AA	AA
AX-94739547	Affx-92262984	CTATCGAGAGCCGGTGTAACATTGGTGCTGATCGG[A/G]AACAAATGCGATCTGTCTCACATGCGTGCTGTCGG	R	AX-94739547	BA00003338											Dominant										2BL	_8044835_16836_538025_5848993-,...,2618279-	2B	AB	AB	AB	AA	AB	AA	AA	AA	AA	AA	AA	AB	AB	AA	AA	AA	AB	AA	AB	AA	AB
AX-94549306	Affx-92913764	ATTATTGATACTGCTATTTATAAAGCAGGGCAAAA[A/C]CCTGTTTAGAGAGTGTGCGTCAGTTAATTAGGATC	M	AX-94549306	BA00003382											Dominant										2DL	_9821175_13767_236906_19931-,...,9756475+	2D	BB	BB	BB	BB	BB	BB	BB	BB	BB	BB	BB	BB	BB	BB	BB	BB	BB	BB	BB	BB	BB
AX-94549320	Affx-92602230	TCCCGGGTTGCCCTAAGAAGCTGCTCCTCGGGTTG[C/T]CGCCGTACAATGAGGAGGCAGTGGACAGGAAGGGT	Y	AX-94549320	BA00003430											Dominant										1BS	_3464870_4656_127432_2637222+,...,3395828-	-	AA	AA	AA	AA	AA	AA	AA	AA	AA	AB	AA	AA	AA	AA	AA	AA	AA	AA	AA	AA	AA
AX-94381852	Affx-92530929	CATAAAAGGAATGTATGGATGATGAAGCTGCATAC[C/T]GCAACCATCGTATGAGGTACGCTTATGGCCTTGTG	Y	AX-94381852	BA00003435											Co-dominant				7A	7A	175.214				7AS	_4246931_5148_29489_4062574+,4148134+	-	AA	AA	AA	AA	AA	AA	AA	BB	BB	AA	BB	AA	BB	AA	AA	AA	AA	AA	BB	BB	AA
AX-94739583	Affx-92845162	ATCTCATACCCCAAGGCAGATTGCGTCATTCAAAC[C/T]CACCAAGAGGAGGAACTCTACTAATTGTTGAAGTT	Y	AX-94739583	BA00003454	Tdurum_contig32584_219	BS00107799	BS00107799	Validated	1B	87.38		0		0	Co-dominant	1B	1B	149.951							1BL	_3868206_3775_55717_2334977+,...,2401220-		AA	AA	AA	AA	AA	AA	AA	AA	AA	AA	BB	BB	BB	AA	AA	AA	AA	AA	AA	AA	AA
AX-94549328	Affx-92726155	GGATATAAAAAGTGAGGCCGAGGAAGGTGTCAGTG[C/T]ATCTTTTGTAGATGATGAGAGCAGTGAGCAGAGTT	Y	AX-94549328	BA00003461											Co-dominant							6B	6B	716.961	6BS	_2954213_3868_84116_710721+,...,849805+		BB	BB	AA	BB	BB	AA	BB	BB	BB	AA	BB	BB	BB	BB	AA	AA	BB	AA	BB	BB	BB
AX-94739604	Affx-92596805	GCCCGTTGGTGTTGTTGTCGGCGATGTTCTTCTTT[C/T]GGTCTATCTCGAGGGCATGCTCCACACTGCAAAGT	Y	AX-94739604	BA00003511											Dominant										5BL	_8919437_263_682		BB	BB	BB	BB	BB	BB	BB	BB	BB	BB	BB	BB	BB	BB	BB	BB	BB	BB	BB	BB	BB
AX-94549347	Affx-92612139	CTGGCGCGGGTAATTCAGTGGCACTTGAGGTCTCC[C/T]CTGCACTCTGAAGCTGTTGCTTGTCTCGCTGCTAT	Y	AX-94549347	BA00003538											Co-dominant										3B-	_7518477_694_3672		BB	BB	BB	BB	BB	BB	BB	BB	BB	AA	BB	BB	BB	BB	BB	BB	BB	AA	BB	BB	BB
AX-94739609	Affx-92570423	TTCTCCTAGGAGTGTCGGTATGATAGTTCTTACGA[C/T]ATTTTGCCTTCACACTCACTGACTTTGCGTCGCCA	Y	AX-94739609	BA00003540											Partially co-dominant				3A	3A	227.598				3B-	_10486949_9233_387753_2667210+,...,8737195+		BB	BB	BB	BB	BB	BB	BB	BB	AA	AB	BB	BB	BB	BB	BB	BB	BB	AB	BB	AA	BB
AX-94739611	Affx-92117981	TGGTCGCCGAGGTGCACGCCGGAGGACCGTGCTAG[C/G]TAGCTGGTTGAGCTGGAAACGGAAGCGTGTCTGTA	S	AX-94739611	BA00003546											Dominant										6AL	_5742094_666_3912_74887+,5731946+,5694895-		AB	AA	AA	AA	AA	AA	AB	AA	AA	AB	AB	AA	AB	AB	AB	AB	AA	AB	AB	AB	AA
AX-95070874	Affx-92930265	GGTGGCTCAAACCTGCCTGCTGGTGGGACGAATGA[C/T]GGTGAGTACTGGATTGACCTCCCCGATGATGATAC	Y	AX-95070874	BA00003611											Co-dominant	4D	4D	622.687							4DL	_14452637_11253_301717_13504220-,...,14152373-		AA	AA	AA	AA	AA	AA	AA	BB	BB	AA	AA	AA	AA	AA	BB	AA	AA	AA	BB	AA	AA
AX-95070881	Affx-92386783	GCTCGTGTCGCTCTTGCAGGGCCCCGCGGACGAGG[A/G]GGCGCAAATCCAGGCAATGGAGCTCCTCGCGGCGA	R	AX-95070881	BA00003643											Co-dominant										2BS	_5212889_11446_533719_3419328+,...,546791-		BB	BB	BB	BB	BB	BB	BB	BB	BB	AA	BB	BB	BB	BB	BB	BB	BB	BB	BB	BB	BB
AX-94739661	Affx-92698509	TGGCAGGAGGAGCATCATGCCAAGCACCACCCACA[C/T]GGCCACCTGACCTCCCCCTAACCACGAGATTAGAA	Y	AX-94739661	BA00003688											Dominant				2B	2B	291.036				2BL	_7955758_5719_79537_1250281+,...,5973833+		AB	AB	BB	BB	AB	BB	BB	BB	BB	BB	BB	AB	BB	BB	BB	BB	AB	BB	AB	BB	BB
AX-95070897	Affx-92921634	TGTTCATAGTGACAACATAATCAGGTGGGGTGAGG[C/T]TATCAATCTGTGATCTTTCAAGCATTGCAAGTTTG	Y	AX-95070897	BA00003709											Partially co-dominant										4DS	_2295703_11577_470235_1004002-,...,616367-		BB	BB	BB	BB	BB	BB	BB	AB	BB	BB	BB	BB	BB	BB	BB	BB	BB	BB	BB	BB	BB
AX-94739673	Affx-92775351	GGATTCTTACCTGAGATCTTGGACACCTCGGTCAT[C/T]GATGAAACGGTCACCGTGACCACCGAGGACGCAAT	Y	AX-94739673	BA00003714	BS00011330_51	BS00011330	BS00011330	Validated	7A	71.53		0		0	Dominant	7A	7A2	118.753							7AS	_4249333_15147_143679_4083809+,3717609+		AB	BB	BB	AB	BB	AB	BB	BB	BB	AB	AB	BB	BB	BB	BB	BB	BB	AB	AB	BB	BB
AX-94739678	Affx-92801507	TATGGAACTGACCAGGTGAAAACTCAAGATCAAAG[A/G]CTGGACTGGTCCGATCGGCTGCATCTTAAAGTGGA	R	AX-94739678	BA00003723											Dominant										7AS	_4063377_305_1092_417959-,3774913-	-	AA	AA	AA	AA	AA	AA	AA	AA	AA	AA	AA	AA	AA	AA	AA	AA	AA	AA	AA	AA	AA
AX-94381905	Affx-92666212	CTACTTAACTGTAATATTTAGTCGGTATAAAATGC[A/T]GACGTCCAGAAATATCAAGGATTTTGAGATGCATA	W	AX-94381905	BA00003745											Dominant										7DL	_3344298_6480_182838_1341675+,...,1590818+	6B	AA	AA	AA	AA	AA	AA	AB	AA	AA	AB	AA	AA	AA	AA	AA	AA	AA	AB	AA	AA	AA
AX-94739692	Affx-92728904	ATGTGAGCATTAGAGGTGGTGAAAAGATAGGAGTT[A/G]TAGGAAGGACAGGCAGTGGAAAATCGACTTTGATT	R	AX-94739692	BA00003771											Co-dominant				2A	2A	315.336				2BS	_4748675_8185_154999		BB	BB	BB	BB	AA	AA	BB	BB	AA	BB	BB	BB	AA	AA	AA	AA	AA	BB	AA	BB	BB
AX-94381913	Affx-92623658	CAGCAAAATTTTGTCCGTGCGGTTGTATTTCAGAT[A/C]TTTAGAACTGCAGGGTAATTTCTATATTTGCTGAT	M	AX-94381913	BA00003780											Dominant	7A	7A	64.0004							7AL	_4559775_10188_280232_1292759+,...,1186385+		AA	AA	AA	AA	AA	AA	AA	AB	AA	AA	AA	AA	AA	AA	AA	AA	AA	AA	AA	AA	AA
AX-94549402	Affx-92466268	GGCTCCTTTGGCCAGATCCACTACGCCGACCGGAC[C/T]TGCCATCCCGGCGACCACGGCTGCGCAGCCCGCTG	Y	AX-94549402	BA00003828											Dominant	7B	7B	491.6							7AL	_4554116_5786_72599_4377833-,...,2294411+		BB	BB	AB	BB	BB	BB	BB	BB	BB	AB	BB	-	BB	BB	AB	BB	BB	BB	BB	BB	AB
AX-95070930	Affx-92499013	TCAGTGGACAGAACCGATGATGACAATGCCGTTTG[C/T]TGATTGGTGGCACGCCTAACACCCACAAGTAGTTG	Y	AX-95070930	BA00003874											Co-dominant				2B	2B	287.861				2AL	_6417036_6584_123278_5408139+,...,4919981+	-	BB	BB	AA	AA	BB	AA	AA	AA	AA	AA	AA	BB	BB	AA	AA	AA	BB	AA	BB	AA	AA
AX-94739727	Affx-92325453	AGATAACAACATCATTCCTGAGAGAACCAGTATCT[A/C]GGAAGGCAGAGAAGAGCTCCTGGACTGTATCTCCA	M	AX-94739727	BA00003876	BS00022027_51	No BS code	BS00022027	Validated	1D	48.67		0		0	Co-dominant	1D	1D	126.05							1DL	_385975_6522_145422	1D	AA	AA	AA	AA	AA	AA	AA	AA	AA	AA	AA	AA	AA	AA	AA	AA	AA	AA	AA	AA	AA
AX-95070931	Affx-92184801	AACACTAAATATAAAATTTCATAGCTTCAAAGTTG[C/T]CCATTACCCTTTATCTTGATTGGTTGCAGGTTTGT	Y	AX-95070931	BA00003877											Co-dominant										7BL	_6635372_8161_103047_320710+,...,6001454-	7A	AA	AA	AA	AA	AA	AA	AA	AA	AA	AA	AA	AA	AA	AA	AA	AA	AA	AA	AA	AA	AA
AX-94549419	Affx-92760416	CCTGGCTTGAAGATTGAGTTCAGCTGGGTAAAGCA[A/G]GGAGATCCAGGGTATGATGGGATGAATAAGCTCAA	R	AX-94549419	BA00003906											Co-dominant							2D	2D	932.16	2BL	_8011970_17378_275437_4158206+,...,2218089+	2D	AA	AA	AA	AA	AA	AA	BB	AA	AA	BB	AA	AA	AA	AA	AA	AA	AA	BB	AA	AA	AA
AX-94739740	Affx-92680637	CTCTGCTTTAGGCTTTTATTGCATAATAGATATGG[A/T]TTTGTGATCTATGGTCTTAATTAGAAAAGCATGCT	W	AX-94739740	BA00003912											Dominant							4A	4A3	366.922	4AS	_5979025_10495_535768_3726227+,...,4849639+		BB	BB	BB	BB	BB	BB	AB	BB	BB	BB	BB	BB	BB	BB	BB	BB	BB	AB	BB	BB	BB
AX-94381954	Affx-92290480	ATTACATAAAACTAAAACCTTCATGATCCCACTGA[C/T]GCTCATCCTAACGCCCAGCCGCGGCAAGTGTACAG	Y	AX-94381954	BA00003999											Partially co-dominant										5BL	_10789754_18802_206518_598116+,...,7020010+		BB	AB	BB	BB	BB	BB	BB	BB	BB	AB	BB	BB	BB	BB	AB	BB	BB	BB	BB	BB	BB
AX-95070958	Affx-92722206	TATAATATGGTGTGGTGGGTTAATTTGAAGTCCAC[C/G]AAGGAAGGCACCATGAAGCTGTCCAGACCGGAGAT	S	AX-95070958	BA00004026											Co-dominant										5BL	_10918736_13264_342560_10717178-,...,269277-	5B	AA	AA	AA	AA	AA	AA	AA	AA	AA	AA	AA	AA	AA	AA	AA	AA	AA	AA	AA	BB	AA
AX-94381968	Affx-92843057	CGCCCGCACGGCTCCTGGGATTGCCAGAAGTGTGG[C/T]GGCCACATACGCGGCCCCGTCAATGAAGGCGAGAA	Y	AX-94381968	BA00004081											Co-dominant	1B	1B3	84.3199				1B	1B	360.568	1BS	_3440164_10115_395317_1382435+,3410349+,1997358-	1B	BB	BB	AA	BB	AA	BB	AA	BB	BB	BB	BB	BB	BB	BB	BB	BB	AA	BB	BB	BB	BB
AX-94549457	Affx-92724097	CCGGCCAGCCCCGCGCTGCTCCAGTACAACCTCAC[C/G]CTCGCCATGACCGTGCGCAACCCCAACAAGCGGGT	S	AX-94549457	BA00004083											Dominant										2AL	_6434625_3075_86900_6290033-,...,5899555+		BB	BB	BB	BB	BB	BB	AB	BB	BB	-	BB	BB	BB	BB	BB	BB	BB	AB	BB	BB	BB
AX-94381971	Affx-92362200	TGCCGAGCCGGCAAGTTTGAGCTCGCCAAGTTCGT[C/G]TTCAGTTGCAACGGGTTTGTGGCGGACACTGTGAC	S	AX-94381971	BA00004092											Co-dominant							2B	2B	1108.07	2BL	_8055077_10276_226907_6379149+,...,7880025+		AA	BB	AA	AA	AA	AA	BB	AA	BB	AA	AA	AA	AA	BB	BB	AA	AA	BB	AA	AA	BB
AX-94381972	Affx-92820033	GCGACCCGTACGGTTGTTTTCGTGTAATATTTCTG[C/T]GATTTTGATTTTGTCCACGTGCCTTAATATCATGT	Y	AX-94381972	BA00004097											Partially co-dominant										6AL	_5776396_2968_40808_2264852+,5693820+		AA	BB	AA	AA	AA	AA	AA	AA	BB	AA	AA	AA	AA	AA	AA	AA	AA	AA	BB	AB	AA
AX-94381978	Affx-92203331	CAGAAGCCATGGGTAGTTTATGCAAATGGTCAATT[C/T]GGATACCAATGAGGGGACCTTTACAATGTTTTAAG	Y	AX-94381978	BA00004128	Tdurum_contig11228_274										Co-dominant										5BL	_10789648_16269_367934_589983+,...,6278647+		AA	BB	AA	AA	AA	AA	AA	AA	AA	AA	AA	AA	AA	AA	AA	AA	AA	AA	AA	AA	AA
AX-94549480	Affx-92815709	CTCGCGACGGGGCAGAGCGTGCAGATGCACCCTTC[A/G]TCGGTGCTGTTCCGGACCAAGCCGGACTGCGTCAT	R	AX-94549480	BA00004177	RAC875_c34650_378										Co-dominant										7DS	_3872682_1582_8808_893590+,...,59385+		BB	BB	BB	BB	BB	BB	BB	BB	BB	BB	BB	BB	BB	BB	BB	BB	BB	BB	BB	BB	BB
AX-94739869	Affx-92447024	AAGCATCACAGCCACAAAGCAAGACTATATCTGGG[A/G]ACGACCCCTTCAACAGTTTTGTCACAGATTTTGAT	R	AX-94739869	BA00004259	Ku_c71238_1537										Co-dominant										6DL	_3248320_14409_610970_1028628+,...,93870+	4B	AA	AA	AA	AA	AA	BB	BB	AA	AA	AA	BB	AA	AA	AA	AA	AA	AA	BB	AA	AA	AA
AX-94549509	Affx-92203901	TCCTGGCCAATATATCACCAGAACACCGGTAGCTA[A/G]TAGGAGTGGTGTCCAATGTAAGGCACTCAAGTGAT	R	AX-94549509	BA00004333											Dominant										5BL	_10894917_4363_66869_8920385+,...,10763091-	-	AB	AB	AB	AB	AB	AB	AB	AB	AB	AB	AB	BB	AB	BB	AB	AB	AB	AB	AB	AB	AB
AX-94382012	Affx-92921858	CTTAGCTGTTGTTTCTTGGTCCATCTGCCCATTCT[A/G]TGTAAGCTGTGATGCTCCTGGGTTTTGATC	R	AX-94382012	BA00004355											Co-dominant				5A	5A	287.68	5A	5A	573.129	5AS	_1518837_3227_30992_577277+,1486523-	5A	AA	BB	BB	BB	AA	BB	AA	AA	BB	AA	AA	AA	AA	AA	AA	AA	AA	AA	BB	AA	BB
AX-94549511	Affx-92586211	TCTGTTATTCGGGCATGCATCTGGCCATCTGGTGC[C/T]GTTGAGGATAAATGAAAGATTGCCAAGATGGTGCT	Y	AX-94549511	BA00004371											Co-dominant							6A	6A	424.439	6DS	_2075955_16934_412067_627161+,...,2052958+	6A	BB	BB	BB	BB	BB	BB	AA	BB	AA	AA	AA	BB	BB	BB	BB	BB	AA	AA	BB	BB	BB
AX-94549516	Affx-92750202	CTGAACAGGCAGCGGACAGAGGCGGCTCCAGCAGA[C/T]GGACTTGGCAGGGCGGCGGAGGCGCAGGGAGGCCC	Y	AX-94549516	BA00004390											Dominant										4AL	_7140174_13819_258782_5141363-,...,3169243+		AA	AA	AA	AA	AA	AA	AA	AA	AA	AA	AA	AA	AA	AA	AA	AA	AA	AA	AA	AA	AA
AX-94739929	Affx-92495194	CGCAAGCAGGGTGCAAAGGAGCCATGTCGACTGGG[C/T]CGTCACAGAATATAGGGGCCGAAATAGTGATGAGG	Y	AX-94739929	BA00004410											Dominant							2A	2A	659.676	2BS	_2564093_3059_96281		BB	BB	BB	BB	BB	BB	BB	BB	BB	BB	BB	BB	AB	BB	BB	BB	BB	BB	BB	BB	BB
AX-94549519	Affx-92440746	CAAAGCAAACTCCATGACAGTCAATGAAAATGAAT[A/C]TCGTCTCTTTCCATATAAGTGGAACTGCAGCACAG	M	AX-94549519	BA00004420											Co-dominant										3AL	_4427711_6670_48637_3737035-,...,2223736-	3A	AA	BB	BB	AA	AA	AA	AA	AA	AA	AA	AA	AA	AA	AA	AA	AA	AA	BB	AA	AA	BB
AX-94549520	Affx-92760272	CATTGGCCCCGAGAGAAAGCTCAAAGTGGCGCGCA[C/T]AGTGCTACTGGAGTTTGCTGCGGAGATGATGGAGA	Y	AX-94549520	BA00004423											Dominant	2B	2B3	64.3049				2D	2D	220.918	2DS	_27654_636_6301	-	AA	AA	AA	AA	AA	AA	AA	AA	AA	AA	AA	AA	AA	AA	AA	AA	AA	AA	AA	AA	AA
AX-94382031	Affx-92763443	TAACCTCTCTGTCCACAGGGCTTTCCTCCTGTCAG[C/T]ACGTTGGCCCCTTCTCGCTTGCCATGGTCGATGTA	Y	AX-94382031	BA00004461											Co-dominant										7DL	_3374818_13978_301060_2593694+,...,3217127+	7D	AA	AA	AA	AA	AA	AA	AA	AA	AA	AA	AA	AA	AA	AA	AA	AA	AA	AA	AA	AA	AA
AX-94549529	Affx-92505337	GCTATCCGAAAATCAGGAAGACACCTTAACTTGGC[A/G]TTGGACTGCAAACGGCCAATGGTCCTCCTGCTCAG	R	AX-94549529	BA00004477											Partially co-dominant										7BS	_3088484_4948_30220_748150-,...,3028324-		AA	AA	AA	AA	AA	AA	BB	AA	AB	AB	AA	AA	AA	AA	AA	AA	AA	AB	AB	AA	AA
AX-94382036	Affx-92322921	GGACTTGTACACACCGCCGACTGAATGTAGTGGAA[A/G]GAGCATGTCCTGCAGGAGATGGACAGCAAGGCCGC	R	AX-94382036	BA00004485											Co-dominant										2AS	_5281903_2432_332883_4218075-,...,1081472-	2A	AA	AA	AA	AA	AA	AA	AA	AA	AA	-	AA	AA	AA	AA	AA	AA	AA	AA	AA	AA	AA
AX-94382043	Affx-92961799	ATCTGTCAAGCTCACGCACGGGCACCGTGGCACTA[C/G]TCGAACCGTATGACGCGCTCCCTCGCGCTGCTGCG	S	AX-94382043	BA00004530											Co-dominant										1BL	_3855549_1282_5713_1953340+,...,1641179+		BB	BB	BB	BB	BB	BB	BB	BB	BB	BB	BB	BB	BB	BB	BB	BB	BB	BB	BB	BB	BB
AX-94739992	Affx-92166781	ACGGGGAGATCAGGAAAATCTGCAGCGCGTACGTT[C/G]ACTAATCGACCCGGTGGTTGGTCGATGTGAGTTGG	S	AX-94739992	BA00004592											Partially co-dominant										3B-	_10673357_12282_536595_7971476+,...,122570+	3D	BB	BB	AA	AA	-	AA	AA	AA	AA	BB	AA	AA	AA	AA	AA	BB	AA	BB	AA	AA	AA
AX-94382056	Affx-92903890	CGTGTACACGACTTTGTCGTCCATCTAGATGCCAT[A/G]GCGAGCTGCCGGCCGGGCTCCGGTACCATGTAAAA	R	AX-94382056	BA00004615		BS00095451	BS00095451	Validated	5A	49.19		0		0	Co-dominant										5AL	_2786658_10086_263308_2032153-,...,2691530+	5A	AA	BB	BB	AA	BB	AA	AA	BB	AA	AA	AA	BB	AA	AA	AA	AA	AA	AA	AA	AA	BB
AX-94740012	Affx-92450113	GAGCCCAACCACTCCCTATCAAAAAGAAAGTTATC[A/G]GTTGCATGCCTTAAGGTATCTAGTTGTCCAATGTG	R	AX-94740012	BA00004647											Co-dominant										7DL	_3284381_950_5275_138641+,2095373+		AA	AA	AA	AA	AA	AA	AA	AA	AA	AA	BB	AA	AA	BB	AA	AA	AA	AA	BB	AA	AA
AX-94382065	Affx-92606178	TGAAGCTCGATCAGGTCGAGAAGGTGCCCTCCATT[C/T]GTGTGAACCTCAGTCAGGGCGAGAAGGTGCCCATT	Y	AX-94382065	BA00004648											Co-dominant										3B-	_10622103_28626_848712_6497305+,...,8072437+		BB	BB	BB	BB	BB	BB	BB	AA	BB	BB	AA	AA	AA	BB	BB	BB	BB	BB	BB	BB	BB
AX-95071096	Affx-92909925	TCGCCGGTGAAATTGTATGGTATCCCGCTGTTGAC[C/G]AGTCCGAGGTTGTTGTTGAGCCCCATGAACCGGTG	S	AX-95071096	BA00004696											Co-dominant	3D	3D	75.1071							3B-	_10621215_9513_255033_6472201-,...,1897788-		BB	BB	BB	BB	BB	BB	BB	BB	BB	BB	BB	BB	BB	BB	BB	BB	BB	BB	BB	BB	BB
AX-94740034	Affx-92734458	ACCATCAAACCTGCGACAAATTGGAGGGTCCGGTC[A/G]TTCGCATTTTATTTTGAGAGTCGTTTCTCGTACAC	R	AX-94740034	BA00004705											Dominant										3AL	_4436770_783_6387_3980628-,...,3992235+	-	AA	AA	AA	AA	AA	AA	AB	AA	AA	AA	AA	AA	AA	AA	AA	AA	AA	AA	AA	AA	AA
AX-94549574	Affx-92583746	TGTTGACGATTTAGTGGTGATGAGGCCTTACCAGC[A/G]GCCTCGGTCAGGGGACGATTTCGCCAAGCGGAAGA	R	AX-94549574	BA00004707											Co-dominant	5B	5B2	36.7022				5B	5B2	183.366	5BL	_10725008_403_874_1694133+,7622641-		BB	BB	BB	BB	AA	BB	BB	BB	BB	BB	AA	AA	AA	BB	BB	BB	BB	BB	BB	BB	BB
AX-94382080	Affx-92755587	TCAATTGACCTAATGTTTTTAGACATGGTGAGGCC[G/T]TTTGAGGATGACTACCTGTGTCCTGCTTGGTTTGC	K	AX-94382080	BA00004751		BS00022204	BS00022204	Validated	6D2	66.48	6D	131.03		0	Co-dominant	6D	6D	32.7467	6D	6D2	49.7147	6D	6D	83.0321	6DL	_1043317_10273_336581	6D	AA	BB	BB	AA	AA	AA	AA	AA	BB	BB	BB	BB	AA	AA	BB	BB	AA	BB	AA	AA	BB
AX-94549584	Affx-92189995	CCCCTTCCGTGTCCAGTGCGCTGTCACTTCTGCTG[C/T]TGCAGCAGTCGTCGATGCTGACCACGCGGCTGGTG	Y	AX-94549584	BA00004752											Dominant										4AS	_5975703_12064_427901_3501069+,...,2116212+	4A	AB	AB	AB	AB	AB	AB	AB	AB	AB	AB	AB	AB	AB	AB	AB	AB	AB	AB	AB	AB	AB
AX-94382081	Affx-92783418	TCACCATCGGTGAGACAAAATTTGCGAAAGGGGCT[C/G]AAGCTAGTAGTTCGGTTGGTCAGGTTAAACAGGAG	S	AX-94382081	BA00004754											Co-dominant				7A	7A	294.418				7BL	_6639680_4464_34318_567652+,...,1658231-	7A	AA	AA	AA	AA	AA	AA	AA	AA	AA	AA	AA	AA	AA	AA	AA	BB	AA	AA	AA	AA	AA
AX-95071112	Affx-92180419	TTGTAGCACCCCCTCACCAGCATGTAGGAACCTTG[C/T]AGCTCCGCTAGACCGTGGTTCCAGCTTTCTCCGAC	Y	AX-95071112	BA00004788	BS00057650_51	BS00057650	BS00057650	Validated		0		0		0	Dominant										1AL	_3927045_7628_284724_2092512-,3861441-,1236178+		AA	AA	AA	AA	AA	AA	AA	AA	AA	AA	AA	AA	AA	AA	AA	AA	AA	AA	AA	AA	AA
AX-94740068	Affx-92203409	TGCCATGTTAATGTACTGATGATTGCCAGGATCAG[A/G]AAGACTAGAAATGCAGCTTCACGAGCTATATCCCG	R	AX-94740068	BA00004796											Co-dominant				2B	2B	291.036				2BL	_7947435_7473_314307_827901+,...,2150895+	-	AA	AA	BB	BB	AA	BB	BB	BB	BB	BB	BB	AA	AA	BB	BB	BB	AA	BB	AA	-	BB
AX-95071119	Affx-92325181	CTTCCTGGATCTCCTGAGGCTATAAAAGGTTCCTA[C/T]GTTTTTGTCTGCTGCCATGGAAGCAGGGATAAAAG	Y	AX-95071119	BA00004812											Co-dominant				1A	1A	104.013				1DL	_993596_5224_205298	1A	BB	BB	BB	AA	BB	AA	AA	BB	BB	AA	BB	BB	AA	AA	AA	BB	BB	AA	BB	BB	BB
AX-94549597	Affx-92691373	ATCGAAACCGATGCCAAGAGTTTCATCATCATGAA[A/T]ATCAGATGAGCATGAGCAACCCTATCTCCAGATTA	W	AX-94549597	BA00004816											Dominant										4BL	_7035191_10940_138706_6865022-,...,2987894+		AA	AA	AB	AA	AA	AA	AA	-	AB	AB	AA	AA	AA	AA	AA	AA	AA	AA	AB	AA	AA
AX-94549612	Affx-92554300	AAAAACAGTGATGCAACCACAATAAACAGCATTGC[C/T]GACGTCATGGTGATATCTACCATACCAGTAGAACC	Y	AX-94549612	BA00004877											Co-dominant				6A	6A2	1.66728	6A	6A	149.839	6DL	_3241911_6015_134130_845460+,2150325+,2439305+	6A	BB	BB	BB	BB	BB	BB	BB	BB	BB	BB	BB	BB	BB	BB	BB	AA	BB	BB	-	BB	AA
AX-94382102	Affx-92614592	TGCCACAATGGCCTTGAGCACCATGCGCACTGCAA[A/G]CATGCGTCCATCCCTGAACGCACGGCGTAACTGTG	R	AX-94382102	BA00004883											Partially co-dominant										3AL	_4334631_6057_49016_1298526+,3278962-		AB	AB	AB	AB	AB	-	AB	AB	AB	AB	AB	AB	AB	AB	AB	AB	AB	AB	AB	AB	AB
AX-94549621	Affx-92648924	GGATTTGATGTAATTATGGAGAGGAAACTTAGAGC[A/C]AGAATAAAGCGTGGTGTTAGCTGCTACGGTCGTGA	M	AX-94549621	BA00004903											Co-dominant							7D	7D2	24.3529	7AL	_494510_324_1059		BB	BB	BB	BB	BB	BB	BB	BB	AA	BB	BB	BB	BB	BB	BB	BB	BB	BB	AA	BB	BB
AX-95071151	Affx-92649108	TCACCGCGGAGGGGAACGACAAACACCACTGGATG[A/G]AGGAGGGAACGCAGCCAGACCCAGAGCCTGAGGAG	R	AX-95071151	BA00004970											Dominant							4B	4B	424.142	4BS	_4957529_2104_121030_4829928-,...,1496139+		BB	BB	BB	BB	BB	BB	BB	BB	AB	AB	BB	BB	BB	BB	BB	BB	BB	BB	BB	BB	BB
AX-94549640	Affx-92508808	GGACTGACAGTTTTGGAGACTTGAGCAAAAGAAAT[C/T]AAATTGATGATCATATCTCCGATGGTCTTTCAGTT	Y	AX-94549640	BA00004971											Partially co-dominant										4DL	_14303384_17239_507261_184363+,...,9796111+		AB	AB	AB	AB	AB	AB	AB	AB	AB	AB	AB	BB	AB	AB	AB	AB	AB	AB	AB	AB	AB
AX-94740126	Affx-88779987	ACTTCAGGGAGGTCACTTGAGAGAAGATACTCTTT[C/T]CTTCAAAGCGAAGAGCGCCGTTTCGTGGAGAGCAG	Y	AX-94740126	BA00004980	wsnp_JD_c11014_11565501										Co-dominant	5B	5B2	43.7071	5B	5B4	6.36422				5BL	_2368789_214_489	1B	BB	AA	AA	BB	AA	AA	BB	BB	BB	AA	AA	BB	AA	AA	BB	BB	AA	AA	AA	AA	AA
AX-94740152	Affx-92492094	TATCAGTCTTTCAATTCGTGAGCTCGTCAGTTCAC[A/C]GATGGGATCCGCAGCTCCCAGGTGGTTCACAGCCG	M	AX-94740152	BA00005032											Dominant										7DS	_1228736_3165_31563		AA	AA	AA	AA	AA	AA	AA	AA	AA	AA	AB	AA	AB	AA	AA	AA	AA	AA	AA	AA	AA
AX-95071165	Affx-92601701	AGGTGGTTGGAGGAATTGGGGGAAGTAGGGGAGCT[C/G]GACGTGAAAGAACCATGGGAGAAGGTTTTCGGTGA	S	AX-95071165	BA00005067											Dominant										3B-	_10395762_14735_727674_77762+,...,5010703-	-	AB	AB	AA	AA	AA	AA	AB	AA	AA	AB	AB	AA	AB	AA	-	AB	AA	AB	AA	AA	AA
AX-94740169	Affx-92867627	AAAATGGAATTTGTAAGCCTCAAAGCCTTTCATCA[G/T]CTCATTCATGGATTAGTGCTGTTGCTGCAAGAAAA	K	AX-94740169	BA00005074											Co-dominant										6DL	_1520053_531_2169		AA	AA	AA	AA	AA	AA	AA	AA	AA	AA	AA	AA	AA	AA	AA	AA	AA	AA	AA	AA	AA
AX-94382147	Affx-92609601	AAGAGCTCCGGCGGGAAGAAGCCTCGACGTGGTCA[C/T]GGCGGCTCCTACTGGGCAGCTGGAGCGGGCGCAGG	Y	AX-94382147	BA00005105											Dominant										2AL	_6363007_9362_246276_2542233+,...,4007218+		AB	AB	AB	AA	AB	AA	AA	AA	AB	AA	AA	AB	AB	AA	AB	AA	AB	AA	AB	AA	AB
AX-94740180	Affx-92893393	CATAGCTGGCCCTATAACTCACCGTTGCGCTAGCC[A/G]AGTTGTAGTCGAGCTCTCCATGGGCTCCGGGGTTG	R	AX-94740180	BA00005111											Partially co-dominant										5AL	_2761257_6372_66666_1139369+,2672062-		BB	BB	BB	BB	BB	BB	BB	BB	BB	AA	BB	AA	BB	BB	AA	BB	BB	BB	BB	BB	BB
AX-94382149	Affx-92930954	AGCATACACTATTACTCCTGGTCATTGTGTCTGAC[A/C]GTTTTACTAGGAAAAAACAGCAGTGTGGCGACCCG	M	AX-94382149	BA00005160											Dominant										6AS	_4347038_22270_715795_498595+,...,947338+		AA	AA	AA	AA	AA	AA	AA	AA	AA	AA	AA	AB	AA	AA	AA	AA	AA	AA	AA	AA	AA
AX-95071189	Affx-92319031	GATCGGGATAGTTCTTTGGTATTCTATTTGGATGG[A/G]GCACACAGCCCTGAAAGTATGGAAATATGTGCGAG	R	AX-95071189	BA00005172											Co-dominant	5A	5A	49.2951	5A	5A	99.9869	5D	5D	972.323	5AL	_2801265_18304_324282_2546345-,...,2706882+		AA	BB	BB	AA	AA	AA	BB	AA	AA	AA	BB	AA	AA	AA	AA	AA	AA	AA	AA	AA	BB
AX-94740217	Affx-92474628	CTTCCTCCATTAGACCCACTTTGGAACAAAGAAGA[C/T]GGCCACCAGTAGTGTATATTCAGCATTCAGCAGGA	Y	AX-94740217	BA00005176											Dominant										2DL	_9906933_10019_199810_9708407-,...,6998503-		BB	BB	BB	BB	BB	BB	BB	BB	BB	BB	BB	BB	BB	BB	BB	BB	BB	BB	BB	BB	BB
AX-94382152	Affx-92172115	TACGACTCCTATAACCTATATTCGTGGGAAATTGG[A/G]TTGGGAATAAGATACGGAAAAAGTAGGCTCAACGT	R	AX-94382152	BA00005193											Dominant										5AL	_2750407_3259_41079_752940+,...,2697175-	5A	BB	BB	BB	BB	BB	BB	BB	BB	BB	AB	BB	BB	BB	BB	AB	BB	BB	AB	BB	BB	BB
AX-94382170	Affx-92203863	CTGTGCTTCCTCAGCCTGTACAGAGTTCCAAAATT[A/C]CCAGCGGTATTCACAACCACTGAGTTCTCCCAGGA	M	AX-94382170	BA00005262											Partially co-dominant										5BL	_10843769_639_2114_4870773+,7139433+		-	AA	AA	AA	AA	AA	AA	AA	AA	AA	-	BB	BB	AA	AA	AA	AA	AA	AA	AA	AA
AX-94740244	Affx-92480581	CTGGCACCTGATCACTCCTAATAAGAAGAGGGACA[C/G]ATCTGTCATTCAGGAAATCATGCTGGCTTTGAATG	S	AX-94740244	BA00005274											Dominant										6DS	_2100848_5704_138573_1402201+,1303760+,267415+		AB	BB	BB	AB	AB	AB	BB	AB	BB	BB	BB	AB	BB	BB	BB	BB	BB	BB	BB	AB	BB
AX-94740266	Affx-92943672	TGCTGGCTCTTCCACAGGACTGGTACAACATTCAC[C/T]CATCTGTATAAGCCTAGGACTTCTCCTAGGAGTGT	Y	AX-94740266	BA00005335	RAC875_c13585_778										Co-dominant										3DS	_2598699_4677_55604_1484941+,937306+		BB	BB	BB	BB	BB	BB	BB	BB	AA	AA	BB	BB	BB	BB	BB	BB	BB	AA	BB	AA	BB
AX-95071223	Affx-92252887	TATTCATATCGGAGGTAAGCTAGCTAGCCACCGCG[A/G]CCATGGCCGCAGCGAAACTCGCCCTTGTCATCCTA	R	AX-95071223	BA00005350											Dominant							1A	1A	54.9872	1AL	_3975564_16371_525998_3844904-,...,2262496-		AA	AA	AA	AA	AA	AA	AA	AA	AA	AA	AA	AA	AA	AA	AA	AA	AA	AA	AA	AA	AA
AX-95071225	Affx-92344039	AACTGCTGTGGCCCAGCGATACCAGTCGATGAGCT[C/G]TCGAGAATTTTCGACGAAATGATTCAACTAGGACA	S	AX-95071225	BA00005354											Co-dominant							5B	5B	168.027	5BL	_10835111_4930_82094_4190920+,...,2100520+		AA	BB	AA	AA	AA	AA	AA	AA	AA	AA	AA	AA	AA	AA	AA	AA	AA	AA	AA	AA	AA
AX-94382196	Affx-92235279	GCTCGGTTGTTTTGATTCCCCCTAAAATGCTCACA[A/G]GACGAACTGGGTTAAGTTAGCACACCCGTGCTACA	R	AX-94382196	BA00005385	BS00032383_51	BS00032383	BS00032383	Validated	2A	149.74		0		0	Dominant	2A	2A	2153.56				2A	2A	353.698	2DL	_9862309_6912_146365_4685208+,...,5304989-		AA	AA	AA	AA	AA	AA	AA	AA	AA	AA	AA	AA	AA	AA	AA	AA	AA	AA	AA	AA	AA
AX-94740293	Affx-92434059	TTAATTCCTTGAGAAGTAGAAGAATCTGGGGAACT[C/T]CGCTTCAATGTTAGTTTCTTGACGCCGCCATGGAG	Y	AX-94740293	BA00005404	BS00009403_51										Partially co-dominant	7D	7D	26.5377				7A	7A	478.45	7AS	_4246028_5385_43868_4054840+,4125842+	-	AA	BB	BB	AA	AB	AA	BB	AB	AB	AA	AA	BB	AB	AA	BB	BB	BB	AA	AB	AB	BB
AX-94740298	Affx-92443141	CCGCAGGCCCAGGTCTAAGAACATCCGTGCTACCC[A/G]AAACAGAACAGGGATTGTCGTCCCCAGCACCTATG	R	AX-94740298	BA00005420											Dominant										4AL	_7172717_10392_465031_7032544+,...,6591074+		BB	BB	BB	BB	BB	BB	BB	BB	BB	BB	BB	BB	BB	BB	BB	BB	BB	BB	BB	BB	BB
AX-95071244	Affx-92490046	TTACTACCAAAGTGAGTCAGAGACGAGTACTTCTG[C/G]ACAGAGCTCTGATTGAGCTGAAACATTAGCATATA	S	AX-95071244	BA00005449											Dominant										4AS	_5967946_5214_50919_2969355+,5921816+,4692111+		BB	BB	BB	BB	BB	BB	AB	BB	BB	BB	BB	BB	BB	BB	BB	BB	BB	AB	BB	BB	BB
AX-94549735	Affx-92746374	TGCAGAGATTGATGTTGAAACATGTGAGAAGAACT[C/T]ACCATTCAGTGATTTTGAGGACTCAGCAGACGAGA	Y	AX-94549735	BA00005453	wsnp_Ex_c55245_57821568										Co-dominant	4A	4A	315.893				4A	4A3	435.021	4AS	_6014820_30570_3849705_5518630-,...,4746753+		BB	BB	BB	BB	BB	BB	AA	AA	BB	BB	BB	BB	BB	BB	BB	BB	BB	AA	AA	BB	BB
AX-95071247	Affx-92129138	GTTGGTTCTTGGTCTGTGAATTTTGTTCCGTGGAT[C/T]GCAGCACTCGTTAATTATTTTGTTGAGTCGTATCC	Y	AX-95071247	BA00005463											Dominant	1A	1A	2.34547				1A	1A	243.037	1DS	_371102_2406_219936	-	AA	AA	AA	AA	AA	AA	AA	AB	AA	AB	AA	AA	AA	AA	AA	AA	AA	AB	AA	AB	AA
AX-94549741	Affx-92497630	TGCGACGCGCTGGCACGGGAGAACCGTAAGCTCCA[A/G]CGGGAGGTGGCGGAGCTGCGCGCCTCCCGTGCCCC	R	AX-94549741	BA00005484											Dominant										1BL	_3858366_14184_598401_2036204+,3752952+		BB	BB	BB	BB	BB	BB	BB	BB	BB	BB	BB	BB	BB	BB	BB	BB	BB	BB	BB	BB	BB
AX-94382220	Affx-92707234	GCATCACCTCCTGTTTGTTCACCTCCGAACAGCTT[G/T]GCCCAAACATAATGGAACACTTGTTCGGGTTTACA	K	AX-94382220	BA00005486											Partially co-dominant										5BS	_2280674_12540_626653_1730465-,...,174395+	-	AA	AA	AB	AA	AA	AA	AB	AB	AB	AB	BB	AA	AA	AA	AA	AA	AA	BB	AA	AA	AA
AX-94740330	Affx-92903319	GTAGTTGCCATGTATATGAATCAGGGGATTCGCCC[A/G]TTGGTTTTGTTCACTTGACAGTTTGGCAGGCGTGT	R	AX-94740330	BA00005496											Partially co-dominant										1BL	_3850012_10798_237043_1781883-,...,3363894+		AA	AA	AA	-	AA	AA	AA	AA	AA	AA	AA	AA	AA	AA	AA	AB	AA	AA	AA	AA	AA
AX-94549759	Affx-92144702	TACGAGTTACACCAACCAAATACTGGGCAGTAGCC[A/G]ATACACACACATGGCAAGTACAGGCTACCACAAAT	R	AX-94549759	BA00005553											Co-dominant				2B	2B	291.036				2BL	_7943651_6166_146259_639557+,...,3129450+		AA	AA	BB	BB	AA	BB	BB	BB	BB	BB	BB	AA	AA	BB	BB	BB	AA	BB	AA	BB	BB
AX-94740353	Affx-92227866	CTTGGTGGTGGGCGTCGGCGAGGCGTTCGAAGACC[A/C]CCGAGAGGATGAAGTCCATAGGCACGGGTCTGTTC	M	AX-94740353	BA00005563											Co-dominant	5A	5A	211.688							5AL	_2775605_2016_8479_1637196+,2722957-,1441128+		BB	AA	AA	BB	BB	BB	BB	AA	AA	BB	BB	AA	BB	BB	AA	AA	AA	BB	BB	BB	BB
AX-94740356	Affx-92891265	AGCAACGCGTGGGTGTCGTTCGACGGCAAAAGGCG[C/G]CAGCAGCTATCGCGAGGAGACTCCGTTCATATATC	S	AX-94740356	BA00005575		BS00022227	BS00022227	Validated	4B	52.84		0		0	Dominant	4B	4B	14099.3							4BS	_4959522_17744_414568_4839827+,...,1662699+		AA	AA	-	AA	AA	AA	AA	AB	AA	AA	AA	AA	AA	AA	AA	AA	AA	AA	AA	AA	AA
AX-94740361	Affx-92903376	TCCGTCTTACCAGCTTTACCAAGTCCATCAATCAC[C/T]GTGCTGTAGCTAATAAGGTCAGGACTGCATCCATT	Y	AX-94740361	BA00005590											Partially co-dominant				4B	4B	43.2748	4B	4B	269.007	4BL	_7037625_14752_183584_6892540+,...,4466736+		BB	AA	AA	AA	AA	AA	AA	AA	AA	AA	AA	AA	AA	AA	AA	BB	AA	AA	AA	AA	AA
AX-95071279	Affx-92173945	ACTGTAACACGGGTACCGGGTCGAACTATGGTTCC[A/G]GAGCGGGCTTGGGTTCGGGCTCTGGGTCCGGGTCC	R	AX-95071279	BA00005664	BS00022169_51	BS00022169	BS00022169	Validated	7A	167.11	7A	124.22		0	Co-dominant										NO_HIT_FOUND		7A	BB	BB	AA	AA	BB	BB	AA	BB	BB	AA	AA	BB	BB	BB	BB	BB	BB	AA	BB	BB	AA
AX-94549793	Affx-92229557	AACCAGAGTAGCGAAACGAGAATAAAAAAGGGGTT[C/T]GATACAAGGCACACAGGGCTAACACACAAGGCCGA	Y	AX-94549793	BA00005702											Dominant										7BS	_3078938_11899_414237_461348-,...,1468231+	7B	BB	BB	BB	BB	BB	BB	BB	AB	BB	AB	BB	BB	BB	BB	BB	BB	BB	BB	BB	BB	BB
AX-94382261	Affx-92233521	GTGCAACAAGTTAAGCAGCAATTTCTATGACTGGA[C/T]GTGCCCCGGAGTGTACAACATCGTCCAGCAGCACG	Y	AX-94382261	BA00005703											Co-dominant	1B	1B	187.043				1B	1B	497.857	1DS	_1595794_2831_66337	-	AA	AA	AA	AA	AA	AA	AA	AA	AA	AA	BB	BB	BB	AA	AA	AA	AA	AA	AA	AA	AA
AX-94549806	Affx-92388179	TGAACGAGGATTGTGAGAACTGTGCTTTCTGGAGG[A/G]ATCATTACTACTGGGATCACATGGGTGACGAGAAG	R	AX-94549806	BA00005746											Co-dominant										6BS	_2902763_2162_14817_854301-,2197953-	-	BB	BB	BB	BB	BB	BB	BB	BB	BB	BB	BB	BB	BB	BB	BB	BB	BB	BB	BB	BB	BB
AX-94740451	Affx-92622903	TCCGTCGCGAGTGGTTATACACTTCTGAGAGATCC[A/G]CATCACAACAAGGGACTGGCCTTTACCGAGAGGGA	R	AX-94740451	BA00005828											Co-dominant							3A	3A	281.167	3AS	_3444848_5021_41671_3304762+,3315490+,3305452-	3A	-	AA	AA	AA	AA	AA	BB	AA	AA	BB	AA	-	BB	AA	AA	AA	AA	AA	AA	AA	AA
AX-94549821	Affx-92361310	CCCAACATCTGTCCTCCTCGTGTCCCGGCCCCGGG[C/G]TGGGTTGATGATGCATGCGGTGCAAATGGCAAGAG	S	AX-94549821	BA00005840											Dominant	5A	5A	103.11							5AL	_2704940_4626_61563_1675356-,...,2329858-		AA	AA	AA	AA	AA	AA	AA	AB	AA	AA	AA	AA	AA	AA	AA	AA	AA	AA	AA	AA	AA
AX-94740458	Affx-92887734	GATCACTGTCTGGGCTGTGGAGCAGGAAGACAAGT[C/T]GCTTCTTAACAAGTGGACTCCCTTGTGCGACAAGT	Y	AX-94740458	BA00005847											Co-dominant							6A	6A	319.734	6BL	_4395538_3076_54394_4209582-,4242117-,2040069+		AA	AA	AA	AA	AA	AA	AA	AA	AA	BB	BB	AA	AA	AA	AA	AA	AA	AA	BB	AA	AA
AX-94549827	Affx-92563836	TGTCTGCTCTCACGAACGCTCCTCCATGTTTGTCT[C/T]AAGGGATTACCTGTTGCAAATTCATTTGTACACTT	Y	AX-94549827	BA00005856											Dominant	4B	4B	15636.4							4DL	_14331644_8587_321052_2692956+,...,11090839-	4D	BB	BB	BB	BB	AB	BB	BB	AB	BB	AB	BB	AB	BB	BB	BB	BB	BB	AB	BB	BB	BB
AX-95071320	Affx-92622432	TAGTGAAAGGAGTCGCTTTAGATGCTATGGTTTTC[A/G]CCAATGTGATCAAGGCATTCTGCAGAAAGGGTCCA	R	AX-95071320	BA00005877											Dominant	2A	2A	2132.48				2A	2A	367.479	2DL	_9846715_5561_277828_2922242-,...,9304741-	2D	AA	AB	AA	AA	AA	AA	AA	AB	AA	AB	AA	AA	AA	AA	AA	AA	AA	AA	AA	AA	AA
AX-94382292	Affx-92147698	AAGCAGTGGTATCAACGCAGAGTACACCTTG[A/G]GCAGCTTCAAGTGCAATCCGTGCTCGATCATGCCA	R	AX-94382292	BA00005892											Dominant										5BL	_10918372_20601_403078_10714041-,...,10359092+		AA	AA	AA	AA	AA	AA	AA	AA	AA	AA	AA	AA	AA	AA	AA	AA	AA	AA	AA	AA	AA
AX-94740478	Affx-92417316	ATTGGATCGCCAAGGGATGTGAAATATGAGGTAGT[A/G]TTTATGTCTAGAAAGAGTGATGATAGTATGAGAAC	R	AX-94740478	BA00005911											Partially co-dominant	3B	3B	356.26							3DS	_2547055_4037_34811_95342+,2504324-	3D	AA	AA	AA	AA	AA	AA	AA	AA	AA	AA	BB	BB	AA	AA	AA	AA	AA	AA	AA	AA	AA
AX-94740485	Affx-92254828	ACCATCAATGGCGCGCTCTCCTCGGTCGATCAGTT[C/T]TCAAATGACTCTGAGAATCTCAAGAAGGCTCTGGG	Y	AX-94740485	BA00005925											Partially co-dominant	3B	3B	225.703							3AL	_4309991_3296_18766_653531+,4274396+,2158523+		AA	AA	AA	BB	AB	BB	AA	BB	AA	AA	AA	AA	BB	BB	AA	AA	AA	AA	BB	AA	AA
AX-95071361	Affx-92465451	ACCACAAAATAGAGATCAATTCACTGACAGTCCAC[C/T]GAAATGGCTAAGCGGTTGGTCCTCTTTGCGACAGT	Y	AX-95071361	BA00006046											Partially co-dominant	1A	1A	35.5098	1A	1A	77.3201	1A	1A	142.104	1AL	_3892569_11121_379993_848074+,...,2538280+		AA	AA	BB	BB	BB	AA	AA	AA	AB	AA	BB	AA	AA	BB	AA	AA	BB	AA	BB	BB	AA
AX-94549868	Affx-92500375	CGTTAAGGGAACTGATGCCACTTTCGTTATGTTTG[C/T]CCCCTATAATAAGAAATAAATGTTGTGAACCTCGC	Y	AX-94549868	BA00006052											Dominant	3B	3B	28.5429							3DL	_6872570_979_3835_5677602+,2030675+,6617927+		AB	BB	BB	BB	BB	BB	AB	BB	BB	BB	BB	BB	AB	BB	AB	AB	BB	BB	BB	AB	BB
AX-95071375	Affx-92802316	GCCGATGCGTCGTCATGCTCCTCTCCTCTTGATCT[C/G]ATTCTTCTCTCTAGCTTTAGGCTTGACAAATTCTT	S	AX-95071375	BA00006128											Dominant	1B	1B	129.411	1B	1B	147.718				1DL	_2268314_2576_52912_1517063+,...,1134880+	-	AA	AA	AB	AB	AA	AA	AA	AA	AA	AB	AB	AB	AB	AA	AA	AA	AA	AA	AA	AA	AA
AX-94549898	Affx-92568790	GAGGACGAGAAAGTCTTAGCATTTAGAGATATCAA[C/T]CCGCAAGCTCCTGTGCATGTTCTAGTCATCCCGAA	Y	AX-94549898	BA00006150											Co-dominant										7DL	_3358158_14688_471670_1910136+,...,2214265+		BB	BB	BB	BB	BB	BB	BB	BB	BB	BB	BB	BB	BB	BB	BB	BB	BB	BB	BB	BB	BB
AX-95071379	Affx-92236109	CATGTTCCTGCTGTTGCTCAACGGATGATCGCACA[C/T]GCACTTGGTAAGAGAGTTGAAGATCCAACAGAGAG	Y	AX-95071379	BA00006154	Kukri_c28730_207										Partially co-dominant										3B-	_7646581_3750_57197		BB	BB	BB	BB	BB	BB	BB	BB	BB	BB	BB	AB	BB	BB	BB	BB	AB	BB	BB	BB	BB
AX-94740564	Affx-88673044	TCCGTCAGTGGTGTACCTAGTTAAATTATCTTCAA[A/G]TGACAGTAGAAATGGTTCGTGGAGAGCTTTGGTAA	R	AX-94740564	BA00006167											Co-dominant				4D	4D	179.035				4DS	_2306417_16187_405916_1485603-,...,1695894+	4D	AA	AA	AA	AA	AA	AA	AA	AA	AA	AA	AA	AA	BB	AA	AA	AA	AA	AA	AA	AA	AA
AX-94740570	Affx-92641761	CCCTCCAAGCTTGGCACCGATAATGGCGCCCAACC[A/G]TGCCAGTATCAAGTCGTTGTGTCAGAATATTCTGC	R	AX-94740570	BA00006188											Partially co-dominant										5AS	_1551239_4887_38430_1482464-,1468195+		AA	AA	AA	AA	AA	AA	BB	AA	AA	BB	AA	AA	AA	AA	AA	AA	AA	BB	AA	AA	AA
AX-94740571	Affx-92440607	GGCTGGATTCCTGCTGGAGAAGTCAGAAGGTATCT[A/G]GACGAGAAGTCGAGGTGTTGCTCCCATGATCGCTG	R	AX-94740571	BA00006190											Co-dominant	1B	1B	186.256				1B	1B	511.709	1BL	_3033705_3865_120934		AA	AA	AA	AA	AA	AA	AA	AA	AA	AA	BB	AA	BB	AA	AA	AA	AA	AA	AA	AA	AA
AX-94740598	Affx-92436638	ATTTCAGAGAAGCAAAATGTGTGGTGTCCCTCTTC[C/T]GCACGAATGTCTTGTGCCTTACGGTGATTGGTGTT	Y	AX-94740598	BA00006261											Partially co-dominant	4B	4B	5397.41							4BL	_6837653_5903_62474_445105-,...,3608271+	-	AA	AA	AA	BB	BB	AA	AA	AA	AA	BB	BB	BB	AA	BB	AA	AA	AA	BB	BB	AA	AA
AX-95629800	Affx-92285141	GAGATGGATGATGCTACGCGTGGAGCAGACAACAT[A/C]AGAAGTGATATTGGTGCCCTTGCTCAGAGATTTAC	M	AX-94382371	BA00006343	BS00010311_51	No BS code	BS00010311	Validated	5B	127.93		0		0	Co-dominant	5B	5B	257.299				5B	5B	578.015	5BL	_4851554_7854_191725		BB	BB	BB	BB	BB	BB	BB	BB	BB	AA	AA	BB	BB	BB	BB	BB	BB	BB	BB	BB	BB
AX-95071409	Affx-92280301	TTGGTTAGTAGGGGTGCTAGTAACTTGATGAGTGC[C/T]TCTGATTTGGAAATCTTATTTAGTGCTTGGTTAAG	Y	AX-95071409	BA00006351	BS00022110_51	BS00022110	BS00022110	Validated	5A	16.98	5A	66.81		0	Partially co-dominant	5A	5A	294.73	5A	5A	276.565				5AL	_698004_2438_41381		AA	AA	AA	AA	AB	AA	AA	BB	BB	BB	AA	AA	BB	BB	AA	BB	BB	AA	AA	BB	AA
AX-94549953	Affx-92878123	CACTGAAGGGCAACGAGTTGGTGTGGTCAAGCTGC[A/G]GAGTTCTTGAGCTCGGTATAGACTGCATGTGGTGT	R	AX-94549953	BA00006358											Partially co-dominant	3A	3A	223.502	3A	3A	105.224				3B-	_10488324_13015_483512_2705551+,...,5102270+	3A	AB	AA	AA	AA	BB	AA	AA	BB	AA	AA	AA	AA	AA	AA	AA	AA	AA	AA	AA	AA	AA
AX-94740659	Affx-92451732	CTACGTACGCATGTCGTAGTGTCAATAGCGCTTGC[A/G]TTCCTGTCTCCCGTCACCATGGGAATGTGATGATG	R	AX-94740659	BA00006426											Co-dominant							6B	6B	239.512	6BL	_4340161_5161_46767_2648076-,...,4222200+	6B	AA	AA	AA	AA	AA	AA	BB	AA	AA	-	-	AA	AA	AA	AA	AA	AA	AA	AA	AA	AA
AX-94549988	Affx-92872693	TTGGTGGCGTCTTCGGAGGCCTTTTCAACTTTCTC[C/T]TGGATAGGATTCTTCGTGTCTACAGTATTATCAAT	Y	AX-94549988	BA00006518											Co-dominant										2DL	_9890036_10382_219257_7803305+,...,9798520+		AA	AA	AA	AA	AA	AA	BB	AA	AA	AA	AA	AA	AA	AA	AA	AA	AA	BB	AA	AA	AA
AX-94740707	Affx-88557529	CACCCGCGTGGATACGGGTCGGCCTGATCCGGTGC[C/T]CGGTAGGTTCAACAGAAGTTCGCCAACACAGACCC	Y	AX-94740707	BA00006573											Partially co-dominant							2A	2A	425.548	2AL	_6439308_17847_499080_3547166+,...,1337874+	2A	AA	AA	AA	AA	AA	AA	BB	AA	AA	AA	AA	AA	AA	AA	AA	AA	AA	AA	AA	AA	AA
AX-94550001	Affx-92380477	GACAGAAAGCATGTCGGTTCATGGAATGCCATCAT[A/G]TGTGGCTATATTTATGCAGACAAGATTGATGAGGC	R	AX-94550001	BA00006575											Co-dominant										7DS	_3916843_8956_140973_2319634-,...,2339576+		BB	BB	BB	BB	BB	-	BB	BB	BB	BB	AA	BB	BB	BB	BB	BB	BB	AA	BB	BB	BB
AX-94740711	Affx-92316811	CAGACATGGACAATTGCAGGGTTTCTTAGCTCTAA[A/G]ATGCTTTTGGACTGTCCAGAGATGGCATCAATATT	R	AX-94740711	BA00006581											Dominant	4B	4B	15193.1							4DL	_14312079_17565_639262_954937+,...,7272124-		BB	AB	AB	AB	AB	BB	AB	AB	BB	BB	BB	BB	AB	AB	AB	BB	AB	BB	BB	BB	BB
AX-94740712	Affx-92740678	TACCATGACACACGCGCCCTATAAATACATGATCA[C/T]GGCACAAACCATGGCCACACACAAGCTGACCTTTT	Y	AX-94740712	BA00006582											Partially co-dominant										7DS	_3848595_18083_231304_109514+,...,1139689-		AB	AB	BB	AB	AB	AB	AB	AB	AB	AB	-	AB	AB	AB	AB	AB	AB	AB	AB	AB	AB
AX-94382416	Affx-92596535	GCAGTCTATTGGGTCTCCTTTGTCACCTATTTCAT[A/C]CTATGGAGATCCTACAAGCATGTTTCAAATCTGAG	M	AX-94382416	BA00006595											Co-dominant										2DL	_9908486_7509_149873_9755827-,...,4531740-	-	AA	BB	BB	BB	BB	BB	AA	BB	BB	AA	BB	BB	BB	BB	BB	BB	AA	AA	AA	BB	BB
AX-94740723	Affx-88770720	GCAGCTTCCACATCACAGAGCACGGTGCCACGTAA[A/G]ACCACGGGAAAGCTTGTCTTTGGCTCTGGTGGAAG	R	AX-94740723	BA00006607											Co-dominant	6B	6B	70.2258							6BS	_3000322_4479_182261_1853445+,2386424-		BB	AA	BB	BB	AA	AA	AA	AA	BB	AA	BB	AA	BB	BB	BB	AA	BB	AA	BB	AA	AA
AX-94382426	Affx-92391027	TCTTTGTGTTAGTTTTGTAAGCCATGGTGTATTAG[A/C]AGCAAACACATGCTAAGTGGGCTTCATTCTGCAAC	M	AX-94382426	BA00006657											Co-dominant				2B	2B	291.036				2BL	_8055559_2824_137450_6404117+,...,7880806+	2B	AA	AA	AA	BB	AA	BB	BB	BB	AA	BB	BB	AA	AA	BB	AA	BB	AA	BB	AA	BB	AA
AX-94550022	Affx-92604877	ACGAACAGAATGAGACCTTCTTCTCTGCTCGTGTG[C/T]GCACGCTGCGCCCAAATCCTGTACCTTCCGAGAGC	Y	AX-94550022	BA00006690											Dominant										5BL	_10893106_677_1686_8778408+,10771322-,1591535+	-	AA	AA	AA	AA	AA	AA	AA	AA	AA	AA	AA	AA	AA	AA	AA	AA	AA	AA	AA	AA	AA
AX-94382440	Affx-92867422	ACACTGGATTCCCATTTTCAGTGCATAAAACAGAA[A/C]TTAGAACTTTCAGTTCCGGTGACTTCACTAACTTT	M	AX-94382440	BA00006713											Dominant										5DL	_4588310_10255_378153_3880754-,...,879672+	-	AA	AA	AA	AA	AA	AA	AA	AA	AA	AA	AA	AA	AA	AA	AA	AA	AA	AA	AA	AA	AA
AX-94382446	Affx-92728901	GAAAACATGGTACACACATGGATCGAACTCCACCT[C/T]GACAATGAGCAATAACTCACGACGACGCTCTGCTA	Y	AX-94382446	BA00006739											Co-dominant										3B-	_10588972_9021_245588_5550319-,...,5954566+		AA	AA	AA	AA	AA	AA	AA	AA	AA	AA	AA	AA	AA	AA	AA	AA	AA	AA	AA	AA	AA
AX-94382448	Affx-92947922	ATCGCGGAAGGACCAATTCTCCATTGGGAGTTTCT[C/T]GGCCTCCTCCCTGGAGGTGTTGGCTGCTCTCCTCA	Y	AX-94382448	BA00006741											Partially co-dominant				5D	5D	175.818	5B	5B	862.347	5DL	_4517893_15412_931551_1169287-,...,4473910-		AB	AA	AA	BB	AB	AB	AB	AB	BB	AA	AA	AB	BB	AB	AB	BB	AB	AB	AB	-	AB
AX-94740776	Affx-92714877	CAGTCCTGAAATGCAGAGCCAATCCGCGTGGCCAC[A/G]TCGACGAGGTTGTCCAGCCCCATCAGGATCATCAG	R	AX-94740776	BA00006774											Co-dominant										6AS	_4427684_1739_85316_4319677+,...,4318960-	6A	BB	BB	BB	BB	BB	BB	BB	BB	AA	BB	BB	BB	BB	BB	BB	BB	BB	AA	BB	BB	BB
AX-94382460	Affx-88393098	ATCGAGGCCATCAAGTCGCTCCGCGTCCGCTGCTC[C/T]GACCAGGCGCAGGAGTCGCTCGACAACATCCTCCT	Y	AX-94382460	BA00006790	BS00025962_51										Dominant	5B	5B	335.353				5B	5B	449.902	5DL	_199772_1108_16974		AA	AA	AB	AA	AA	AA	AB	AA	AA	AB	AB	AA	AA	AA	AA	AA	AA	AA	AA	AA	AA
AX-95071508	Affx-92374579	CCTTACTCAGAAACCCCTAGTGGCTGGACGGTGGT[A/C]ACATGGATCCTGGAGGGGCTCAATGAGGGTTTGGA	M	AX-95071508	BA00006840											Dominant										3AS	_3278613_647_3153_301607-,2088203+		AA	AA	AA	AA	AA	AA	AA	AA	AA	AA	AA	AA	AA	AA	AA	AA	AA	AA	AA	AA	AA
AX-95071510	Affx-92770543	TCCACGGCGACGCCCATGTCCTCCGTCATGCACAC[A/C]TTGTTCATCTTCTGCTCCGCCTCCAGCGGCAGGCA	M	AX-95071510	BA00006844											Dominant				1A	1A2	22.4362				1DL	_2288835_4339_117456_2197494-,476951+,1567672+	1A	BB	BB	AB	AB	AB	AB	AB	BB	BB	BB	AB	BB	BB	BB	AB	BB	BB	BB	AB	AB	BB
AX-94382471	Affx-92307068	ATACTGACTAGGAAGTTTGACGAGATGGATCAACA[A/T]ACCACAACAGAAGAACAGACTGAGTTCTACAAGAC	W	AX-94382471	BA00006860											Partially co-dominant	3A	3A	217.161							3AL	_4251472_6537_62084_1409657+,1934165+		BB	BB	BB	BB	BB	BB	AB	BB	BB	AB	AB	BB	BB	BB	BB	BB	BB	BB	BB	BB	BB
AX-94382472	Affx-92946076	ATTTGGTGTCATGGCGTAGCTGTTGTGTTTTGCAT[C/T]TGACCAAGCAAATGAAAGCACATGGAACATACAAC	Y	AX-94382472	BA00006864	Tdurum_contig46780_203										Co-dominant										5BL	_10714340_423_992_654481-,10635933-		AA	AA	AA	AA	BB	AA	AA	AA	AA	AA	AA	AA	AA	AA	AA	AA	AA	AA	AA	AA	AA
AX-94382476	Affx-92545769	TCCCCGACTCCCTCTATGTTCTCCCCCGATACTTC[A/G]CACCCGTCCACCGCGCCCCTGCACGCACGCCACGC	R	AX-94382476	BA00006889											Co-dominant										6BL	_4286358_7878_508173_1116617+,...,3855699+		AA	AA	AA	AA	AA	AA	AA	AA	AA	AA	BB	AA	AA	AA	AA	AA	AA	AA	AA	AA	AA
AX-94550066	Affx-92160680	TTCATGATGCAAGTCCTTGAGGGTCTCCACTCTCC[A/C]GGTTCCTTCGCTGCATCTCGTCCTATGTGCCGTCG	M	AX-94550066	BA00006913											Co-dominant	2A	2A2	162.195	2A	2A	485.939				2AS	_5304693_16967_852137_5155018-,...,3879794-		BB	BB	BB	BB	BB	BB	BB	BB	BB	AA	AA	AA	BB	BB	BB	BB	BB	BB	AA	BB	BB
AX-94550070	Affx-92939862	GCTTGTCTGTTGATATAATGCTGGATAACTTTAAA[C/T]TGGGAATTTATGTCTTCATGCAGATATTAGTGAGT	Y	AX-94550070	BA00006934											Partially co-dominant							4B	4B	301.61	4BL	_7027031_14383_154165_6394522-,...,1301985+	-	AA	AA	AA	AA	AA	AA	AA	AA	AA	AA	AA	AA	AA	AA	AA	AA	AA	AA	AA	AA	AA
AX-94740827	Affx-92755102	TATACATCCATAAGTTCCTTACGGTGATACATC[A/G]CGACTGCATTCTTACACGAAATTAGCCGTTCTGAA	R	AX-94740827	BA00006940											Partially co-dominant										6DL	_3265794_6581_237071_1523915-,...,1216443-		BB	BB	BB	BB	BB	BB	-	BB	BB	AA	BB	BB	BB	BB	BB	BB	BB	AA	BB	BB	BB
AX-95071535	Affx-92496068	GGATCAGAATTGCGGATAAACAGATTGTTGGCGCC[A/G]GAGGTTGTTTTGTTGTGTATTACAGACAAAGTAGC	R	AX-95071535	BA00006966											Dominant										2DL	_4034115_521_1633	2B	AB	AB	AA	AB	AA	AA	AB	AA	AA	AA	AA	AB	AA	AB	AB	AB	AB	AA	AB	-	AA
AX-94382495	Affx-92769030	GAGAGGCCTGGCATGCTGTTCTTTATTTTCAACCC[C/T]GATGCAATTGGTGTGCTTGTGGCACATGACCTGGA	Y	AX-94382495	BA00006967											Dominant	3A	3A	155.785				3A	3A	479.052	3B-	_10436803_8923_208883_1239235+,...,371552+		BB	BB	BB	AB	AB	BB	BB	AB	BB	BB	AB	BB	AB	BB	AB	BB	BB	BB	BB	BB	BB
AX-95071538	Affx-92685807	ACATGGCTGCCGGTTAGATGGATACGGTAGACAAA[C/G]CGTCATGCATATGATAATCAGAGTGACGTCATGGT	S	AX-95071538	BA00006978											Dominant										4AS	_5956589_16927_1438179_2202660-,...,1790602-		AA	AA	AA	AB	AA	AA	AA	AA	AB	AB	AA	AB	AA	AB	AA	AA	AA	AB	AB	AA	AA
AX-94740863	Affx-92337660	GGCCCAACCAACAGTCGATGAAAGGTTTGTCAACT[C/T]TCTCCACACAGGAAGGCAGTTCAGAAGACATCAAC	Y	AX-94740863	BA00007022											Partially co-dominant										4AL	_7170983_7812_273247_7022538+,...,5011657-		AA	AA	-	AA	AB	AA	AA	AA	AA	AA	AA	AA	AA	AA	-	AA	AA	AA	AA	AA	AA
AX-94740879	Affx-92927727	TCATGTCCATTCTTTCGTCTCTGAGATCCAACCCT[C/T]CTAGAGATTTGAGCATGATTAACACTGTATTCTTG	Y	AX-94740879	BA00007058											Dominant							7A	7A	918.825	7AL	_4432863_8012_125924_227357+,...,4376229+		BB	BB	BB	BB	BB	BB	AB	BB	BB	BB	BB	BB	BB	BB	AB	BB	BB	AB	BB	BB	BB
AX-94382505	Affx-92263955	AATGTTTTGCTGACACGATGATTTCGTGTTGGGCA[A/G]ACAAAACCAGTGGGCTACCTTGATGGCATAGATGA	R	AX-94382505	BA00007074		BS00041217	BS00041217	Validated	5A	2.77		0		0	Co-dominant										5AS	_1543776_27390_468845_1339668-,...,1465021-		AA	BB	AA	AA	AA	AA	BB	AA	AA	AA	BB	AA	AA	AA	AA	AA	AA	BB	AA	AA	AA
AX-95071573	Affx-92498278	GTCTTCCAGCCGTACGGCCAGTGCAGGTCCTTCTC[A/G]GGCCGGGTGGTCACCATGCGCGTCCTCGAGCACAA	R	AX-95071573	BA00007146											Dominant										7AL	_4508524_915_25020_2859833+,226831-,243675-	-	AA	AA	AA	AA	AA	AA	AA	AA	AA	AB	AA	AA	AA	AB	AA	AA	AA	AA	AA	AA	AA
AX-94550108	Affx-92858898	CAGTGCTTCCAGGACGTCTTCTACGGGGAGTGACA[C/G]GCAACTTTCTCCCTCCTTTGTGTGTGTTTGCCAGT	S	AX-94550108	BA00007189											Co-dominant										7AL	_2300588_468_2536		AA	AA	AA	AA	AA	AA	AA	AA	AA	BB	AA	AA	AA	BB	AA	AA	AA	AA	AA	AA	AA
AX-94382527	Affx-92169936	AGAAGGGCATCTAATCTAAGGTCGTCTTTGCGTCT[C/T]GAATAAATTGTTTTCTCATTGAAAACTGCCGAGTG	Y	AX-94382527	BA00007198											Co-dominant										1AL	_3947982_7622_237530_2865216+,...,2092189+	-	AA	AA	AA	AA	AA	AA	AA	AA	AA	AA	AA	AA	AA	AA	AA	AA	AA	AA	AA	AA	AA
AX-94740937	Affx-92296896	TCTGTCGCCTGCGATCGTGGTAAATTTCCTACTCG[C/T]GTGTGTTCTGATGTTTGTGCCTGAAAGAGAGATGC	Y	AX-94740937	BA00007203											Dominant	6B	6B	71.8599				6B	6B	519.547	6BS	_3044087_10725_581061_2902745-,...,526005+		BB	AB	BB	BB	AB	AB	AB	AB	BB	BB	BB	AB	BB	BB	BB	AB	BB	AB	BB	BB	AB
AX-94740938	Affx-92378275	CAGACTGAACTTTGCCTTTAGTCCAAATGATGAGT[C/T]ATGTAAGATATATTTCTCAGTGTTAATGCCACATG	Y	AX-94740938	BA00007204											Co-dominant										7DL	_3386503_30974_969163_3075180-,...,2618266+		AA	AA	AA	AA	AA	AA	BB	AA	AA	BB	AA	AA	AA	AA	AA	AA	AA	BB	AA	AA	BB
AX-95633138	Affx-92957750	TCTCCAAGTCCGAAGGAAGAAGATGAAAATATAAC[A/G]GATGCGGCACTTATGTACTGATGAAGAATGTGCTA	R	AX-94382537	BA00007261	BS00043986_51	BS00043986	BS00043986	Validated	2D	30.02		0		0	Co-dominant	2D	2D	294.015							2DS	_5357871_6963_263728_3060495+,...,1282063+	2D	BB	AA	BB	BB	BB	BB	BB	BB	BB	BB	AA	BB	BB	BB	BB	BB	BB	BB	BB	BB	BB
AX-94382546	Affx-88591506	TGTTGTTGTGTTATATGTGCTGCCTAAAGCGTGCC[A/G]TATGTGTATCACTTATTTCGAGTAGAGGACATGAA	R	AX-94382546	BA00007304	wsnp_CAP8_c6939_3242530										Partially co-dominant										3AL	_4396094_2676_17548_2900799+,3916582+,1636911+	3A	BB	BB	BB	BB	BB	BB	AA	BB	BB	AA	BB	BB	BB	BB	BB	BB	BB	BB	BB	BB	BB
AX-94382552	Affx-92316940	GGCTGGTGCCAGCTATTCTAGCAAGCCATTATCTG[C/G]TGGCCAGTCTTCTAATAACAAGGCAAATAATCAGC	S	AX-94382552	BA00007330											Co-dominant							5A	5A	673.917	5DS	_2759368_12055_316847_1605795+,...,2033441+	5A	BB	AA	BB	BB	BB	BB	AA	BB	BB	AA	BB	BB	BB	BB	AA	AA	BB	AA	BB	BB	BB
AX-94382553	Affx-92620539	ACTTATGAGAAATGGTGTTTTAGATTGTCAACTTC[A/G]CGCCTGAACCGTTGGTTGCGTAAGGTTATGAGTAG	R	AX-94382553	BA00007331											Dominant										3DS	_348608_942_4788		AB	AB	AB	AB	AB	AB	AB	AB	AB	AB	AB	AB	AB	AB	AB	AA	AB	AB	AB	AB	AB
AX-95071626	Affx-92834980	TCTCCCACTGCTTCTTGAACTCCACAGCTCCCAGG[C/T]TAGCACCAGACACGGACCCTTCTATCCTGCTCAG	Y	AX-95071626	BA00007393	wsnp_Ex_c20273_29326769										Partially co-dominant							3A	3A	289.655	3AL	_4446538_5000_40486_4230211-,...,3389568+		AA	AA	AA	AA	AA	AA	BB	AA	AA	AA	AA	AA	BB	AA	AA	AA	AA	AA	AA	AA	AA
AX-94741001	Affx-92104015	CTAGGCCGGGCCGGCAATGGTTTTATGCACTGATG[C/T]GGGCGCACATGCACATGCCGGCCAGTCTCTAAATT	Y	AX-94741001	BA00007404											Dominant							5B	5B	184.95	5DL	_4523279_2085_15387_1374965+,...,2925650-		AB	AB	AB	AB	AB	AB	AB	AB	AB	AB	AB	AB	AB	AB	AB	AB	AB	AB	AB	AB	AB
AX-94741030	Affx-92718081	GTGTCTCAGCGTATGCGTACCATGCCAGCCTTTAG[C/G]ATCCGGGGACGAACTAAGTTGGCCATTTGTCTTGC	S	AX-94741030	BA00007487											Co-dominant										4AL	_7149955_16669_505842_5775321+,...,214657+	4A	BB	BB	BB	BB	BB	BB	BB	BB	BB	BB	BB	AA	BB	BB	BB	BB	BB	BB	BB	BB	BB
AX-95071649	Affx-92817916	TTTAAATTGATGCTTTTCATGTGACTTCTTAGTCT[A/G]TCAACATCGGACCATCTTGCACTTGTCGCATATAA	R	AX-95071649	BA00007517											Dominant							4B	4B	329.066	4BS	_4941274_7883_231197_4052293-,...,1625783+		BB	BB	BB	BB	BB	BB	BB	BB	BB	BB	BB	AB	BB	BB	BB	BB	BB	BB	BB	BB	BB
AX-94550177	Affx-92713299	AGTGGGGAGTGCAGTGTCGCATCCCAAAGTTTTGA[C/T]GTGCCATCGAAAGAGCAGCCAGGCGGCCTGGTTGT	Y	AX-94550177	BA00007520	BS00065928_51	BS00065928	BS00065928	Validated	3D	10.14		0		0	Co-dominant	3D	3D	33.4792							3DS	_2563602_1660_8986_595467-,...,794678+		BB	BB	BB	BB	BB	AA	BB	BB	BB	BB	AA	BB	BB	AA	BB	BB	BB	BB	AA	BB	BB
AX-94550178	Affx-92749289	TGGGGGTTGTTGAGGAACATCAACATCCCTAGTAT[G/T]GTCAGGTGTGTTGCTTTCAGCGTCTGTTGTAGCTA	K	AX-94550178	BA00007527	IACX3288	BS00001101	BS00001101	Validated		0		0		0	Partially co-dominant							5B	5B	183.254	5BL	_10866110_35282_549132_6650801+,...,8781124-		AA	AA	BB	AA	AA	AA	BB	BB	BB	BB	AA	BB	AA	AA	AA	AA	AA	AA	BB	AA	AA
AX-94382595	Affx-92854964	ACAGCTTCCTACGAGGCTGTGGCGTAGTGGAATGA[C/T]GGTAATGGAACAGGGAGAAGATTCAAGCTGG	Y	AX-94382595	BA00007575											Co-dominant	3B	3B	239.403	3B	3B	320.208	3B	3B	444.455	3DL	_6847592_2176_16476_2699543+,5948240+	-	AA	AA	BB	BB	BB	AA	BB	AA	BB	AA	BB	BB	AA	AA	AA	AA	BB	AA	-	BB	BB
AX-94741109	Affx-92879793	GTGCGCAAGAAGAAGAGAGCCGGCGCCGGCGCGGC[C/G]GGGAGGGAGCTGTGCGTGGAGGAAGAGGAGGTGCG	S	AX-94741109	BA00007652											Dominant										3B-	_10757281_8707_230621_10337253-,...,1775714-		AA	AA	AA	AA	AA	AA	AA	AA	AA	AA	AA	AA	AA	AA	AA	AA	AA	AA	AA	AA	AA
AX-94741146	Affx-92427158	GATGAGAGCTCTGAGAGCTCGAGTTCTGCCGAGGC[C/T]GATGAGAGGAAGGCTGCAAACAGCAAGAAGAGTGC	Y	AX-94741146	BA00007754											Dominant										1DL	_2243626_7185_162895_693695+,...,1361390-		AA	AB	AA	AA	AA	AA	AA	AA	AA	AA	AA	AA	AA	AA	AA	AB	AA	AA	AA	AA	AA
AX-94741159	Affx-92616722	ACTTATGTCTGTCCAGGAGTATAGTCGATCAATTT[G/T]CTTGCTTACATATTTTTACGTAGGAATTTCAGTGT	K	AX-94741159	BA00007786											Dominant							4A	4A	525.424	4AL	_7173518_4336_27025_7037201-,...,1775178+		AA	AA	AA	AA	AA	AA	AB	AA	AA	AA	AA	AA	AA	AA	AA	AA	AA	AB	AA	AA	AA
AX-94382628	Affx-92865259	GCCTGAAGACATTCTGTCAAGAACACCTGCCGAGA[C/T]TCTCCAGACGGGTTGACATTACCCAATTCAATTTC	Y	AX-94382628	BA00007797											Partially co-dominant										4DL	_14464593_7833_252930_14174982+,...,11905178-	-	AA	AA	AA	BB	BB	AA	AA	AA	AA	BB	AA	BB	AA	BB	AA	AA	AA	BB	BB	AA	AA
AX-94550243	Affx-92803706	GTCCATGAAGGGCTCGATCGGCTCTCGGAGATTAC[A/G]CCAGGCATCGGTCTGCGTCGAGTTTTGCAGGGCCG	R	AX-94550243	BA00007874	BS00018474_51	BS00018474	BS00018474	Validated		0		0		0	Dominant										3AL	_1371073_4560_37705		AB	AB	AB	AB	AB	AB	-	AB	AB	AB	AB	AB	AB	AB	AB	AB	AB	AB	AB	AB	AB
AX-94382640	Affx-92356338	TTGGGCAATGAACATTAAGCGGAAAAAATTTGGAC[G/T]ATTGTGCAGTGATTGGTAACCAACGGTACGCTCCC	K	AX-94382640	BA00007881											Dominant										4BS	_4933366_5763_261207_3654247-,...,2593225-		BB	BB	BB	BB	BB	BB	BB	BB	BB	BB	BB	BB	BB	BB	BB	BB	BB	BB	BB	BB	BB
AX-95071746	Affx-92182700	CCACCGTCATCCTTAGGGCTTTTGATGCTCGATCC[C/T]GGGACTATCTGAAAAACAAGAGGCAGTGGCAGGAG	Y	AX-95071746	BA00007977											Co-dominant										6BL	_4296787_6986_356161_1409168+,...,1980883+		AA	AA	AA	AA	AA	AA	AA	AA	AA	BB	AA	AA	AA	AA	AA	AA	AA	AA	AA	AA	AA
AX-94741250	Affx-88600751	TCTTATCAGCAACTCTCAACGAAAAGGTGAACCGC[C/T]TAGCCAACATTAGTTTGAAGAACCCAGTGATGATT	Y	AX-94741250	BA00008049											Co-dominant	1B	1B3	84.3199							1BS	_3439223_12370_549505_1332100-,...,1017915+		BB	BB	AA	BB	BB	BB	BB	BB	BB	BB	AA	AA	AA	BB	BB	BB	BB	BB	BB	BB	BB
AX-94741253	Affx-92892622	TTCTTGTGCCTCTTCGTCTTGGAGGAACAACGCTA[C/G]TACCTCAGCCGCACCTCGAAACTGCTCCGAAGTTT	S	AX-94741253	BA00008061											Dominant										4BL	_7042411_16753_192806_5104628+,...,6852580-		AB	AB	AB	AB	AB	AB	AB	AB	AB	AB	AB	AB	AB	AB	AB	AB	AB	AB	AB	AB	AB
AX-95628754	Affx-88396437	TTATGTGGCGAACTTGGTTATGATAGTGTGTCATC[A/G]AGCCTGTGACAGATGCGGTTGGTCAAAAACTTGCT	R	AX-94741267	BA00008098	wsnp_CAP11_rep_c8469_3658252										Co-dominant										2AL	_6400590_23043_1133887_4530719-,...,943550-		AA	BB	BB	BB	AA	AA	AA	AA	AA	AA	AA	AA	AA	BB	AA	AA	BB	AA	AA	BB	AA
AX-94550291	Affx-92779960	GCGCACAGCATCACACCTTCTGGCCTTCTTCATAA[C/T]TTAACAGTTCGTATGCCTGAGAGCAATTCATCAGT	Y	AX-94550291	BA00008115											Dominant										7AS	_4193541_9758_73839_1253017+,...,4052338-		AA	AA	AA	AA	AA	AA	AA	AA	AA	AA	AA	AA	AA	AA	AA	AA	AA	AB	AA	AA	AA
AX-94382675	Affx-92266387	TTCCGGCGGTCGCTGTTCATCGTGGGCGAGTTCGG[C/T]GGCAACGACTACAACTCGCCGCTCTTCGCGTTCCG	Y	AX-94382675	BA00008126											Dominant										3B-	_10661995_6644_136967_7648897-,...,6719433+		AA	AB	AA	AA	AA	AA	AA	AA	AA	AA	AA	AA	AA	AA	AA	AA	AA	AA	AA	AA	AA
AX-95630097	Affx-92462042	GCATGTCAAGATTCATATCATTTGCGCCCCTTGGC[A/G]CGCTTCTTCTCGAGCCTCTGCCGAGCACGCTCAAA	R	AX-94741281	BA00008139	BS00045761_51	BS00045761	BS00045761	Validated	6B	47.91	6B	87.09		0	Co-dominant	6B	6B	70.2258	6B	6B	247.652				6BS	_3049711_11873_204558_2536921+,...,1167319-		AA	BB	AA	BB	BB	BB	BB	BB	AA	AA	AA	BB	AA	AA	AA	BB	AA	BB	AA	AA	BB
AX-94382687	Affx-92308848	GCCATGGGTGCCCATCCTTGCTGTCCGATGGAACC[A/G]CTCAGACGGTCATACCGCGGTCGTCGTCAGAATCA	R	AX-94382687	BA00008180											Partially co-dominant										6BL	_4396334_2759_56306_4213435+,...,2646303+	3D	AA	AA	AA	AA	BB	AA	AA	AB	AA	AA	AB	AA	AB	AA	AA	AA	AA	AA	AA	AA	AA
AX-94382691	Affx-92275653	GGTGGTGTTGACGGTGAGGAGGGAGATCTCGTCGA[C/T]CTTGGGGCGGAAGAGGGAGAGCTGGGAGAGCTGGG	Y	AX-94382691	BA00008202											Co-dominant							5A	5A	339.39	5AL	_227395_7953_109365	5A	BB	BB	BB	AA	AA	AA	BB	AA	BB	BB	AA	BB	AA	AA	BB	AA	BB	BB	BB	AA	BB
AX-94550315	Affx-92720662	TTTACGTTCTGAAATGCAGTAGGACTCGTTTGTTT[C/T]AAACATGCACTCGTTGTGTTTAATTACATTATTAG	Y	AX-94550315	BA00008232											Dominant										7AS	_4080150_474_2890_793945+,1798051-	1D	AA	AA	AA	AA	AA	AA	AA	AA	AA	AA	AA	AA	AA	AA	AA	AA	AA	AA	AA	AA	AA
AX-95071818	Affx-92949650	AGCCAATGATTATGACCAAAGAAGTGGCATAATCC[C/T]ATCAGATAAAAGCAATATTCATCTTCGGAAGTGCT	Y	AX-95071818	BA00008236											Dominant										3DS	_2584160_2087_12267_1515033+,...,1898520+		BB	BB	BB	BB	AB	BB	BB	BB	BB	BB	BB	BB	BB	BB	BB	BB	BB	BB	BB	AB	BB
AX-95071820	Affx-92526418	CTGCTGATTCATGCGTGTATGTAAATATGAGGAAA[A/T]TTTCCATGTGTGTCTGTACAGCTGAAACTTACACT	W	AX-95071820	BA00008245											Dominant										3AL	_4330910_3817_24895_1200523+,3097417-	3D	BB	AB	BB	BB	BB	BB	BB	BB	BB	AB	BB	BB	BB	BB	BB	AB	BB	BB	BB	BB	BB
AX-94382700	Affx-92276016	GAGAAGCAGAGCATCTGTTGATGACTGAATCTGGA[C/T]CGATCTTTATCTTCACCTACTGGTCGCCGTGGTGG	Y	AX-94382700	BA00008253											Co-dominant							3D	3D	263.848	3DL	_6905841_1731_9739_1937386+,6879446+,2166921+		AA	AA	AA	AA	AA	AA	AA	AA	BB	AA	AA	AA	AA	AA	AA	AA	AA	AA	AA	AA	AA
AX-94550326	Affx-88494902	GTTCTCACGCAGTGGTAATTGCCGTCAATTGCACT[A/G]AAACAATTAGTGCGTATGGTATTGAATTTATACTC	R	AX-94550326	BA00008267											Partially co-dominant				1A	1A	104.013				1AL	_3878590_11045_342919_342348-,...,2567790-		BB	BB	AA	AA	BB	BB	AA	AA	BB	BB	AA	BB	BB	AA	AA	AA	BB	BB	AA	BB	BB
AX-94741322	Affx-92398620	CTGGCAAACCAACCTCAGCAACCTTATCCACAACA[A/G]CAACCATCAGGAGTAATGGTATAGGCATCGGGGGC	R	AX-94741322	BA00008273											Partially co-dominant	1A	1A2	38.517							1AS	_3299090_15697_489024_2520327+,...,593455+	1B	AB	AA	AB	AB	BB	AB	BB	BB	AA	AA	AB	AB	BB	AB	BB	BB	AA	AB	AA	AB	BB
AX-94382701	Affx-92911854	TCTTATCGTTGCAGGTAGCGAGACCAAGAACAGGT[C/G]CACCATTGTTTGTCAGGTCCGAGCGACCAGACTGT	S	AX-94382701	BA00008282		No BS code	BS00011696	Validated	6A	75.37		0		0	Co-dominant										6AL	_5783044_9552_183604_2687177-,...,5698893+		AA	AA	AA	AA	AA	AA	AA	AA	AA	BB	BB	AA	AA	AA	AA	AA	AA	AA	BB	AA	AA
AX-95071829	Affx-92395291	CAGAAGATTAGAGTTTTAAGACCCAATTCGATTCC[A/G]GGCTGGTCAATTAGCTAGCTATAGTAAATACTGTA	R	AX-95071829	BA00008284											Co-dominant	6B	6B	36.9037							6BL	_4279209_725_6231_915864+,4219222+	6B	BB	BB	-	BB	BB	BB	BB	AA	BB	BB	BB	BB	BB	BB	AA	AA	BB	-	BB	AA	BB
AX-94550344	Affx-92854187	AGCAAAAGCTGCAAGAATGCCAAGAAGGGAACAGT[G/T]GCAATGCATGTTCTCAGTTATTGTGAGGTGGAGTA	K	AX-94550344	BA00008352											Dominant										7AS	_141576_215_1066		AA	AA	AA	AA	AA	AA	AA	AA	AA	AA	AA	AA	AA	AA	AA	AA	AA	AA	AA	AA	AA
AX-94382719	Affx-92239294	ACTCTGTCTTTTGCGGGCCGCTTCTACTGTGCCAC[C/T]TACAGGGGTGTCATGGTGTTGAACATGGGCTCAGA	Y	AX-94382719	BA00008363		BS00022198	BS00022198	Validated	5A	105.86		0		0	Dominant										NO_HIT_FOUND			AB	AB	AB	AA	AA	AA	AB	-	AA	AB	AA	AB	AA	AA	AA	AA	AB	AB	AA	AA	AB
AX-94550353	Affx-92733623	GAAGCTATCCAGTTCCTGCAAACCTTTTAGTCAGT[C/T]GACTCGTATCAAAATTAACTGTCAGTATGAAATGT	Y	AX-94550353	BA00008391											Partially co-dominant										3DS	_2603365_3411_23941_2557987+,2592482-,1803290+		-	AB	AB	AB	AB	AB	AB	AB	AB	AB	AB	AB	AB	AB	AB	AB	AB	AB	AB	AB	-
AX-94741368	Affx-92856488	TGCTGGAAGGCGATCAAGGCTTCGCGGTGAATACC[A/G]TATCGTGATTCATTCTACCATGCTATCGTAGGATT	R	AX-94741368	BA00008403											Dominant	7B	7B2	78.3882							7AS	_4048024_462_1564_104311+,2432285-	-	AA	AB	AA	AA	AA	AB	AA	AA	AA	AA	AA	AB	AA	AA	AA	AA	AA	AA	AB	AA	AA
AX-94741384	Affx-92366083	CTCAAGGACCTCAAGGAGTCGTTCAAGGAGCTGAC[C/T]GACTGGTGGAAGAAGGCCCTGGACACGGAGGGCAT	Y	AX-94741384	BA00008447	BobWhite_rep_c63346_248										Co-dominant				7B	7B	77.626				7BL	_6660257_11583_160938_1804155+,...,980216+		AA	AA	AA	AA	AA	AA	BB	BB	AA	AA	BB	AA	BB	-	AA	BB	AA	BB	AA	BB	AA
AX-94550360	Affx-92929192	CCGCTATCGGTGCAGCGAACTGGCTTGTCGGCAAG[G/T]TGCTGAATAAGCTCTTTGATGAGTTGGTGGCCGCG	K	AX-94550360	BA00008456											Dominant							6B	6B	218.965	6DL	_3298781_12275_378155_2468031+,...,2278407+		AA	AB	AA	AA	AA	AA	AA	AA	AB	AA	AA	AA	AA	AA	AA	AA	AA	AA	AB	AA	AB
AX-94382740	Affx-92433282	AAGATCAGAAGGTAATGTACCAGTTAGGGAGTTAT[A/G]TGACATATCTAGTTTCATAAGGTTCCTGTGATAAA	R	AX-94382740	BA00008458											Dominant										6DL	_3214764_18517_772840_68031+,...,764603+	6D	BB	BB	BB	BB	BB	BB	BB	BB	BB	BB	BB	BB	BB	BB	BB	BB	BB	BB	BB	BB	BB
AX-94382750	Affx-92943299	GCCTCAAGCTCAGCCCCTGGCACATGGAGCCTTCT[A/C]GGATGACGCTCTACAGGTTCGGCAACACCTCCAGC	M	AX-94382750	BA00008523											Dominant										6AL	_5833872_2056_21747_5727436-,...,921853+		AB	AA	AA	AA	AA	AA	AA	AA	AA	AA	AA	AA	AA	AA	AB	AA	AA	AA	AA	AA	AA
AX-94550374	Affx-92476999	ATAAATCTGGGTCCCCGGCTCTGATCCACAACTTC[A/G]TCGCCTGAATTAGCGCTGTCATCAGTGACTGTTAA	R	AX-94550374	BA00008530											Dominant	1B	1B	263.988							1DL	_2264919_16955_331433_1402136+,...,2028936-	1D	BB	BB	BB	BB	BB	BB	BB	BB	BB	BB	AB	AB	AB	BB	BB	BB	BB	BB	BB	BB	-
AX-94382753	Affx-92412526	TATGTGTTGGTAAAATTGTGGATGGAAGCAAATTG[A/G]ATGTTCAAGGCTGTAGACTATTACTTTTCACTCCT	R	AX-94382753	BA00008535											Dominant							5B	5B	741.116	5AL	_2734200_6077_101009_182068+,...,2681771+	-	AB	BB	AB	BB	BB	AB	AB	BB	AB	AB	BB	BB	BB	BB	BB	BB	BB	BB	-	BB	BB
AX-94741441	Affx-92496990	ACAGACATGGCAGGCACCAGAACCAGTAGTAGTAA[C/T]GCGGTGTTGCTGCCCGGAATAAGAGCGAGCAGGA	Y	AX-94741441	BA00008603											Dominant										2BL	_8034967_24362_609814_5330093-,...,2167201-		AA	AA	AA	AA	AA	AA	AA	AA	AA	AA	AA	AA	AA	AA	AA	AA	AA	-	AA	AA	AA
AX-95071913	Affx-92678990	TTACAACTCACCAGAATCAAGAACCTGCGGTGAAA[A/T]ATATTGGAAGTCAGAGGAGGCCATAGCCACTGTTG	W	AX-95071913	BA00008609											Dominant										7BL	_6720111_23606_368166_5430743+,...,6467150+	7B	AB	AB	AB	AB	AB	AB	AB	AB	AB	AB	AB	AB	AB	AB	AB	AB	AB	AB	AB	AB	AB
AX-95071934	Affx-92404070	CGACGAGGAAGATGAGATTGACTGGGAAGAAGGTT[A/G]AAGTACAGCGGCAAGTTGCTCCGTCTTGAATTCAT	R	AX-95071934	BA00008697	wsnp_Ex_c25945_35205959										Co-dominant										3DL	_6920580_8536_93662_3506802+,1795788+,6818051-		BB	BB	BB	BB	BB	BB	BB	BB	-	BB	BB	BB	BB	BB	BB	BB	BB	BB	BB	BB	BB
AX-94741487	Affx-92242431	GTGGCTCTCCGCCACGGGTGCGCTCCTGGATGAAG[A/G]CACTTCGCTATGGCTGTCGCCGGGAGATAACCCGG	R	AX-94741487	BA00008723											Dominant				2A	2A	318.511				2AS	_5183537_22438_960458_46087+,...,4432147+		BB	BB	BB	BB	AB	AB	BB	BB	-	BB	BB	BB	AB	BB	AB	AB	AB	BB	AB	BB	BB
AX-94382781	Affx-92919449	AAGTGATGTCCAGAACTCCAGGATCGTAGTGCGTA[C/T]TGGTGAATCACGCAGCTGGTACTGTATTGTATAAT	Y	AX-94382781	BA00008736	BS00022158_51	BS00022158	BS00022158	Validated	1A	65.47		0		0	Co-dominant	1A	1A	41.1191							1AL	_3912549_6171_106951_1568737+,...,1573178+		BB	BB	BB	BB	BB	BB	BB	AA	BB	BB	BB	BB	AA	BB	BB	AA	BB	BB	BB	BB	BB
AX-94550414	Affx-92131747	GCGCGTACGAATTAACGTGCACCATGGACGATGGA[A/C]GAGGCTAGGCGGCAGTGACGGCGATCTTCATGCCG	M	AX-94550414	BA00008737											Dominant	4A	4A	395.686							4AL	_7061179_7528_69291_11843+,...,4138766-		AA	AA	AA	AA	AA	AA	AA	AA	AA	AA	AB	AA	AA	AA	AA	AA	AA	AA	AA	AA	AA
AX-95071952	Affx-92836320	CTCTTAACACTTTGTGAGAATCTCTGCGCCGTTGA[C/T]GGTAACCAGCACCGTATGCTCGAACTGCGCGTTGA	Y	AX-95071952	BA00008769											Dominant										6BL	_1133933_2177_24374		AA	AB	AA	AB	AA	AA	AA	-	AB	AB	AA	AA	AA	AA	AA	AA	AA	AA	AB	AB	AA
AX-94382799	Affx-92558035	GCGCTGTCTCGGCCCCGTGCGACCTTTCGATTGTA[C/T]CCCACGACACAGGTGGTGTCGCGGCGTTGTGCGGT	Y	AX-94382799	BA00008830											Co-dominant										3B-	_10758820_14059_294150_10343392+,...,2763575-		AA	AA	AA	AA	AA	AA	BB	AA	AA	BB	AA	AA	AA	AA	BB	AA	AA	AA	AA	AA	AA
AX-94741529	Affx-92338687	GCGGAACCTGCGGAGGGAGGCCAAGAGCGAGACGC[A/G]CCACCACGTCGAGCGCAGCGTCGCCACCTTCTTCG	R	AX-94741529	BA00008855											Dominant	3B	3B	398.978				3B	3B	682.756	3B-	_10496693_10817_385382_2942873+,...,2867577-		AA	AA	AA	AA	AA	AA	AA	AB	AB	AA	AB	AA	AB	AA	AA	AA	AA	AA	AA	AA	AA
AX-94550443	Affx-88783007	GGCGGAACTACCAAAGCTAGGGTTCTTGTTCTTGC[G/T]GTTAGCGAATTGTATTTAGAGAGAGGAGCGTCGTG	K	AX-94550443	BA00008867											Dominant	7A	7A2	217.855	7A	7A	313.683				7AL	_4449222_4751_57849_790624+,4386009-	-	AA	AA	AA	AA	AA	AA	AA	AB	AB	AA	AA	AA	AB	AA	AB	AB	AB	AA	AA	AB	AA
AX-95071981	Affx-92778315	TGGTGTCTTGTTCCTTGCCCATTATTCGTTTCTGT[A/G]ATCGCGGTGAGCTGGTTTAGGTTAGCAGGTCGCGC	R	AX-95071981	BA00008896											Partially co-dominant				2B	2B	287.861				2BL	_8027204_6287_91299_4933568+,...,7248929+	-	AA	AA	BB	BB	AA	BB	BB	BB	BB	BB	BB	AA	AA	BB	BB	BB	AA	BB	AA	BB	BB
AX-94550466	Affx-92479838	AGCTTGGGCGACACCATCACGAAGGAATTAGGTTA[C/T]TCAGATTCTTCCGGACTTCAGAACACTGTGCTTGA	Y	AX-94550466	BA00008967											Partially co-dominant	5B	5B2	83.9309							5BL	_8721206_251_621	1B	BB	AA	BB	BB	BB	BB	BB	BB	BB	AA	AA	BB	BB	BB	BB	BB	BB	AB	BB	AB	AA
AX-94382824	Affx-92787554	GCAGCCTTCAAGTTCTTGATTCGGATGCTGCACAA[A/C]GACTGATCCCTGGGTTACGTGTTCCGCTCAACCTT	M	AX-94382824	BA00008980											Co-dominant	7B	7B2	83.095							7DS	_3822410_2751_20204_1467541+,2006897+,3220253+		BB	AA	BB	BB	BB	AA	BB	BB	BB	BB	BB	AA	BB	BB	BB	BB	BB	BB	AA	BB	BB
AX-95072001	Affx-92620030	TTTGTGTATTCTCTGGATTACGCTCGTACTCGTCT[C/T]GCCAATGATGCCAAGGCTGCAAAGGTGGGTGGCCA	Y	AX-95072001	BA00009004											Co-dominant										7BS	_3094371_6084_64003_926752+,...,2835229+		AA	AA	BB	AA	AA	AA	AA	AA	AA	-	AA	AA	AA	AA	AA	AA	AA	AA	BB	AA	AA
AX-94550472	Affx-92308243	CATGTCGATGGGGCGTGGCATACAATCAAGCATCA[A/T]GATAGCAAGGCATGGGGCCACAGTTTTCTTCAAAA	W	AX-94550472	BA00009013											Dominant	5B	5B	335.353							5BL	_10708840_4170_49781_161350+,8984521-	5B	BB	BB	BB	BB	BB	BB	AB	BB	BB	AB	AB	BB	BB	BB	BB	BB	BB	BB	BB	BB	BB
AX-94382830	Affx-92603678	ACCAATAACTAGAAATTAGAATTACAACCGACCCA[A/C]AGTCATTGCTCAAGCTGCTGCAAGCCTGCGAGCAT	M	AX-94382830	BA00009029											Co-dominant										2DL	_9774807_1321_8703_3922357+,1682462+,5013034-		AA	BB	AA	AA	AA	AA	BB	AA	AA	AA	BB	AA	AA	AA	BB	AA	AA	BB	BB	AA	BB
AX-94382831	Affx-92165043	TGGGGATATAGTGCTGGTGCGCTGTTATTGTTAGT[C/T]CGTCACTGGAGTGCTGGATATTACTGGGGTAGCGG	Y	AX-94382831	BA00009038		BS00022144	BS00022144	Validated	1A	55.58	1A	60.07		0	Co-dominant	1A	1A	11.7938				1A	1A	241.312	1AL	_3950781_9196_421369_2967851+,...,964081-		BB	BB	BB	AA	AA	AA	AA	AA	BB	AA	BB	BB	AA	AA	AA	BB	BB	AA	BB	BB	BB
AX-94550476	Affx-92769437	GGCTTGACCCGCATACATCGGCTAGCATCCCAGGC[A/G]ACCTGTCGCGCGACGAACCTGCCACCGCTCGCCAG	R	AX-94550476	BA00009041											Dominant										1DS	_1901820_6721_573588_1298278+,...,1869780-	5A	BB	BB	BB	BB	BB	BB	AB	AB	BB	BB	BB	BB	BB	BB	BB	BB	BB	AB	AB	BB	BB
AX-94550481	Affx-92858214	TAGACACTGCAGAGTACGAGGATGACGAGGCTTAC[A/G]CGCGAGTGCTTCAGTACGCCAAGGAGCGCGAGGGC	R	AX-94550481	BA00009063											Partially co-dominant							5B	5B	251.623	5DL	_4530520_10424_205788_1656508+,...,2531928-		BB	BB	BB	BB	BB	BB	BB	BB	BB	AB	BB	BB	BB	BB	BB	BB	BB	AA	BB	BB	BB
AX-95072014	Affx-88617738	TTATAAGTGAGTAGCACTTTGGTATTCGTTGCATA[A/C]ATGTGTATTAAAACGTTGCGTAGTAATTTCAGACA	M	AX-95072014	BA00009075	BS00025649_51										Co-dominant				2B	2B	289.448				2BL	_8065655_7968_311092_6925757+,...,4259236+	-	BB	BB	BB	AA	BB	AA	AA	AA	AA	AA	AA	BB	BB	AA	AA	AA	BB	AA	BB	AA	AA
AX-94741615	Affx-92659849	GCGTATCCAACCAGTTGTTCGCAGGACATAATGTT[C/T]AGACTCCTCAAGGATACCAAGCTTTGGAACTCTTT	Y	AX-94741615	BA00009077											Co-dominant							3A	3A	629.535	3AL	_4451811_14739_132524_4264086-,4284217-,4128991+	3A	BB	BB	BB	BB	BB	BB	AA	BB	-	BB	BB	BB	BB	BB	BB	BB	BB	BB	BB	BB	BB
AX-94382850	Affx-92733544	GTAGCCCATTTGTATATTACATTACCAAAAGAAGA[A/G]AAGTATAAGCCTACATCAAGAATCAGAGTCCAAAC	R	AX-94382850	BA00009115											Co-dominant										5DL	_4537546_18400_862952_1934210-,...,3827702-		AA	AA	BB	BB	BB	AA	AA	AA	AA	AA	AA	AA	AA	AA	AA	AA	BB	AA	AA	BB	BB
AX-95072022	Affx-92450416	CATCCTCGCCTGAGAAGCTCCTTCGAGCATAGCGT[A/G]CGTACATGCTACTGTAGTTTAGCTCGCTCGCTGCA	R	AX-95072022	BA00009117											Co-dominant							7B	7B2	132.024	7DL	_2459397_1701_35176	7D	BB	AA	AA	AA	AA	AA	AA	AA	AA	AA	AA	AA	AA	AA	BB	AA	AA	BB	AA	AA	AA
AX-95072030	Affx-92418173	CCAGCTAGGTACTGCTGTAGTATTATTTGTGGAGC[A/G]GAGGATGACGATTCATCGATTGTTTGTGATGTCTG	R	AX-95072030	BA00009158											Co-dominant										5BL	_10821176_9863_147302_3105216+,...,9458547+		AA	AA	AA	AA	AA	AA	AA	AA	AA	AA	AA	AA	AA	AA	AA	AA	AA	AA	AA	AA	AA
AX-94382878	Affx-92955420	ATGATCTAGGTAAAATGAACAGTTCATCGGTTGCA[C/G]CTACAATGAAAGTTCAGCCTGGATCAAATAGGATA	S	AX-94382878	BA00009208											Dominant										4DL	_14407972_3098_140856_9482251-,13923985+		AB	AB	AB	AB	AB	AB	AB	AB	AB	AB	AB	AB	AB	AB	AB	AB	AB	AB	AB	AB	AB
AX-94550508	Affx-92281154	CGGCCAGGCACAAATGCTCGTTGTTCCTCGGAAAT[A/G]ATCTCAGGTGGAATTAACCTAAGGTGATTAGCTAC	R	AX-94550508	BA00009239											Dominant										6DS	_2098709_20070_1195673_1337797+,...,709027+		AB	AB	AB	AB	AB	AB	AB	AB	AB	AB	AB	AB	AB	AB	AB	AB	AB	AB	AB	AB	AB
AX-94550514	Affx-92266902	ACACATTGTTTATGGAGGAGGATGAGGAGAAAAAG[C/T]ATGAGGTCGCTAAGGTTGAAGAGGAGGAGCAGGAC	Y	AX-94550514	BA00009252											Co-dominant	2D	2D	47.994							2DL	_9892808_9738_296320_8123939+,...,7704189+		BB	AA	AA	AA	AA	AA	AA	AA	AA	AA	BB	AA	AA	AA	AA	AA	AA	AA	AA	AA	AA
AX-95072047	Affx-92676611	CTCCGTGGACGGCATCGACGGGGAGTACCAAGCGA[C/T]GGCGAGCCGCAACATCTCGGCCACGGGGTGGGTAA	Y	AX-95072047	BA00009254											Dominant										3B-	_9408618_1300_9348		AA	AA	AA	AA	AA	AA	AA	AA	AA	AA	AA	AA	AA	-	AA	AA	AA	AA	AA	AA	AA
AX-94382888	Affx-92115186	TGCTGGCCGGGAACGAAGGCATCGTCAAAGTGAAG[G/T]CCAAGCAAGTAGGCGTGCGGCTAGTTTTTTACGCA	K	AX-94382888	BA00009255											Co-dominant				2A	2A	477.995	2A	2A	535.868	2AS	_5263975_6341_180889_3439453+,...,3258535-	2A	BB	BB	BB	BB	BB	BB	BB	BB	BB	BB	BB	BB	BB	BB	BB	BB	BB	BB	BB	AA	BB
AX-94741678	Affx-92634441	AAGCAGCGTTGCCGGCGATGGAGATGACAGGCTTC[A/G]GTGCTGCAACCGGCCGGCCAAAAGCTGGAACTATG	R	AX-94741678	BA00009272											Dominant				1A	1A	207.326	1A	1A	396.148	1AS	_3311391_2998_101981_3156959+,...,158343-	1A	AB	AA	AA	AA	AA	AA	AA	AB	AA	AA	AA	AB	AA	AA	AA	AA	AA	AA	AA	AB	AB
AX-95072055	Affx-92846240	CAGATAAGGCCCGTTGGGCAGTTAAGAACAACAAG[A/G]TCCTGGTCCACCCCCGCTGGATTGAAGCCTCGAAT	R	AX-95072055	BA00009290	IAAV5270										Co-dominant										2AL	_6437920_19205_893509_2032570+,...,2347092-	4B	AA	AA	AA	AA	AA	AA	AA	AA	AA	BB	AA	AA	AA	AA	AA	AA	AA	AA	AA	AA	AA
AX-95072061	Affx-92913599	CTAGCGCCACCACCCCCAATCCCTAGCGCCGGTGG[C/T]GGCCGTTCTTCCGGCGACATCATTGGACAGCGGCG	Y	AX-95072061	BA00009303	BS00065067_51										Dominant	5B	5B	193.791							5DL	_4503194_37042_1482041_610647+,...,2064878-		AA	AA	AA	AA	AA	AA	AA	AB	AA	AA	AA	AA	AA	AA	AA	AA	AA	AA	AA	AA	AA
AX-94382905	Affx-92797869	ATCACACTGACGACGAACTGAGGATATGAACGACT[C/T]GAATGTACACGCAGCGGTATCGATGACCGACGTCG	Y	AX-94382905	BA00009348	BS00022336_51	BS00022336	BS00022336	Validated	5B	38.02	5B2	32.09		0	Co-dominant	5B	5B	504.497	5B	5B5	31.2467	5B	5B	98.2431	5BS	_2277014_8601_249118_1592468+,2232804-,398718+	5B	AA	BB	BB	BB	AA	AA	AA	AA	AA	BB	BB	BB	AA	BB	AA	AA	BB	AA	AA	BB	BB
AX-94382922	Affx-92167639	ACCTAGTACGTAGAAATTATCTGAACTTTGTTACT[C/T]TGTTAAGTGCCGTGTTCCATCAGTGCTTGCCTGAA	Y	AX-94382922	BA00009446											Co-dominant	1B	1B2	5.57686							1BL	_3794112_6965_82997_115175+,...,1361165+	1B	AA	AA	AA	AA	AA	AA	BB	AA	BB	BB	AA	AA	AA	AA	AA	AA	AA	AA	BB	AA	AA
AX-95072096	Affx-92130683	AAAGTTCATTGAGACTGTAAATTCGGTTATTCAAC[A/G]GCATAGTGGGATAGGAATCAATAAGTTCAGTATCA	R	AX-95072096	BA00009490											Dominant										7DL	_3292342_3132_46449_1388451+,2174800-		BB	BB	BB	BB	BB	BB	BB	BB	BB	BB	BB	BB	AB	BB	BB	BB	BB	BB	AB	BB	BB
AX-94741762	Affx-92855733	ATGTTGTGTTGTTGAGTTTATGCACAAAGCACCTC[A/G]AAATTGGCTAATTGGTTTCTTCTGTCACAGTTCTT	R	AX-94741762	BA00009500											Dominant										3DS	_2568530_2298_9938_766840+,...,965631+		BB	BB	BB	BB	BB	BB	BB	BB	BB	BB	BB	BB	BB	BB	BB	BB	BB	BB	BB	BB	BB
AX-95072103	Affx-92163064	TGTTTGCACCGTGAGCTCATTTGTTGCCCTCTGGC[G/T]TCGCAATTTCTGAAGGAAAGGGATCCATGTGTAAT	K	AX-95072103	BA00009526											Co-dominant				1A	1A	156.676	1A	1A	284.256	1AS	_1327483_1506_62880		BB	BB	AA	BB	AA	AA	BB	AA	AA	BB	AA	AA	AA	AA	BB	AA	AA	AA	AA	AA	AA
AX-94382946	Affx-92643857	TCATCACGACCACAGAAGATACATGAGGAATTAAT[C/G]ATCCGGAATGCCACGCCTGCATAGTCTATGCCCGA	S	AX-94382946	BA00009586		BS00066564	BS00067269	Validated	7A	137.08		0		0	Co-dominant	7A	7A2	195.041				7A	7A	827.083	7AL	_4402573_6497_65362_2998306+,789290+,3428211-	7A	AA	AA	AA	BB	AA	AA	BB	AA	AA	AA	AA	AA	AA	BB	AA	AA	AA	AA	AA	AA	AA
AX-94550590	Affx-92348790	CAATTTCAGAATTTCAAAATGGACACTTCACTAAT[A/G]TGTGATATAAAATCGCTCTACGATAACATTGTAAC	R	AX-94550590	BA00009616											Dominant							2B	2B	699.011	2AS	_5196356_31194_949727_585383+,...,2161131+		AA	AA	AB	AA	AA	AA	AB	AB	AB	AB	AB	AA	AA	AA	AA	AA	AA	AB	AA	AA	AB
AX-95072131	Affx-92594300	ATCCCCGTTCGTCAGACGCTATAAATCCACACCTC[C/T]ACCGTGGCCAATCACTCGATCAGATTCTTCACAGG	Y	AX-95072131	BA00009662											Co-dominant										2BL	_7944680_13539_576652_689672-,...,7874781+		AA	BB	BB	BB	AA	AA	AA	AA	AA	AA	AA	AA	AA	BB	AA	AA	BB	AA	AA	BB	AA
AX-94550611	Affx-92093984	GTGCAGGAGCGCTGGATGTGGACAATGGCCAGGAC[A/G]CCATTTGAGCAGTCCCTGGATGGTTGTAGGGTAGC	R	AX-94550611	BA00009678											Co-dominant										1AL	_3905886_12579_323554_1325066-,...,2696659+		AA	AA	BB	BB	AA	BB	AA	AA	BB	BB	AA	BB	BB	BB	BB	BB	BB	AA	BB	BB	BB
AX-94741834	Affx-92961088	CAAGTGTAGCGGCGGCCATGCATGTAGACGTCGCG[A/C]AACTCCATATCGGCAATGAAGCGACGGAATCTGTT	M	AX-94741834	BA00009703											Dominant	5B	5B	335.353							5BL	_10925169_3519_15217_6606646+,...,5375542-		AA	AA	AB	AA	AA	AA	AB	AA	AA	AB	AB	AA	AA	AA	AA	AA	AA	AA	AA	AA	AA
AX-94550630	Affx-92522154	TGAAGATTGCGTATCCTGAAGGTTTCGAGGAACCT[A/G]TTATTGCATCAATTTTAAAAGAAACACTCAAGGCT	R	AX-94550630	BA00009779											Dominant										1BL	_3799855_20556_668103_287494+,...,974009+		AA	AA	AA	AA	AA	AA	AA	AA	AA	AA	AA	AA	AA	AA	AA	AA	AA	AA	AA	AA	AA
AX-94741862	Affx-92839714	CTGAGGTTCAGGGGCAACAACCGTCATGAAGACGC[G/T]GGGGTGGTTGTCGGTTAAGCAGGAGCGTGTGACCG	K	AX-94741862	BA00009794											Partially co-dominant										7AL	_4471756_8010_135829_1565674-,...,4394587+		BB	AB	-	AA	BB	BB	AA	BB	AA	BB	BB	BB	BB	BB	BB	BB	BB	BB	AA	BB	BB
AX-94382988	Affx-92609005	ACTGATCTCCAGAAGAAGCTCAAAGAGATGGAGTC[G/T]GAAAGAGACATGTTCTTGGAGTCTGGTATGGTAGA	K	AX-94382988	BA00009796	IAAV8202	BS00017267	BS00017267	Validated	4A	8.13		0		0	Co-dominant	4A	4A	294.782							4DL	_14457194_9669_255451_13927694+,...,14139134+		AA	AA	BB	AA	AA	AA	AA	AA	AA	AA	AA	BB	AA	AA	AA	AA	AA	AA	AA	AA	AA
AX-94550638	Affx-92106900	GCGCCGCCGTCGCAGTTCGTCGTCATGCTCAAGGA[A/G]TGCCACTTTGTCACCAAGAACGGGCAGTACCTGAA	R	AX-94550638	BA00009816											Dominant				2A	2A	540.126				2DL	_9887874_14194_343150_7566334-,...,2119414+	2D	AB	BB	AB	BB	AB	BB	BB	BB	BB	BB	BB	AB	AB	AB	BB	AB	AB	BB	BB	BB	BB
AX-94741870	Affx-92145299	ATTGACGGACCAAGAATTCCGCACAGCACGTCTAG[A/G]AGAACTGAAGATGCTCTTCTCTTGAGAAACACGGT	R	AX-94741870	BA00009817											Co-dominant				6B	6B	250.828				6BS	_3019600_2621_156055_2335459-,...,2896316+		BB	BB	BB	BB	BB	BB	BB	BB	AA	BB	BB	BB	BB	AA	BB	BB	BB	BB	AA	BB	BB
AX-94550642	Affx-92857703	CAGAGATGATCTGCAGGTTGCGGGTGACACATCAC[C/T]GAAGATGTGTGTGTAGCAGCACTGAACATGCAGAC	Y	AX-94550642	BA00009834											Co-dominant	3B	3B	216.816							3AL	_4285840_2893_19621_28258+,4271184+,3046241-	-	BB	BB	BB	BB	BB	BB	BB	BB	BB	BB	AA	BB	BB	BB	BB	BB	BB	BB	BB	BB	BB
AX-94741913	Affx-92309343	GGCCCCGTCTTGTTCATCGAGGAGTTTCAGTGGCA[C/T]GGCTCAATTCGTTGTCAGCTTCTACTACGGGTCTG	Y	AX-94741913	BA00009923											Co-dominant							7A	7A	590.525	7AS	_4227915_8959_114535_3134741+,...,4141806-		BB	BB	BB	BB	BB	BB	AA	BB	BB	AA	BB	BB	BB	BB	BB	BB	BB	BB	BB	BB	BB
AX-95072185	Affx-92476865	GCGCGCTGATCCAGCACGAGTTCAGGCCAAAGTCG[C/T]TGTGCACCATCTCGGCGGAGGTGGACACCAAGGCC	Y	AX-95072185	BA00009962											Dominant										5DL	_4578504_16111_954369_3504684+,...,3361720+		AA	AA	AA	AA	AA	AB	AA	AA	AA	AA	AA	AA	AA	AA	AA	AA	AA	AA	AA	AA	AA
AX-94741935	Affx-92477391	CAGGAAAGAAGCTGTCGGTACCTTGGCAGATGCGC[A/G]CATAGCTGCTGCCGAGAAGTCCATCAAGAAGGCTG	R	AX-94741935	BA00009989											Co-dominant							6B	6B	775.336	6DS	_2105347_13557_568036_1541380+,...,140523-	7D	AA	AA	AA	AA	AA	AA	AA	AA	AA	AA	AA	AA	AA	AA	AA	AA	AA	AA	AA	AA	AA
AX-94741948	Affx-92700966	ACAGTGTGACACGTCCCTCGGGCAGAAGCTGGCAT[C/T]GCGGCTCAAGATTAAGCCGAGCATGTAGATGGAAA	Y	AX-94741948	BA00010031	wsnp_CAP11_c298_250917										Co-dominant	7B	7B	159.189							7DL	_3366438_12050_245265_2248859+,...,3292885+	-	AA	AA	BB	BB	AA	AA	AA	AA	BB	BB	BB	BB	AA	AA	AA	AA	BB	AA	AA	BB	BB
AX-95629843	Affx-92676737	GCTGCCCTTGTGGTATGAGCACCAAATTTCTCACC[A/G]GTTGTCTTGTGTTATGTAAGGCTGTTTTCGATGTT	R	AX-94550681	BA00010058	BS00017971_51										Co-dominant										3B-	_10335028_11306_388989_201609+,2783317+,1683208+	3D	AA	AA	AA	AA	AA	AA	AA	AA	AA	AA	AA	BB	AA	AA	AA	AA	AA	AA	AA	AA	AA
AX-94383045	Affx-92699188	TGAGGATTAAGCAGTGGTGGGTGAGTGTACCGGCC[A/G]AAGACTTTTTCCGCGGCTCGTCTTGTTTCGTGGCG	R	AX-94383045	BA00010094	BS00074731_51	BS00074731	BS00074731	Validated		0		0		0	Partially co-dominant										7DS	_3967017_3923_36557_3829839-,3841762-,2046976+		AA	AA	BB	AA	AA	BB	BB	BB	AB	AA	-	AA	AA	AA	AA	AA	BB	AA	BB	AA	AA
AX-94383046	Affx-92363285	ATAGAAGTTAAAGTTAGAAAAGGCTAGAACAGATG[A/G]TGCAGAGAAGTAGAGAACCTAGGATACGTCGGAAC	R	AX-94383046	BA00010097											Co-dominant										7BL	_6737468_11497_179600_6465417-,...,6510633+		BB	BB	BB	BB	BB	BB	BB	BB	BB	BB	BB	BB	BB	BB	BB	BB	BB	BB	BB	BB	BB
AX-94550688	Affx-88420518	AGAATCACGGCAGTAGTTGCGAACACACTTGAAAA[C/T]TTATTTTCCGTGTTGAGATGGACAGCCTATTATTT	Y	AX-94550688	BA00010105	wsnp_Ku_c8394_14267750	BS00022892	BS00022892	Validated	6A	79.42		0		0	Co-dominant										6AL	_5817970_11934_612868_4942570+,...,3637119+		BB	AA	AA	AA	BB	BB	BB	AA	BB	AA	BB	BB	BB	BB	BB	BB	BB	BB	BB	BB	AA
AX-94550695	Affx-92254032	TGAAGATGAGGAACCTGAAGAATGAGCTGACTGCT[A/G]CCAGGTGTGAGCTCAAACAGTCAAGAGAAGCGATC	R	AX-94550695	BA00010132	BobWhite_c6633_395										Dominant							5B	5B	458.413	5BL	_10802401_39823_743642_1610028-,...,2831497-		AA	AA	AB	AA	AA	AA	AA	AA	AA	AA	AA	AA	AA	AA	AA	AA	AA	AB	AA	AA	AA
AX-94383052	Affx-92477849	ACCATCCACCGCTGGGAGGTGATCAACTTCCGCTA[C/T]GGCGAGAGCTTCCAGGCCCCTGCCTTTGACTCTGC	Y	AX-94383052	BA00010136											Co-dominant				2A	2A	628.008				2BL	_2890164_3104_85654	2A	AA	BB	AA	AA	AA	AA	AA	BB	AA	AA	AA	AA	AA	AA	BB	AA	BB	AA	AA	AA	AA
AX-94741998	Affx-92402947	TGCTTGTGCTGCCCTTCGGTGCCTTGCTTAGGTGC[A/G]CTGATGCTGGGCGTGTAGTTACAAGCATAAGCCAT	R	AX-94741998	BA00010165	tplb0024a09_2369										Dominant							7D	7D	1033.38	7DS	_3872572_7580_93889_890248+,...,952777-		BB	AB	BB	BB	BB	AB	BB	BB	BB	BB	BB	BB	BB	BB	AB	BB	BB	BB	BB	AB	BB
AX-94383065	Affx-92318396	CGAGCGGTTCTACCACGGGGAGGCCAAGGTGGTGG[C/T]GCTCATGCTCACCACCTTCGTCGACCTCGCCAGCC	Y	AX-94383065	BA00010219											Dominant										7BS	_3104107_1048_7868_1224015+,...,1866188-	-	AA	AA	AA	AA	AA	AA	AA	AA	AA	AA	AA	AA	AA	AA	AA	AA	AA	AA	AA	AA	AA
AX-94742020	Affx-92553075	CAGGAAGCCTTAGGAAATCCAGGGAGCATAGGTGC[C/T]GTGCCACCAACACTTCCTCTAAGATGCTACGATGC	Y	AX-94742020	BA00010231											Co-dominant							7B	7B	310.563	7DS	_3962604_3026_23262_3804419+,...,3823555+		BB	BB	BB	BB	BB	BB	BB	BB	BB	BB	BB	BB	BB	BB	BB	BB	BB	BB	BB	BB	BB
AX-94742021	Affx-92256469	GGTCGAGCCAGCGGCTAGGCTTAGCCATAAGGAGT[A/G]CTGTGGAGGTCATGGGCGGCAAGGGAAGTAAGTGG	R	AX-94742021	BA00010232											Dominant										1AS	_3283331_6195_156815_1719778+,...,2425153-	1A	BB	AB	BB	BB	AB	BB	AB	BB	AB	BB	BB	-	BB	AB	BB	AB	BB	AB	BB	BB	AB
AX-94383068	Affx-92356831	AAGCAATCATTATTCTTGCAAGTGTTGCACCTCGC[A/T]GGAGTACAATTGTGTTTATTAGATCCCGGTACTTT	W	AX-94383068	BA00010242											Dominant										2DL	_1374104_372_1221		AA	AA	AA	AA	-	AA	AA	AA	AA	AA	AA	AA	AA	AA	AA	AA	AA	AA	AA	AA	AA
AX-94383069	Affx-92252317	TCCATTACTGGATCCAGGAAAATGAACAACCGTAT[C/T]GAGGATTTGTAGGTTCGCACCACGTCGCATGGGGC	Y	AX-94383069	BA00010244											Dominant										2AL	_6406631_17810_1119354_4857499+,...,6286043+		AA	AB	AA	AA	AA	AA	AA	AA	AA	AA	AA	AA	AA	AB	AA	AB	AA	AB	AA	AA	AB
AX-94742036	Affx-92267434	AAGAAGAAGCAAGCTGAGCTCACTGAACTGGAGAA[C/T]GAGGTGAGCGAGATGCAGCAGAAGAATGAGGAGGA	Y	AX-94742036	BA00010282											Co-dominant										3AS	_3323897_3163_32287_219279+,2441331+,878900+		BB	AA	AA	AA	AA	AA	BB	AA	AA	BB	AA	AA	AA	AA	AA	AA	-	BB	AA	AA	AA
AX-94550729	Affx-92797429	CGCAGGGGGAAGAGGCCATGGAGATATTCTACTAC[C/G]TGGTGTTCGGGGGCCTGGCGGCGGTGGTGGCGGGG	S	AX-94550729	BA00010300											Co-dominant				4B	4B	129.296	4B	4B	99.5882	4BL	_7035590_4562_24200_6869456-,...,5624919+		AA	AA	AA	AA	BB	BB	BB	AA	AA	BB	AA	AA	BB	AA	AA	BB	AA	AA	AA	BB	AA
AX-94550736	Affx-92469923	GAGAGCTGTGCTACCGGTGAAGCGCTCGTTAAGCG[A/G]CAAGGGCGAAATGCTACCTGGATTCATCTGTCTAT	R	AX-94550736	BA00010338											Partially co-dominant							3D	3D	903.419	3B-	_10775714_13766_664812_10347608-,...,7519794-		AB	AB	AA	AB	AB	AB	AB	AA	AA	AB	AA	AB	AB	AB	AB	AA	AB	AB	AA	AB	AB
AX-94550737	Affx-92275686	GTCTGGGCATCTTTCGTGATCTTCCACGCCGTCAC[C/T]GGCCAACTATCGTCGACGTTCATCGAGCAGGGGAT	Y	AX-94550737	BA00010344											Co-dominant										7BL	_6510181_576_1158_1346375-,...,1812162-		AA	AA	AA	AA	AA	AA	BB	AA	AA	BB	AA	AA	AA	AA	AA	AA	AA	BB	AA	AA	BB
AX-94383090	Affx-92833819	GCCACGTAACTGTCTGCCTTTGTTCCTCAGATTTT[C/T]CCACGTTGCTCTTGTAGATCCTGAGTTTGTAGAAT	Y	AX-94383090	BA00010352											Co-dominant							7B	7B	536.315	7BL	_6676002_8371_184943_2754000+,4270787-,6543689+	7B	BB	BB	BB	BB	BB	BB	AA	BB	BB	AA	BB	BB	BB	BB	BB	BB	BB	AA	BB	BB	AA
AX-94383101	Affx-92961877	TGTTCTTACCACTTTCTAGTACGCGCTTGTCAGTT[C/T]CGCTTCTCAGTACAGCGTGTGGAAAAATGTGATGT	Y	AX-94383101	BA00010419											Co-dominant										2AL	_6356984_7002_91169_2218162-,...,5034586-		AA	BB	BB	BB	AA	AA	AA	AA	AA	AA	AA	AA	AA	BB	AA	AA	BB	AA	AA	BB	AA
AX-94383106	Affx-92882130	CAGTCTACGGATGTGGCGTCTCCTGGGGACAGCGG[A/C]GGAATCACGAGGAGAGATGGCAAGGGGGTGAAGGA	M	AX-94383106	BA00010446		BS00070697	BS00070697	Validated		0		0		0	Co-dominant				3B	3B	318.62				3B-	_10701859_9223_590487_8787716-,...,10354283+		AA	AA	BB	BB	BB	AA	AA	AA	BB	AA	AA	BB	AA	AA	AA	AA	BB	AA	AA	BB	BB
AX-94742108	Affx-92852044	TATTGTATGGAAAAGAAAACATAAGCCAATATTTT[A/G]TGGGAATGGTGCTCTAAGCAGAGAGGTTGTTAGGG	R	AX-94742108	BA00010498											Dominant							2D	2D	1222.9	2DS	_5384911_1190_141274_5041818+,...,4367432-		AB	BB	BB	BB	BB	AB	AB	BB	BB	BB	BB	AB	AB	AB	BB	AB	BB	AB	BB	BB	BB
AX-94383116	Affx-92579553	GCCACTACTAGATCACAGTCCAGCTAGCCACCTAA[C/G]TCAGTTGCAGGTCACAGGACACACAGACTGCCGTT	S	AX-94383116	BA00010514											Co-dominant				1B	1B	237.406				1BL	_3909430_3367_35874_3581816+,...,3714157-	1B	AA	BB	AA	AA	-	BB	AA	AA	AA	AA	AA	AA	AA	AA	AA	AA	BB	AA	AA	AA	BB
AX-94742121	Affx-92948369	CGCAACATCGACAACTTCTTCGCGGAGAACGAGCA[A/G]CTGGCCTTCTGCCCCGGGATCATCGTCCCCGGGGT	R	AX-94742121	BA00010536											Partially co-dominant	4D	4D	743.663							4DL	_14471396_12678_288458_14272712+,...,5664164-		BB	AA	AA	BB	AA	AA	AA	BB	AA	AA	AA	AA	BB	AA	BB	BB	AA	AA	AA	BB	AA
AX-95072327	Affx-88343451	CAGACAAGGTTCCGTGAGGTCTATGACTACTACTC[C/T]GCTCTTTTCGATTCACTGGACGCAACACTTCCAAG	Y	AX-95072327	BA00010630	RAC875_rep_c77065_1532										Co-dominant	3A	3A	153.471							3AL	_4424710_2418_12177_3659270+,4266189+		AA	AA	BB	AA	AA	AA	AA	AA	AA	BB	AA	AA	AA	AA	AA	AA	AA	BB	AA	BB	AA
AX-94550800	Affx-92871113	AGCTGGGACAAGACACTAAGGTATTGGGACACAAG[A/G]CAGCCAAATCCTGCCCATGTTCAGCAACTTCCTGA	R	AX-94550800	BA00010642											Co-dominant										1AS	_2470672_4562_290085		BB	BB	BB	BB	BB	BB	BB	BB	BB	BB	BB	BB	BB	BB	BB	BB	BB	BB	BB	BB	BB
AX-94383143	Affx-92912685	GTCTCTTGTCTCCAGAGATTATTGAATTACCCGAC[A/G]AATGTTGATGTGCAGAAGCTAATTGAGAAGGCCCA	R	AX-94383143	BA00010656		BS00024131	BS00024131	Validated		0		0		0	Co-dominant							7B	7B	645.548	7DS	_3848275_11532_147095_100286+,...,3518631-		BB	BB	AA	BB	BB	BB	AA	BB	AA	AA	BB	AA	BB	BB	BB	BB	BB	AA	BB	BB	BB
AX-94383146	Affx-92143840	GTTCACTCTCTGCGGCGTCCCCCAGCGCCAAAGGG[C/T]GTGCCACAGTTCAATGTGACATTCGAAATCGAAGC	Y	AX-94383146	BA00010682											Co-dominant										4AS	_5930257_14884_607521_399127+,...,3047542+		AA	AA	AA	AA	AA	AA	BB	AA	AA	AA	AA	AA	AA	AA	AA	AA	AA	BB	AA	AA	AA
AX-94742191	Affx-92245109	CACATAGCGGAGGCGAGAAGAGGATCGAAGCAGCG[C/T]AGAAGATAGCCTGTTGACAGCCCAATTTTGACTGA	Y	AX-94742191	BA00010726											Partially co-dominant	3B	3B	538.714				3B	3B	788.366	3DS	_2595431_4866_59468_695315+,2327537+		AB	AB	AA	AB	AB	AB	BB	AB	AB	AB	AB	AB	BB	BB	AB	AA	BB	AB	BB	AB	BB
AX-95072353	Affx-92190900	CGAGCTACAGGGAATTTCTCTGAGTTAAACGTTGT[C/T]GGAAGAGGAAGTTATGGTTCCGTGTACAGAGGAAA	Y	AX-95072353	BA00010751											Co-dominant	6B	6B	70.2258	6B	6B	247.652	6B	6B	514.484	6DL	_3328654_10340_742406_3209949-,...,528635-	6D	BB	BB	BB	AA	AA	AA	AA	AA	BB	AA	BB	BB	BB	BB	AA	AA	BB	AA	BB	AA	AA
AX-94550829	Affx-92112661	TGTGGACCAATCAAACTGGAGGTGTGCCGGTGTGT[C/G]TCACACGGTTATTGTAGTTCTACCTTTTAGGGATT	S	AX-94550829	BA00010779											Dominant										5BL	_6342172_1118_14385		BB	BB	BB	BB	BB	BB	BB	BB	BB	BB	BB	BB	BB	BB	BB	BB	BB	BB	BB	BB	AB
AX-94742211	Affx-92923489	TGGAGCGCGCAAGCCAAAGGAACGGGAACAAGCCG[A/G]TCGTCCTCGTGACGCACAGCCTGGGCGGCCTCTTC	R	AX-94742211	BA00010782											Co-dominant										7AL	_4384756_7926_101160_1314133-,...,3185840-		AA	AA	AA	AA	AA	AA	AA	AA	AA	AA	AA	AA	AA	AA	AA	AA	AA	AA	AA	AA	AA
AX-94742216	Affx-92123992	TTGATGACCACAACGGTTGATGGCACTAATAATTC[C/T]TCTATAAGGTTACTTGGGGTTGATATTGCCAGCAA	Y	AX-94742216	BA00010793											Dominant										1DS	_1893037_7125_531333_863245-,...,1042647+	-	AA	AA	AA	AA	AA	AA	AA	AA	AA	AB	AA	AB	AA	AA	AA	AA	AA	AB	AA	AB	AA
AX-94383178	Affx-92780057	TGTATGACATGTGGGTTTGAATCTTCATGTAGGTA[C/T]GCCAGGCCTCTAGCAGCACCCAAAGCAATTTTCAT	Y	AX-94383178	BA00010836											Co-dominant							6A	6A	197.867	6DL	_3330646_10832_273553_2104918+,...,807593+		AA	AA	AA	BB	AA	BB	AA	AA	AA	AA	AA	AA	BB	AA	AA	AA	BB	AA	AA	BB	AA
AX-94383184	Affx-92276812	AGTGGCATGATGTGAAAGTGCACAACAAAGCCAAC[A/C]AATTCGTATGACAATAAACTAACTCGCCCACCAAC	M	AX-94383184	BA00010878											Dominant										2BL	_4194394_201_522	-	AA	AA	AB	AA	AA	AB	AA	-	AA	AB	AA	AA	AA	AA	AA	AA	AA	AA	AA	AB	AA
AX-94383185	Affx-92939264	AATATTGATCAATCCAATCTGAGAATATTTTGTGA[A/G]GTATCTTGATTGGCATATCACAGGTTGCTAGAGCT	R	AX-94383185	BA00010879											Co-dominant				6B	6B	244.501				6BL	_4385417_9373_629410_3949558+,...,1750220-		BB	AA	BB	AA	BB	BB	BB	BB	AA	AA	BB	BB	BB	BB	BB	BB	BB	BB	AA	AA	BB
AX-94383186	Affx-92856105	CCTCTTTGGCAGCTGCTGATGTTGGAATAGCTATG[C/G]GAACTCACTCGAAAGAGAATGCCGCCTCTGATGCA	S	AX-94383186	BA00010883											Co-dominant							4B	4B	269.007	4BL	_6879779_2473_18688_1918873+,6478753-		BB	AA	AA	AA	AA	AA	AA	AA	AA	AA	AA	AA	AA	AA	AA	BB	AA	AA	AA	AA	AA
AX-94550858	Affx-92551890	GCCAATGAGGCTGGCTGATCAGTCCACCTCACCAG[C/T]ACTTGCTGCACTGGGGTCGTGCCTCGTAGACGTTG	Y	AX-94550858	BA00010909											Co-dominant							6B	6B2	306.75	6AS	_4427441_7903_123380_4318172-,...,2356794-	3D	AA	BB	BB	BB	BB	BB	AA	BB	BB	AA	BB	BB	BB	BB	BB	BB	AA	AA	BB	BB	BB
AX-94383200	Affx-92764309	TCGGCTACTGAACAGTACTTCCCAATGTCTCTTCG[A/G]GCTTCCTTCCCATTAACACTGTATGGATCAAAGTT	R	AX-94383200	BA00010940											Co-dominant										7DL	_3365327_8497_166271_2204908+,...,574219+	-	BB	BB	BB	BB	BB	BB	BB	BB	BB	BB	BB	BB	BB	AA	BB	BB	BB	BB	BB	BB	BB
AX-95072382	Affx-92178761	TGCGAGTGCTTGTGTCGCCGAGGCCGGAGGCGCAA[C/T]GACTGAAGCTCAGCTGGGCTATGCACAAGGGAATG	Y	AX-95072382	BA00010947											Co-dominant										1DL	_2226861_4652_66713_146332+,2211835+,311134+		AA	AA	AA	AA	AA	AA	BB	BB	AA	BB	BB	AA	AA	AA	AA	AA	AA	AA	AA	AA	AA
AX-94742283	Affx-92688011	TCTGATGATAACAATAACCACATTCCTGGTGACCC[G/T]GTGCTGCGAGATCACTACCCACGCCGATTCAAGGC	K	AX-94742283	BA00010979											Dominant										7BS	_3026466_606_2584_1020883-,2008300-	-	AA	AA	AA	AA	AA	AA	AA	AA	AA	AA	AA	AA	AA	AA	AA	AA	AA	AA	AA	AA	AA
AX-94383207	Affx-88631898	ACTTCTCTAAGGAGAGGGTTATTGGGAGAGGTGCC[C/T]TTGGAGAAGTCTACAGGGGTACATTCTCCAAGGGA	Y	AX-94383207	BA00010982		BS00065898	BS00065898	Validated	2B	11.89		0		0	Co-dominant	2B	2B3	64.3049							2BS	_5157821_23538_551852_174803-,...,2850405-		BB	BB	BB	BB	BB	BB	AA	BB	BB	AA	BB	AA	BB	AA	BB	BB	BB	AA	BB	BB	BB
AX-95072390	Affx-92708469	CTCCATGCCCTGTACTTTACCAAGACCGGTTCAGC[G/T]TCTTCTTGGTCAGTCTCCTACGACAACCGCTACGT	K	AX-95072390	BA00011009	BS00065390_51										Co-dominant							5B	5B	296.508	5BL	_10880703_20265_246666_7800800+,...,4717302-	5B	BB	AA	BB	BB	BB	BB	AA	BB	BB	BB	BB	BB	BB	BB	BB	BB	BB	AA	BB	BB	BB
AX-94550885	Affx-92704245	GTGACTCTGTTGCTGCTGTTGAGAAGGCTGGGCTG[A/G]CCGACAAGATGAGCCACATTTCGACCGGCGGTGGC	R	AX-94550885	BA00011023											Dominant										6AS	_4365316_9001_405126_1375307+,...,1220594-		AB	AB	AB	AB	AB	AB	AB	AB	AB	BB	AB	AB	AB	AB	AB	AB	AB	AB	AB	BB	AB
AX-95072391	Affx-92338547	ATGTGCCACTGCTTGACTTTTTGAACCTCACTAAT[A/G]TTGGTCTTAGTCGGCACAAAATGGTCGTGTTGAGT	R	AX-95072391	BA00011027											Dominant										5AL	_2799579_3716_26774_2486066+,2727648+,2705829+	6B	BB	BB	AB	BB	BB	BB	BB	BB	BB	BB	BB	BB	BB	BB	BB	BB	BB	AB	BB	BB	BB
AX-94383218	Affx-92189010	TTTAGTTCCGCGAACCATTGTCGTCTGTCCTAGTA[A/C]AAAGTAGACCTAATATATGCAGCTGACTTATCGCA	M	AX-94383218	BA00011058											Co-dominant				2A	2A	315.336	2A	2A	659.676	2DS	_5341707_5513_333931_1888281+,...,5301953-	2A	BB	AA	BB	BB	AA	AA	BB	BB	AA	BB	BB	BB	AA	BB	AA	AA	AA	BB	AA	BB	AA
AX-95072396	Affx-92181827	TCTTCAAAGAACTTTGGTCCTATTTGTCGTAGCTT[A/C]AGCTCCTCATCTGATGGTAATGGATACATGGCTGG	M	AX-95072396	BA00011070											Partially co-dominant							7B	7B	652.481	7AL	_4558857_14287_238950_932863+,...,3809172-		BB	BB	BB	BB	BB	BB	AA	BB	BB	AB	BB	BB	BB	BB	BB	BB	BB	AB	BB	BB	BB
AX-94742323	Affx-92944751	TCGTGGAATGCTGTTAGTTTTTGGTTCGATTGCTG[A/G]TGTTGCCGTGCCATGTACTGATCTGAAATAGTAAA	R	AX-94742323	BA00011071											Dominant	1B	1B	186.256				1B	1B	513.464	1BL	_3885091_3963_41803_2849316+,...,669775+		AB	AB	AB	AB	AB	AB	AB	AB	AB	AB	BB	AB	BB	AB	AB	AB	AB	AB	AB	AB	AB
AX-94742327	Affx-92393230	TACATATAATGACATAAAGATTAAAACTCAATGAG[A/C]TGAATTAATGTGGTGCAAGATAAGTACTGGCAGTA	M	AX-94742327	BA00011079											Partially co-dominant										2BS	_5208920_16926_408093_3183487-,...,2746170+	2B	BB	BB	AA	BB	BB	AA	AA	AA	AA	AA	AA	BB	BB	BB	BB	BB	BB	AA	BB	BB	AA
AX-94383222	Affx-92888737	CACAGCACCCTAGACCACCAGTTATGCCAACTAAT[G/T]TACAGCAACTACCCTTGACCAATCCTCATCTCCCC	K	AX-94383222	BA00011090											Partially co-dominant							4D	4D	316.229	4DS	_1260642_11730_404098	5B	AA	AA	AA	AA	AA	AB	AA	AA	AA	AA	AA	AA	AA	AA	AA	AA	AA	AA	AA	AA	AA
AX-94550907	Affx-92818280	TTCCACCGCGGGACAAGTATAACTATATCTACAAT[C/T]GTACGTAGTGCACCAGTATGGACCAATAACAGCCA	Y	AX-94550907	BA00011148											Co-dominant										6AS	_4406832_1643_6833_3367301+,3520798-	-	AA	AA	AA	AA	AA	AA	AA	AA	AA	AA	AA	AA	AA	AA	AA	AA	AA	AA	AA	AA	AA
AX-94742348	Affx-92860272	GTTAACAAACCACAAAAGTTAACACTTGATAGTTT[C/T]AACCTGTACAAAAGATGATAACGCAAAAATTCACC	Y	AX-94742348	BA00011152											Dominant										6AL	_5693433_4926_60993_449096-,4386258+,4967791-		AB	AA	AA	AB	AA	AB	AB	AA	AA	AA	AA	AA	AA	AA	AA	AA	AA	AA	AB	AB	AA
AX-94383246	Affx-88466900	ACGGATCGTAGGTGATCGGCGCTCGCTGCTCGCCA[A/G]GAACGCCCTCCTAGCCGAGCCATCACAACGCCACC	R	AX-94383246	BA00011214											Dominant										3B-	_10757999_1410_21259_10340164-,3771138+		AB	AA	AA	AA	AA	AA	AB	AA	AA	AB	-	AB	AA	AA	AA	AB	AA	AA	AA	AA	AA
AX-95072430	Affx-92165005	ACCAGCGACGTCCATAGCTACACGCCGAACTCCGA[C/T]GAGGAAGAGTAATACATGGTAGTACGTCCGGCGAA	Y	AX-95072430	BA00011244											Co-dominant				1D	1D	124.336	1D	1D	370.95	1DL	_2263166_7433_197040_1341243+,2143155+,1569876+	1D	BB	AA	BB	BB	BB	-	BB	BB	BB	BB	AA	BB	BB	BB	BB	AA	BB	BB	BB	BB	BB
AX-94742397	Affx-92147732	GCAGATTCGTCTAACTAGATGTCACCACGATCAAT[C/T]AAGTCATCAGGCATTTGCTACCAACTTCACAGGCT	Y	AX-94742397	BA00011278											Co-dominant										1AL	_3919165_7734_323598_1807506+,...,1589332-		AA	AA	AA	AA	AA	AA	AA	AA	AA	AA	AA	AA	AA	AA	AA	AA	AA	AA	AA	AA	AA
AX-94383268	Affx-92213550	GGAATGGAATGTGCAGCAGCATTGGTTACTAATAA[A/G]ATAAAAGTAACCATGGTCTTCCCTGAAAAACACTG	R	AX-94383268	BA00011345											Co-dominant										6DL	_3007752_3320_83108		BB	BB	BB	BB	BB	BB	BB	BB	BB	BB	BB	BB	BB	BB	BB	BB	BB	BB	BB	BB	BB
AX-94742429	Affx-92094983	TGCTGCGAGAAGAAGGTGAAGCTGTTCGGCGTGAT[A/C]CTCAAGGACGCGTCGGCGAGGAAGAGGGGCCGGTG	M	AX-94742429	BA00011359											Dominant							5B	5B	169.752	5BL	_10906065_6991_117460_9804942+,...,10546796-		AA	AA	AA	AA	AA	AA	AA	AA	AA	AA	AA	AA	AA	AA	AA	AA	AA	AA	AA	AA	AA
AX-95654355	Affx-92700122	AGTTCTTCATGCGGTGCGCCGCTGTGAATGAGGGC[A/C]TCATGCGTGAGGATATCACTCAGGACATGCTTGAC	M	AX-94383273	BA00011370	RAC875_c69_392										Partially co-dominant							3B	3B	318.921	3B-	_10348477_1727_197336_2026169-,5382123-,6636264-	-	BB	BB	BB	BB	BB	BB	BB	BB	BB	BB	BB	BB	BB	BB	BB	BB	BB	BB	BB	BB	BB
AX-95072462	Affx-92314595	GATTCTATATATAGAAACCAAATGACGCACATGTC[G/T]TCCTCAAAGTTGACTGCTCTAAAAGAAGAACGCTT	K	AX-95072462	BA00011412											Co-dominant										1BS	_3478284_13397_834681_3313264+,2363029+		AA	AA	AA	AA	AA	AA	AA	AA	AA	BB	AA	AA	AA	AA	AA	AA	AA	BB	AA	BB	AA
AX-94550967	Affx-92121592	ACCTGGGAAGACCGCCTTGAGTGCAGGCAGTGGGG[C/T]GCTCATTTCCCTCATGTTGCTGGTATTGCTGGCCA	Y	AX-94550967	BA00011425											Dominant	1B	1B3	84.3199				1B	1B	267.845	1AS	_3309480_12994_574212_3054422+,...,1215067+		AA	AA	AB	AA	AA	AA	AA	AA	AA	AB	AB	AA	AB	AA	AA	AA	AA	AA	AA	AA	AA
AX-94742459	Affx-92269901	AGCAAGCCTCTCCACTTTCACCCATCGTGCCGCCT[C/T]GACATCCAGCCTGTACACCTCGAAGCCACCGATGG	Y	AX-94742459	BA00011434											Dominant				6D	6D	66.0484				6AS	_4416388_6119_176282_3820789+,...,182607-		AA	AB	AB	AA	AA	AA	AA	AA	AB	AB	AB	AA	AB	AA	AA	AA	AA	AB	AA	AA	AB
AX-94742461	Affx-92658945	CTCACCAGACACGAGAAATGTGACGTCCGCTCCAG[A/T]CTCGCTCTGAAGGAGCTGAGCAAATTGCAGGTGCA	W	AX-94742461	BA00011437											Co-dominant	7A	7A2	195.041							7AL	_3384095_5705_88935	-	AA	AA	AA	BB	AA	AA	BB	AA	BB	AA	AA	AA	AA	BB	AA	AA	AA	AA	AA	AA	AA
AX-95072469	Affx-92508334	CTTCCTGAATTCATCAGCTAGCTTTCATTTAAGAT[A/T]TTCATTAGGTATAGGTTTCCCTGAGAGGACGCATG	W	AX-95072469	BA00011443											Dominant							1B	1B	504.917	1BL	_3866806_6063_757161_2292417+,...,2444831+		AA	AA	AA	AA	AB	AA	AA	AA	AA	AA	AB	AB	AB	AA	AA	AA	AA	AA	AA	AA	AA
AX-95072470	Affx-88481503	GTATTGACGGACAAATAGGTGCATTGGGCAACTTG[C/T]TGGGACATAACCCTTCAGCATGTGGTTGGCACTCT	Y	AX-95072470	BA00011444	Excalibur_c17822_688										Partially co-dominant										6AL	_5825034_13631_402072_5396233-,...,2713359+		AB	AB	AA	AB	AA	AA	AA	AB	AA	AA	BB	AA	AB	AB	AB	AB	AB	AA	AA	AB	AB
AX-94383285	Affx-92134261	TGTTTAGTGTTTGTTTACTCATTGCAGTGATGTGG[A/C]AGACATGTGCCATTCACGTCACCCAAAGCGTTCGT	M	AX-94383285	BA00011446											Dominant										6BL	_4212082_3867_60321_690505-,1773064-	-	AA	AB	AA	AA	AA	AA	AA	AA	AB	AA	AA	AA	AA	AA	AA	AA	AA	AA	AB	AA	AA
AX-94550971	Affx-92944414	TTGAAGCTGCCACACACCTATCTGATGGAGTACAA[A/G]CCACATGACGCCTCGCTGCGAGACAACTCGTCCTA	R	AX-94550971	BA00011447											Partially co-dominant										4AS	_5898470_3377_232364_345039+,5377692+,2587216-	-	AB	AB	AB	AB	AB	AB	AB	AB	AB	AB	AB	-	AB	AB	AB	AB	AB	AB	AB	AB	AB
AX-94383291	Affx-92230642	AAGACGTTATTTCATCGTTGCCTTGTCCTCTTATT[A/G]TACAATCAGCTGGTCAATGTGAAATCTTTAAGAAA	R	AX-94383291	BA00011471											Partially co-dominant										6BL	_4226713_1681_27337_2503937+,2971935-		BB	BB	BB	BB	BB	BB	AA	BB	BB	AB	BB	BB	BB	BB	BB	BB	BB	AA	BB	BB	BB
AX-94383294	Affx-92786356	AGCGCCTCCATCACATACTGGATGGTCAAGTTCCG[A/G]CCAGGATTCAGCTACTTCGCCTTCTTCGCCCTCAA	R	AX-94383294	BA00011486											Partially co-dominant										1BS	_3473701_12814_532556_3082032-,...,24496+		AA	AA	AA	AA	AA	AA	AA	AA	-	BB	AA	AA	AA	AA	AA	AA	AA	BB	AA	BB	AA
AX-94550983	Affx-92393211	TTTATGTCGCATGTTTTGTTCTAGCCTGGCGAGTT[C/T]CGATTTTCTTGAAGAAAGGATCTACTTCGCTCAGT	Y	AX-94550983	BA00011516											Partially co-dominant	1B	1B3	12.6494							1BS	_3451699_17569_293682_1968910+,...,828027+	1B	AA	AA	AA	AA	BB	BB	BB	BB	AA	AA	AA	AA	AA	AA	AA	AA	AA	AA	BB	AA	AA
AX-95072494	Affx-92676188	TACTGCCACATCCACTGCATGCAGATTTCAGAGTC[C/T]TTGGCGCTCAATCTGCAGACCGTCGACGACGAGTC	Y	AX-95072494	BA00011561											Partially co-dominant										1AS	_3271061_14007_693218_1092570+,...,2882776+	-	BB	AB	AB	AB	AB	AB	AB	AB	AB	AA	AB	AB	AB	AB	AB	AB	AB	AA	AB	AA	AB
AX-94550996	Affx-92389258	TGGTTGAAGCTCCAAAGTATGGGCTGAGATCCCCG[C/G]AGAAAGACCTCGGGCCTCATGATGTTCTTCAAGCT	S	AX-94550996	BA00011581											Co-dominant				6B	6B	18.227				6DL	_2216549_3171_48721		BB	AA	BB	BB	BB	AA	AA	AA	AA	AA	BB	BB	BB	BB	AA	AA	BB	AA	AA	AA	BB
AX-94742508	Affx-92623065	GAAGGATCGATGATCATCCATTAATCGCTTGCCGC[A/G]CCCTTGGAATCTGTAAGACACCGAAACGGCGGCGT	R	AX-94742508	BA00011586											Co-dominant										2BS	_5242966_17360_440264_5132751+,...,1771445+		AA	AA	BB	AA	BB	BB	AA	AA	BB	BB	BB	AA	BB	AA	AA	BB	AA	BB	BB	BB	AA
AX-94742511	Affx-92702770	GGCGATGCGGGCGACCTCTCAATCGTGTTCATGGG[C/T]GACACGGAGCGCGCTGTCAGCCCGGGGGACATGTC	Y	AX-94742511	BA00011597											Dominant				5B	5B	20.6183				5BL	_10819887_3424_43548_2998740-,...,485522+		AA	AA	AA	AB	AA	AA	AB	AA	AA	AB	AA	AA	AA	AA	AA	AA	AA	AA	AA	AB	AA
AX-94742520	Affx-92587000	TCATGCGCATGCATGGATGGGGCACGCATACATTT[C/T]TTCGCGCTTGTAAAGCTAGAGCTAGCCAGTGAAGG	Y	AX-94742520	BA00011617											Dominant				1D	1D	45.76				1AS	_3313781_10982_486902_3230677-,...,3026527-		AB	AA	AB	AA	AA	AB	AA	AB	AA	AB	AB	AA	AB	AA	AB	AA	AA	AA	AA	AB	AA
AX-94383321	Affx-92129479	TCTCCTCCAGCTTTCGGTTGGACCATTCTCTCTTC[G/T]GGTCTAATCTCATCAATCTTTTGATCCTCCCTTCA	K	AX-94383321	BA00011618											Partially co-dominant										1DL	_618533_5101_191277		BB	BB	BB	BB	BB	AA	BB	BB	BB	BB	BB	BB	BB	AA	BB	BB	BB	BB	AA	BB	BB
AX-94551012	Affx-92162321	CAAGGGGCATTAGAGAGAGTATTGTAGAACTCTGC[A/G]ATGTATGACGAGCGCGCATAGTTCTCCTCGCACAG	R	AX-94551012	BA00011664											Co-dominant										4BS	_4161517_7614_146954		BB	BB	BB	BB	BB	BB	BB	BB	AA	BB	BB	BB	BB	BB	BB	BB	BB	BB	BB	BB	BB
AX-94551016	Affx-88565432	TTCATAAACTCAGTCGAATTTTCAATGTATCCCAA[C/T]ATTTGCTCAACAAGTCTCGAATTACTTCTTGAACT	Y	AX-94551016	BA00011674											Co-dominant							7B	7B	393.707	7BS	_3074148_8501_161949_314596-,...,230829+		BB	BB	BB	BB	BB	BB	AA	BB	BB	AA	BB	BB	BB	BB	BB	BB	BB	AA	AA	BB	BB
AX-94742557	Affx-92345163	TGCTCGCTACTGCAGTTTTGCCGGACAGCACGTAC[A/G]TCTGAAGATGAAAAAGCTGCAAACGGCTTGACATT	R	AX-94742557	BA00011730											Dominant				2B	2B	287.861				2BL	_7990090_11402_286963_3033884-,58789+	2B	AA	AA	AB	AB	AA	AB	AB	AB	AB	AB	AB	AA	AA	AB	AB	AB	AA	AB	AA	AB	AB
AX-95072534	Affx-92926036	GACAGCGTGCCAAGTAGCAAGAAGATTAATGCATA[C/T]GATGTGGAAGACATGGTTATGCCATTGCACCAGTA	Y	AX-95072534	BA00011742											Co-dominant							7B	7B	290.005	7DS	_3924687_5966_107263_2570392-,1585599+	7B	BB	AA	AA	BB	BB	AA	AA	BB	AA	AA	BB	BB	AA	AA	BB	BB	AA	AA	AA	BB	BB
AX-95072537	Affx-92771406	CCTTCCATGTGTACCATGATGGTTGAGTGATTGAT[G/T]TCTGCATAGTTGTGTAGTATATACTGATGAAGGCA	K	AX-95072537	BA00011758	BS00064487_51										Partially co-dominant	3A	3A	219.518				3A	3A	325.457	3B-	_10737138_6502_150665_9784362+,...,3936618+		AA	BB	AA	BB	AA	BB	BB	AA	BB	BB	BB	BB	BB	BB	BB	BB	BB	BB	BB	BB	BB
AX-94742565	Affx-92202332	GGGCCTACGACATGAGCCCTCTCCAGGGCCAGGGG[A/G]CAAGGGAGATACAGTTCTCCTCGCTGGATGGATAC	R	AX-94742565	BA00011759	Ra_c3045_2659										Dominant							1D	1D	384.653	1DL	_2249909_11193_254088_901283+,...,1182597-	1D	BB	BB	BB	BB	BB	BB	BB	BB	BB	BB	BB	BB	BB	BB	BB	BB	BB	BB	BB	BB	BB
AX-94742567	Affx-92341814	AGTACCAAACAGGAGGGATGCAGTCAGAACAATGC[G/T]GAAGGTAAATGAATTGGGCTTCATTGCTAGCAGTG	K	AX-94742567	BA00011761											Co-dominant				5A	5A	119.189	5D	5D	945.36	5AL	_2704786_11368_180376_1663402-,...,2127449-		AA	BB	AA	AA	AA	AA	AA	BB	BB	AA	BB	BB	AA	AA	AA	AA	BB	AA	BB	AA	AA
AX-94383370	Affx-92400946	GTAGTAGGAGTGCATCACCAGAAGGATATATGCAA[A/C]CACCAGCAGGTGGTGGGCATACCAGAAGGAATTGA	M	AX-94383370	BA00011849											Co-dominant	5B	5B2	46.8512	5B	5B4	6.36422				5BL	_10768293_702_2065_10124801-,10439946-		AA	BB	BB	AA	BB	BB	BB	AA	BB	AA	BB	BB	BB	AA	AA	AA	AA	AA	AA	AA	BB
AX-94742606	Affx-92104500	TGCACTACTAAAAAGGTATTACCCAAGTGTAACTT[C/G]TCCGCAGCAGGTTTCATACTATCCAGGCCAAGCTT	S	AX-94742606	BA00011850		BS00091462	BS00091462	Validated		0		0		0	Co-dominant										1DL	_2289899_6149_62028_2203773-,2209060+		BB	AA	AA	BB	BB	BB	BB	BB	BB	AA	AA	AA	BB	BB	BB	AA	BB	AA	BB	BB	AA
AX-94383375	Affx-92664322	ATTAACCAATGGACTAATTTGAGCATTCTTCAACT[A/C]TCTTCAAATAGGCTTGTAGGATCAATATCTACTGA	M	AX-94383375	BA00011865											Dominant										5DL	_4604589_12355_612384_4468612+,...,2765647+	-	BB	BB	AB	BB	BB	BB	AB	BB	BB	AB	BB	BB	BB	BB	BB	BB	BB	BB	BB	BB	BB
AX-95072562	Affx-92721268	TCATCTTTCGGGGTCAGAAATCCCGTCCCGGTTTT[C/T]GGCATGGTTCCTGTGAGGTCCGGAGCATTGCTTCC	Y	AX-95072562	BA00011882	BS00088274_51										Partially co-dominant							6A	6A	197.867	6AL	_5833707_12377_311864_5726115-,...,4242296-		AA	AA	AA	BB	AA	BB	AA	AA	AA	BB	BB	AA	BB	BB	BB	AA	BB	AA	AB	BB	AA
AX-94551053	Affx-92694384	CCCGAGAGGATGGTTGCCAAGGTGGAGCCGCTCGT[C/T]AACATGGGCCAGATATCCAGGGCCACCTGCCCGAT	Y	AX-94551053	BA00011911											Co-dominant	7B	7B	203.376							7BL	_6669049_1922_10883_2324107-,...,6539919+	7B	AA	AA	AA	AA	BB	BB	AA	BB	BB	AA	AA	AA	BB	BB	BB	BB	BB	AA	BB	AA	AA
AX-94551055	Affx-92485223	ATTGCTGGGTTAGGGTCTTGGGTTCGAGATTCATA[C/T]GCCATGCACGTGTCCGAGTGCTCAAATGTTAGGTC	Y	AX-94551055	BA00011913											Partially co-dominant	3D	3D2	16.4714							3DL	_6920339_5079_66609_3479277+,...,1759245+	-	AA	AA	AA	AA	BB	BB	BB	AB	BB	BB	AA	AA	AA	BB	BB	BB	BB	BB	BB	BB	BB
AX-95685456	Affx-88717786	GCAACCATGTTCGTCAAGATCGGCGACCAGAAGCT[A/G]GCCATCGGGACCCTCTCTACCGACAAGTTCCCTCA	R	AX-95072570	BA00011926	BS00104270_51	BS00104270	BS00104270	Validated	1B	178.19		0		0	Co-dominant										5BL	_10921033_2047_9394_10736866+,10753226+	1B	BB	BB	BB	BB	BB	AA	-	AA	BB	BB	BB	BB	BB	BB	BB	BB	BB	AA	BB	BB	BB
AX-94383394	Affx-92365281	GATGCTTGTACTAGCAGTTATCCCTTGTGTGCTGA[C/G]ATGCACTTGGATGGTTGTAACAGTTATCTATCCCT	S	AX-94383394	BA00011951											Partially co-dominant	3A	3A	229.085							3DL	_6924246_7349_89583_3918547+,...,6817289+	-	AA	AA	AA	AA	AA	AA	BB	AA	AA	-	AB	AA	AA	AA	AA	AA	AA	AA	AA	AA	AA
AX-95072580	Affx-92206955	ATGTCAATAATAAGAATTACGACATAGTTTGCTTC[A/G]GATACTTAGTTCTCAATTTTCTTTATGTCAACATA	R	AX-95072580	BA00011955											Co-dominant										2BS	_5237022_7117_169163_4849177-,...,4296903+	1B	BB	BB	BB	BB	BB	BB	BB	BB	BB	AA	BB	BB	BB	BB	BB	BB	BB	AA	BB	AA	BB
AX-94383404	Affx-92800686	AGTGAATCCCTGGGGAGAACCATGTTTTCTTTCGC[A/G]GGCTTGTATAAAGGATGAGGTCCCTTTGTGCAATT	R	AX-94383404	BA00012019											Co-dominant										7BS	_3164207_7540_58034_3022557-,...,3024941-	7B	AA	AA	BB	AA	AA	AA	BB	AA	AA	BB	AA	AA	AA	AA	AA	AA	AA	BB	AA	AA	BB
AX-94742692	Affx-92613884	AGCTGGATCAGCACGTACTGGCTCATGGTGTTCAC[C/T]GGCGTCGTCATTCTTGGGCATCTTTTCTTTGGAAA	Y	AX-94742692	BA00012087	wsnp_Ex_c11397_18400400										Co-dominant							3A	3A	296.527	3AL	_4379021_5968_64942_2458475+,646455+	3A	BB	BB	BB	BB	BB	BB	BB	BB	BB	AA	BB	BB	BB	BB	BB	BB	BB	BB	BB	BB	BB
AX-94742698	Affx-92328186	CTGAACATGACAAGAGTTTAGATGACAAGGCTGAA[G/T]ATGAGAAGGGATCAAGCGTTGAAAATAATTTGCAT	K	AX-94742698	BA00012112											Co-dominant										2AL	_6339980_14565_572170_1323743-,...,2835797+		BB	AA	AA	AA	BB	BB	BB	BB	BB	BB	BB	BB	BB	AA	BB	BB	AA	BB	BB	AA	BB
AX-94383420	Affx-92939672	CCTCCTCGACTTAAGGCCTGAAAAATGGGGTTTGC[C/G]ACCCTTCAATGATTGGATTGAAGGTACCTTACCAA	S	AX-94383420	BA00012117											Co-dominant										1BL	_3865511_2975_20556_2253313+,3784470+,2569666-	1B	AA	AA	BB	BB	AA	BB	AA	AA	BB	AA	AA	AA	AA	AA	AA	BB	AA	AA	AA	BB	BB
AX-94383423	Affx-92178694	TGTGCTTGACCAACCAACTTTCAGTACAACCGATT[A/G]CAGCAAAAACTAGGTAGAATAGTCCAATATCCAGA	R	AX-94383423	BA00012128	BobWhite_c11038_605										Dominant				5B	5B	143.647	5B	5B	741.116	5BL	_10882237_15824_305563_7921100-,...,8702689-		AA	AA	AB	AA	AA	AA	AA	AA	AA	AA	AA	AA	AA	AA	AB	AB	AA	AA	AA	AA	AA
AX-94551121	Affx-92646797	CATTCAGCAGGGAACCGTGATGAACACCAAGATTG[G/T]CTCACTGTCCATTCCACCAGCTTCCTTGTATTCCT	K	AX-94551121	BA00012247											Co-dominant							2B	2B	628.73	2DS	_5347618_9295_445307_2314643+,...,1920309+	2B	AA	AA	BB	BB	AA	AA	BB	AA	AA	BB	AA	AA	AA	AA	AA	AA	AA	AA	AA	AA	BB
AX-94742759	Affx-92252375	GTTCATTGGAATCAAGTTTCTTATGGTACAGAGAT[G/T]AAATAAACGACTACAGGGACACATAGTTTTACTTT	K	AX-94742759	BA00012274											Dominant	2B	2B	30.6496							2BS	_5205617_13422_417313_2986539+,...,3739504-		AA	AA	AB	AA	AA	AB	AB	AA	AB	AB	AB	AA	AA	AA	AA	AA	AA	AB	AA	AA	AA
AX-94383465	Affx-92107252	GCAATGGACCCGGCTCCTTCAATATGCTTGTACGG[C/T]TTGTTAGTTTCGTTTCATGTATTCGTCACCATCAT	Y	AX-94383465	BA00012352											Co-dominant							3B	3B	728.534	3B-	_10718683_6662_186988_9265633+,...,1966012+		AA	AA	AA	AA	AA	AA	AA	AA	AA	AA	AA	AA	AA	AA	AA	AA	AA	AA	AA	AA	AA
AX-94742787	Affx-92858188	CCATCGAGAGTATCCAAACCAGTGTGTCACCCTGT[G/T]TTATGTGTGTGTATTTCCATTCCTTGTTCGAATAA	K	AX-94742787	BA00012369											Dominant	1B	1B2	5.57686							1AL	_3946648_18829_1123379_2815778-,...,974404-		BB	BB	BB	BB	BB	BB	AB	BB	AB	AB	BB	BB	BB	BB	BB	BB	BB	BB	AB	BB	BB
AX-94742794	Affx-92933468	AAGGGGCTGCGAATCATTGTGAACAAGACATGGTA[A/C]TGCTGCTGCTGGTATGTGTTCTTGTGTGTGCACCG	M	AX-94742794	BA00012385											Partially co-dominant				5B	5B	151.977				5BL	_10891055_6850_109389_8616376+,...,9340961-		BB	BB	BB	BB	BB	AA	AA	BB	AA	BB	BB	BB	BB	BB	BB	BB	BB	BB	AA	BB	BB
AX-95072670	Affx-92707574	TCCACAATCCATCCACCCGCCGGAACAAAATCTGG[A/C]AGGATCTGGGCGCGTACGGGCTGCAAATTCGACGC	M	AX-95072670	BA00012432											Co-dominant	5B	5B	494.088							5BS	_1409708_3046_167089		AA	BB	BB	BB	AA	AA	BB	AA	AA	BB	BB	BB	AA	BB	BB	BB	BB	BB	AA	BB	BB
AX-94742822	Affx-92174672	CGATTCAAGCAGCATCCGCTGCACGTTTTTGGATC[G/T]CGTCGGGCCTTGTTCTGGCGTGGGGACGGGAGCTT	K	AX-94742822	BA00012469											Dominant							3B	3B	553.433	3B-	_10398983_10478_204600_167547+,...,6617173+		AA	AA	AA	AA	AA	AA	AA	AA	AA	AA	AA	AA	AA	AA	AA	AA	AA	AB	AA	AA	AA
AX-94742835	Affx-92942142	CAATCCCGGCCGCAAGAACTGGCCAATGGGCAAAC[A/G]AGAGAGCAATTCATTGCGGCCATGCTGACGAAGCC	R	AX-94742835	BA00012503	BS00021912_51										Co-dominant										2DS	_5389569_8096_352875_5306094+,...,5310854+		AA	AA	AA	AA	AA	AA	AA	BB	AA	AA	AA	AA	AA	AA	AA	AA	AA	AA	AA	AA	AA
AX-94551187	Affx-92375135	TGGACTCAATGGTAAGGCAGTGCAACACTTTAGGA[C/T]CCTACGCACAGAGTAGTGAACTACGTATGTTTGAA	Y	AX-94551187	BA00012508											Co-dominant										5DS	_2738411_9406_544856_492819+,...,1839882-		AA	AA	AA	AA	AA	AA	AA	AA	AA	AA	AA	AA	AA	AA	AA	AA	AA	AA	AA	AA	AA
AX-95072686	Affx-92960766	AGTGACGACCCTGGCCGCTCCCGTGCGTCGTGCTC[A/G]GATTCAGGCGGGATCCGGCCAGGGCCGGCGCTGTA	R	AX-95072686	BA00012521											Dominant							3B	3B	243.91	3B-	_10680200_3437_27198_8169720+,...,787397-		AA	AA	AA	AA	AA	AA	AA	AA	AA	AA	AA	AA	AA	AA	AA	AA	AA	AA	AA	AA	AA
AX-94742840	Affx-92770749	CTGGTAAATACTTCGGCAATTGTAATATAGCCAAC[A/C]CAAGCTCGCAAGCTGTAGATGCAGAATTGGCCAAG	M	AX-94742840	BA00012522											Dominant							1A	1A	196.688	1AL	_3883439_2095_22552_518075+,...,357773+	-	AA	AA	AA	AA	AB	AA	AA	AA	AA	AA	AA	AA	AA	AA	AA	AA	AA	AA	AA	AA	AA
AX-94742846	Affx-92477692	ACGCATTTTCTATTCCTCAAGGGGCCGTCGTCCTC[C/T]TGCTGATTGGATTGTGCTTCTTCCTTCTAATCCCT	Y	AX-94742846	BA00012532											Dominant										6BL	_20867_750_16620		AA	AA	AA	AA	AA	AA	AA	AB	AA	AA	AA	AA	AA	AA	AA	AA	AA	AA	AB	AA	AA
AX-94383503	Affx-88486371	TTGCAGCCTCCTCTTTCAACCAAGCAGCTGCGGCT[A/G]GCCGAGGCCTTGTTGTCGTTGGGAAGTTCACAGAG	R	AX-94383503	BA00012567	Jagger_c8122_139										Co-dominant										5AL	_2742753_9117_115845_481837+,...,2594299+	5A	BB	BB	BB	BB	AA	BB	AA	AA	AA	BB	BB	BB	BB	BB	BB	AA	BB	BB	AA	BB	BB
AX-95072696	Affx-92298893	TGCAGCTAGCGAAGGTAACAGTGTAACTAGATACT[A/G]CTCCAGTATTGTTTTCTGGTAATGGATTGTGAGAT	R	AX-95072696	BA00012575		BS00023016	BS00023016	Validated		0	5A	151.14		0	Partially co-dominant				5A	5A	173.237				5AL	_2672382_2190_8574_122977-,...,1057764-		AA	BB	BB	AA	AA	AA	BB	BB	BB	BB	BB	BB	AA	BB	BB	AA	BB	BB	BB	BB	BB
AX-94551207	Affx-92664802	GCACCGCGTCCTCGTCGAACACCACGTTGTGCGGG[A/T]ACCCGGCGTTGTTCTTGAAGGTGATGGTCTCGCCG	W	AX-94551207	BA00012589											Dominant										7AS	_4195134_5495_40844_1338768+,...,4108433-		BB	BB	-	BB	BB	BB	AB	BB	BB	AB	BB	-	BB	BB	BB	BB	BB	AB	BB	BB	BB
AX-94742876	Affx-92696711	GGACCAAGACGACGGCGTTCACGGTGTCGTCGGTG[C/G]TGTACCTCGTGTCGTGCCACCCGCGCGTGGAGGGG	S	AX-94742876	BA00012610											Dominant										6AS	_4319011_15319_227385_659456+,3236365+		BB	BB	BB	BB	BB	BB	BB	BB	AB	BB	BB	BB	BB	BB	BB	BB	BB	BB	BB	BB	BB
AX-94742877	Affx-92470580	CATTCAGTTCCTTGGCGTTTCTGCGGTCTTATGTT[A/G]GCAATTTACTACAGAAACAATATGCTAGATAGGCT	R	AX-94742877	BA00012611											Dominant	4A	4A3	44.2471							4BS	_4937400_17850_440722_3856974-,...,3267074+		AA	AA	AA	AA	AA	AA	AA	AA	AA	AA	AB	AA	AB	AA	AA	AA	AA	AA	AA	AA	AA
AX-94383522	Affx-92890708	TGGCATCATGTACTAGCGATATTGCTGTGGAAAAA[C/T]GTGATGTATGCGGTGTTATGAAAAGAACAAATTTT	Y	AX-94383522	BA00012666	IACX3991	BS00001817	BS00001817	Validated	5B	65.01		0		0	Co-dominant							7B	7B	373.417	7BS	_3163334_2595_14489_3017270-,1155645+,1508653-		BB	AA	BB	BB	BB	BB	AA	BB	BB	AA	BB	BB	BB	BB	BB	BB	BB	BB	BB	BB	BB
AX-94551223	Affx-92171121	AACCTCCAAGTACAATGTTGATAAAATCTGGGCAA[A/G]CGTCAACTATCAGTCTACTGTTTTGAGACAGCTTA	R	AX-94551223	BA00012671											Dominant	2A	2A2	32.3913							2AS	_5303427_8416_209031_5137681-,...,4909607+		BB	BB	BB	BB	BB	BB	BB	AB	BB	BB	BB	BB	BB	BB	BB	BB	BB	BB	BB	BB	BB
AX-95072739	Affx-92597176	CGGGCTGAAGTTCGCGCTTTCCTAGAGGATCTTGC[A/G]GAGGATTATCATGGGGACACCTATCACTTGATTGT	R	AX-95072739	BA00012777											Co-dominant										5AL	_2737782_6297_70276_308496+,...,1750335-		AA	AA	AA	AA	AA	AA	AA	AA	AA	AA	AA	AA	AA	AA	AA	AA	AA	AA	AA	AA	AA
AX-94383549	Affx-92353496	AGAAGGGTATATGTGTTCATCATGCTGACAAGCTT[C/G]CTACATGCTGCCATTGTACTTGTTTTGAATGTCTC	S	AX-94383549	BA00012843											Dominant										6AL	_5835219_15730_389694_4221647-,...,5390475+		AA	AA	AA	AA	AA	AA	AA	AA	AA	AB	AA	AA	AA	AA	AA	AA	AA	AB	AA	AA	AA
AX-95072756	Affx-92843506	TGGTGATCGCCAACGACAAGTCGTGTAAACAAGGT[A/G]GCATGCCATGCAGCTGCATCCTACACCATTGTATA	R	AX-95072756	BA00012865											Dominant										7BS	_3136686_11490_202449_2231556+,...,2186629-		BB	BB	BB	BB	BB	BB	BB	BB	BB	BB	BB	BB	BB	BB	BB	BB	BB	BB	BB	BB	AB
AX-94383555	Affx-92417078	AGTAGCCTCTGCTGTCTGCTGGCTGGATGGCCGGG[A/C]GGGATGCATGTATTGCATGGTCAACTCTGCTTGCT	M	AX-94383555	BA00012895											Dominant										7DS	_3884740_4588_125041_1282156+,1877143+,3817709+		AB	AB	AB	AB	AB	AB	AB	AB	AB	AB	AB	-	AB	AB	AB	AB	AB	AB	AB	AB	AB
AX-95633112	Affx-92961719	GCGAGCGTTACAGCTACGTATAGTATAATACGACC[A/G]TGTAACTACCGGTTGCATCGATAGCTGCTGTTTGG	R	AX-94551268	BA00012899	BS00031259_51										Dominant										2AL	_6384427_2418_80824_3660431+,...,3279205+		AA	AA	AA	AB	AA	AA	AA	AA	AA	AA	AA	AA	AA	AA	AA	AA	AA	AA	AA	AA	AA
AX-94383568	Affx-92328354	ATGTCAGGAGGTCGGCAGACATATTGGTGCTTCCA[A/G]TGTAGACAGCGGGTTAGGCCGCGTGGACGGGAGAT	R	AX-94383568	BA00012970											Co-dominant				3A	3A	76.4856				3DL	_472278_2596_15640		BB	AA	AA	AA	BB	AA	BB	BB	BB	AA	BB	-	AA	AA	BB	BB	AA	BB	AA	BB	AA
AX-95630863	Affx-88673459	GTGTGCCTCCACATATGGGTCATGTACATACTGTC[A/G]TCGCATCCTGCTGTCCCGGACACCCGCCCCGGCGC	R	AX-94551280	BA00012984	Excalibur_c42799_210										Co-dominant										2AL	_6317701_10039_348530_146072+,...,2274286-	2D	AA	AA	AA	AA	AA	AA	BB	AA	AA	AA	AA	AA	AA	AA	AA	AA	AA	BB	AA	AA	AA
AX-94383575	Affx-92394625	CAGCCGAAATTTCTCGTGGAAAGCATCCTTGAAAA[C/T]TGTGGTGCGCTCGACACGTTATACATGAGGTGTGG	Y	AX-94383575	BA00012995											Partially co-dominant				2B	2B	291.036				2BL	_7953033_4771_51800_1109769+,...,7006855+	2B	AA	AA	AA	BB	AA	BB	BB	BB	BB	BB	BB	AA	AA	BB	AA	BB	AA	BB	AA	BB	AA
AX-95072782	Affx-92785536	CAGGAGTTTTTGGATGCACTAAGGGATGCAGGCGA[C/T]AGGCTTGTTATTGTAGAGTTTTATGGAACTTGGTG	Y	AX-95072782	BA00012997											Co-dominant										1DS	_1901456_10955_615818_1279165+,...,189390+	1B	BB	BB	BB	BB	BB	BB	BB	BB	BB	AA	BB	BB	BB	BB	BB	BB	BB	AA	BB	AA	BB
AX-94743071	Affx-92877473	AAGCGCAAAAACATTTGAAGTTTGCTGGGACTGCA[G/T]CATCCCACGAGCAGATAGGTTCCATTGTTGACAGC	K	AX-94743071	BA00013105											Dominant										7AL	_4366216_1055_5142_247096+,...,2702398-	-	BB	BB	BB	BB	BB	BB	BB	BB	BB	BB	BB	BB	BB	BB	BB	BB	BB	BB	BB	BB	BB
AX-94551315	Affx-92708764	AGAGATCTGTGCATAATATTGCTTTCGCAAGGGAT[C/T]CGTTATAGATGATCAGTAGTGTTTGCATACGCATG	Y	AX-94551315	BA00013161											Partially co-dominant							6A	6A	319.734	6DL	_3328036_5238_189371_983237+,...,1825749-		BB	BB	BB	BB	BB	AB	BB	BB	BB	AA	AA	BB	BB	BB	BB	BB	BB	BB	AA	BB	BB
AX-94743096	Affx-92954998	TCTCCCTTTGACTTTCTTTTAAGTAAACTACTCCT[C/T]TGCCCTTGCCAATCACGTAACTACAGTCACGAACG	Y	AX-94743096	BA00013173											Dominant										6DL	_3261100_15732_1217212_1393595-,...,3105471+	6D	-	BB	BB	BB	BB	BB	BB	BB	BB	BB	BB	BB	BB	BB	BB	BB	BB	BB	BB	BB	BB
AX-94743097	Affx-92343229	CAACAGTTTGAGCAAGCAAAGCTGTCATGGTATTA[C/T]GCTATCGGTACCAATGCGGATCTGGACACATGGCC	Y	AX-94743097	BA00013174	Ex_c2264_817										Co-dominant	5B	5B	313.818	5B	5B	23.9529				5BL	_10892767_30552_669690_8749835-,...,4171545-		AA	AA	BB	AA	AA	AA	BB	AA	AA	BB	BB	AA	AA	AA	AA	AA	BB	BB	AA	BB	AA
AX-94383617	Affx-92368504	CTCAAGGGGCGGTGGCGCTGCCTGCAGCGCCGCAC[C/G]GAGCCCAAGCTGCCGGACCTCCACAACATGATCGG	S	AX-94383617	BA00013257											Co-dominant										1DS	_1915129_9200_559306_291285-,...,640588+		AA	AA	AA	AA	AA	AA	AA	AA	AA	AA	AA	AA	AA	AA	AA	AA	AA	AA	AA	AA	AA
AX-94743136	Affx-92548905	TTACCTAGGGCTAATTAGTACGCTGTATTCCATCA[C/T]AGTGTCACTCCAATCAAAATCGACCTACTTGGTAT	Y	AX-94743136	BA00013280											Co-dominant										1DS	_1906938_14341_654543_1548597-,...,1148472-		-	BB	BB	BB	BB	BB	BB	BB	BB	AA	BB	BB	BB	BB	BB	BB	BB	AA	BB	AA	BB
AX-95072845	Affx-92190426	TCGCTAAACGGACAGCTTTGAGGGACCTTACGTAA[A/C]AGCGTCGCGTCTTAGAATGGTTTGAGCTATAGTTC	M	AX-95072845	BA00013281	RAC875_rep_c104557_1245										Dominant							1A	1A	198.384	1AL	_3975417_8285_380593_3844341-,...,3632550-		AA	AA	AA	AA	AA	AA	AA	AA	AA	AB	AA	AA	AA	AA	AA	AA	AA	AB	AA	AA	AA
AX-94383624	Affx-92150970	CCAGAAGAGATGTTTCGATCCGAGGCACAGAGATT[A/G]GGTCCCCAATCAGTGCTTCACTGGGCGCCATGAGA	R	AX-94383624	BA00013285											Partially co-dominant	7A	7A3	30.0565							7DS	_3962731_11472_200096_3805129-,...,1699668-		AB	BB	BB	AB	AB	BB	AB	BB	BB	BB	BB	BB	BB	AB	BB	BB	BB	AB	AB	BB	BB
AX-94551344	Affx-92236146	GATTGATACATACAATTTCTGAATTAATGTGAACA[C/T]ACAGCAGAACCTTACTGAAATCTACAATTTCATAG	Y	AX-94551344	BA00013324											Partially co-dominant										1BL	_3894105_19422_650734_3125479-,...,120678+		AA	BB	AB	AA	AA	AA	AA	AA	AA	AA	BB	AA	BB	BB	BB	BB	BB	AA	AA	AA	BB
AX-94383631	Affx-92195132	TGTTCCCTGTCCGTCTCGATCCCCAAATCCGTCGC[C/T]CCGCGCGCGTCAGTCCAGTCTCCGATCCCCCTCCG	Y	AX-94383631	BA00013337											Co-dominant							1B	1B	516.914	1AL	_3965677_15873_367293_3512842+,...,3026340-	1B	BB	BB	BB	BB	AA	BB	BB	BB	BB	BB	AA	AA	AA	BB	BB	BB	BB	BB	BB	BB	BB
AX-94743169	Affx-92371303	GGTCTACTGAGTTACCGCTAGTGGTCTAGTAGATG[A/G]TGGCGCCGTCGGTGATGGTTAATCACTTTACTAAT	R	AX-94743169	BA00013382											Dominant										6DL	_918016_2187_26897	-	BB	BB	BB	BB	BB	BB	BB	BB	AB	BB	BB	BB	BB	BB	BB	BB	BB	BB	AB	BB	BB
AX-94743174	Affx-92193567	GTGCGTGCATGGGGGTACCTTGTAATACTCATAAG[A/C]GTGTGCATGGTGTCCATGACTCCATGTCAATGTAT	M	AX-94743174	BA00013397											Co-dominant										1BL	_3839898_9302_264612_1481872-,...,784527+		BB	BB	BB	BB	BB	BB	BB	BB	BB	BB	BB	BB	BB	BB	BB	BB	BB	BB	BB	BB	BB
AX-94383645	Affx-92169439	TATGCGACCATGAGGTCAAATCAGCGACGATGTTT[C/T]GCAGTGTCAGCCGGCTGCCTTTCAGTTTAATAGCA	Y	AX-94383645	BA00013419											Co-dominant				1D	1D	103.427				1DS	_1899041_17393_960422_1166717+,...,919144+	1D	AA	BB	BB	AA	BB	BB	AA	BB	AA	AA	AA	BB	BB	AA	AA	AA	AA	AA	AA	BB	BB
AX-95072891	Affx-92290640	AATCTGTCGATTGGAGTTTCCCTTGACCTATTCCT[C/T]AAACAATCAGATCTGGCTGGCTCCCGTTTGCCTGT	Y	AX-95072891	BA00013502											Co-dominant							6A	6A	501.848	6AS	_4355512_499_7757_906579-,...,963071+	6A	AA	BB	BB	AA	AA	BB	AA	AA	BB	AA	AA	BB	BB	AA	AA	AA	AA	AA	AA	AA	BB
AX-94383664	Affx-92144749	GAGGTGATGCTTCTGCCATGGCCATCAGATGACAG[A/G]TACCATGCTCTGAGCATCTTCAAAAGGAGGCTTAG	R	AX-94383664	BA00013517											Co-dominant										2DL	_9715811_5348_78113_765412+,2435895-,5202464-	2A	AA	BB	BB	BB	AA	AA	AA	AA	AA	AA	AA	AA	AA	BB	AA	AA	BB	AA	AA	BB	AA
AX-94383670	Affx-92462325	ACAAACTTAATTTCAACTCCTGGGCAAGTTGCTTG[A/C]GTATGCTTTCCTGAATATTGAGTTGTATAACCTTG	M	AX-94383670	BA00013537											Dominant				6B	6B	258.909				6AS	_4339602_9000_287912_143706+,4332794+,691179+		AA	AA	AA	AA	AA	AA	AA	AA	AA	AA	AA	AA	AA	AA	AA	AA	AA	AB	AA	AA	AA
AX-95072897	Affx-92839936	AGATTGGCATCCATTGGGTTGGACAACACCGAAGT[G/T]AACCGCCAGGCTTACAGGCAGCTGTTGCTGACCAC	K	AX-95072897	BA00013551											Dominant				3A	3A	227.598				3B-	_10427996_6230_104709_988109+,...,8845691-		AB	BB	BB	BB	BB	BB	AB	BB	BB	AB	BB	BB	BB	BB	BB	BB	AB	AB	AB	BB	BB
AX-94743230	Affx-92401411	GTAGGATGGATGAGGGGAAAATTGTAACTTGTGTT[C/T]TAGTTGCAATTTGGGGCCAAGATCAAAGGCTTTCA	Y	AX-94743230	BA00013553											Dominant										7AL	_4369808_10193_133822_431977+,2772326-	7A	AA	AA	AA	AA	AA	AA	AA	AA	AA	AA	AA	AA	AA	AA	AA	AA	AA	AA	AA	AA	AA
AX-94743231	Affx-92599952	CGAGGGTGGAAGGCAATGAATAAGAAGATGTATCC[A/G]AACTTGGACGCGGACACATCACCCGACGCGATTGT	R	AX-94743231	BA00013554	Tdurum_contig62073_631										Co-dominant							2A	2A	534.172	2BS	_5245535_4380_55814_5145648+,...,3954588-		BB	BB	BB	BB	BB	BB	BB	BB	BB	AA	BB	BB	BB	BB	BB	BB	BB	BB	BB	BB	BB
AX-94383675	Affx-88626167	GCATTTCCATGAAACATGCATTTTTATCTTTTGTG[G/T]GGGAAATCGCATGAATACCATATATATTTGTTTTA	K	AX-94383675	BA00013577											Co-dominant	1D	1D	6.82814							1DL	_2202093_4225_42365_552203-,1269069-		BB	BB	BB	BB	BB	BB	BB	BB	BB	AA	AA	BB	BB	BB	BB	BB	BB	BB	BB	BB	BB
AX-94743263	Affx-92099248	AGAAGGCTCCTTCAAATTTGCAAAGGAAGTACTGC[A/G]CAAAGCCTATAGAGAAATAGATAAACTGACCAAGG	R	AX-94743263	BA00013623											Co-dominant							7B	7B	548.226	7BL	_6646694_7588_83013_988459+,...,2901750+	-	-	BB	BB	BB	BB	BB	BB	BB	BB	BB	BB	BB	BB	BB	BB	BB	BB	BB	BB	BB	BB
AX-95072911	Affx-92173843	TTTGGTGGCCTCGGCGGCACAAGGTGATGGGTGAT[C/G]GGTCTCTTTGTTGCTGCTTTCATCGCCGTTGCACA	S	AX-95072911	BA00013651											Partially co-dominant							1B	1B2	22.1566	1BL	_3918081_9392_629669_3758935-,398298+		BB	BB	BB	BB	BB	BB	AB	BB	BB	BB	BB	BB	BB	BB	BB	BB	BB	BB	BB	BB	BB
AX-94551411	Affx-92785892	CGTGGCTGCCTCAGTTCGAGCCGCTCTGGTGTTCT[C/T]CCGTCTTGCTTCTAGCCGTCATGGTGGCGGCAAGG	Y	AX-94551411	BA00013678											Dominant										2AL	_6436078_6248_191295_6297776-,1604735+		AA	AA	AA	AA	AA	AA	AA	AA	AB	AA	AA	AA	AA	AA	AA	AB	AA	AA	AA	AA	AA
AX-94743285	Affx-92140648	TTCCAATCTTTAGAATGCTGAGTTTGTTGAGCTCT[C/T]CAAACCACTTTGGGAGGCTGAAGAAGACGCAACAG	Y	AX-94743285	BA00013689											Co-dominant				2A	2A	632.775				2BL	_8088949_13394_172369_7904713+,...,1740723+	-	BB	AA	BB	AA	BB	BB	BB	BB	AA	AA	BB	AA	BB	AA	AA	AA	AA	BB	BB	BB	AA
AX-95072927	Affx-92142104	GAGGGGATGCCAATACCCAAGGAGCCCGGTAAGAA[C/G]GGAAATCTGCGCGTTAAGTTCATCATCAAGTTCCC	S	AX-95072927	BA00013730											Dominant							3B	3B	502.884	3DS	_2587509_6252_48098_1756636-,...,1848980+	3D	AA	AA	AA	AA	AA	AA	AA	AA	AA	AA	AA	AB	AA	AA	AA	AA	AA	AA	AA	AA	AA
AX-94383712	Affx-92473951	TGGTGCAGAATGCCTTCAGCTTGGACAAAAGCTAC[C/T]GCCTCTTGACTTGTCATCCCTTTGGTCAGCGCTGC	Y	AX-94383712	BA00013762											Dominant										1DL	_2231052_4864_68390_284725-,...,886098-	1D	AA	AA	AA	AA	AA	AA	AA	AA	AA	AA	AA	-	AA	AB	AA	AA	AA	AA	AA	AA	AA
AX-95072937	Affx-92242113	AATGGCGAAAATGGAAAAGATTGGGGCAACAAGCT[G/T]GAAGATGGCAAAACTGGACCTCCAGGAGAAGCCTC	K	AX-95072937	BA00013799											Co-dominant	6B	6B	70.2258	6B	6B	247.652				6BL	_4280853_10826_455728_961548+,...,4043078+	-	BB	BB	BB	AA	AA	AA	AA	AA	AA	AA	BB	BB	BB	BB	AA	AA	BB	AA	AA	AA	AA
AX-94383718	Affx-92263889	GTACTCCCCATTCCGATATGGTTGAATCGCTGGAG[A/G]GGGCAACTTTGTTTGTAGGTGCCAATATTCATGTG	R	AX-94383718	BA00013801											Dominant										1AS	_3084805_648_87535	1A	BB	BB	BB	BB	BB	BB	BB	BB	BB	AB	BB	BB	BB	BB	BB	BB	BB	AB	BB	AB	BB
AX-94743359	Affx-92735238	CCGTCGTCTCCCTGCCAGGGCTGCCGCACCCGGTG[A/G]TTGAGCTGCGGGGGCAGATGATGGACCCTGTGAAG	R	AX-94743359	BA00013883											Dominant										2AS	_5232244_19370_816033_2111543+,...,3787769-		AA	AA	AA	AA	AA	AA	AA	AA	AA	AA	AA	AB	AA	AA	AA	AA	AA	AA	AA	AA	AA
AX-94383732	Affx-92305354	TGATTTGATCCCATTTCATCTCTTATGAAGAACAA[C/T]AGGAAGCTCAGTAAATGTAGTTCTCTGGATATGTT	Y	AX-94383732	BA00013899											Co-dominant										4BL	_7010602_16031_189748_4832329+,...,3634777+		AA	BB	AA	AA	AA	BB	AA	AA	AA	AA	AA	AA	AA	AA	AA	AA	AA	BB	AA	AA	AA
AX-94383738	Affx-92605209	AGGGCATGTCCTGGTACGGGAAGTGATTGATTCTA[C/T]TCCTCTCTTGTTGAAGGGCCCATCCCTGCTGATGG	Y	AX-94383738	BA00013919	BS00022683_51	BS00022683	BS00022683	Validated		0	5A	58.71		0	Co-dominant				5A	5A	278.153				5AL	_2805867_10959_102026_2675230+,2728403+,2690013-		BB	BB	BB	BB	BB	BB	BB	BB	BB	BB	BB	BB	BB	BB	BB	BB	BB	BB	BB	BB	BB
AX-94743386	Affx-92824509	TCCGTGGTGATGTGCCAGAGCAGGACGCTTCTATC[A/G]AACGCCATGTTCAAGCTCCACCTCAAGTGAGGAAG	R	AX-94743386	BA00013953											Partially co-dominant							4D	4D	485.119	4DL	_14333441_9677_272165_2859021+,...,8894909-	-	BB	AA	BB	BB	BB	BB	BB	BB	BB	BB	BB	BB	BB	BB	AA	AB	BB	BB	-	BB	BB
AX-94551473	Affx-92903424	AAGAGTGTTCACATAGATGTACACCAATTTAATAT[C/T]AATAATGGAACTGAGCAATCACAAAATATAAATCC	Y	AX-94551473	BA00013992											Partially co-dominant										2DL	_9738009_7395_118079_1808407+,3677268+	2D	AB	BB	BB	AA	BB	BB	BB	BB	BB	AA	BB	BB	BB	BB	BB	BB	BB	BB	BB	BB	BB
AX-94383753	Affx-92343369	GGCGGAGGGATGAAGCAGTGAGGCCCGAGTTCTAG[A/G]TGGTGCACACATTGCGGACTCTAGACTCTTTTTTG	R	AX-94383753	BA00014023											Dominant	7B	7B	491.6							7BL	_6675028_1860_30951_2691014+,...,455856+		AA	AA	AB	AB	AB	AA	AA	AA	AA	AB	AA	AB	AA	AA	AB	AA	AA	AA	AA	AB	AB
AX-94383759	Affx-92636198	GGCGACCTGCCGGGCGACCTCTTCATGGTCACCAC[A/C]ACGCGCCGCGCGCACGAGGCGAGCCCCGATGCGTC	M	AX-94383759	BA00014067											Dominant										5BL	_10920012_9759_80803_10728216+,2861806-		AB	AB	AB	AB	AB	AB	AB	AB	AB	AB	AB	AB	AB	AB	AB	AB	AB	AB	AB	AB	AB
AX-95073002	Affx-92572354	CTCCAAGGACGACGTCTCCGCGGTGAAGAAATCCA[A/G]CTGTTGTTCCTCTTAGCTCAAGATTGTGGGCATT	R	AX-95073002	BA00014075											Co-dominant							1B	1B	750.897	1BL	_3751735_6235_151686_764034-,2294472-	1B	BB	BB	BB	BB	BB	BB	AA	BB	AA	AA	BB	BB	BB	BB	BB	BB	BB	BB	AA	BB	BB
AX-94383763	Affx-92831846	GGCTGCTCAAGGTTGTTCGTCGACATGGCGCGTGT[C/T]GTCCTGGTTTGTTCCGACTCCCCTGCACATCTGTC	Y	AX-94383763	BA00014083											Partially co-dominant										2AL	_6351992_5196_73762_1951468+,...,2421587+	2A	AA	AA	AA	AA	AA	AA	AA	AA	AA	AB	AA	AA	AA	AA	AA	AA	AA	AB	AA	AA	AA
AX-94383771	Affx-92606388	AGTCTCTGACTTCGGCCGCTTGCGTGGTGATCAGG[C/T]CTCTCTCGTCAAGGATGTCATCCTGCCTTACTCCC	Y	AX-94383771	BA00014126											Co-dominant										2BS	_2708506_2794_131133	2B	BB	BB	BB	BB	BB	BB	BB	BB	BB	BB	BB	BB	BB	BB	BB	BB	BB	BB	BB	BB	BB
AX-94551497	Affx-92206229	TGACAGGGCAATCACAGGTTAGCCGGTGCAGCTGC[C/G]ACGGCATATACCGATGGCACAGCCTGAGTGGTCAC	S	AX-94551497	BA00014136											Dominant										5AL	_2159828_4400_46609		BB	BB	BB	BB	BB	BB	BB	BB	BB	BB	BB	BB	BB	BB	BB	BB	BB	BB	AB	BB	BB
AX-94743457	Affx-92408605	ATGTAGGGTCCATGGGCCTTCAGGTGCTCTTCGAG[C/T]GCCTGCAGCTCATCAACAAGTGCCTTCTCCGAACC	Y	AX-94743457	BA00014150											Dominant										1AS	_3261235_5592_197867_594655+,...,951461-		BB	BB	BB	BB	BB	BB	BB	BB	BB	AB	BB	BB	BB	BB	BB	BB	BB	AB	BB	AB	BB
AX-95073021	Affx-92655409	GTGGGCCCAACGGTCATATATTCCTTCATGCAGGC[A/G]GCAGGGCTAACCAATGATCACCTGGTCAGTTGCTT	R	AX-95073021	BA00014151											Partially co-dominant										7DL	_3379857_6680_543036_2798950-,...,1226585+		AA	BB	BB	AA	BB	BB	BB	BB	BB	BB	BB	AA	BB	AA	BB	BB	BB	BB	BB	AA	AB
AX-95073026	Affx-88705506	TTGGACGTGAAGCCTGAAGAGGCTGTGCATATTGG[G/T]GACGACCGTCGGAATGATTTGTGGGGAGCTAGGGA	K	AX-95073026	BA00014171	BobWhite_rep_c51612_455										Co-dominant										2BS	_5216349_6125_97261_3621453-,...,1684421+	-	BB	BB	BB	BB	BB	BB	BB	BB	BB	BB	BB	BB	BB	BB	BB	BB	BB	BB	BB	BB	BB
AX-94551507	Affx-92507164	TCAACTCTTCTGATGTGTCCAGCAAATGCAATTTC[C/T]CAAGGGCTGCAAGGTGTTCGATGCCATCAGGAAGA	Y	AX-94551507	BA00014180											Co-dominant	1B	1B3	84.3199							1BS	_3483444_8692_309053_2077103-,...,424819+		AA	AA	BB	AA	BB	AA	BB	BB	AA	AA	AA	AA	AA	BB	AA	AA	BB	AA	AA	AA	AA
AX-94551520	Affx-92249338	CCTAGGAAAGGTGCTTCGAAGTTGAAAATTTTGGC[A/G]TCCATTGGAGCAGTAAGCACAGTAGTAGCATCTGG	R	AX-94551520	BA00014214											Co-dominant	1D	1D	99.8938	1D	1D	124.336	1D	1D	388.048	1DL	_666054_4406_55442	1D	BB	AA	AA	BB	BB	BB	BB	BB	BB	AA	AA	AA	BB	BB	BB	AA	BB	AA	BB	BB	AA
AX-94743495	Affx-92809196	GTGGCTGAGAAGGAAGGCGTATCAGATGGATTCCG[C/T]GTCGTCATAAACAACGGAGCAGAAGGATGTCAATC	Y	AX-94743495	BA00014280											Co-dominant										7BL	_6684624_2519_29245_3265389-,...,6255091-		BB	BB	BB	BB	BB	BB	BB	BB	BB	BB	BB	BB	BB	BB	BB	BB	BB	BB	BB	BB	BB
AX-94383804	Affx-92924600	CCAGATTGGGACCCGGAGCTTCTGGCAGATGCTAT[C/T]TCCATTTCTCGTGACCCTCGATTCGTCGTCACGAC	Y	AX-94383804	BA00014303											Co-dominant							7A	7A	748.53	7AL	_4368275_3085_23895_349964+,3891166+		AA	BB	AA	AA	BB	AA	BB	BB	BB	AA	BB	BB	BB	AA	BB	BB	BB	BB	AA	BB	AA
AX-95073068	Affx-92218053	CAGCATCGACGAGGACTTCTGATCAGTCCGATGAT[A/G]ATATGCAATCTCCATTACCAATGGCTCGCTCGCTC	R	AX-95073068	BA00014379											Dominant										7BS	_3087963_1250_5294_733459+,3048908+,3015313+	7B	BB	BB	BB	BB	BB	BB	BB	BB	BB	BB	BB	BB	BB	BB	BB	BB	BB	BB	BB	BB	AB
AX-95629803	Affx-92246384	AGAAGATTGGCGGTTTTCAGATCCCGATGAATAAT[A/G]TTATTTTGGTGTAAGTAGCTCATGCCTTTTGACAC	R	AX-94383822	BA00014396	BS00010366_51	No BS code	BS00010366	Validated	5B	97.6		0		0	Co-dominant	5B	5B	335.353							5AL	_2776357_30380_635056_1662008+,...,1424309+	-	AA	AA	AA	AA	AA	AA	BB	AA	AA	BB	BB	AA	AA	AA	AA	AA	AA	AA	AA	AA	AA
AX-94383827	Affx-92723520	CCACCCGGAGAATGGCCAGGAGTCTGAACCAATGA[A/C]GGACCACGAGGGGAGACAATACACCTGCTACCTAC	M	AX-94383827	BA00014418	BS00003699_51										Co-dominant				7A	7A	342.848				7AL	_4473153_2203_17076_1612923+,...,2852357+		AA	AA	AA	BB	AA	BB	AA	BB	AA	AA	AA	BB	BB	BB	BB	AA	AA	-	AA	BB	BB
AX-94743552	Affx-92722626	AGCCTTACTTGTAACTTATCCTGAATATTTGTAAT[A/C]TCTAAGCAATAAAATGCTTGCCCATATTTTTGTGT	M	AX-94743552	BA00014423											Dominant										2AL	_6331081_11652_217192_859415-,...,3026580+		BB	BB	BB	BB	BB	BB	BB	BB	BB	BB	BB	BB	BB	BB	BB	BB	BB	BB	BB	-	BB
AX-94551566	Affx-92421087	AGTGCGCTACTAGTCCGAAATTAATCGACAGCTAA[C/G]GACTCCATGGAGAAGCGTGCAAGATCACTAGAAAC	S	AX-94551566	BA00014448											Co-dominant										3AL	_4451263_7613_70293_4260621-,...,2605416+		AA	BB	AA	BB	BB	BB	BB	BB	BB	BB	BB	BB	BB	AA	BB	AA	AA	BB	AA	BB	BB
AX-94551572	Affx-92813461	TTAGTGCCATGGCATCCAAGGCCTTGATTGACCTT[C/G]TGTCTTGGCATGGTCCACAAGAATTAGATCAAGCC	S	AX-94551572	BA00014481											Dominant							7B	7B	640.514	7DS	_3929702_5985_74237_2733736-,2163639+		AA	AA	AB	AA	AA	AA	AB	AA	AA	AB	AA	AA	AA	AA	AA	AA	AA	AB	AA	AA	AB
AX-94551575	Affx-92459063	TTGCTAGCTTAGCAGTTCATCCCAAGGGAAGTTTT[C/G]TGTCTGGACACGAGTATTTCGTCTAGCATGCAGTT	S	AX-94551575	BA00014503											Co-dominant				5B	5B6	0				5BS	_2257808_6634_3396742_868036-,...,1519395-		AA	BB	BB	AA	AA	AA	AA	AA	AA	AA	BB	AA	BB	BB	BB	BB	BB	AA	AA	AA	BB
AX-94743613	Affx-92776454	AGAAATGACATGGTTGAGTACTTTGGCGAGCAATT[A/G]TCTGGTTTTGCATTTACTGCCAATGGATGGGTGCA	R	AX-94743613	BA00014568											Co-dominant							4A	4A3	270.764	4BS	_4952865_4998_91878_4619223+,1295776+	-	BB	BB	BB	BB	AA	AA	BB	AA	BB	BB	AA	AA	AA	BB	BB	AA	AA	BB	AA	AA	BB
AX-95073109	Affx-92432937	GGAATCCACCAGCCAATCACCCAGCACTCAGCCGG[C/T]AGCCATGGACATGGGCCTTGAGGTCTCGAGCTCCT	Y	AX-95073109	BA00014614											Dominant							5B	5B	202.115	5BL	_10848432_16048_282633_5243757+,...,2226217+		BB	BB	BB	BB	BB	BB	BB	BB	BB	BB	BB	BB	BB	BB	BB	BB	BB	BB	BB	BB	BB
AX-94383860	Affx-92672181	CGCATCGCCTATGTGCACTCGCTCAAGGAGGAGGC[A/C]ATCCCCATCCCGGACAACTCGGCAATCACAAAGGA	M	AX-94383860	BA00014634											Partially co-dominant							4B	4B	522.896	4BS	_4922610_25245_507984_3123997-,...,4447341-	-	BB	AB	AB	BB	AB	AB	AB	AB	-	AB	BB	BB	BB	AB	AB	AB	BB	AB	BB	BB	AB
AX-94383871	Affx-92510982	GTGGTCGTGTCGCTCGTACCCAGGTGCGGCGGTGA[G/T]CTGGTCACCGTAGGCGGCGTCAG	K	AX-94383871	BA00014682											Dominant										2BL	_8088031_8805_200863_7898488-,...,7885205+		BB	BB	BB	BB	BB	BB	AB	BB	BB	BB	BB	BB	BB	BB	BB	BB	BB	AB	BB	BB	BB
AX-94383877	Affx-92338090	CACAAAAAATAAGGGACACTGAGATTTCTTCCCAG[C/T]GTAGCTGTAAAATGGGCCCGTGGAGAAAGGAGGCC	Y	AX-94383877	BA00014722											Partially co-dominant										3B-	_10403570_9450_844894_298084+,...,144409+	-	BB	AA	AB	BB	AB	AB	AA	AA	AA	BB	AA	AB	AB	AA	AB	AA	AB	BB	AB	AA	AA
AX-95073145	Affx-92108400	GAAGGTGCAGTTTATGTGGTCGTGCCGGGGAATCC[A/G]CCGAACGGGTGCTCACCCACCATGCTGACGACCCG	R	AX-95073145	BA00014782											Dominant										5BL	_10790802_5689_143622_679476+,...,10757280+	-	AA	AA	AA	AA	AA	AA	AA	AA	AA	AA	AA	AA	AA	AA	AA	AA	AA	AA	AA	AA	AA
AX-95073148	Affx-92424119	GGTTGTTGAACTGAACGGGATCAGAGGAGAGAAGT[C/G]GCGAGCTTCTTGGTGAGATCGAACCGTCACCTGCT	S	AX-95073148	BA00014801											Dominant										1BS	_3483705_7321_298885_1043987+,...,2369855+		BB	BB	BB	BB	BB	BB	BB	BB	BB	AB	BB	BB	BB	BB	BB	BB	BB	AB	BB	AB	BB
AX-94551664	Affx-92154629	GAAACTAAAGGGAAAACTCTGGAGCAGATTGAGAT[A/C]ATGTTTGAAGGTGGCAAGGAGTGGAAAGGAGGTGG	M	AX-94551664	BA00014903											Co-dominant										2AL	_6358495_16980_455551_2295379-,...,3354692+	-	AA	AA	AA	AA	BB	BB	AA	BB	BB	BB	BB	BB	BB	BB	BB	AA	AA	AA	BB	AA	BB
AX-94383913	Affx-92477020	TTGTGCCCGGCAAGTAAGCTGCTAGGTCTTGTAGC[A/C]ACGATCGAGTGTCTAGAAACTGATCGACCGTGCAC	M	AX-94383913	BA00014926	wsnp_CAP11_rep_c7847_3468669										Dominant										1AL	_3976562_1163_6483_3848842+,3856517-,400347+	1A	BB	BB	BB	BB	BB	BB	BB	BB	BB	BB	BB	BB	BB	BB	BB	BB	BB	BB	BB	BB	BB
AX-94743751	Affx-92467273	CACACCTTTCCCTGATGCTTGGGCAAAGGCATGTA[C/T]GTCCGATGTGCAGGCAAAACTTTATAGATGCAGAT	Y	AX-94743751	BA00014941											Dominant										4AS	_6011706_3018_189075_5903633+,...,3243133+		AB	AB	AB	BB	BB	BB	BB	AB	BB	BB	BB	BB	BB	BB	AB	AB	BB	BB	BB	BB	BB
AX-95073175	Affx-92638789	CTTTCCACTTGACTCGTCACCCTGTTCCCTACTTG[C/G]TGCACTGATCATGGATGATGGTAACTGGGGTACAC	S	AX-95073175	BA00014972											Co-dominant										7DS	_3862080_458_14015_553373+,...,3813109+		AA	AA	AA	AA	AA	AA	BB	AA	AA	BB	AA	AA	AA	AA	AA	AA	AA	AA	AA	AA	AA
AX-95073183	Affx-92343641	TTAAGACGGTATACAACATTGTTGCCTATGGATTC[C/G]GCATGTACTATATATGCTCTTGTGCTTGCTTGTGT	S	AX-95073183	BA00015020											Co-dominant	5B	5B2	61.8196	5B	5B4	22.6104				5BL	_10910873_2945_19256_10185870-,10769478-,557102+		BB	BB	BB	BB	BB	BB	BB	BB	BB	BB	AA	AA	AA	BB	BB	BB	AA	BB	BB	BB	BB
AX-95073185	Affx-92686899	CAATTCCTTAAAGGGGATGATGCTCTCCGTAAATC[A/C]AGGCTTAAACTGATAGCAAACATAGTTAAGGGGCC	M	AX-95073185	BA00015029											Co-dominant										7DL	_3317884_6729_308797_274067+,...,1576231-		AA	AA	AA	AA	AA	AA	AA	AA	AA	AA	AA	AA	AA	AA	AA	AA	AA	AA	AA	AA	AA
AX-95073201	Affx-92240667	GAAAGAAGCAGAGACAATGCTGATAAGGAGGGTCA[C/T]AGTAACAGCAGGCGATATAGCATGGAGGAGGCGAT	Y	AX-95073201	BA00015116											Dominant										7AS	_4252406_4914_50159_4109652+,...,3488628+	-	AB	AB	AB	AB	AB	AB	AB	AB	AB	AB	AB	AB	AB	AB	AB	AB	AB	AB	AB	AB	AB
AX-94743813	Affx-92948418	AGGTGAACTTGGGTGGATGAATTGGCGTGCTTGTT[C/T]TTCTCCCTGCACTCTTGTATTCCTCTACATGTAAC	Y	AX-94743813	BA00015129	Tdurum_contig63129_238	BS00034263	BS00034263	Validated	3A	72.58	3A	70.23		0	Partially co-dominant	3A	3A	219.518							3AL	_4447731_8597_77917_4237950-,3549439+		AA	BB	BB	BB	AA	BB	BB	AA	BB	BB	BB	BB	BB	BB	BB	BB	BB	BB	BB	BB	BB
AX-94551713	Affx-92095692	CATCGGTGAACAGCAAGTCAGCTAAATGTCTTCAA[A/G]AATAGTAGAAAAAACGCACCAACGAATACGGGGAA	R	AX-94551713	BA00015152											Partially co-dominant										7AS	_4253905_1674_12892_4122709-,3641044+		AA	BB	BB	AA	BB	BB	AA	BB	AA	AA	BB	BB	BB	AA	AA	AA	BB	AA	AA	BB	BB
AX-95073209	Affx-92717075	CAGCATTACTGTGGCATCTCTGCCCTGCTATTTCA[C/T]CAGTCCTTCCTTGACATATACTCTCCTCCTGGTGG	Y	AX-95073209	BA00015156											Partially co-dominant										7BL	_6716066_1702_8719_5188330+,...,2506969+		AA	AA	AA	AA	AA	AA	AA	AA	AA	AA	AA	AA	AA	AA	AA	AA	AA	AA	AA	AA	AA
AX-94743837	Affx-92535759	CATATTCATGATTTCGCTACTGTGCCATTCAATAT[A/T]ACTGATGGACTATACTCCCTTGGTCCAGAACTGTA	W	AX-94743837	BA00015175											Dominant	3A	3A	217.161				3A	3A	325.457	3AL	_4257638_6422_61056_1903285+,3571194-		BB	BB	AB	BB	BB	BB	AB	BB	BB	AB	AB	BB	BB	BB	BB	BB	BB	BB	BB	BB	BB
AX-95073216	Affx-92482545	AGTCATCTGCGCGTCTCGGTTTTCGTTGTACATAG[C/G]TAGGCTCCGGAGGCTTTATTATTAGTCCATCTGTT	S	AX-95073216	BA00015180											Co-dominant							5A	5A	332.513	5AL	_2794383_6215_104670_2304044+,...,2441031+		BB	BB	BB	BB	BB	BB	BB	BB	BB	AA	BB	BB	BB	BB	BB	BB	BB	AA	BB	BB	BB
AX-95073227	Affx-92845389	TCTTATCTCGCTGCAACTAAATGAATTTGACGACA[C/T]GACTCCTTCCCTTGGAAAGATGCTATTACTGGAAA	Y	AX-95073227	BA00015235	BS00066884_51										Partially co-dominant										6BL	_4395596_3411_114835_4209889+,...,2234274-	-	BB	BB	BB	AA	BB	BB	BB	BB	BB	BB	BB	AA	BB	AA	BB	BB	BB	BB	BB	BB	BB
AX-94743871	Affx-92473486	ACAATGAGTTGTCATCACATGCATATGCATCTATT[C/T]TGGGACCCTCACTCTCTAGAAGTGCATCCCCAGAT	Y	AX-94743871	BA00015270											Dominant							1B	1B	381.034	1BS	_1211393_2636_96596	-	BB	BB	BB	BB	BB	BB	BB	BB	BB	AB	BB	BB	BB	BB	BB	BB	BB	AB	BB	AB	BB
AX-94383985	Affx-92660727	GGTCTGCTGGAGATTTCAATCGGCAAGTTCTGATC[C/T]GAATAATACATTATGAGTTTCTGGCTCTGAGCCTC	Y	AX-94383985	BA00015271											Co-dominant							3B	3B	551.766	3B-	_10771941_4185_298886_3294019+,...,8238740-	3D	BB	AA	AA	AA	AA	AA	BB	AA	AA	BB	AA	AA	AA	BB	AA	AA	AA	AA	AA	AA	AA
AX-94551734	Affx-92275719	TGCTGCTCAACAAAATTGGTGAGACCATAAGTTGT[A/C]TGCATATACTGGAAGTTGAGCTCGAATTCGTTGTG	M	AX-94551734	BA00015310											Partially co-dominant	5B	5B	202.502	5B	5B	59.6465				5BL	_10922480_39694_827309_10748750+,...,5020023-		BB	AA	BB	AA	AA	BB	AA	BB	BB	BB	AA	AA	AA	BB	BB	BB	AA	BB	BB	AA	AA
AX-94551736	Affx-92666791	TCGAACGGCTGGCCATGTGCCCGGTAGCCGTCGAG[C/T]AGGTGGAGGTGCGCCTCTAGGTTGTGGTAGCTCGC	Y	AX-94551736	BA00015312											Co-dominant				3A	3A	20.7159				3B-	_10602868_9996_216586_5941834+,...,10212260-		AA	BB	BB	BB	BB	AA	BB	BB	AA	AA	BB	BB	AA	AA	BB	BB	BB	BB	BB	BB	BB
AX-95073250	Affx-92658179	ACTCGCGCATGTCGACCATGACCTTCCCGTTCCAG[C/T]TCCTCACGGCCACCCTCTTGTTCTTCGATATCTGC	Y	AX-95073250	BA00015330											Co-dominant										5BL	_10851966_5470_294096_5526230+,...,2367913+		BB	BB	BB	BB	BB	BB	BB	BB	BB	BB	BB	BB	BB	BB	BB	BB	BB	AA	BB	BB	BB
AX-94743888	Affx-92144198	CAACTGAGGAGACGTTGATACTGGACTGCGGCGAA[C/G]AAATCTTCGTCTGGGTTGGACTTCACTCAGGTGTC	S	AX-94743888	BA00015336											Dominant				1D	1D	103.427				1AS	_3304290_17037_999295_2792385+,...,2948808+	-	AB	AA	AA	AA	AA	AA	AA	AA	AB	AA	AB	AA	AA	AB	AA	AB	AA	AA	AA	AA	AA
AX-94384005	Affx-92677224	AACTTGTACCGATTGAGTAGATTTGGCGTGTGAAT[C/T]GAAGGATCTTTGTAGCGCTGGAATTCTGCAGCTGT	Y	AX-94384005	BA00015354	BS00079189_51										Partially co-dominant				5A	5A	305.483				5AS	_1544716_7781_171963_1368807-,...,138476-	-	BB	BB	AA	AA	BB	AA	BB	BB	BB	AA	BB	BB	BB	BB	BB	BB	BB	AA	BB	BB	AA
AX-94384008	Affx-92858508	ATTCGGTCACTTAGATTTTCTGGATTATTTGAGTG[C/T]ATGCCTTGTATTAGAGAGTTCAAGCTTCTCCGTGT	Y	AX-94384008	BA00015360											Co-dominant	7A	7A3	75.8422							7AS	_4192145_12699_182724_1177896+,...,4065341+		AA	AA	AA	BB	AA	BB	AA	BB	BB	BB	BB	AA	BB	BB	AA	AA	AA	BB	BB	BB	AA
AX-94551757	Affx-92705296	TTTCGCAGAACTACAACTCCTATATCTAGGATCAC[A/G]GAAATCCTGTGTACCAGTAAACCACGAGGGTAACT	R	AX-94551757	BA00015414	CAP12_rep_c8488_146										Partially co-dominant										2AL	_6431435_14786_401509_6184365+,...,2154896+	2A	AA	AA	AA	AA	AA	AA	AA	AA	AA	BB	AA	AA	AA	AA	AA	AA	AA	AA	AA	AA	AA
AX-95632832	Affx-92129836	CCTCTCCAGACGCGAACCTTCCTTCTTTTCAACCC[A/C]AAATCACCGATAATAAAAGCCGCGTTCCCCGATCT	M	AX-94384027	BA00015473	wsnp_Ku_rep_c72922_72561803										Co-dominant	5D	5D2	30.057							5DS	_2764999_14650_1017980_1908797+,...,2354596+		BB	AA	AA	BB	BB	BB	BB	BB	BB	AA	AA	AA	BB	BB	BB	BB	BB	BB	BB	AA	BB
AX-94384028	Affx-92900139	TGTGTTCGGCACTAAACAAGCACGCTGACGTGGTG[C/G]CGGAGCTCTTCGGCCGCGTCTCCACCGAGCTCTGC	S	AX-94384028	BA00015476											Co-dominant							4D	4D	369.348	4AS	_6013285_16638_472914_26455+,...,5245733-		AA	-	AA	AA	AA	AA	AA	AA	AA	AA	AA	AA	AA	AA	AA	AA	BB	AA	AA	AA	AA
AX-94743968	Affx-92133967	GGAATAAAGTAGGTGTGTGGAGGCACACTTTTGCT[A/G]TGGGGTCGCACACGAGACACGGCGGCCTCGTCCCG	R	AX-94743968	BA00015582	Kukri_rep_c69028_347										Partially co-dominant				3A	3A	233.924				3AS	_3381649_11220_156274_1724739+,...,1786511+	3A	BB	BB	BB	BB	AA	AA	BB	AA	AB	AB	AA	AA	AA	BB	AA	AA	BB	BB	BB	AA	AA
AX-95073308	Affx-92313966	GTGGCAGTGTCCCTTGCCAACCGGATATCATCTTT[C/T]CCCGTTCCCTAGACGAATCTTTCAGCAGCATGCCG	Y	AX-95073308	BA00015617											Partially co-dominant										4DS	_2324210_12047_578836_2264802-,...,1504130+	-	BB	BB	BB	AA	BB	BB	BB	BB	BB	BB	BB	BB	BB	AA	BB	BB	BB	BB	-	BB	BB
AX-94551821	Affx-92645187	GTGCTGTGTGCTGTGTGCGTTTAGCCATGATCTCC[G/T]CGAGAAAGCTCAAATCTCTCGACTTTTACAGGTAC	K	AX-94551821	BA00015679											Co-dominant										1AS	_3306554_4109_259486_2907393-,...,2554092+	1B	AA	AA	AA	AA	AA	AA	AA	AA	AA	BB	AA	AA	AA	AA	AA	AA	AA	BB	AA	AA	AA
AX-94551829	Affx-92844402	CATACTCCAAAACATGCATACACAACTATGATGCC[C/G]ACAACTGCTTGAGAAAGCACCCAACGGAACTTTCT	S	AX-94551829	BA00015713											Co-dominant										2AL	_6332332_14932_382498_928693+,...,2842796-	2B	AA	AA	AA	BB	AA	AA	AA	AA	AA	AA	AA	AA	AA	AA	BB	AA	AA	AA	AA	AA	AA
AX-94551830	Affx-88777015	TCCTGTGAAGTTTCTCTTTCTTTTACACTCTTATG[C/T]GGTTTGTCTCTTACATTGCTGTTTTATCGGAACAA	Y	AX-94551830	BA00015714											Co-dominant							7B	7B	308.868	7BS	_3069362_3989_30190_165405+,...,2566330-	7B	BB	BB	BB	BB	BB	BB	BB	BB	BB	BB	BB	BB	BB	BB	BB	BB	BB	BB	BB	BB	BB
AX-94384068	Affx-92533226	CATATCAGTGCCGTCAGTTTGCACCCGGAGCATCG[A/G]TTGTTACTTACAGGTTCACTTGACGGAACCGTACG	R	AX-94384068	BA00015718											Co-dominant										3B-	_10405892_12717_1810065_363234+,...,3357585-		BB	BB	BB	BB	BB	BB	BB	BB	AA	BB	BB	BB	BB	BB	BB	BB	BB	AA	BB	BB	BB
AX-94744025	Affx-92159918	TCGGTGTTGTCGGATACGCCGAGCCTGATGATGAA[C/T]GTGGCCGTGCAGCCTCTTCCTGCTCCTTCACTGTC	Y	AX-94744025	BA00015735	wsnp_Ex_c53906_56983000										Dominant	4A	4A	362.791				4A	4A3	344.791	4BS	_4946439_16124_580132_4306225-,...,926014+		AB	AB	AB	AB	AB	AB	BB	AB	BB	AB	AB	AB	AB	AB	AB	AB	AB	BB	AB	AB	AB
AX-94744038	Affx-92727652	AACACCATCTTCCACCTGAACCCGTCTGGCCGCTT[C/T]GTCATCGGTGGACCTCACGGTGACGCCGGTCTCAC	Y	AX-94744038	BA00015770											Dominant				6B	6B	247.652				6AL	_5714980_5419_66955_2217331-,...,3068920+		AA	AA	AA	AB	AA	AA	AA	AA	AB	AA	AA	AA	AA	AA	AA	AA	AA	AA	AB	AA	AA
AX-95073344	Affx-92246173	CTAATTTATTTCTTATCACCTCGTAGGTCCGATAA[C/T]GTGTGGAAGTGCGACCATGATATTTTGGTTGTTGT	Y	AX-95073344	BA00015825	BS00032623_51	BS00032623	BS00032623	Validated		0	7A	36.59		0	Partially co-dominant										7AS	_4248218_10591_98094_4073704-,...,4107617+	7A	BB	AA	AA	AA	AA	AA	AA	AA	AA	AA	AA	AA	AA	AA	AA	BB	AA	AA	AA	AA	AA
AX-94384089	Affx-92848910	CGCCGCCGTCAAGGGGAACTCGTCCTCGGGGATGG[A/C]GTGCGAGCTCCTTCAGAGGGCCGACACGAAGCCCC	M	AX-94384089	BA00015837											Co-dominant										1BL	_3863062_3308_126970_2179271-,3753968+,3757200+	1B	AA	AA	AA	AA	AA	AA	AA	AA	AA	AA	AA	AA	AA	AA	AA	AA	AA	AA	AA	AA	AA
AX-94551872	Affx-92288425	TCCTTCAAGGTGCAGGTTCTCTTTGTTGCCTTCAC[A/C]TTCCAGGTCCCCGAGCTGACCAGCCTCTTCCAGCG	M	AX-94551872	BA00015935											Dominant										3B-	_10770798_14481_393973_2427216-,...,10366437+		BB	BB	BB	BB	BB	BB	BB	BB	BB	BB	BB	BB	BB	BB	BB	BB	BB	BB	BB	BB	BB
AX-94384118	Affx-92735358	CTAAGGAGAAGCTACAATCTTCAGAAGTGGAGATC[A/G]ACAGTCTCCAAAGGAGGCTCGAAGATGCCGCAATT	R	AX-94384118	BA00015995	BS00022516_51	BS00022516	BS00022516	Validated	3A	62.3	3A	64.47		0	Co-dominant	3A	3A	217.937	3A	3A	118.079	3A	3A	260.298	3AS	_2339460_1612_6982	3A	BB	BB	BB	BB	BB	BB	AA	BB	BB	AA	AA	BB	AA	BB	AA	BB	BB	AA	BB	BB	BB
AX-95629874	Affx-92731262	GATATCTTGGAATGAAGCAGTCATTCTGGCACTGT[A/G]TTCTGGCTATCCTGAATCTTTCGCTGATGAATGTA	R	AX-94551890	BA00016001	BS00022086_51	BS00022086	BS00022086	Validated	5B	72.93		0		0	Co-dominant	5B	5B	429.312				5B	5B	296.508	5BL	_10837179_22663_536472_4361346+,...,1331451-	-	AA	AA	AA	AA	AA	AA	BB	AA	AA	AA	AA	AA	AA	AA	AA	AA	AA	BB	AA	AA	AA
AX-94744118	Affx-92435028	GGGGGAGAACTCCAGAGAGCGGAAGCGACCGAACG[A/G]CAGCTTTGATAGTACAAATGAGTAAACTGGACAGT	R	AX-94744118	BA00016003	BS00038351_51										Partially co-dominant							3D	3D	377.742	3DL	_6849593_3574_30972_2857561-,4192225+	3D	AB	AB	AB	AB	AB	AB	AB	AB	AB	AB	AB	AB	AB	AB	AB	AB	AB	AB	AB	BB	AB
AX-95073388	Affx-92466030	AGGCAAGAGTTACCACAGTTCATGGAAAATACTGC[A/G]GTTTAATCGATGGCCATTTGCAAACATGATTTCTT	R	AX-95073388	BA00016020											Dominant										3B-	_10645032_6121_87013_7161169-,...,10189296+		AB	BB	BB	AB	BB	-	AB	BB	BB	AB	BB	BB	BB	BB	BB	BB	BB	AB	AB	AB	BB
AX-94551914	Affx-92153964	GCATGCCGTTAGTCGCACCAGGAAGCAAGTCAACT[A/G]CTGTTGGGTCTCTCCTGCAGCAGTGTGGTATATTG	R	AX-94551914	BA00016094											Partially co-dominant										4BS	_4946335_17590_747904_4301653-,...,427050-		BB	BB	BB	BB	BB	BB	AA	BB	BB	BB	BB	BB	BB	BB	BB	BB	BB	BB	BB	BB	BB
AX-94384140	Affx-92878381	GTGGATCCTAATTCTGATTCTTCGAAAGATTCATT[A/G]CTTGAGGAGGCTTGCAAGAAGTATGCTGAAGCTAC	R	AX-94384140	BA00016108											Dominant										5AL	_2779999_9668_117342_1791414+,...,1857115-	-	AA	AB	AA	AA	AA	AA	AA	AA	AA	AA	AA	AA	AA	AA	AB	AA	AA	AA	AA	AA	AA
AX-94744160	Affx-92825211	ATCCTAGCATCTGCCATGTCGCTAACTTATAACTT[C/G]TATGTTTGAGCCGTGACTTCCATTTGTCGTGTTCA	S	AX-94744160	BA00016126		BS00024003	BS00024003	Validated		0		0	1B	13.6	Co-dominant										6AL	_5762431_7273_415275_1374174+,...,1637624-	6A	BB	BB	BB	BB	BB	AA	AA	BB	BB	BB	AA	BB	BB	BB	BB	BB	BB	AA	BB	BB	BB
AX-95073408	Affx-92621653	ATTCGATCCTCTCAGCTGCAGAGGCCCAGGGTTTC[A/T]GGCTCGTGGACAAATGGATAAATGGAGTTCATGAG	W	AX-95073408	BA00016129											Dominant							4D	4D	437.642	4DL	_14403816_5599_173662_9112524+,...,13391078+	-	AB	AB	AB	AB	AB	AB	AB	AB	AB	AB	AB	AB	AB	AA	AB	AB	AB	AB	AB	AB	AB
AX-94551932	Affx-92108595	TCCTCACTTATATGATTGCTTGTACCATGAGTTTC[C/G]TTCTCATGGGTCTTCTTATGCATGTTTGCCTCACT	S	AX-94551932	BA00016163											Co-dominant				5A	5A	279.741				5AL	_2273532_2763_27959		BB	BB	BB	BB	BB	BB	BB	BB	BB	BB	BB	BB	BB	BB	BB	BB	BB	BB	BB	BB	BB
AX-94551934	Affx-92358418	CCCAGTCAACTGTTTTGCCCATATAACACCTTATG[A/T]TTAGTATCGTAAATGATGCTGCAGTAGTTGATGCT	W	AX-94551934	BA00016169											Co-dominant							6B	6B	749.409	6BS	_2889204_9407_459494		AA	AA	AA	BB	AA	AA	AA	AA	AA	AA	AA	AA	BB	BB	AA	AA	AA	AA	AA	BB	AA
AX-94551943	Affx-92133278	GCCAGGTATTGGAGGCAGCACTGTAACCGCAAGCC[C/T]AAACATGCAGCGCAGTCCGTAACCACAATACCAAC	Y	AX-94551943	BA00016199											Dominant										6DS	_2109970_6066_121879_1687669+,707339-,652637+	-	BB	BB	BB	AB	BB	BB	BB	BB	BB	BB	BB	BB	BB	BB	BB	BB	BB	BB	BB	BB	BB
AX-95073420	Affx-92529917	GAGGAGCTCGAGAGCATTGTTCGGTTGAAACAGGC[C/T]GAGGCTGAGATGTTCCAGCTCAAGGCAAGTGAGGC	Y	AX-95073420	BA00016218	JD_c19300_498										Dominant										5AS	_1512461_13825_348784_382332+,...,1490618-		AA	AA	AB	AA	AA	AA	AA	AA	AA	AA	AA	AA	AA	AA	AA	AA	AA	AA	AA	AA	AA
AX-94744201	Affx-92236856	TCATAAATGCTTTGGAGAAGGTTGGCGCCTCTCTA[G/T]AGGTTCTGTACAAGTTCCAGAACTTTGGATGCTTG	K	AX-94744201	BA00016226											Dominant										3B-	_10758709_12887_366140_10343024-,...,4371539-		AA	AA	AA	AA	AA	AA	AA	AA	AB	AA	AA	AA	AA	AB	AA	AA	AB	AA	AA	AB	AA
AX-95629972	Affx-92705202	AGATCAGTTCAAAGAACCAGGTGCTCCATCCCTTC[A/G]TCTGGAGGATTCTTCTGTGTCTTCAAAAGCTGCAG	R	AX-94384167	BA00016259	BS00027058_51	BS00027058	BS00027058	Validated	7B	9.28		0		0	Co-dominant	7B	7B	486.911							7BL	_6664788_9983_116448_2075030+,...,6475446-		BB	BB	BB	BB	BB	BB	BB	AA	AA	BB	AA	BB	AA	AA	BB	AA	AA	BB	AA	BB	BB
AX-95651892	Affx-88530829	TCATGGATGTTCTCCAGAAGAAGCTCAATGGTAAG[A/G]TCTGAGCTTACCTTTAATTAACCTCAAGAGTTCCA	R	AX-94384175	BA00016288	wsnp_BQ171931A_Ta_2_1										Co-dominant				3A	3A	108.508				3DL	_112489_2518_20983		BB	BB	BB	AA	BB	AA	AA	AA	BB	AA	AA	BB	AA	BB	BB	BB	BB	AA	BB	AA	BB
AX-94551955	Affx-92094974	CTGGATAGCAATGGTGAGGAGTTGAAAGATTAGCT[C/T]GTCAGGTATTGCCGCAAAACTGTTGCTCTGTGACC	Y	AX-94551955	BA00016289											Partially co-dominant	4D	4D	614.81	4D	4D	7.8707	4A	4A2	147.81	4DL	_14445346_10094_190096_12844931+,...,11561904-		BB	BB	AA	BB	AA	AA	AA	AA	AA	BB	BB	BB	BB	BB	BB	BB	AA	AA	AA	BB	BB
AX-95073432	Affx-92150167	TGGCACTCGACGCCACCAACACCTGCACACTTCAG[G/T]AGGACCTGACGGCTGACGCCACACGGATCTGGCTG	K	AX-95073432	BA00016293											Partially co-dominant										3AL	_4333012_4054_65066_1254912+,...,2382533+	3A	-	BB	BB	BB	BB	AA	BB	BB	BB	BB	BB	-	BB	BB	BB	BB	BB	BB	BB	BB	BB
AX-95073435	Affx-92889155	CACATCCTGGTATTAATGAAATGGAGAATAGCTGA[A/G]GTTGAAACTGTATGGTAGAGATATTATTAGCGTTT	R	AX-95073435	BA00016305											Dominant										2BL	_7960273_9331_244961_1484983+,...,7885086-	-	AB	AB	AB	AB	AB	AB	AB	AB	AB	AB	AB	AB	AB	AB	AB	AB	AB	AB	AB	AB	AB
AX-95073436	Affx-92795546	TTTGGATATGGTTATGGCTTTCTGATAATTACAAC[A/G]GCGATGAGCATAGGCATGTCATTACCATTTTGTAT	R	AX-95073436	BA00016316											Co-dominant	2A	2A2	162.195	2A	2A	484.352				2DS	_5336433_14555_617061_1501790-,...,1699031+	2A	AA	AA	AA	AA	AA	AA	AA	AA	AA	BB	BB	BB	AA	AA	AA	AA	AA	AA	BB	AA	AA
AX-94744241	Affx-92743926	ATTCTTGGTGTCTGGAGAGGAGGATCTGTCCTGGC[A/G]TCCAGCCCCGATTTCGAGTCGATGTGCGTAACAAA	R	AX-94744241	BA00016320											Co-dominant										5BL	_6073141_399_1085		AA	AA	AA	AA	AA	AA	AA	AA	AA	AA	AA	AA	AA	AA	AA	AA	AA	AA	AA	AA	AA
AX-94384181	Affx-92593069	CCGGGAGTACCTCGGCGCGCAGTCCACGGGCGTCC[A/G]GTTCTCCGACGTGCCTGTCAACCCCGGCGTCAGCT	R	AX-94384181	BA00016324											Co-dominant							1A	1A	164.219	1AL	_3943441_4644_97836_2693363+,...,2872333-		AA	AA	AA	AA	AA	AA	AA	BB	AA	AA	BB	AA	AA	AA	AA	AA	AA	AA	AA	AA	AA
AX-95073451	Affx-92299446	GGGTTTAGGCCAACCCTGGACAGTTCAGGAATTGG[C/T]GTGCCTTGTGAGCACACACCGTCCCTCGACCGTCT	Y	AX-95073451	BA00016394											Partially co-dominant							3B	3B	208.131	3B-	_10598143_18820_679316_5806537+,...,5800836-	3D	AA	AA	-	AA	AA	AA	AA	AA	AA	AB	AA	AA	AA	AA	AA	AA	AA	AA	AA	AB	AA
AX-94551975	Affx-92685325	GCTTGAGGGTTTTACCGAGATGATGCGACAGTTCC[C/T]TGTTTATATATTTGGCAGAGAAGACTTTACAGCTG	Y	AX-94551975	BA00016396											Partially co-dominant				6D	6D	112.653	6A	6A	667.417	6AS	_4374659_4019_170351_1822957-,1633518+,4150406+		BB	AA	BB	BB	BB	AA	BB	AA	AA	AA	AA	BB	BB	AA	AA	BB	BB	AA	AA	AA	BB
AX-95073456	Affx-92680577	GAGCGGGAAATTGTCAGAGACATAAAGGAGAAGCT[C/T]GCTTACGTGGCCCTTGATTATGAGCAGGAGCTGGA	Y	AX-95073456	BA00016418	JD_c3116_778										Co-dominant	1B	1B	149.951							1DL	_2288404_14427_251556_2192342-,...,1863311+	1B	BB	BB	BB	BB	AA	BB	BB	BB	BB	AA	AA	AA	AA	BB	BB	BB	BB	AA	AA	BB	BB
AX-94744289	Affx-92095244	GGGAACCAAGACAAGACATGCCGAGTCTGGGACAT[G/T]AGAAACCTGTCGAAAGCCGTCCATGTACTGAAGGG	K	AX-94744289	BA00016460											Partially co-dominant										6AL	_5797805_13211_507403_3635368-,...,1907156-	6B	AB	AB	AA	AB	AB	AB	AB	-	AB	AB	AB	AB	AB	AB	AB	AB	AB	AB	AB	AB	AB
AX-94551988	Affx-92765673	GACAAGTTCAAAATGTAAGGGTAAGATTATGCAGA[A/G]AGGATGAGGCTGTGACATTCTGATTTCAGTGGGCA	R	AX-94551988	BA00016466											Partially co-dominant										2DL	_9822419_19032_445322_160802+,...,4396404-		AA	BB	AA	AA	BB	AA	BB	AA	BB	AA	AA	AA	AA	AA	AA	AA	AA	AB	BB	AA	BB
AX-94744309	Affx-92903037	ACCAACTTGACAACAAGGACCTGCAACTGAAGGCC[C/G]AGGCGGAGGAGGTCACATCACTGGCGGCCGCGATC	S	AX-94744309	BA00016510											Dominant							3D	3D	903.419	3AS	_3426701_2318_9174_2924350-,1973371+,1979127+	-	AA	AA	AA	AA	AA	AA	AA	AA	AB	AA	AA	AA	AA	AA	AA	AA	AA	AA	AB	AA	AA
AX-94744310	Affx-92500988	GCTTACAGTTCCGGTGTCCGGGAAGGCCTAGTCGC[G/T]GCCATCGGCATGGGCACCGTCATGATGCTCCTGTT	K	AX-94744310	BA00016516		BS00024032	BS00024032	Validated	7D	116.96		0		0	Dominant										1DS	_1898395_13553_569757_1133541+,...,30759-		AA	AA	AA	AA	AA	AA	AA	AA	AA	AB	AA	AA	AA	AA	AA	AA	AA	AB	AA	AB	AA
AX-94384218	Affx-92143342	GACGGCGACGAGCTGTCACTACAGATCTGGCACGG[C/G]CTGAGACTTCGGGGATGAAGGCCGGCGACAAGGCA	S	AX-94384218	BA00016538											Dominant										3B-	_10700312_3106_190440_8743230-,...,9192691+		AA	AA	AA	AB	AB	AA	AA	AA	AA	AA	AA	AA	AA	AB	AA	AA	AA	AA	AA	AA	AA
AX-94384220	Affx-92189383	AACAATGGTGGCGCGTATGGTGGAGGATACGGTAG[C/T]TCTGGACACGGTGGAGGTTATGGGCGTGGTTACGG	Y	AX-94384220	BA00016541		BS00022077	BS00022077	Validated	7D	21.98		0		0	Co-dominant										7DS	_3832894_2002_14287_3309839+,643687+,3464633-	7D	BB	BB	BB	BB	BB	BB	BB	BB	BB	BB	BB	BB	BB	BB	BB	BB	BB	BB	BB	BB	BB
AX-94744322	Affx-92279757	AGCCTGCCCCTCTCCTCGTCTGTGGCCGCGTCGCT[A/G]TTCTTGCGCACAGTGAAAAGGTTGTAGCTGTTCTC	R	AX-94744322	BA00016554											Partially co-dominant	1D	1D	6.82814							1AL	_3976804_24295_844353_3849860-,...,1557972+		AB	AB	AB	AB	AB	AB	AB	AB	AB	AA	AA	AB	AB	AB	AB	AB	AB	AB	AB	AB	AB
AX-94384226	Affx-92762766	AAGGGACGTTACGGTGTTATCTCAGTCCACCCAGA[A/G]GACGATGTGATATTCATAACCGTAGAATCTAAATC	R	AX-94384226	BA00016583											Co-dominant							3B	3B	318.921	3DL	_6951189_2326_20424_6806308+,6847580+	3D	AA	AA	BB	BB	BB	BB	AA	BB	BB	BB	BB	BB	BB	BB	BB	AA	BB	AA	BB	AA	BB
AX-94384227	Affx-92138614	GGAACTGGCATTCCGCACCTCAAGTGGTTTGGTGT[C/G]GAGGGGGAGTATAATGTGATGGTGATTGATCTTCT	S	AX-94384227	BA00016585											Co-dominant				6B	6B2	16.2647				6DL	_3325077_21788_1136083_3208109-,...,1143759-		BB	BB	BB	BB	BB	BB	BB	BB	AA	AA	AA	BB	BB	BB	BB	BB	BB	BB	BB	BB	BB
AX-94552022	Affx-92791277	GGTCCTTTTGATGTGGCAGATCATCGACCACCTGG[C/T]CCACCTCCTTCACATCCAATGGAACACATGGGTGC	Y	AX-94552022	BA00016599											Co-dominant										5DL	_351153_24779_2158276		AA	AA	BB	AA	AA	AA	BB	BB	BB	BB	AA	BB	AA	AA	AA	AA	AA	BB	AA	AA	AA
AX-94744342	Affx-92906271	ATCAAGGAGATCAGACTCCGGCTGGTCGTCGCGCC[C/T]CAGAATTTCGCCATCAAGATCGTGGACAAGGATGG	Y	AX-94744342	BA00016603											Dominant										4DS	_1920120_19571_930101	-	BB	BB	BB	BB	AB	BB	AB	BB	BB	BB	BB	AB	BB	AB	AB	AB	AB	BB	BB	BB	BB
AX-94384239	Affx-92321383	TGTTTGAAAGCATGTCCTTCTTGAGACGTCTAACA[A/G]CTTCTAGCAAGCACTGAAGCACGTACTCACACCAA	R	AX-94384239	BA00016634											Partially co-dominant	7A	7A2	181.721	7A	7A	294.418				7AL	_4554941_15467_150452_4382809-,...,395035+	7A	AA	BB	BB	AA	AA	BB	BB	AA	AA	BB	BB	BB	AA	AA	AA	BB	BB	AA	AA	AA	BB
AX-94384244	Affx-92201126	GATGAGGGAATCTCAAGGATCTGGGTTCTCAAGGA[G/T]CTTGGTGAACTCCTCCCGCTGGGGGAACCTGCCTA	K	AX-94384244	BA00016651											Co-dominant							5D	5D	210.816	5DS	_2777133_7741_388405_2546856+,...,1292180-		BB	BB	BB	BB	BB	BB	BB	-	BB	BB	BB	BB	BB	BB	BB	BB	BB	BB	BB	BB	BB
AX-94744360	Affx-92392817	AATCGAGAGGTATCCGCGCCGAGGTATGCCACGGC[A/G]AACGTCTGCCGAAGTTAATCAGAAACGCCGAAACA	R	AX-94744360	BA00016657											Co-dominant										6DL	_3325330_16080_631085_3209385+,...,1304307+		BB	BB	BB	BB	BB	BB	AA	BB	AA	AA	BB	BB	BB	BB	BB	BB	BB	AA	AA	BB	BB
AX-94744383	Affx-92793874	GCTATCAAGATGCAGGGTTAAAACAAATGTTCATG[C/G]TGAATAACGTGAACTTTGTGCTGCATCAAGTAGAA	S	AX-94744383	BA00016739											Dominant										7DL	_3379138_3025_32317_2768598+,...,3193851+		BB	BB	BB	BB	BB	BB	BB	BB	BB	AB	BB	BB	BB	BB	BB	BB	BB	AB	BB	BB	BB
AX-95073517	Affx-92860279	CATCTGGAGACACGCTGAAAGGATGGTGGAATGGG[C/T]AGAGGATGTGGTTGGTCAAAAGAATAACCTCGTAC	Y	AX-95073517	BA00016741											Dominant										5DL	_4587551_14419_695088_3851145-,...,4469269+	-	AA	AA	AA	AA	AA	AA	AA	AA	AA	AA	AA	AA	AA	AA	AA	AA	AB	AA	AA	AA	AB
AX-94384278	Affx-92437471	CATTGCGCATCTTAGCTGAGTGATTAGTCGAGGTT[C/T]CTGCGACTTGTTGATATGGTTCAGATTTCAGAATG	Y	AX-94384278	BA00016788											Partially co-dominant							2D	2D	971.443	2AL	_6431936_5639_107065_6209818+,...,76419-		AA	AA	AA	BB	AA	AA	AA	AA	AA	AB	AA	AA	AA	AA	AA	AA	AA	AA	AA	AA	AA
AX-94384279	Affx-92563987	AATTCAGACACAGATGTACAAAAGAGTCAACACTG[C/T]TGACACCATTTTGTTTGCCCACATTAATTTTCGCC	Y	AX-94384279	BA00016792											Dominant	2B	2B3	108.205							2BS	_2717006_4958_146377	-	AA	AA	AA	AA	AA	AA	AA	AA	AA	AA	AB	AA	AB	AA	AA	AA	AA	AA	AA	AA	AA
AX-94744409	Affx-92445740	CATGGGTATGCTTGTTGCGTGTGAAATAATCCCTA[A/G]TGCCACATCTCAGTTCAATTTGAGCATCCGGAGAA	R	AX-94744409	BA00016833											Partially co-dominant				1B	1B	123.725				1BL	_3878148_6532_133436_2638373+,...,635993+		BB	AA	AA	AA	AA	-	AA	AB	AA	AA	AA	AA	AA	AA	AA	AB	BB	AA	AA	BB	AA
AX-94384299	Affx-92704716	GAAATTGAAGGAGGTGAAACAAAATCAGAAATCCT[A/G]CAGAATCTTACCGAGTTCCAGTTTTCTTGTGTTAT	R	AX-94384299	BA00016885											Co-dominant										2AL	_6366251_2070_11136_2710440+,6304899-	-	BB	BB	BB	BB	BB	BB	BB	BB	BB	AA	BB	BB	BB	BB	BB	BB	BB	AA	BB	AA	BB
AX-94744431	Affx-92330489	AAGCAGTGCATTTGTTACCAAGGCGTAGACTTCTT[C/G]ACCATGCTCCTCTTTTAACTTCTGAAGCTTGGTGT	S	AX-94744431	BA00016896											Dominant							3D	3D	379.467	3AL	_4263055_5627_50199_2433378-,4069587-,2657290-	3A	BB	BB	AB	BB	AB	AB	BB	BB	AB	BB	BB	BB	BB	BB	BB	BB	BB	BB	BB	BB	BB
AX-94552086	Affx-92302506	TCATCCCGGCATTCACCGATGAGGTACAAACAAAA[A/G]TTAGAGAGCATAGGGACCGCGGGGAACAACCAGAA	R	AX-94552086	BA00016897											Partially co-dominant							6A	6A	160.013	6AL	_5831661_4450_37422_5707191-,5740454-,5695159+		AB	BB	AB	BB	AB	AB	AB	BB	AB	BB	BB	AB	BB	BB	BB	BB	BB	AB	BB	BB	AB
AX-95073574	Affx-92444597	GTTACCGAAATAGCTGGCACTACAAGGGACGTAGT[C/T]GAAGCAAATGTCTCAATTCATGGAATCCCTGTTAC	Y	AX-95073574	BA00017033											Co-dominant							5D	5D	166.46	5DS	_2756199_13400_616857_1437792+,...,2122843-		BB	BB	BB	BB	BB	BB	BB	BB	BB	BB	BB	BB	BB	BB	BB	BB	BB	BB	BB	BB	BB
AX-94744482	Affx-92795465	CAACAGACGCAGACAAGCAAACGGTACAGAACGAG[A/G]CAGCACAGCCACAGGTGATAATAGAGCAGGAGGGT	R	AX-94744482	BA00017034	BS00021991_51	BS00021991	BS00021991	Validated	5D2	85.34	5D	163.72		0	Co-dominant	5D	5D	164.393	5D	5D	190.366	5D	5D	857.122	5DL	_4560530_13171_1205907_2821392+,...,1808812-		AA	BB	BB	AA	AA	AA	BB	AA	BB	BB	BB	BB	BB	AA	AA	AA	AA	BB	BB	AA	BB
AX-94744484	Affx-88454609	TACGAGGAGGCCGAGTTCGGGCCGCTGCTCGGCTT[C/T]AGCGAGGTGGTGCGCCTCGCGACCGCCCGCGGCGT	Y	AX-94744484	BA00017037											Partially co-dominant										2BL	_8010964_10448_199903_4104901-,...,6999103-		BB	BB	BB	BB	BB	BB	BB	BB	BB	AA	AB	BB	BB	BB	BB	BB	BB	BB	BB	-	BB
AX-94552114	Affx-92270660	TTTCTTATTGTATGATGGATATGTAGATAGATTTT[C/T]TCCCCCAATGTGTGGTATCAGAGTGCTGTATGTTT	Y	AX-94552114	BA00017044											Co-dominant	3B	3B	244.359	3B	3B	345.981				3B-	_10663732_18051_561084_7698925+,...,3530728+		AA	BB	AA	AA	AA	AA	AA	AA	AA	AA	BB	AA	BB	AA	BB	BB	BB	BB	AA	AA	AA
AX-94384331	Affx-92314000	ACATGGGATATCGTTAGCCGTGCTTTGCCGGGTGT[C/T]AATCTTTGCAGCGGCATACTTATAACTACAGAAAT	Y	AX-94384331	BA00017055											Co-dominant	5A	5A	230.013	5A	5A	247.418				5AL	_2780782_5799_42414_1821018+,...,976094+		AA	BB	BB	BB	BB	AA	AA	BB	BB	BB	AA	BB	AA	AA	BB	BB	BB	BB	BB	AA	AA
AX-95630046	Affx-92852427	AACGTGTTTGGATGTTCCTAACCAACAGCATACAT[A/G]AAAACTGCTACATACTACTAGTCCCAGTGCATATT	R	AX-94384334	BA00017080	BS00037400_51										Partially co-dominant										3AL	_4246832_5517_52927_1086710-,3386690+	3A	AA	AA	AA	AA	AA	AA	BB	AA	AA	AA	AA	AA	BB	AA	AA	AA	AA	AA	AA	AA	AA
AX-94744507	Affx-92825977	CAGCTCAGCTCTGTGACCGTAACCGCAGCCTCTCC[C/T]CCGAGCAACCATAGTCCCGGTTCCGCTAGCGATCA	Y	AX-94744507	BA00017110											Partially co-dominant	2D	2D	52.2212	2A	2A	632.775	2A	2A	350.303	2BL	_8012453_10864_546532_4182814+,...,4194277+	-	AB	AB	BB	BB	AA	AA	AA	BB	AA	AA	AB	AA	AA	BB	AB	AB	BB	AA	AB	AB	AA
AX-94552125	Affx-92921692	CCTTCCTGTTTCTTCACGCACAAACTGCAAGGCCA[A/G]CCATCAATGAGCAGCAGCATATCGTGAACGAAACT	R	AX-94552125	BA00017114											Co-dominant				1A	1A	197.795				1BS	_3432454_5390_428546_999741-,...,2294883+	1D	AA	AA	BB	BB	AA	AA	AA	BB	AA	AA	BB	AA	BB	AA	AA	AA	BB	AA	AA	BB	AA
AX-94744525	Affx-92566006	TTTAGCTGCAGGAACAGAGACAAGTGAGGTTGGAA[A/G]TACCGCAACAGAGGATCTTGTGGACGTCACCTTGC	R	AX-94744525	BA00017184	BS00074991_51	BS00074991	BS00074991	Validated		0	6A	30.95		0	Partially co-dominant				6D	6D	66.0484	6A	6A	566.578	6AS	_3093393_2383_55159	6A	AA	AB	AA	AA	AA	AB	AA	AA	AB	AB	AB	AB	AB	AA	AB	AA	AA	AB	AA	AB	AB
AX-94744526	Affx-92183915	TGATTCTCTCTGGATGGATTCCTGGGTTTCGCCTT[C/T]GACGTGTCCCCATTGTTCTCCTCAGAAAGCATTTG	Y	AX-94744526	BA00017187											Co-dominant	3B	3B	211.278							3AL	_4363306_5859_59078_2048428-,...,2565215+		BB	BB	BB	BB	BB	BB	AA	BB	BB	AA	AA	BB	BB	BB	AA	BB	BB	BB	BB	BB	BB
AX-94744539	Affx-92563520	TTATTGGTCGTGCCAAAGGAACCCATGTCCAGGCT[A/G]ACCAGGTCAATGCTGGAGATTTCTCCCATTTCAGT	R	AX-94744539	BA00017216											Dominant							1B	1B	382.759	1BS	_1835804_247_5387	1B	AA	AA	AA	AA	AA	AA	AA	AA	AA	AB	AA	AA	AA	AA	AA	AA	AA	AB	AA	AB	AA
AX-94552151	Affx-92480259	TCAGGGTAGCGTAGCAACACCATATTCGCTCTGTA[A/G]TAGCCACAGGAACAGGCTGCCAGCCATATTTTGCA	R	AX-94552151	BA00017230											Partially co-dominant										6DL	_3263379_6582_153901_1455856+,...,2367468-		BB	AA	BB	BB	BB	BB	-	BB	AA	AA	BB	BB	BB	BB	BB	BB	BB	AA	AA	BB	BB
AX-94384372	Affx-92187699	AATAAGGTTTTGGTGAGACTTTGCTGCCTGTGCTA[A/G]GATCAGGATATCACAGTGAGCTCAAAGGGCCACAC	R	AX-94384372	BA00017295											Co-dominant										6AL	_5823315_10397_225207_5287320-,...,5729714-	-	AA	BB	BB	AA	BB	AA	BB	BB	BB	BB	AA	BB	AA	AA	AA	BB	AA	AA	-	AA	BB
AX-94384373	Affx-92942081	ACCCCCAAAGGCGATTCTCGAGGCACCCAAGGTAA[A/G]CCTGATGGACAGAATACATATATCCCCTCAAGCAG	R	AX-94384373	BA00017297	Kukri_rep_c111213_148										Co-dominant										7BL	_6509159_286_490_1313475+,5149728+	4B	BB	BB	BB	BB	AA	BB	BB	BB	BB	BB	BB	BB	BB	BB	BB	BB	BB	BB	BB	BB	BB
AX-94552167	Affx-92227544	TGAGTGTGTGTAGATGCCACCAACCTCTACCCTGG[C/T]ACTCTGTAGAAACAGTGACCTTGAGTTTGTATTAT	Y	AX-94552167	BA00017305	Tdurum_contig9912_228	BS00038663	BS00038663	Validated	3A	88.87		0		0	Partially co-dominant	3A	3A	155.785				3A	3A	479.052	3AL	_4231746_569_1721_231132+,2410465-,3868889-	3A	BB	BB	BB	AA	AA	BB	BB	AA	BB	BB	AA	BB	AA	BB	AA	BB	BB	BB	BB	BB	BB
AX-94552175	Affx-92509371	TATTGAGTGATCAGCAGCAAGGTAAATAGACAAGA[C/G]TGAATGGTTTCTGGAGAAAAGGCACAACGGCAAGT	S	AX-94552175	BA00017351											Dominant										4BS	_4956612_13739_628620_4803822+,...,1943111-		AA	AA	AA	AA	AA	AA	AA	AA	AA	AA	AA	AA	AA	AB	AB	AA	AA	AA	AB	AB	AA
AX-94744588	Affx-92736416	TCTCAGGAGTTTGGTGGTCACGACCCATCAGATCG[C/T]ACGAAAGGCGGTGCATCTGGGATTACAAAGGATGT	Y	AX-94744588	BA00017368											Partially co-dominant										4BL	_7032350_12117_175222_6832918+,...,2742762+	-	AB	AB	AB	AB	AB	AB	-	AB	AB	AB	AB	AB	AB	AB	AB	AB	AB	AB	AB	AB	AB
AX-95073653	Affx-92851774	GCTCCTGAGACTCCAAAAGGAAGGGGACTCGCAGT[A/G]TCCACTCACCACTGACAACATCAAGACCGTCATGC	R	AX-95073653	BA00017369											Co-dominant										6DS	_1145723_6191_375677	-	BB	BB	BB	AA	BB	BB	BB	BB	AA	AA	BB	BB	BB	BB	BB	BB	BB	BB	AA	AA	BB
AX-94552179	Affx-92536761	CAGGCCTTGCCCTACTGCGATGTATGGAGCCGTCC[A/C]GCCATGCGTTGGAGTTCCCGTTTGGGATCCGAGCC	M	AX-94552179	BA00017370											Dominant										1AS	_3275839_11258_747501_1333243+,...,2649703-		BB	AB	BB	BB	BB	AB	BB	AB	BB	AB	BB	BB	BB	BB	BB	AB	BB	AB	BB	BB	BB
AX-95073654	Affx-92698702	CTCTGCAGCCCGGAGAGGCATGTCATTGGAGGTGT[C/T]CTGGGTGGAGCATTGGTGGCTGCCAGTACTGTGCA	Y	AX-95073654	BA00017371											Dominant							2D	2D	932.16	2AL	_6288535_7194_96125_799970+,1304148+	2A	AB	AB	AB	AB	AB	AB	AA	AB	AB	AA	AB	AB	AB	AB	AB	AB	AB	AA	AB	AB	AB
AX-94744600	Affx-92904921	ATTCGTCGCCTCTCAATTCATGGAGGTGGGGAGAT[G/T]GCCAAAGAATCTCCATCCCAGAAGAAGACAGCGAG	K	AX-94744600	BA00017405											Partially co-dominant	7B	7B	203.376							7BL	_6642512_6026_46441_740192+,...,6557579+	7B	AA	AA	BB	BB	BB	AA	AA	AA	BB	AA	BB	BB	AA	AA	AA	AA	AA	BB	BB	BB	AA
AX-94744601	Affx-92745836	GGGGAACATTGGCGGTGCTAACCGAAACGGGGGAA[A/G]CCTCATGCTGAACATGGCTTCTCGTGCTTCCCTGA	R	AX-94744601	BA00017407											Co-dominant										7DS	_3905096_9295_187765_1938762+,...,1965512-		-	AA	AA	AA	AA	AA	AA	AA	AA	AA	AA	AA	AA	AA	AA	AA	AA	AA	AA	AA	AA
AX-94744613	Affx-92692389	AACTGCTCTGCTCATATTTGAAGGCCGCAATCATT[A/C]TACGGTTACTCTGCACAAATTCATGGCAGGGGATG	M	AX-94744613	BA00017450											Dominant										1AL	_3873336_16680_636888_151778+,...,546278+	7D	BB	BB	BB	BB	BB	BB	BB	BB	BB	AB	BB	BB	BB	BB	BB	BB	BB	AB	BB	AB	BB
AX-94384413	Affx-92202054	CAAGTACTCATAGATCAATAATTTCTCATCTTCCT[G/T]AATGCAACACCCAAGAAGTCTGACTAGGTTCTTGT	K	AX-94384413	BA00017477											Partially co-dominant										6AL	_5770256_13523_311598_1864625+,...,5720546-		AA	AA	AA	AA	BB	AA	AA	AA	AA	AA	BB	AA	AA	AA	BB	BB	AA	AA	AB	AA	-
AX-94744628	Affx-92624916	GTTGTATTGCTATTTCTTCAGCTAATCCATGGGCC[A/G]AGTAGGTTCTGTTAGGTTGGCTAACTGTCTCCTGA	R	AX-94744628	BA00017502	RAC875_rep_c75748_172										Co-dominant										3B-	_10675960_14134_363188_8046675-,...,8590208+		BB	BB	BB	BB	BB	BB	BB	BB	BB	BB	BB	BB	BB	BB	BB	BB	BB	BB	BB	BB	BB
AX-94384427	Affx-92781422	ACGACGAACAAGCCTAGGAGGAGGTTTATCACCAG[C/G]AGCTCATGAAGTGCCTTGATTCCCCGTCTCTCAAT	S	AX-94384427	BA00017525											Co-dominant										6BL	_4385522_4730_308316_3952905+,...,4213240+	-	BB	BB	BB	BB	BB	BB	BB	BB	BB	BB	BB	BB	BB	BB	BB	BB	BB	BB	BB	BB	BB
AX-94552213	Affx-92365000	TTTTAAGGTGGCCTTTCGAGCTCTTCGGCCGAGAA[A/C]CCGAGCACCCTCTGTGCTTGATGCATGTACATTAG	M	AX-94552213	BA00017534											Dominant										1DL	_2281082_6257_62546_1941608+,1023500+		AB	BB	AB	BB	BB	BB	AB	BB	BB	AB	BB	BB	BB	AB	BB	BB	BB	AB	AB	BB	BB
AX-94384430	Affx-92407149	AACGAAAGTATTATTTGGGTCATCACCGGAGAACG[A/C]GCAGGGCGAGAAAAAACAAAAGCAAATCGAAGCGC	M	AX-94384430	BA00017542											Co-dominant										5DS	_2782059_21814_2033986_799538-,...,104145-		AA	AA	AA	AA	AA	AA	AA	AA	AA	AA	AA	AA	AA	AA	AA	AA	AA	AA	AA	AA	AA
AX-94744650	Affx-92713420	CCGCACTGACCATAACCTTACAACAGGAAGATACA[A/T]GTTTCTTTTTACTTCTTTTGCTCCTGCAATGCAAA	W	AX-94744650	BA00017548											Co-dominant							6D	6D	86.4525	6BL	_4383883_5961_153209_3904558+,...,2743273+	6A	AA	BB	BB	BB	AA	AA	AA	BB	BB	BB	BB	BB	BB	BB	BB	BB	AA	BB	AA	AA	BB
AX-94744655	Affx-92388420	TCGTCTTCGGTGGCATGGACCCGGATCACTATAAG[A/G]GAAACCACACCTATGTCCCTGTGAGCCGCAAAGGT	R	AX-94744655	BA00017567											Co-dominant	1B	1B	187.043				1B	1B	497.857	1AS	_3299316_6749_299286_2532946-,...,2890703+		AA	AA	AA	AA	AA	AA	AA	AA	AA	AA	BB	AA	BB	AA	AA	AA	AA	AA	AA	AA	AA
AX-94384437	Affx-92420355	CTGCTATAACGGATAGCGCTCCCTGTTGGCGCCGC[C/T]GCCGGCGGGGTGCCCTTGTGTTGGAGGGTGTATGC	Y	AX-94384437	BA00017569											Partially co-dominant				7D	7D2	26.987				7DL	_3373545_2433_32175_2541294-,973479+,3179214+		BB	BB	BB	AA	BB	BB	BB	AA	AA	BB	BB	AA	AA	AA	BB	AA	BB	BB	AA	BB	BB
AX-95073696	Affx-92782665	GCCGGCCGTCCTCGCCGAGAGCCGCTAACTTTGGC[A/G]CCACCACGAGCCGGGTAAGAAGATGGTGAAGGGGG	R	AX-95073696	BA00017617											Dominant							3A	3A	289.655	3AS	_3440092_9544_139056_3274379+,3301780-		AA	AA	AA	AA	AA	AA	AA	AA	AA	AA	AA	AA	AA	AA	AA	AA	AA	AA	AA	AA	AA
AX-94744673	Affx-92582774	TCAAGTAGCAGTGGGAGAACCAGTGGGCGTCAGAG[A/G]AGGAATCCGTTCTCGTTCCTATGGCCTTTCCGCTC	R	AX-94744673	BA00017619											Co-dominant							3B	3B	327.461	3B-	_10694152_4361_605762_8566225-,...,6143251+	-	AA	AA	AA	BB	BB	AA	BB	BB	BB	BB	AA	BB	BB	BB	BB	AA	BB	BB	BB	BB	BB
AX-94384454	Affx-92646628	CAACCGTGAGTTGGGTTGCTTGGTTACCTTCCGGC[G/T]TTGAGAGTTTTGTTTCTTCTTAGGCTGGCAACGTG	K	AX-94384454	BA00017637	BS00084314_51										Partially co-dominant				6B	6B	252.468	6B	6B	626.22	6BS	_868603_4311_89809		AA	AA	AA	AA	AA	AA	AA	AA	AA	AA	AA	AA	BB	AA	AA	AA	AA	BB	AA	AA	AA
AX-94552245	Affx-92406534	ACCCACAACCAAGAAGTTGTGTTTAAGTCTACTCC[C/T]CCTATAGAGTTTGGTAGGACGGTTGCTTTTGATTA	Y	AX-94552245	BA00017700											Dominant				1D	1D	29.3794				1BS	_3432286_2204_82153_991484+,...,1818245-	1B	AA	AA	AA	AA	AA	AA	AA	AA	AA	AB	AA	AA	AA	AA	AA	AA	AA	AB	AA	AB	AA
AX-94384470	Affx-92790214	GGGGATATCTCTCCATATGTTCCCGGATGCCTACA[A/G]AACCTCACATCCCTCGTCTCACTTGAAATTGGTGG	R	AX-94384470	BA00017732	BS00058912_51										Partially co-dominant	2B	2B2	41.2653							2BL	_8045859_12194_296503_5903128+,...,1506151-		AA	AA	AB	AA	AA	-	AA	-	BB	AA	AA	AA	AA	AA	AA	AA	AA	AA	AA	AA	AA
AX-95073722	Affx-92368819	ATGTTCTGTGGAACCTGCCCTATGCTTACCTTGAT[A/G]GTATCTGTTTGCACCGTCAAATTTTGCTACCTTCG	R	AX-95073722	BA00017764	BS00020492_51	BS00020492	BS00020492	Validated	2D	80.75		0		0	Co-dominant	2D	2D	200.068							2DS	_5351854_6067_251682_2627511+,...,4288853-		BB	BB	BB	BB	BB	BB	BB	BB	BB	BB	AA	BB	BB	BB	BB	BB	BB	BB	BB	BB	BB
AX-94552268	Affx-92911861	GCGAGGTGCCCTACAAGGAGGGCCAGTCCATCGGC[A/G]TCGTCGCCGACGGCCAGGACAAGAACGGCAAGCCC	R	AX-94552268	BA00017852	BobWhite_rep_c51336_730										Co-dominant										4AL	_7068722_11791_242752_492826+,...,4359412-		BB	AA	AA	AA	AA	BB	AA	BB	BB	BB	BB	AA	BB	AA	AA	AA	AA	AA	BB	BB	AA
AX-94552269	Affx-92804673	CCGGCTCTTGGTCTGGGTTCTCGAGGATCATGCTA[C/G]CGGACTGTGGACCTTGAAGTGTACTGCCAGCATTC	S	AX-94552269	BA00017859											Partially co-dominant	1D	1D	6.82814	1B	1B	250.18	1B	1B2	35.8934	1DL	_2250251_10812_462849_912191+,...,2046910+	1B	AB	AB	AA	AB	AB	AB	AA	AB	AB	BB	BB	AB	AB	AB	AB	AA	AA	AB	AB	AB	AB
AX-94744774	Affx-92784898	GAAAACAATGTGGACATTCCTTCGGCTGATTCCAC[C/T]TCAGTGTTCATAGACCGTTACAATATGCAAAAGCA	Y	AX-94744774	BA00017881											Co-dominant										4DL	_14467560_9441_199885_14216732-,...,12605039+		BB	BB	BB	BB	BB	BB	BB	BB	BB	BB	BB	BB	BB	BB	BB	BB	BB	AA	BB	BB	BB
AX-94744779	Affx-92210318	GACTGGAGGTGGTGGTGGAAGGCTTTCTTTGCTTC[A/G]GGCTCTGTTGCGCTCTACGTGTTCCTCTACTCCAT	R	AX-94744779	BA00017889											Dominant										7DS	_3965654_5240_59935_3822066+,...,3137423+	-	BB	BB	BB	BB	BB	BB	BB	BB	BB	BB	BB	BB	BB	BB	BB	BB	BB	BB	BB	-	BB
AX-94552277	Affx-92316596	TCACTCCTTTCCACTGCCATTTACAGATGTTAGGC[A/G]TGCGTTGGGCGTGGATCGAAAAAGGTTTGTTGAGC	R	AX-94552277	BA00017928											Dominant										7AS	_4249665_1376_6798_4086523+,...,643393+		BB	BB	BB	BB	BB	BB	BB	BB	BB	BB	BB	BB	BB	BB	BB	BB	BB	BB	BB	BB	BB
AX-95652544	Affx-92815424	ATCAGTGGACCGATTCCAGCAACCCTCGGCAACCT[A/G]ACACGCCTGGTCAGCCTTGATCTCTACGACAACCG	R	AX-94552288	BA00017983	BobWhite_c3721_78										Dominant	3B	3B	152.133				3B	3B	260.802	3DL	_6894403_6093_57368_711894+,...,6812994+	-	BB	BB	BB	BB	BB	BB	BB	BB	BB	BB	AB	BB	BB	BB	BB	BB	BB	BB	BB	BB	BB
AX-94744821	Affx-92626693	GGAGTCCATCTCTCAGCCTACGAGCAGGACACGGT[A/C]GCTGTGGGAGGTAGCAACAAGCCTGGGGTGATGAA	M	AX-94744821	BA00018013											Partially co-dominant	3B	3B	251.487							3AS	_3297796_4408_44547_1662463+,2093705+		AA	AA	AA	AA	AB	AA	AA	BB	AA	AA	AB	AA	AA	AA	AA	AA	AA	AA	BB	BB	AA
AX-94384515	Affx-92810705	GGCTTGGCTATGATTTTCTGTGGGCTGGTTAGCAT[C/T]GACCATCTTACTGAGTCAGCTGGCTGGCACCTTGA	Y	AX-94384515	BA00018014											Dominant										6BL	_4317171_4879_161500_1990241+,...,3145848-		AA	AA	AA	AA	AA	AB	AA	AA	AA	AA	AB	AA	AA	AA	AA	AA	AA	AA	AA	AA	AA
AX-94552298	Affx-92714694	GGGTCTGTTCGTTATAAAAGTTATCTTTCCCCTCT[A/T]TGGACGTACACCTTCGTATAGTCCATTGGTCTCGA	W	AX-94552298	BA00018016											Co-dominant	1D	1D	119.03				1D	1D	433.805	1DL	_799602_6519_135196		BB	AA	AA	AA	AA	AA	AA	AA	AA	BB	AA	AA	AA	AA	AA	AA	AA	BB	AA	-	AA
AX-94384519	Affx-92822001	ACCAGGTAGTCTGCGTCGGTCTTGATCCAGTGGCC[A/G]CTCTTGTCGCCGTTGAGCTCCTCACCTACGTCGTC	R	AX-94384519	BA00018032											Dominant							6D	6D	83.0321	6DL	_3209665_5122_147627_1289130+,3178531+		BB	BB	BB	BB	BB	BB	AB	BB	BB	BB	AB	BB	BB	BB	BB	BB	BB	BB	BB	-	BB
AX-94552304	Affx-92727382	ACGAGTGAGTGCCGTGGAGGAGCAGTCGTCATCAT[C/G]AAGGATCAGATGAAGATGCATTTGGTGGTGGATTG	S	AX-94552304	BA00018041											Partially co-dominant							7B	7B	1036.99	7BL	_6750086_4530_38583_6573862-,...,6253586-	7B	AA	AA	-	AA	AA	AA	AA	AA	AA	-	AA	AA	AA	AA	AA	AA	AA	BB	AA	AB	AA
AX-95069149	Affx-92107424	AAAAAGCTCCCATGACCACTTCGGTGA[G/T]CCGAAGGCCATCACTGCCAGAATATAGTTGGGTCG	K	AX-95069149	BA00018066											Co-dominant										1AS	_3299157_9636_492143_2524305+,...,260282+		AA	AA	AA	AA	AA	AA	AA	AA	AA	BB	AA	AA	AA	AA	AA	AA	AA	BB	AA	BB	AA
AX-94744864	Affx-92145209	AGTTGGGTGCCTTGTGAATATCTTAATGTTGCCGC[C/T]GTCGGAGACAATGCCGACTTTGTGTTCTTGGATCA	Y	AX-94744864	BA00018145											Dominant							3D	3D	379.467	3DL	_6895088_3587_36571_785747+,5506080-	3D	AA	AA	AB	AA	AB	AB	AA	AA	-	AA	AA	AA	AA	AA	AA	AA	AA	AA	-	AA	AA
AX-94552332	Affx-92955396	CGAGTACTTCACTGGCCGGTTTTGATCCCTTCGGT[C/G]GGTCTCCTGCTTCGCTGCTGATATTCTTGACGCAT	S	AX-94552332	BA00018158											Partially co-dominant	4A	4A	576.518							4AL	_7067241_7709_270002_399435-,...,7042449+	4A	AA	AA	AA	AA	AA	AA	AA	AA	AA	AA	AA	AA	AA	AA	AA	AA	AA	AB	BB	AA	AA
AX-94744873	Affx-92133440	TTTAGGTCCATACTTGTATGGATTTCGTATTGAGA[C/T]CCCAACCTGGATGCTTCCTAATGCTGCCTGAGTCG	Y	AX-94744873	BA00018170											Dominant				5A	5A	321.231	5D	5D	140.923	5BS	_2272412_18215_489563_1416639-,...,552999-	-	AA	AA	AA	AA	AA	AA	AA	AB	AA	AA	AA	AA	AA	AA	AA	AB	AA	AB	AA	AA	AA
AX-94744898	Affx-92111956	AGTATTGTGGTACTCCGTTGCAAGAAAAATGGGTC[A/G]TCGGTTCAGTTATAGGCACCCAACTCTGAAGATTT	R	AX-94744898	BA00018238											Co-dominant										6DS	_2100056_10673_277995_1378507+,...,1565167+		AA	AA	AA	AA	AA	AA	AA	AA	AA	AA	AA	AA	AA	AA	AA	BB	AA	AA	AA	AA	AA
AX-94744906	Affx-92374096	ATCTGGCGATCCATGTCGGTCAGGGGGGACTTCTT[C/G]TTGATCGCCTTGAACGCGTCCTCACACATATCACC	S	AX-94744906	BA00018251											Co-dominant							3D	3D	903.419	3B-	_10766183_6342_243914_10372456+,...,357798-		BB	BB	AA	BB	BB	BB	BB	AA	AA	BB	AA	BB	BB	BB	BB	AA	BB	BB	AA	BB	BB
AX-94552356	Affx-92269990	CTTTCTAATCCTGACGTGTAAGTTCAAATTCTCCA[C/T]ACCTAGTCAGGATCATATGTTTCAGGCTCTCTTCC	Y	AX-94552356	BA00018253	wsnp_Ex_c54003_57045475										Co-dominant										3DL	_6953364_12322_115778_6834723-,...,1703850+		AA	AA	AA	AA	AA	AA	AA	AA	AA	AA	AA	AA	AA	AA	AA	AA	AA	AA	AA	AA	AA
AX-94744918	Affx-92841626	AGAAGACTAGTCATTTGCCGGGTCAGGTTTCCGAT[G/T]GTAAGATGGGAGCACTAGAATGAATAAATAGATCA	K	AX-94744918	BA00018287											Partially co-dominant										2AS	_5306367_9557_272981_5163405-,...,526058+		AB	AB	AB	AB	AB	AB	AB	AB	AB	-	AB	AB	AB	AB	AB	AB	AB	AA	AB	AB	AB
AX-94744935	Affx-92915711	CCGAAAAAGTTCGACGCAGACGGCAACCTGATCGA[C/T]TCAGAGACCAAGGAGCAGGTCAGGAAGATGCTCCT	Y	AX-94744935	BA00018346											Partially co-dominant										6DS	_2105204_9151_246512_1537158+,...,1949410-		AB	AA	AB	AA	AB	AA	AB	AA	AA	AB	AA	AB	AA	AA	AA	AA	AA	AB	AA	AB	AA
AX-94552380	Affx-92494643	TCTACAAACCATTCCAAATTTCAGCGCAAAAAGAA[A/G]GAAACAGTTACATAGATGCAAGAATATCTCATTGG	R	AX-94552380	BA00018353											Dominant										2BL	_8092579_13140_319885_4833629-,...,2596212+	2B	AA	AA	AA	AA	AA	AA	AA	AA	AA	AA	AB	AA	AA	AA	AA	AA	AA	AA	AA	AA	AA
AX-95073857	Affx-92917247	CTTGAACAAGCAAGGGATGCGACACTTCTTGCTGC[C/T]AAATCTGTGATTTTGCTCTCATCATTTGTCGAGAG	Y	AX-95073857	BA00018356											Co-dominant										5BS	_2295947_1632_70951_2231743-,...,1483970+		AA	AA	AA	AA	BB	AA	BB	AA	BB	AA	AA	AA	AA	AA	AA	AA	AA	BB	BB	AA	AA
AX-94552388	Affx-92477541	GTGAACGCCGGCGGCGTGAACGAGATCATCGGCGT[C/G]ATGGGCACGCAGGCGGACGTGGAGGTCGTGTTCGA	S	AX-94552388	BA00018373											Dominant										2AL	_6430454_14686_267411_6130246-,...,6298098+		BB	BB	BB	BB	BB	BB	AB	BB	BB	BB	BB	BB	BB	BB	BB	BB	BB	AB	BB	BB	BB
AX-95630386	Affx-92210729	TTTGCTTTAATCTTCCCTGATCCTTTGCTTTAACC[A/G]TCCAATAGCGACCGCCGTGCAGCCCAACCTCGCCT	R	AX-94552389	BA00018389	BS00076093_51	BS00076093	BS00076093	Validated	6B	47.91	6B	87.09		0	Co-dominant										NO_HIT_FOUND			AA	BB	AA	BB	BB	BB	BB	BB	AA	BB	AA	BB	AA	AA	AA	BB	AA	BB	AA	BB	BB
AX-94744957	Affx-92327250	ATGGAGCTGACATTAAAATATTCAGCTGTTGCAAA[C/G]AGCGATATTTGACATTTCTCTGTGGATGATCATGT	S	AX-94744957	BA00018421											Dominant										3B-	_10608482_20998_729203_6100850+,...,1614050+		AB	AB	AB	AB	AB	AB	AB	AB	AB	AB	AB	AA	AB	AB	-	AB	AB	AB	AB	AB	AB
AX-95628793	Affx-92851695	TTGAATATGATGAATGGTGTGCTCTGCATACTGGC[A/C]CAAGTTTTCTCAGTAGGTTCTATATCTGTACCCAT	M	AX-94744989	BA00018484	wsnp_Ex_c10717_17456391										Partially co-dominant				3B	3B	318.62				3B-	_10533367_7687_285594_3983898-,...,5818420+		AA	BB	AA	AA	BB	AA	AA	AA	AA	BB	AA	AA	BB	AA	AA	BB	AA	BB	AA	AA	AA
AX-94745002	Affx-92796118	CAGGCGTTCGAGAGGAGAGGCGACCGGAGTTGCAC[C/G]GGCGTCGACTGCGCGTGCCGCATCCTCACCGGAAA	S	AX-94745002	BA00018527											Dominant							4A	4A3	561.477	4AS	_5972972_5450_488126_3316104+,...,5508529+		BB	AB	BB	AB	BB	AB	BB	BB	AB	BB	-	BB	BB	BB	AB	BB	AB	BB	AB	BB	AB
AX-94745015	Affx-92422602	AGACCTACCCAGCAACCAAGGAACAGCGCGGCCAA[C/T]GTTGCTCCGGAGTCCCTGGACGCCCCCATGAACCT	Y	AX-94745015	BA00018559											Dominant										3AL	_4444767_7129_51268_4193492+,4231341-		AA	AA	AA	AA	AA	AA	AA	AA	AA	AA	AA	AA	AA	AA	AA	AA	AA	AA	AA	AA	AA
AX-94745029	Affx-92640508	CCTGTGTATGTGATGAAGTTGAAAGATTTCTTTCC[A/T]AATAAAGAGTTGAGAGAGGCTCCATATTTTGATGG	W	AX-94745029	BA00018597											Dominant										1BS	_3426138_1869_137258_685320+,214645+,351022+		BB	BB	AB	BB	BB	BB	BB	BB	BB	AB	BB	BB	BB	BB	BB	BB	BB	AB	BB	AB	BB
AX-95073910	Affx-92547248	TTGCGGTGAAGGCCAGCCGGCTGTACTCATACGGA[C/T]TCTTGACTGGATCGATCTCTTCCTGGAGGAGAGTT	Y	AX-95073910	BA00018623											Dominant										4AS	_5930682_23388_855142_425427+,...,2846830-		AB	AB	AB	AB	AB	AB	AB	AB	AB	AB	AB	BB	AB	AB	AB	AB	AB	AB	AB	AB	AB
AX-94384624	Affx-92370431	GGCAGAGACAAGGCAGAGGAAAATGTGGGCAAAAC[A/G]TCCAAGAAAGGCCAGAAGGCTGCTCCGAAGGAAGG	R	AX-94384624	BA00018646											Co-dominant							2D	2D	256.944	2DS	_5381838_7337_230112_4813168-,...,5302521+		AA	BB	AA	AA	AA	AA	AA	AA	AA	AA	AA	BB	AA	AA	AA	AA	AA	AA	AA	AA	AA
AX-94384625	Affx-92603537	TTTCTGAGGCAGAGATTTCTCAAGGTAATACCACA[A/G]AGTGTATATTTGCTCTTTTAGGCCGCCGTCTCTGT	R	AX-94384625	BA00018654											Co-dominant										5BS	_2287738_22990_1333824_1994764-,...,1266616+	5D	AA	AA	AA	AA	AA	AA	AA	AA	AA	AA	AA	AA	AA	AA	AA	AA	AA	AA	AA	AA	AA
AX-94745092	Affx-92470218	CGTGATGCGGTGACCGAGTTGTCGCTGCACTATCT[C/T]TCAAAGGCCAAGATTCTGGTGGTCAAGGATGTAGA	Y	AX-94745092	BA00018754											Co-dominant										7DS	_3964454_6556_72219_3815015-,...,1558314+		AA	BB	AA	AA	AA	BB	AA	BB	BB	AA	AA	AA	AA	BB	BB	AA	AA	AA	BB	AA	BB
AX-94384640	Affx-92261942	GGAGGAATCCAGCCAAAGAGCTAACAGACAGACAG[A/G]CATCACTAGACAGAATAATCTGGAGAAAGCATATG	R	AX-94384640	BA00018759											Co-dominant							7A	7A	748.53	7AL	_4557031_11484_283715_4396425+,...,2765465+	7A	BB	AA	AA	BB	AA	BB	AA	AA	AA	AA	AA	AA	AA	BB	AA	AA	AA	AA	AA	AA	BB
AX-95630054	Affx-92204940	TTACCTGGGATATCTCATGGAGATGAATGGCAAAT[A/G]CGCTATAAAATGATTAAGGGAATTTGTCATGGATT	R	AX-94384642	BA00018764	BS00038498_51										Partially co-dominant				2B	2B	470.496				2BS	_5167918_28590_631774_767610+,...,3506608-	-	AA	AA	AA	AA	BB	AA	AA	BB	BB	AA	BB	BB	BB	AA	AA	AA	AA	AA	BB	AA	AA
AX-94745095	Affx-92573290	GCATCGTCTACGTCGACTTCAACAGCCCCAACCTG[G/T]ACCGGCACCCCAAGGCGTCGGCCTACTGGTTCAGA	K	AX-94745095	BA00018766	BS00010339_51	BS00010339	BS00010339	Validated	4A	27.51		0		0	Dominant							4A	4A3	344.791	4AL	_7088986_8906_207939_1807610+,...,1253157+		BB	BB	BB	BB	BB	BB	AB	BB	AB	BB	BB	BB	BB	BB	BB	BB	BB	AB	BB	BB	BB
AX-94552472	Affx-92659622	AATGAAAATACCTGCAGTGAAGAAACCTCTACGAC[A/G]AATCCTGATTGTAGAAGGATGCCCAATGGACATGA	R	AX-94552472	BA00018814											Dominant										1DL	_2279995_12003_307050_1904390+,164986+,1533996-		AA	AA	AA	AA	AA	AA	AA	AA	AA	AA	AA	AA	AA	AA	AA	AA	AA	AA	AA	AA	AA
AX-94552487	Affx-92746688	ACTCCATCTTCCTCACCTCATCCACACATGGTTCA[C/T]GGATATGGCTGCAGCCGCAGCCCATACCATGCCAA	Y	AX-94552487	BA00018888											Dominant				3B	3B	261.694				3B-	_10450576_3824_87746_1629845+,10341974+		AA	AA	AA	AB	AA	AB	AA	AA	AA	AA	AB	AA	AA	AB	AB	AA	AB	AA	AB	AA	AA
AX-95073977	Affx-92477267	TTGTTGCCCCAGTTGCTTTTGCTTGGCGATAATGG[C/T]AATGCAGTTATCACCATGTTTGCACCGTTCTTCAC	Y	AX-95073977	BA00018937											Co-dominant	7B	7B2	21.4288							7BL	_6552782_2510_17789_2985108-,5270227+		AA	BB	BB	BB	BB	AA	BB	BB	BB	BB	BB	BB	BB	BB	AA	BB	BB	BB	BB	BB	AA
AX-94745154	Affx-92340198	ACAAATTGTAAGCATGTAGCACATGGAGAGAGACG[C/T]GGTACCGTTCGTCATGTCGCCGCCTGGATTCTTTC	Y	AX-94745154	BA00018957											Partially co-dominant				4B	4B	43.2748				4BL	_7038259_3171_28281_6900049-,...,5634022+	4B	AA	BB	BB	BB	BB	BB	BB	BB	BB	BB	BB	BB	BB	BB	BB	AA	BB	BB	BB	BB	BB
AX-94384688	Affx-92420042	TGTTGGCACCATTGCTCATCAGTAAAGTTGTCGCC[A/G]ATGGCGTGGAACTGTTACACTTCGCGTATTGCTTC	R	AX-94384688	BA00019010											Partially co-dominant										4DL	_14304542_6349_312781_289623-,...,14080804+		AA	AA	AA	BB	BB	AA	AA	AA	AA	BB	AA	BB	AA	BB	AA	AA	AA	BB	BB	AA	AA
AX-94745182	Affx-92492303	CATTGTGCACCATGAGATCCTCATCATCGCCATTA[C/T]CACTAAAATGGTTATCCAAAGATAGAAGACAATTC	Y	AX-94745182	BA00019015											Co-dominant	3B	3B	244.359	3B	3B	345.981	3B	3B	546.588	3B-	_10427323_35354_1098600_969924+,...,3146695-	3D	BB	BB	AA	AA	BB	AA	BB	AA	AA	BB	BB	AA	BB	AA	BB	BB	AA	AA	AA	AA	AA
AX-95073993	Affx-92156721	CTAGCCGGCCGGCGGCCGGATCAACTCACCACCAC[A/C]AACCACCAACCCAAGATTAGTTGACAAACACGCAC	M	AX-95073993	BA00019046											Dominant							5D	5D	852.031	5BL	_10922709_21261_529194_10750771-,...,1407463+		BB	BB	BB	BB	BB	BB	BB	BB	BB	BB	BB	BB	BB	BB	BB	BB	BB	BB	BB	BB	BB
AX-95073996	Affx-92368228	TCCCGTCCTTCTGATCGATGCTTCTAAAGAGAGAA[C/G]GGAAACGACACACGATTGATTAGTCCTCGCCTCTA	S	AX-95073996	BA00019056											Partially co-dominant	5B	5B	91.4242							5AL	_2737807_5403_67345_309334+,2713968-,305376+		AA	AA	AA	AA	AA	AA	AA	BB	AA	AA	AA	AA	AA	AA	AA	AA	AA	AA	AA	AA	AA
AX-95073999	Affx-92469428	CAAAGCTGGAGTTGAGAAACCTGCCTAAAGTAATA[C/G]AAATACTGGTTCCTTCACTGGAGGAGCTAGCTTTA	S	AX-95073999	BA00019069											Co-dominant	2B	2B	159.073	2B	2B	291.036				2BL	_7975965_21760_580458_2304348+,...,5482410-		AA	AA	AA	BB	AA	AA	AA	BB	AA	AA	AA	AA	AA	BB	AA	BB	AA	AA	AA	BB	AA
AX-94745216	Affx-92796544	CTGCCTAAACTGCAGTGCCCTGAGGAGGTCCTCTT[C/T]CACCCCTTTCACACGTGGATGCTCAACGCCACATC	Y	AX-94745216	BA00019099											Co-dominant										1DL	_2228764_17662_359293_206317+,...,1113158+		BB	BB	BB	BB	AA	BB	BB	BB	BB	BB	BB	BB	BB	BB	BB	BB	BB	BB	BB	BB	BB
AX-94384708	Affx-92561102	TATCCCTCTCAAAGCTGCTTGCTTACAAAGGAATT[A/G]CGTCAGAAACTCATCGCTCGTGCAATCTGCAGCTA	R	AX-94384708	BA00019113											Dominant							4D	4D	437.642	4DL	_14362114_8018_287498_5423848-,...,14139577-	4D	AA	AA	AA	AA	AA	AA	AA	AA	AA	AA	AA	AA	AA	AA	AA	AA	AA	AA	AA	AA	AA
AX-94745227	Affx-92887012	TATGCAGATAGACTGGACAAGAAGATTATCACACT[A/T]CATTAAAGATGAAGGTGACAGTATAGTAGGAGTAC	W	AX-94745227	BA00019131											Partially co-dominant	5B	5B	336.135							5BL	_10847929_10256_236477_5207255-,...,8461499+	5B	AA	AA	BB	AA	AA	AA	BB	AA	AA	BB	BB	AA	AA	AA	AA	AA	AA	AA	AA	AA	AA
AX-94552543	Affx-92453832	ACGAGCAGTACGACAAGGACGAGCTGTAGTTGCTG[A/C]GGTCTTCTCATCGCCCATTTAGCTCTCAGTAGAAC	M	AX-94552543	BA00019140											Partially co-dominant	7B	7B	143.391	7B	7B	77.626				7AL	_135918_253_996		BB	BB	BB	AA	AB	AB	AA	AA	BB	BB	BB	AB	BB	AA	BB	-	AB	BB	BB	AA	AB
AX-94552549	Affx-92536160	GGCAATGCCAATTGATCCATCCTTTACATTTCTCA[G/T]ATCGAAGGCGTGGGTCCTTGCACCAACAGGCAATA	K	AX-94552549	BA00019180											Partially co-dominant										7BL	_6675469_6354_141710_2721577-,...,6475678-		AA	BB	AA	AA	AA	AA	AA	AA	AA	AA	AA	AA	AA	AA	BB	BB	AA	AA	AA	AA	AA
AX-94745246	Affx-92361642	AAAACAAGGCATCAAGCATCTTCTTCTTTTGTAAA[G/T]CAACAAACTACATGCGACACTCCATGTTCATGGTA	K	AX-94745246	BA00019192											Dominant										2DL	_9906733_2451_26019_9702946-,9793555-,5730680+		AA	AA	AA	AA	AA	AA	AA	AA	AA	AA	AA	AA	AA	AA	AA	AA	AA	AA	AA	AA	AA
AX-94384725	Affx-92227156	TGGACGAGGACGTCGGCAACCACCTGACTCTTAAA[C/T]TTGTGTACATATGCATCACCTTAAGCTAATTGCTG	Y	AX-94384725	BA00019210	Kukri_c6009_373										Dominant										5BL	_3536788_753_3192	1D	AB	AB	AB	AB	AB	AB	AB	AB	AB	AB	AB	BB	AB	AB	AB	AB	AB	AB	AB	AB	AB
AX-95074028	Affx-88787666	GTGATCGAGGTGGATGATTCCAGGTGCGGGCACTA[A/G]GATCTCTGCTGTTGGATCGAGGTGCGGGAGATTAA	R	AX-95074028	BA00019215											Partially co-dominant	1A	1A	11.7938				1A	1A	243.037	1AS	_3276878_9403_485355_1385493-,...,2639155+	1A	AA	AA	AA	AA	AA	AA	AA	BB	AA	AA	AA	AA	AA	AA	AA	AA	AA	AA	AA	AB	AA
AX-94384726	Affx-92544375	AAAGGGAAAGGCTGTCATGAAAGCAGAGCCAACGG[A/G]AGAAATCAATCCTGATTGTGTCAATGCATCCAATC	R	AX-94384726	BA00019221											Co-dominant				7A	7A	291.243				7AL	_4552951_9650_134955_4370264-,...,639172+	-	BB	AA	BB	AA	AA	BB	BB	AA	AA	BB	AA	AA	BB	AA	AA	BB	AA	AA	BB	BB	AA
AX-94745275	Affx-92194306	TTTAAGCTCATGGGGCCTCCAGCCCTGATGCTCTT[C/T]GCTCCTCCAGTATTGATAATCGTCGAACTTGCGTA	Y	AX-94745275	BA00019275	BS00068331_51	BS00068331	BS00068331	Validated	5D2	92.59	5D	159.34		0	Co-dominant	5D	5D	136.671	5D	5D	187.107				5DL	_3983241_18780_857939	5D	AA	BB	BB	AA	AA	AA	AA	AA	AA	BB	BB	AA	AA	AA	AA	BB	AA	AA	AA	BB	BB
AX-94745278	Affx-92834676	TCAGACTTCAATAGCCAGATGAACCCACAGCAGTC[G/T]ATGGCTCTCGGTGATACGGGAAATCCGAGGATGAG	K	AX-94745278	BA00019282											Partially co-dominant				2A	2A	318.511				2DS	_5375260_5197_304346_4331336+,...,1864540+	2D	AA	BB	BB	BB	AB	AB	BB	BB	AB	AA	BB	BB	AB	BB	AB	AB	AB	AA	AB	BB	BB
AX-94745281	Affx-92863973	AAACGCCCAACAGATGTGTTGTTCAAGAATGGCCT[A/G]AGCCTTCAGAAATTTGTGGGAAATGCATTCCCCGA	R	AX-94745281	BA00019287											Dominant							4B	4B2	381.384	4AL	_7175857_17720_613258_1729716+,...,5544401+		AA	AB	AB	AA	AA	AB	AA	AB	AA	AA	AB	AA	AA	AB	AA	AA	AB	AB	AB	AA	AB
AX-94745285	Affx-92523071	TGCCGCTTTACAGTACTCAGAAGGCTTGTTTTAAA[A/C]TCTGTTCAGATATTTGGAGATTTTCCAGGCTTGCT	M	AX-94745285	BA00019297											Dominant										7AL	_4515101_4897_31916_3086511-,...,4389490+	7D	AA	AA	AA	AA	AA	AA	AA	AA	AA	AA	AA	AA	AB	AA	AA	AA	AA	AA	AB	AA	AA
AX-94745287	Affx-92516211	TATAGCCAGATACATGTTGAGCACGTGCTCTAAGG[A/G]GAGCCTCGTCATGATGAGCTCTTGCTGATGATGAA	R	AX-94745287	BA00019301											Co-dominant										4DS	_2289313_16775_572414_712868-,...,491388+		BB	BB	BB	BB	BB	BB	BB	BB	BB	BB	BB	BB	BB	BB	BB	BB	BB	BB	BB	BB	BB
AX-94745290	Affx-92263206	TTGCGCCGATTCTGATTGAGCTGCTGAAATCAACA[C/G]TCGAGAGACTCATCACGAAACCAGAGGACATGGCG	S	AX-94745290	BA00019313											Dominant				6B	6B	247.652				6BL	_4224959_6183_286046_2202167+,3519778-	-	AA	AA	AA	AB	AA	AA	AA	AA	AB	AA	AA	AA	AA	AA	AA	AA	AA	AA	AB	AA	AA
AX-94745312	Affx-92890274	GCTTGGTCGATGCAGTTCAGTACCGGTCTCCGAAT[A/T]TACAGCCAGCTGTGCAATAACATCGACTCGCATGT	W	AX-94745312	BA00019374											Dominant										7DL	_3338976_15631_434823_1122479+,...,2173079-		AA	AA	AA	AA	AA	AA	AA	AA	AA	AA	AA	AA	AA	AA	AA	AA	AA	AA	AA	AA	AA
AX-94552587	Affx-92726966	GCGGCCCTGTGCCTCTGCACGGTGATCAAGGCCAA[C/T]GTCCTCAACATCGTCCAGCTCAACCTCCCCATCAA	Y	AX-94552587	BA00019380											Partially co-dominant							2B	2B	566.675	2BL	_8045885_4614_143972_5904592+,...,6733121-		AB	AB	AB	AB	AB	AA	AB	AB	AB	AB	AB	AB	AB	AB	AB	AB	AB	AA	AB	AB	AB
AX-94384763	Affx-92118083	CAAATATCTGCAATGCAAATTCTGAACAAGCATGA[C/T]AATCTCACTCAACTGAATTTCCAATTGGTAAATGA	Y	AX-94384763	BA00019386	BS00074617_51	BS00074617	BS00074617	Validated		0	3A	77.67		0	Dominant				3A	3A	81.332				3AL	_4268034_4142_46200_3124268+,2504549-,3681701-		AA	AB	AB	AA	AB	AA	AA	AB	AA	AA	AB	AA	AA	AA	AB	AB	AA	AA	AA	AB	AB
AX-94745320	Affx-92308294	TGGAGGAAGATTCATGCCAAGGCTAAGCAGTTCTG[C/T]GACTTCGATGAATACAATTGGGATATAACCATGTG	Y	AX-94745320	BA00019396											Co-dominant							6B	6B	392.183	6DL	_1708980_13439_458845		AA	BB	AA	AA	AA	AA	BB	AA	AA	AA	AA	AA	AA	AA	AA	AA	AA	BB	AA	AA	AA
AX-94552601	Affx-92400746	CTTCAGAGAAACCCCACGTGCATACCTACGTACAC[A/C]GGTCTGTTATTACGAGCCCAGAAACTACAACATTT	M	AX-94552601	BA00019437											Co-dominant	5A	5A	49.2951							5AL	_2809898_5061_89616_2699994+,...,1263697-		BB	AA	AA	BB	AA	BB	AA	BB	AA	AA	AA	BB	BB	BB	BB	BB	BB	AA	AA	BB	AA
AX-94745336	Affx-92426605	TGCGCAAACAGGTAGAGGAGTTTGGCGACGAGATG[G/T]ACCACATCAAGCACCGCGTCCACGACACCGGCAAG	K	AX-94745336	BA00019440											Partially co-dominant										7DS	_3967606_6756_104075_1047685-,...,666429-	6A	BB	BB	BB	BB	BB	BB	BB	BB	AA	BB	BB	BB	BB	BB	BB	BB	BB	AA	BB	BB	BB
AX-94384779	Affx-92922966	GTGATAGTTAATGTATCATGTATGAACGGACCGTG[C/T]ATGTTTGGGACTGATGATGTCTGATGAGTCGACAG	Y	AX-94384779	BA00019489											Co-dominant	1B	1B	154.603				1B	1B	515.219	1BL	_3903231_4378_28443_3396752+,...,1084969-		BB	BB	BB	AA	AA	AA	AA	BB	BB	BB	AA	BB	AA	BB	AA	BB	BB	BB	BB	BB	BB
AX-94552617	Affx-92267804	TAGTAGAAGTTAACAAATAAATATAGGATCATCTT[C/T]TCATCGGATTGTAAGCCAGATCGATGCATGCAGGC	Y	AX-94552617	BA00019495											Dominant										2DL	_9881214_26811_986539_6820372-,...,1123227+		AA	AA	AA	AA	AA	AA	AA	AA	AA	AA	AA	AA	AA	AA	AA	AA	AA	AA	AA	AA	AA
AX-94552630	Affx-92532855	ACTGGAGTGCTAATCATATTGTCTTCATGCATCGT[C/G]TGCCTGTGTCCTCTGTTGCGTGGAGCCGATTGAGC	S	AX-94552630	BA00019540											Partially co-dominant				1A	1A	56.276				1AL	_3950628_3726_88257_2962683+,...,3846945+		BB	AA	BB	BB	BB	BB	AA	BB	AB	BB	AA	BB	BB	BB	AA	BB	BB	BB	BB	BB	BB
AX-94384805	Affx-92892514	GGAGCTATACTCTCGGAGCTTCCAATTACTCCAAG[C/T]AGGCTTCTTGACACGTTGAATCGGCCATCGCCCAT	Y	AX-94384805	BA00019619											Partially co-dominant							3B	3B	433.996	3DL	_6956101_6154_87075_6869773-,...,6402077-	3D	BB	BB	BB	BB	BB	BB	AA	BB	BB	BB	BB	BB	BB	BB	BB	BB	BB	BB	BB	BB	BB
AX-94745415	Affx-92409783	TCCGATGCATAGGCCAGCATCTTGCTGTTTTCCTC[C/G]TCCAGCCGACGACAATGCAGAGGCGTCCCCGGTGG	S	AX-94745415	BA00019652											Dominant	3B	3B	402.856							3AL	_4385464_1380_6055_2627515+,...,4235411-	3A	AA	AA	AA	AA	AA	AA	AA	AA	AA	AA	AA	AA	AA	AA	AA	AA	AA	AA	AA	AA	AA
AX-94552653	Affx-92132171	AAAGCGTGCGGGACGCCTGGCACGGTGACGCTGGT[G/T]ATCCCGCCGGGGACCTACTACATCGGGCCCGCGCA	K	AX-94552653	BA00019663											Co-dominant				2B	2B	291.036				2BL	_8093029_24829_1398808_6268081+,...,2296367+	2B	AA	AA	BB	BB	AA	BB	AA	BB	BB	BB	BB	AA	AA	BB	BB	BB	AA	AA	AA	BB	BB
AX-95074107	Affx-92097561	CAGCATTTGTGTTCGGCTATGCGTCCATGTGGGAT[C/G]GGCCTGATGGCAAGAAGGAGCCGGCGCCAGATCAG	S	AX-95074107	BA00019672											Co-dominant	1D	1D	6.82814							1DL	_183951_5886_187643	1D	BB	BB	BB	BB	BB	BB	BB	BB	BB	AA	AA	BB	BB	BB	BB	BB	BB	BB	BB	-	BB
AX-94552662	Affx-92411838	CTCCCTATTACTACTACTCTTCAGAGTCTTCACCA[C/G]ACAAAGTAGCTGCTGTTGCGATGGCCTGTGCTCCA	S	AX-94552662	BA00019706											Partially co-dominant				5B	5B	151.977				5BL	_10850508_8045_111043_5405348+,...,3254953-	5B	AA	AA	AA	AA	AA	BB	BB	AA	BB	AA	AA	AA	AA	AA	AA	AA	AA	AA	BB	AA	AA
AX-94745442	Affx-92421870	CCGTTAAGTTATTCGTTCGATCTTCTTCCTTTTGC[A/G]CCGTCTCGTGTTGCTTGTGAAATGGCAGTCTGTCT	R	AX-94745442	BA00019730											Partially co-dominant				4B	4B	43.2748	4B	4B	269.007	4BS	_3504342_667_2863	-	BB	AA	AA	AA	AA	AA	AA	AA	AA	AA	AA	AA	AA	AA	AA	BB	AA	AA	AA	AA	AA
AX-94552676	Affx-92559535	CCATTTACCCGGCCAAAGCATATACACGCAGAGAT[A/G]GCTGTGTGTGTATATAACATGGCCTAATTGACCAT	R	AX-94552676	BA00019761											Dominant							6A	6A	319.734	6DL	_3233039_12158_347921_591933+,1094529-,3208769+	-	BB	BB	BB	BB	BB	BB	BB	BB	BB	AB	AB	BB	BB	BB	BB	BB	BB	BB	AB	BB	BB
AX-94552678	Affx-92206393	TACCACCGAATTAAAACATTGAAAAACCCCATGGC[A/C]GTTGTGTCCCTGTGCTTGATCTCCTCTTGTTTTTT	M	AX-94552678	BA00019768	BobWhite_rep_c64315_180										Co-dominant							5A	5A	291.296	5AL	_2136071_4158_47316	4B	BB	BB	BB	BB	BB	BB	BB	BB	BB	BB	BB	BB	BB	BB	BB	BB	BB	BB	BB	BB	BB
AX-94745460	Affx-92826508	GATCTGGCATCGCTGTCTCAAGACCTTGGCTGATA[A/C]GTTGCAGGCACATAACCTCACCCCTGGTGGCAGCT	M	AX-94745460	BA00019778											Partially co-dominant				6B	6B	263.698				6BS	_619453_3690_78366		BB	BB	BB	BB	-	BB	BB	BB	BB	AB	BB	BB	BB	BB	BB	BB	BB	BB	BB	-	BB
AX-94745465	Affx-92237477	AAGAGTGGCGAGGGTGTCTATGTGCAAGCATCTAC[G/T]CTTGGGTCATTGGAAGCTCTGACCGAGTTCTTGAA	K	AX-94745465	BA00019793											Co-dominant	1D	1D	6.82814							1BL	_3883113_6673_395751_2788758-,1774782+	-	AA	AA	AA	AA	AA	AA	AA	AA	AA	BB	BB	AA	AA	AA	AA	AA	AA	AA	AA	AA	AA
AX-95074138	Affx-92205445	GACCTCGACTCCACGCTCCGGGACGCTATCGATGT[A/G]TCTCAGCTGCCCGAGCAGTACGGCGGCAAGCTCAG	R	AX-95074138	BA00019811	BS00013077_51	BS00013077	BS00013077	Validated		0	5D	154.23		0	Dominant							5D	5D	831.311	5DL	_4517961_7896_199620_1171712+,719603+		AA	AB	AB	AA	AA	AA	AA	AA	AA	AB	AB	AA	AA	AA	AA	AA	AA	AA	AA	AA	AB
AX-94745481	Affx-92428948	ACATAATGCAGAATCTTAGTCGGAGAATCAAGACG[C/T]TGTCTCCGGAGAAATCTACTGCCTAGGATGTTAAC	Y	AX-94745481	BA00019830											Co-dominant										6BL	_574376_3832_40450		BB	BB	AA	BB	BB	BB	BB	BB	BB	AA	AA	BB	BB	BB	BB	BB	BB	AA	BB	BB	BB
AX-95074148	Affx-92248511	GCCACCTTCTTCGTCATGCAATCCGTTATCCTCCG[G/T]ATGCTGCACTCCATGCTGTAGCTCCCAGTGTCAAA	K	AX-95074148	BA00019867											Partially co-dominant							4A	4A	297.091	4AL	_7156304_2594_32036_6193806-,...,7029762-		AA	BB	BB	AA	BB	BB	AA	BB	AA	-	BB	BB	AA	AA	AA	AA	AA	BB	BB	BB	BB
AX-94745504	Affx-92408013	ACCTGGAAGCCAGTCATTCTAATAATCAATATCAC[C/T]GTTCCAATATCTAGTTGATATCTCTAAATATTCCA	Y	AX-94745504	BA00019890											Partially co-dominant				6D	6D	67.6114	6A	6A	566.578	6AS	_4428959_12393_361959_4327249-,...,4191988-	6A	AB	BB	AA	AA	AA	BB	BB	AB	BB	BB	BB	AB	BB	AA	AB	AB	AB	BB	AB	BB	BB
AX-94745543	Affx-92784910	TACTGAGAATAATTGTTACAAGGAGATTTGGGAAA[C/G]TTGCATGGGTAGGGAGAACGAAGATTGCCGACATG	S	AX-94745543	BA00019988											Co-dominant										3B-	_8964059_8386_146385		AA	AA	BB	AA	BB	AA	AA	BB	AA	AA	BB	AA	AA	AA	AA	BB	AA	AA	AA	AA	AA
AX-94552724	Affx-92385242	CAAGTTGTTGGAGTTACTTGTTTGGGAGTATACCA[C/T]CCCTTACTAGCACATAAGAAGTTCGACACATGTAT	Y	AX-94552724	BA00020017	BS00063054_51										Co-dominant				2B	2B	291.036				2DL	_9860873_12044_348600_4522293-,...,5490616+	2B	BB	BB	AA	AA	BB	AA	AA	AA	AA	AA	AA	BB	BB	AA	AA	AA	BB	AA	BB	AA	AA
AX-94552728	Affx-92366866	CTGAGGCCATTGATTTCCTCCAGAGAACTCTCTGA[C/G]ATGTCCGAACAATGCAGGGTGCGGACTGATTTCAT	S	AX-94552728	BA00020031											Partially co-dominant				5A	5A	547.086	5B	5B	183.254	5BL	_10850467_12346_203543_5402782-,...,5246544+	5B	AA	AA	AA	BB	AA	BB	AA	AA	AA	BB	BB	AA	BB	BB	AB	BB	AA	BB	AA	BB	AA
AX-94745564	Affx-92412109	GGACTATTTTGTGGTTGCTCTCGAGCACGAGATAT[A/C]TGTTTACAGTTTTAAGACTCTGAAGCTCATCCATC	M	AX-94745564	BA00020044											Co-dominant										1DS	_1909414_10195_514074_1671094+,...,809528+		BB	BB	BB	BB	BB	BB	BB	BB	BB	AA	BB	BB	BB	-	BB	BB	BB	AA	BB	AA	BB
AX-94745565	Affx-92943874	TGAAAACAGAGTGTTCATGAATCCTGAGCTGATGA[C/T]GCAACTGAAATTACAGAAAGAAGCGCACACACCAA	Y	AX-94745565	BA00020047	BS00090070_51										Dominant				6B	6B	258.909				6BS	_2994924_6336_127436_1722962+,2914251-,484667+		AB	BB	BB	BB	BB	AB	BB	AB	AB	BB	BB	AB	BB	BB	AB	AB	AB	BB	AB	BB	AB
AX-94384869	Affx-88527424	GTGTCATGGGTTGTTACTTGTTCCAGATAAAGAAT[C/T]TGCACCAAAAACACAATGGAAAGCCAGTCTACGTG	Y	AX-94384869	BA00020053											Dominant										3DL	_582910_245_567		AB	BB	BB	BB	BB	BB	AB	BB	BB	AB	BB	BB	BB	BB	BB	BB	AB	AB	BB	BB	BB
AX-95074206	Affx-92802923	ATACACTCGGTTGTAGTTTTATATCATGTTTCCTT[C/T]AGGTTTGTACGTAGGATGTTCCTTTTATTTTTTAG	Y	AX-95074206	BA00020076											Dominant										2AL	_1091904_6648_227698	1D	BB	BB	BB	BB	BB	BB	BB	-	BB	BB	BB	BB	BB	BB	BB	BB	BB	BB	BB	BB	BB
AX-94745584	Affx-92828661	GGACGACGCCGTTCGATCCGCACCATCCAGGCAAC[A/C]TCCGGCCTCCCCGACCTCGCCTACGTGCTCGCGGT	M	AX-94745584	BA00020107											Dominant							7A	7A	674.748	7AS	_4254591_609_2386_4128822+,1948053+,2403114+	7A	BB	BB	BB	BB	BB	BB	AB	BB	BB	BB	BB	BB	BB	BB	BB	BB	BB	BB	AB	BB	BB
AX-94552744	Affx-92646291	GATTCATTTGGAATCTACTTTTGACAGATCAATCT[A/G]GTTTGTTGGCTTCTGTGTGGCTTCATGTGACGCTC	R	AX-94552744	BA00020115											Dominant										4AL	_5649007_1806_39976		AA	AA	AA	AA	AA	AA	AA	AA	AA	AA	AB	AA	AB	AA	AA	AA	AA	AA	AA	AA	AA
AX-94745612	Affx-92816699	ATTCTTCTGTTTTAGAGATTTGCGTGCTCTGATCA[A/G]CAACATTAAGTACAACCTTATCTTCATTGGTATGA	R	AX-94745612	BA00020174											Dominant							5B	5B	166.36	5BL	_10924585_7294_184102_10767042+,...,10735119+	5B	AA	AA	AA	AA	AA	AA	AA	AA	AA	AA	AA	AA	AA	AA	AA	AA	AA	AA	AA	AA	AA
AX-94745621	Affx-88447144	AGCAACTCGACACCGTCATCGGTCTGGGCGTCCTC[A/G]GGTAGCAACTCTATGCCATCGTCGGTATGGGCGTC	R	AX-94745621	BA00020188	BS00043338_51	BS00043338	BS00043338	Validated	2B	100.89	2B	43.36		0	Dominant	2B	2B	18.8757	2B	2B	291.036				2BL	_8002910_7522_167539_3694947+,...,7704746+		AA	AA	AA	AA	AA	AB	AA	AB	AA	AB	AA	AA	AA	AA	AA	AB	AA	AB	AA	AB	AA
AX-94384900	Affx-88597023	TGCTCAATTTGTTCTCTACTTCCCTTTACGTATAT[A/G]CAGATGTATATGATATATGTACCTGAATAATTATG	R	AX-94384900	BA00020235											Co-dominant							2A	2A	150.152	2AS	_5258539_2275_22909_3213015+,...,4006528-		BB	BB	BB	BB	BB	BB	BB	BB	BB	AA	BB	BB	BB	BB	BB	BB	BB	BB	BB	BB	BB
AX-94745641	Affx-92956145	CAGCTTTATTTCATAACTCCAACAAGTCTGGTGCT[A/G]GTGTAGTAGCTCTGAACCATATGGGTCATTGTATC	R	AX-94745641	BA00020241											Dominant							3B	3B	293.12	3DL	_5226601_482_1288		AA	AA	AA	AA	AA	AA	AA	AA	AA	AB	AA	AA	AA	AA	AA	AA	AA	AA	AA	AB	AA
AX-95074241	Affx-92347274	GGATAACACACCGAGCCGCATTGATAATTCCCCTC[A/G]TGGGAGGACTCAGCACGAGGACATCAAAGACCGAA	R	AX-95074241	BA00020257	BS00021936_51										Co-dominant										7AS	_4209285_17614_208693_2108151+,...,1897192+	-	BB	BB	BB	BB	BB	BB	BB	BB	BB	BB	BB	BB	BB	BB	BB	BB	BB	BB	BB	BB	BB
AX-94552768	Affx-92850265	AACTACACCATGGTGGACTACAACCGCTTCATCCG[C/G]TCGGCCTACGCGCTCCGCCGCGACCGGCCGTCGGC	S	AX-94552768	BA00020263											Partially co-dominant										2DL	_9751320_494_1252_2502097-,8131806-,7849872-	-	BB	BB	BB	BB	BB	BB	AA	BB	BB	BB	BB	BB	BB	BB	BB	BB	BB	AB	BB	BB	BB
AX-94384905	Affx-92856717	AAGCGCCAACATTTGACGCGCACACAGTGCACATT[A/T]TCTTTGAATGTTCTGAAGTTGAGTTACTATATCTT	W	AX-94384905	BA00020264											Co-dominant										2DL	_9715256_1477_10173_740906+,3063440+,2945000-	2D	BB	BB	BB	BB	BB	BB	-	BB	BB	BB	BB	BB	BB	BB	BB	BB	BB	AA	BB	BB	BB
AX-94745652	Affx-92152066	TAGTTTTTGACGCTGCAACTGATGGACACCGCCGC[C/T]CCCGGCTCCCCGCGTGAGGGGCACAGGACGGTGTG	Y	AX-94745652	BA00020267											Dominant										5BL	_10828229_7398_93550_3657187-,...,4928257+	-	AA	AB	AB	AB	AB	AA	AA	AA	AB	AA	AA	AB	AA	AA	AB	AA	AA	AB	AA	AA	AB
AX-94552774	Affx-92271667	ATGCCCCAGTATACCTGCATAAGACTACTACCCTT[C/T]GCTATTGTAATTGTAATCAGTACTATCTAGATGGA	Y	AX-94552774	BA00020284	BS00102492_51	BS00102492	BS00102492	Validated	1A	55.58		0		0	Co-dominant	1A	1A	11.7938				1A	1A	241.312	1AL	_3915626_25824_1155063_1681137+,...,3126984-	-	BB	BB	BB	BB	BB	BB	BB	AA	BB	BB	BB	BB	BB	BB	BB	BB	BB	BB	BB	BB	BB
AX-95074259	Affx-92583337	CACAGCCTTCAATGGCAGCTCTGCGGCATCTCGTC[A/C]TCTTTTGGACACGGCAGCTGCACCAGAGGCCACAC	M	AX-95074259	BA00020362	IACX8096	BS00009722	BS00009722	Validated	2B	95.58		0		0	Partially co-dominant	2B	2B	157.486	2B	2B	291.036				2BL	_8071175_5004_157187_7210488+,4349039-,807393+		BB	BB	BB	AB	BB	BB	AA	AB	AB	BB	BB	BB	BB	AB	AB	AB	BB	AA	BB	AB	BB
AX-94384924	Affx-92343606	CACAGCAACTGGGAAGCGGACTAAAGCCATGGCAC[C/T]AGTGGTAGCTCTTCGATGGAGCGCCTCCTGCCATG	Y	AX-94384924	BA00020375											Dominant							5B	5B	168.027	5BL	_10811501_9211_113896_2327619+,...,9646953-		AB	AB	AB	AA	AA	AA	AA	AA	AA	-	AA	AA	AA	AA	AB	AA	AB	AA	AA	AA	AA
AX-95074260	Affx-92517524	GGTGAGAACAGAGAAGAATCACACATTATGCAGCG[A/G]TTCCAGGCTCTTGTGCGGCACGTGAATGTTGTTCT	R	AX-95074260	BA00020384											Dominant							3D	3D	263.848	3DL	_6806467_10430_125593_304671+,1179161-,3866614+	3D	AA	AA	AA	AA	AA	AA	AA	AA	AA	AA	AA	AA	AA	AA	AA	AA	AA	AA	AA	AA	AA
AX-94745699	Affx-92881932	TTACCATCCATGACACGCTCATCTCTGAAGTTAAA[C/T]CCTTTGATCGCAGATCTGCCCTCAGAGTGGAAGTC	Y	AX-94745699	BA00020389											Co-dominant	1B	1B3	93.1185	1A	1A	207.326				1AS	_3311520_12068_482214_3163913+,...,2130335-	1B	AA	AA	AA	AA	AA	AA	AA	BB	BB	BB	AA	BB	AA	AA	BB	BB	BB	BB	AA	BB	AA
AX-94745714	Affx-92772992	CAGCTATAATGTGGATCATGTGGTCGATTACCTAC[C/T]GTGCTGCTACTAATAAGTTACTATCCTTTTCTTTT	Y	AX-94745714	BA00020426	BobWhite_c32981_113										Co-dominant										6BS	_3012353_1156_8488_2153398+,382799+	6B	AA	AA	AA	AA	AA	AA	AA	AA	AA	AA	AA	AA	AA	AA	AA	AA	AA	AA	AA	AA	AA
AX-95074287	Affx-92150786	CTGAGCTGGAGTTGATCTATGGTAGATAAACTGTT[C/T]ATGAATTATGATGATGGGCACGCTTTGAACCACCA	Y	AX-95074287	BA00020502											Co-dominant				4A	4A	82.1368				4AL	_7123387_11088_296489_4057215+,...,1955363+		AA	AA	AA	AA	BB	AA	BB	AA	AA	BB	BB	AA	BB	BB	BB	AA	BB	BB	BB	BB	AA
AX-95074292	Affx-92344315	TAATTGTAACGCCACTTCATGTTAAGTGCCACATT[A/G]TGGTGATGTTCCAAGTGCATTGAGTGAAACTTTGG	R	AX-95074292	BA00020522	IACX5813	BS00003676	BS00003676	Validated	6A	75.37		0		0	Dominant							6A	6A	306.09	6DL	_3289846_9154_322671_2213221+,2471942+,2204016+	6D	BB	BB	AB	BB	BB	BB	BB	BB	BB	AB	AB	BB	BB	BB	BB	BB	BB	BB	AB	BB	BB
AX-94745750	Affx-92710328	AGACGGCGGCTGCGAGCACCAGCACGGGCACTGAG[C/T]TGCCCGTCGATGGAGCTGTGCGGGTGACGAAAGTG	Y	AX-94745750	BA00020543	BS00022473_51	BS00022473	BS00022473	Validated		0		0		0	Dominant										1BS	_3433204_8289_313377_1034851+,...,3232458+		AA	AA	AA	AA	AA	AA	AA	AA	AA	AA	AA	AA	AA	AB	AB	AA	AA	AA	AA	AA	AA
AX-94745755	Affx-92102400	AAGATATTGCCAATCTTAAGACAGAGCTCGAGTTA[C/G]TGTCCTCACAGAAAGCTGCAGTTGATAATAAGGTG	S	AX-94745755	BA00020565											Dominant										3DS	_2603085_11398_128417_2547355+,1991943+,2544556+	3D	AB	AB	AB	AB	AB	AB	AB	AB	AB	AB	AB	AB	AB	AB	AB	AB	AB	AB	AB	AB	AB
AX-94745766	Affx-92962678	AGACCAGAGATATGGGGAACACACAACCTGACTCG[A/G]ATTCTCTGAGAGCGGACTGTGAACTCCAGGAGCAT	R	AX-94745766	BA00020583											Co-dominant							2B	2B	628.73	2BL	_8072124_10085_375613_7259129-,...,5499335+	2B	BB	BB	BB	BB	BB	BB	BB	BB	BB	AA	BB	BB	BB	BB	BB	BB	BB	AA	BB	BB	BB
AX-94384966	Affx-92446407	TTGGGCTCAGGCTCCTCAGCGGCAGCAGGCCGGTC[C/T]TCAATCTCTGCAAGGAGCTTGTCAATGTCCTCATC	Y	AX-94384966	BA00020585											Co-dominant	1D	1D	6.82814							1DL	_2224475_5196_152550_67983+,...,606773+	1D	BB	BB	BB	BB	BB	BB	BB	BB	BB	AA	AA	BB	BB	BB	BB	BB	BB	BB	BB	BB	BB
AX-94384969	Affx-92194006	ATCCATTGTTTTAGAAAATTCAGTGTAATAATAAC[G/T]AAGGGTAACCAGTATGTATGCTTTGGTCTTTCATA	K	AX-94384969	BA00020595											Dominant										4DS	_2316678_18258_1213395_1937233+,...,1339823+		AA	AA	AA	AA	AA	AA	AA	AA	AA	AB	AA	AA	AA	AA	AA	AA	AA	-	AA	AB	AA
AX-95074323	Affx-92332748	GTCATGAAGCGCAACAAGAAGAAACGCAAATTCGA[C/T]GAGATGGCGGAGGTAATGAGCCAGCCCAGTGGCAG	Y	AX-95074323	BA00020659											Co-dominant										7DL	_3391630_42403_1204359_3284484-,...,2081172+		-	AA	AA	AA	AA	AA	AA	AA	AA	AA	AA	AA	AA	AA	AA	AA	AA	AA	AA	AA	AA
AX-94384985	Affx-92759121	CTATGATCATGTGAGATTCCTGAAGGATTATATGC[A/G]TCTTGTAGCTTATTTGTTTCAGTATGGCATCAGTT	R	AX-94384985	BA00020685											Dominant										6DS	_2080416_26439_1178401_769494-,...,917755-	6D	AA	AA	AA	AA	AA	AA	AA	AA	AA	AA	AB	AA	AA	AA	AA	AA	AA	AA	AA	AA	AA
AX-94384986	Affx-88442644	AACAGCGATATTTTTGACATAACTTCCTGGTCTGC[A/G]CAACCCCAACCAGAGCAAGGGTTCAATTTTTTCGG	R	AX-94384986	BA00020693	Kukri_rep_c87658_1542										Co-dominant							3D	3D	205.817	3DL	_6845780_5673_37949_2567588+,1078341-,6441058-		AA	BB	BB	BB	BB	BB	BB	BB	AA	BB	BB	BB	BB	BB	BB	BB	BB	BB	BB	BB	AA
AX-94384988	Affx-92236434	GTGGAGCAAAGATCGATGAATTCGGTAAAACAGTC[A/G]CTACCGTTTCTCGGCCTGCTTCATAAGTGGAACGT	R	AX-94384988	BA00020698											Partially co-dominant										6DL	_3211288_23636_864724_2088012+,2418139-		AA	BB	AA	AA	AA	AA	BB	AA	-	AA	AA	AA	AA	AA	AA	AA	AA	AA	BB	AA	AA
AX-94745836	Affx-92530433	AAGATGCTGCTACGTCTGTGCCCTGCATGGGCGTC[C/T]TTGGTGGTCTTCTTCATGATCAAGGCACAGATGT	Y	AX-94745836	BA00020769											Co-dominant				2A	2A	318.511				2DS	_5328979_3845_170750_950065+,...,412085-		BB	BB	BB	BB	AA	AA	BB	BB	AA	BB	BB	BB	AA	BB	AA	AA	AA	BB	AA	BB	BB
AX-94745838	Affx-92295484	CAAGCTCTCGGCGGACAAGAACCTGGCGGATGACA[A/T]AAAATGTACCAGTTCCAAGCAGACCAAGTAGTATG	W	AX-94745838	BA00020771											Partially co-dominant				3A	3A	227.598				3AS	_25957_1016_4925		AB	AA	AB	AA	AB	AB	AA	BB	BB	AB	BB	AB	AB	AA	AB	BB	AA	AB	AB	AB	AB
AX-94552877	Affx-92471394	GAATAAGAGACCTTATATTGCGATCAATAGCCAAG[A/C]TCCTGGACCTTGATGAGGATTACTTCGTCAACCAA	M	AX-94552877	BA00020815											Dominant										6BL	_3078719_1547_14290	4A	AA	AA	AA	AA	AA	AA	AA	AA	AA	AA	AA	AA	AA	AA	AA	AA	AA	AA	AA	AA	AA
AX-94745860	Affx-92382051	TGTCCTAATCACGCATCCGATATTTCCTACTGTCT[A/G]AATCTGGCGTGGCCGAGCCGAGTGGATCATGACGT	R	AX-94745860	BA00020828											Dominant				2A	2A	485.939				2AL	_6315128_11196_503717_9329+,...,3008765+		AA	AA	AA	AA	AA	AA	AA	AA	AA	AA	AB	AB	AA	AA	AA	AA	AA	AA	AB	AA	AA
AX-94552881	Affx-92383014	TTCCTCTCCCTCCTTTGGATTCTGCGGAGATCGAG[G/T]CATCCTTTGTCTCCTCCGTCTCTTTTCCATGTCAA	K	AX-94552881	BA00020833											Co-dominant										6DS	_1656705_2367_40039	-	BB	BB	BB	BB	BB	BB	AA	BB	BB	AA	BB	BB	BB	BB	BB	BB	BB	AA	AA	AA	BB
AX-94552885	Affx-92331334	TTGTATCCATCTGTTGTTGGAAGATATCAAGAGCA[C/T]TATGTCCATTTGTCAGCATTGTTGCACACAGGAAA	Y	AX-94552885	BA00020862											Co-dominant							2B	2B	632.121	2BS	_5231098_8377_287120_4508279-,...,3578643+		BB	BB	AA	AA	BB	BB	AA	BB	BB	AA	BB	BB	BB	BB	BB	BB	BB	BB	BB	BB	AA
AX-94385019	Affx-92545311	GTTGAAATATCCAGAAGAAGATAAGGAGGGAGGCC[G/T]TCATGGTCAAGGAGGAGAAAACATCAGAGGGGGAG	K	AX-94385019	BA00020880											Co-dominant				7D	7D2	28.5748				7DL	_3354945_15731_1287764_1777223-,...,1894999+	7D	AA	AA	AA	BB	AA	AA	AA	BB	BB	AA	BB	-	BB	BB	AA	BB	AA	AA	BB	AA	AA
AX-95074365	Affx-92875460	ATTTTGTCAAGAAGGGATAGTATTTAAGTGGAGGT[C/T]TCTGACCTCTGGTTGGCCTGTGAATTGTGCTGCCT	Y	AX-95074365	BA00020891											Co-dominant										1BL	_3749987_2432_30260_500787+,2162951-		BB	BB	BB	BB	AA	BB	BB	BB	BB	BB	BB	BB	BB	BB	BB	BB	BB	BB	BB	BB	BB
AX-95684744	Affx-92919963	CAGGCTCTGCTGGGAATGCGCACTGAGAAGGCTCA[A/G]CTTATGCTTCTTCGGGAGATTGCGCAACAGCTAGC	R	AX-95074371	BA00020913	BS00012038_51	BS00012038	BS00012038	Validated	5B	122.25		0		0	Co-dominant	5B	5B	261.193							5DL	_4497459_11668_536787_391999+,4477661+,3907095-	5B	BB	AA	BB	BB	BB	BB	BB	BB	BB	BB	AA	BB	BB	BB	BB	BB	BB	BB	BB	BB	BB
AX-94385039	Affx-92614158	GAGGTTGGCGAAACCTCGGTCCCCTGATATCTGCG[A/G]CGGCGGGTGCTACTTCCGGCGGCCCGGCGATGGAA	R	AX-94385039	BA00020986											Dominant										5BL	_10923782_15369_440664_10760017+,...,9060664-	2B	BB	BB	BB	BB	BB	BB	AB	BB	BB	BB	BB	BB	BB	BB	BB	BB	BB	BB	AB	BB	BB
AX-94385043	Affx-92829821	GGAAAGCATACCACACGTCATGTTTCATTACTTCC[A/G]ATAGTTGATGGAGGTTTTCTTGCTGATACTCCTGG	R	AX-94385043	BA00020995											Dominant										2DL	_9859054_12282_283207_4313820+,...,9759443-	2B	BB	BB	BB	BB	BB	BB	BB	BB	BB	AB	BB	BB	BB	BB	BB	BB	BB	AB	BB	BB	BB
AX-94745923	Affx-92142951	ATCCTTGGGAGTCCCAAGCTGCAGGCAGAATTATC[C/T]GCTCTTGTGTAGTACGAGTACATCACTACATCATG	Y	AX-94745923	BA00021001											Co-dominant	3A	3A	217.161							3AL	_4287839_2182_10018_78792+,4271460+,4237511+		BB	BB	BB	BB	BB	BB	BB	BB	BB	BB	AA	BB	BB	BB	BB	BB	BB	BB	BB	BB	BB
AX-95074391	Affx-92465742	CTATACCGGAGACTGCGGAAGGGGAAGGCTTTATC[A/G]CAAGACCACATAGACGAGTCCATGCCATCGTTTCG	R	AX-95074391	BA00021018											Partially co-dominant										7AL	_4537846_9260_91991_3884903-,...,1065824+		AA	AA	AA	AA	AA	-	AA	AA	AA	AA	AA	AA	AA	AA	AA	AA	AA	AA	AA	AA	AA
AX-95074393	Affx-92858938	CCGCACTTCTGGACCTACCGGACTGTCGACGAGGC[A/G]TCAGCGAACTGGTGGAAGATGTACAAGCACAGGGT	R	AX-95074393	BA00021037											Dominant										5BL	_10864506_6467_394603_6521181+,...,1770469-		AB	AB	AB	AB	AB	AB	AB	AB	AB	AB	AB	AB	AB	AB	AB	AB	AB	AB	AB	AB	AB
AX-95074396	Affx-92927977	TTTCTTGGCGTCTATGTTTCGATAGTCGTTGTTTC[A/G]ATTGTGTTTGAATTTATCGCCGTTCTTTTCCAAGC	R	AX-95074396	BA00021054											Partially co-dominant										2BS	_5199310_22285_336034_2615033+,...,100302-		BB	BB	BB	BB	BB	BB	BB	BB	BB	BB	BB	BB	BB	-	BB	BB	BB	BB	BB	BB	BB
AX-94385063	Affx-92113086	ATCTCTGATGCTCTGGAGAGGATCATTGCTGGGCC[C/T]GAGAAGAAGAATGCAGTTGTTTCAGAACAGAAGAG	Y	AX-94385063	BA00021105											Co-dominant							7B	7B2	351.036	7DL	_3394874_6979_441784_1348659-,...,2335200+		AA	AA	AA	AA	AA	AA	AA	BB	BB	AA	AA	AA	AA	BB	BB	BB	BB	BB	BB	AA	BB
AX-94745976	Affx-92788598	TCATCAACAAGCCGGAGGGGTTCGTCTCGGCGCAC[C/T]ATCCGCAGAGCAAGTTCAACGGCGACGGCAACCTC	Y	AX-94745976	BA00021128											Dominant				3B	3B	127.219	3D	3D	314.841	3B-	_10622412_18513_651230_6505847+,...,10349128-		AA	AA	AA	AA	AA	AA	AA	AA	-	AA	AB	AA	AA	AA	AA	AB	AA	AA	-	AB	AA
AX-94552962	Affx-92699050	AGAGGTGTTTACCATCGTGACTTGAAGCCTGAAAA[C/T]CTACTAGTGGATGAGTATGGGACCCTTAGGGTCTC	Y	AX-94552962	BA00021218											Co-dominant										1DL	_2281163_11620_306786_1945060+,...,1826079-	-	AA	AA	AA	AA	AA	AA	AA	AA	AA	AA	AA	AA	AA	AA	AA	AA	AA	AA	AA	AA	AA
AX-94385078	Affx-92236629	ACATAAACTCAATAAATAAAGGCTCAAACCTATGT[A/C]ATGTAGACAAATATACCACCGGGATCAAGTGTTAA	M	AX-94385078	BA00021223											Co-dominant										2AL	_6396950_5530_298710_4335175+,...,4326439+		AA	AA	AA	AA	BB	AA	AA	AA	AA	AA	AA	AA	AA	AA	AA	AA	AA	AA	AA	AA	AA
AX-94552967	Affx-92502042	GGATTGACATCCTTGGTGACAAACTCCGTTGAAGA[G/T]AAAGACATGCGTGAAATGGCAGCTGAGGAGCTCCT	K	AX-94552967	BA00021234											Partially co-dominant										1AS	_3296534_3716_117194_2389515+,...,59022+		BB	BB	BB	BB	BB	BB	BB	BB	BB	AA	BB	BB	BB	BB	BB	BB	BB	AA	BB	AA	BB
AX-94552970	Affx-92901799	TGGCTGTGACAACACTGTCAAGGTGTGGAAGCTCA[C/G]CAACGGGAGCTGGAGGATGGACTGCTTCCCAGCCC	S	AX-94552970	BA00021240											Dominant	5B	5B	85.8847							5BL	_10729366_3927_38711_2146879+,9555450+		BB	BB	AB	BB	BB	AB	BB	AB	BB	BB	BB	BB	BB	BB	BB	BB	BB	BB	AB	BB	BB
AX-95074437	Affx-92399960	GCATGCTTCATTCTTGCGAGCTTCACATGTGCATC[G/T]ACGAAGTTCTCCATGCGCTTCACCTCCAGCTGCTT	K	AX-95074437	BA00021295											Partially co-dominant										1BL	_3822042_1535_54530_941643+,...,1247414-	-	BB	AA	BB	BB	BB	BB	AA	BB	BB	BB	BB	BB	BB	BB	BB	BB	BB	BB	BB	BB	AA
AX-94385096	Affx-92496388	CGCTGTTTTCAGAGATTTCTGGGGCATCGAGCTGA[A/C]AAAACTCCAAAAGAACAGAGACAGCCTCAGAGGGA	M	AX-94385096	BA00021378											Dominant										3B-	_10513308_7722_353236_3413183+,4593011-,4561934+		AB	AB	AB	AB	AB	AB	AB	-	AB	AB	AB	AB	AB	AB	AB	AB	AB	AB	AB	AB	AB
AX-95074455	Affx-92441394	TGGACAGGAAGAGCCGGTGCTGCCGGGGCGCCGTC[C/T]TCTGTCCGCAGGAAATTTGGGTCAACACTCAACAC	Y	AX-95074455	BA00021389											Partially co-dominant							3A	3A	234.565	3B-	_10479305_23711_533693_2451561-,...,8452449-	3D	AB	AB	AB	AB	AB	AB	AB	AB	AB	AA	AB	AB	AB	AB	AB	AB	AB	AB	AB	AB	AB
AX-95074473	Affx-92486605	TCAGTATTGTGTAGTTCATCCAAGTTGCTCGTGGT[A/G]CCAATTGTGAATTGTGATCGTATGATAGTAATGGG	R	AX-95074473	BA00021444											Co-dominant										6BS	_2964657_3282_149637_972266+,1792568+		AA	BB	BB	BB	BB	BB	BB	BB	BB	BB	BB	BB	BB	BB	BB	BB	BB	BB	BB	BB	BB
AX-94746113	Affx-92250955	CAGGGGTCAACAGCCAAGGAGCTAGAGGTAGACGG[A/C]CGGTGGGGCCGAACGAGATCCTCTAACATAGAGGA	M	AX-94746113	BA00021447											Dominant										6AL	_5802716_11834_195807_3945876+,...,4559628+	6A	AA	AA	AA	AA	AA	AA	AA	AA	AA	AA	AA	AA	AA	AA	AA	AA	AA	AA	AA	AA	AA
AX-94746159	Affx-92419566	AGTTGACAGGGCCCTCTCCCAATTCTTGAAAAGCT[A/G]GTCGAGCCCTCCAAGATGCGGTCTGTTCATTCCCT	R	AX-94746159	BA00021555											Dominant	4A	4A3	59.2136							4AL	_1390645_524_2040	-	BB	BB	BB	BB	BB	BB	BB	BB	BB	BB	AB	AB	AB	BB	BB	BB	BB	BB	BB	BB	BB
AX-94385127	Affx-92542386	GCGCTCTCCGGCCGGATCCTCGAGCTCTCGCCGTC[C/T]GATAGTTGATCAAGCGAGCGGCTTCGTCTTCGTCT	Y	AX-94385127	BA00021585											Dominant							7B	7B2	142.122	7BL	_6481978_1857_12363_505261+,...,1542896-		AA	AA	AA	AA	AA	AA	AB	AA	AA	AA	AA	AA	AA	AA	AA	AA	AA	AA	AA	AA	AA
AX-94385138	Affx-92134524	TCGGTCGTGTGACTGTCTAGCTAGGGAGTTAATTT[A/G]GTTTTGCAGTGATGGCGAAGGGTGCTGGCTACGGG	R	AX-94385138	BA00021624											Co-dominant	6B	6B	70.2258	6B	6B	242.888				6DS	_2062067_12213_421355_197247+,1948921-,709379-		BB	BB	AA	BB	BB	BB	BB	BB	AA	AA	AA	BB	AA	AA	AA	BB	AA	BB	AA	AA	BB
AX-94385143	Affx-92884208	GTTTTCTGAATGGGAAACGTTTCCCTCCAGTC[C/G]ACCGGCCAGGTTTCGGCCGGTCGTGTCGCGTGCAC	S	AX-94385143	BA00021663											Co-dominant										3B-	_10576278_3901_93112_5192302+,...,5737013-		AA	AA	BB	BB	BB	BB	BB	AA	BB	AA	AA	AA	BB	BB	AA	AA	BB	AA	BB	BB	AA
AX-94746210	Affx-92433189	GGCGGACTACGGCCGGAGCGGGGACAACAA[C/G]ACGGCGGAGGACGCGTACCTGTTCCTGGCCAACTG	S	AX-94746210	BA00021718											Co-dominant							2A	2A	534.172	2AS	_5248367_880_4504_2791708+,...,2639709+		AA	BB	AA	AA	AA	AA	AA	-	AA	AA	AA	AA	AA	AA	AA	AA	AA	AA	AA	BB	BB
AX-94385162	Affx-92867100	GTCCCTAGGATGTCAAGTCCATCTTACAATTTGTC[A/G]TTGTTATGCTGTTTATAGCTCATAAGATAATCATG	R	AX-94385162	BA00021759											Co-dominant										2BL	_7945728_11500_319499_741313-,...,7171426-		AA	AA	AA	AA	AA	AA	AA	AA	AA	AA	AA	AA	AA	AA	AA	AA	AA	AA	AA	AA	AA
AX-94746239	Affx-92764690	AATCCACATTTGTTGTTGGAACAGTCTGGTGGGGA[A/G]CTACACTCCACAGTTGACACCATGCAAATGGTCGG	R	AX-94746239	BA00021809											Partially co-dominant										1AS	_3314701_9458_284539_3237075-,...,2277225+		BB	BB	BB	BB	BB	BB	BB	BB	BB	AA	BB	BB	BB	BB	BB	BB	BB	AA	BB	AA	BB
AX-94746252	Affx-92892459	TGTGTGCTTGCTGAGGACTGCGACCAGCCTGATTA[C/T]GTGAAGCTGGTGAAGGCACTGTGTGCTGAGCACAA	Y	AX-94746252	BA00021844											Co-dominant	5B	5B	200.095							5DL	_4468591_8159_329410_833803-,3983187-		AA	AA	AA	AA	AA	AA	AA	AA	AA	AA	BB	AA	AA	AA	AA	AA	AA	AA	AA	AA	AA
AX-95074566	Affx-92518340	TTCATACATTGGACCTGAGCCTATGTGAGCCAGCG[C/T]GTTATTAGCACAGACCAACTTCATTCAGTTCAAAG	Y	AX-95074566	BA00021856	BS00091871_51	BS00091871	BS00091871	Validated	1B	82.63		0		0	Co-dominant	1B	1B	154.603							1BL	_3851175_13903_484643_1818807+,...,832470-		AA	AA	AA	AA	AA	AA	AA	AA	AA	AA	BB	AA	BB	AA	AA	AA	AA	AA	AA	AA	AA
AX-94385199	Affx-92417954	GACGTGCTGATGGGGGCCAACCGCAACGGCGACGT[C/G]CGGGAGGTCAACCGCAAGTACTTCGACCGCGACGT	S	AX-94385199	BA00021934											Dominant	5D	5D	136.671							5BL	_10891930_7750_75635_8683354-,...,5994127-		AA	AA	AA	AA	AB	AA	AA	AA	AA	AA	AA	AA	AA	AA	AA	AA	AA	AA	AA	AB	AA
AX-94746298	Affx-92169692	TGCAGGCCATCATTGGCATTTCTCTGCTGGAGATC[C/T]TATCCAAGCATTCCTCCGATGAGATTTACCTCGGG	Y	AX-94746298	BA00021958											Co-dominant							5B	5B	578.015	5BL	_10819444_16186_526483_2963604+,...,7075935+		BB	AA	BB	BB	BB	BB	BB	BB	AA	BB	BB	BB	BB	BB	BB	BB	BB	BB	AA	BB	BB
AX-94553114	Affx-92831860	AGCCTCCTCGTCAACTACTGCGGCAAGAACGTCCC[C/G]TCCGGCTTCCAGTGCCCCCGCTAGAAGAGAAGACC	S	AX-94553114	BA00022032											Dominant	4D	4D	144.905							4BL	_6982387_5431_37259_2178982+,...,3201469-		BB	BB	BB	BB	BB	BB	BB	AB	BB	BB	BB	AB	BB	BB	BB	BB	AB	BB	BB	BB	BB
AX-95074608	Affx-92871242	ATGTATGTATCCATTGATATGGTTGACACTCACCG[C/T]AGTTAATTGTTCCTCCACATTATATATGTACCAAT	Y	AX-95074608	BA00022057											Dominant										1BS	_3432151_7100_319344_985001+,...,2398983+		AA	AA	AA	AA	AA	AA	AA	AA	AA	AB	AA	AA	AA	AA	AA	AA	AA	AB	AA	AA	AA
AX-94385215	Affx-92627909	ATAATTCATCTGCAATTACACTGAGAAGACTTGTC[A/G]GAATTTCCATGAGAATGAAGCATTGGCAAGTGAAG	R	AX-94385215	BA00022060											Co-dominant							3D	3D	330.053	3DL	_6955009_4121_23046_6855516+,...,6816309-		AA	AA	AA	AA	AA	AA	BB	AA	AA	AA	AA	AA	AA	AA	AA	AA	AA	BB	AA	AA	AA
AX-94746338	Affx-92702814	CTGAGCGTACTCCTGGTATTTGCCGTACTCTGACG[C/T]TGGGAAACTGCTTGGTGCGACTGTTGGGCTGTTCC	Y	AX-94746338	BA00022069											Partially co-dominant										5AL	_630370_11608_184048	-	AA	BB	AA	BB	AA	BB	BB	AA	BB	AA	BB	BB	BB	AA	BB	BB	BB	AA	AA	BB	AA
AX-94385234	Affx-92855786	ACACGGTCCGCGGGCTACCCAAACCGGACTTCGTC[A/G]TTGCGGGAAATTCGTATTCATCACTCGTTGCGACA	R	AX-94385234	BA00022157											Dominant										3DS	_2555208_1592_11286_333039-,466006-,2445225+	3D	AA	AA	AB	AB	AA	AA	AA	AA	AA	AA	AA	AB	AA	AB	AB	AA	AB	AA	AA	AA	AA
AX-94385259	Affx-92715365	AGCTATTTCTCAAGGAGAGATTAAAGGGGCAGTGC[C/T]TAATTCAGTAGAAGGTCTAGCGATGATTTAATTGA	Y	AX-94385259	BA00022259											Co-dominant										5DS	_2765802_9051_626507_1953020-,...,12487+		AA	AA	AA	AA	AA	AA	AA	AA	AA	AA	AA	AA	AA	AA	AA	AA	AA	AA	AA	AA	AA
AX-94553168	Affx-92097822	AGGTGCAGAATGGCGTGGCTTAAGGAGAGACATAG[A/C]GATATCATGAAAATTAACCAGTTCCTTTCCAAAGA	M	AX-94553168	BA00022261											Dominant	4B	4B	16058.5							4DL	_14369073_8004_279073_6047594+,...,8712303+	-	AA	AA	AA	AB	AB	AA	AA	AA	AA	-	AB	AB	AA	AB	AA	AA	AA	AB	AB	AA	AA
AX-94746402	Affx-92261586	AGGAGGAGCTTTAGTAGGAGACCTGAATGACGGTT[G/T]CCCAGGGTTCCCCAAGAAAGATCGCCGCAGAAGGT	K	AX-94746402	BA00022272											Partially co-dominant										2DL	_3879588_235_510	7B	BB	BB	BB	BB	BB	BB	AB	BB	BB	BB	BB	BB	BB	BB	BB	BB	BB	AA	BB	BB	BB
AX-94746427	Affx-92182805	AAGTTTGTTAGCACAAATGGCCATAACAATTTTCC[A/C]TTTTTAAGCACGGATGTAAGAGCTCTGCTCATTCA	M	AX-94746427	BA00022339											Co-dominant										1BS	_3481555_8245_371354_3401042+,...,92932+		BB	AA	AA	AA	AA	AA	AA	AA	AA	AA	AA	AA	AA	AA	AA	AA	AA	AA	AA	AA	AA
AX-94746462	Affx-92259483	GACCGACCTGATCAGCATGGGCATGGAGAGCGGCA[A/C]GTCGCGGCTGAACCCGGCCAAGTACAGGGTGGTCA	M	AX-94746462	BA00022430											Co-dominant										3DL	_6934551_6517_57915_5032447+,...,6841717-	3A	BB	BB	BB	BB	BB	BB	BB	BB	BB	BB	BB	BB	BB	BB	BB	BB	BB	BB	BB	BB	BB
AX-94746467	Affx-92635780	GATCAGAAGGAAATGTGGCGTCGTCAACTCACACT[A/G]AACCTATTGACCCGTTTCACGTCATAACAAGTTTT	R	AX-94746467	BA00022444											Dominant							6D	6D	187.588	6DL	_3224633_5488_142173_350346+,...,2433533-		AB	AB	AB	AB	AB	AB	AB	AB	AB	AB	AB	AB	AB	AB	AB	AB	AB	AB	AB	AB	AB
AX-94746475	Affx-92401621	CAATGCAGGAATACATCATACACCAGGACTGATCC[A/C]ACTCCCTCAGCTGGGAGTGCAGGTCTCCACCTTTT	M	AX-94746475	BA00022459											Dominant										7BS	_2631141_1588_12259		AA	AA	AA	AA	AA	AA	AA	AA	AA	AA	AA	AA	AA	AA	AA	AA	AA	AA	AA	AA	AA
AX-94746478	Affx-92208015	CGCAGGTGTCACCGGCAAGAAAGCTTAGTGATCAA[C/T]GTCTCTTCGCTCTGCTGATGTTGTCTACACATTTT	Y	AX-94746478	BA00022469	BS00006033_51										Co-dominant	1B	1B	139.741	1B	1B	144.516				1DL	_865773_3216_40584		AA	AA	AA	AA	AA	AA	AA	AA	AA	AA	BB	AA	BB	AA	AA	AA	AA	AA	AA	AA	AA
AX-94746482	Affx-92833901	GATGACCGCGAGCGCGCCGCCATGGGATGCTTCTT[C/T]GACCGTTTCTTCTTCTTCATCAGCCTGGGCACACT	Y	AX-94746482	BA00022480											Dominant										5BL	_3151662_276_682		AA	AA	AA	AA	AA	AA	AA	AA	AA	AA	AA	AA	AA	AB	AB	AA	AA	AA	AB	AA	-
AX-94385307	Affx-92912211	CAACCTCGACAGATAGGACTCAATTCTTTGTTTAG[A/G]TGCATTGTTAACTACACGAGGGCGCTTGCATTTTG	R	AX-94385307	BA00022484											Dominant							1A	1A	200.051	1DL	_720554_5763_146643	-	AA	AA	AA	AA	AB	AA	AA	AA	AA	AA	AA	AA	AA	AA	AA	AA	AA	AA	AA	AA	AA
AX-94385310	Affx-92474193	GGCCTTTTTCGAGTCCATTCTGGGAAACAAGAACT[A/C]CTCCGAGTGGGGTGATTTGGTGGATTATGTTGAAT	M	AX-94385310	BA00022506											Dominant										5BL	_9961767_304_808		AB	AB	BB	BB	BB	BB	BB	BB	BB	BB	BB	BB	BB	BB	BB	AB	BB	BB	BB	BB	AB
AX-94385316	Affx-92446228	TGCAAGAGATTGTTTGTGATTGTGCGGTAGGTGAT[C/G]GCAAAGTGCATTATGTTTGATGCCATAATGTTTGA	S	AX-94385316	BA00022531											Dominant				5B	5B2	138.931				5BL	_7833867_211_707		AB	BB	AB	BB	AB	BB	BB	BB	BB	AB	BB	BB	BB	BB	BB	BB	AB	AB	BB	AB	BB
AX-94385317	Affx-92864352	CCTAAGACATGAAGATAATACTTCATCCATGGAAG[G/T]GAGCTGAACATTTACTTCCTCGAGCTCAAGATCAT	K	AX-94385317	BA00022534	IACX6496										Co-dominant										5DS	_374094_13613_1231439		BB	AA	AA	BB	BB	BB	AA	AA	BB	AA	AA	AA	BB	BB	BB	BB	BB	AA	BB	AA	BB
AX-94385320	Affx-92859506	GGCCAAGGCATTAAATGGAGGGACTTCTTGATGGA[C/T]GACGCCGTGCAGAAGAGGTTGGCAGATGATTTCGT	Y	AX-94385320	BA00022544											Dominant							2A	2A	612.354	2DS	_5333594_6546_1230175_1292145-,...,1917145-		AB	BB	AB	BB	AB	BB	BB	AB	BB	BB	BB	BB	BB	BB	BB	BB	BB	BB	BB	BB	BB
AX-95074703	Affx-92942693	AGCGATGGATGTTGCGCTGAAAGTTCTCCGTGCTG[C/T]AGATAGGTGGGTGGCTATGCGAACCCTAAAGGCAG	Y	AX-95074703	BA00022551											Dominant	4B	4B	12853.8				4B	4B	356.365	4BS	_4935305_8640_210090_3752761-,...,1417650+		AB	AA	AB	AB	AA	AA	AA	AA	AB	AB	AB	AB	AA	AB	AA	AA	AA	AB	AB	AA	AA
AX-94746513	Affx-92948616	CCTTCCGAGACGAAAGCATTCTTCCTATTCTGTGC[C/T]TAGCAGACCACTCACTGTATCAATCAATAAGCGAG	Y	AX-94746513	BA00022561											Co-dominant										2AL	_6405413_6473_82438_4791946-,...,4722995-		AA	AA	AA	AA	AA	AA	AA	AA	AA	AA	AA	AA	AA	AA	AA	AA	AA	AA	AA	AA	AA
AX-95074706	Affx-92358636	AAGACATTATACCACCACGATCCAAGTGTAATGTC[A/G]AAATAACAATGCAACCGCAGGCCAAGGCACCGAGA	R	AX-95074706	BA00022563											Dominant										7DL	_3326955_17025_402954_635650-,...,1079830+		AB	AB	AA	AA	AA	AA	AA	AA	AA	AA	AA	AA	AB	AA	AA	AA	AA	AA	AB	AA	AA
AX-94553221	Affx-92564404	AATTTGATTACAAGAAAGTAACATGTGATGGTAAC[A/G]TCGCTGTCTCGACATCGCAAGAACAGAAGAAAAAA	R	AX-94553221	BA00022590	Ra_c5515_1723										Dominant				3A	3A	105.224				3DL	_6951782_8658_77865_6813798-,6821654-,5378319+	3A	AB	BB	BB	BB	AB	BB	BB	AB	BB	BB	BB	BB	BB	BB	BB	BB	BB	BB	BB	BB	BB
AX-94385333	Affx-92286792	TCCTGCCTCGCAATGGGCCCATATTTGAAATTGAT[G/T]AAGTGGTTCGGAGCAATGCAGCTGTGGTTGAAGCA	K	AX-94385333	BA00022602											Co-dominant				7A	7A	292.831				7DL	_3379707_2129_38791_2793363+,3310356+,2866980-	7A	BB	AA	BB	BB	BB	AA	BB	AA	BB	BB	BB	BB	BB	AA	AA	BB	BB	BB	AA	BB	BB
AX-94385341	Affx-92891268	TTCATCCTACGACAGACATGATTTATATTTGTTGA[C/T]TGTCTGTTGTAGGTTGCAGGAGGCATAGATGCCCT	Y	AX-94385341	BA00022641											Dominant										6AL	_5832610_21298_449765_5715683+,...,5541834-		AA	AA	AA	AA	AA	AA	AB	AA	AA	AA	AA	AA	AA	AA	AA	AA	AA	AA	AA	AA	AA
AX-95074729	Affx-92412027	TGCCTCCAGGTGTTTCAGCTGATGAGGCAGTCAGC[A/G]TGCAGGCCTAATGACATCACATTTGCCACTATCTT	R	AX-95074729	BA00022651											Co-dominant	7A	7A2	195.041				7A	7A	827.083	7DL	_3325890_17988_738823_593900+,...,3198711-		AA	AA	AA	BB	AA	AA	BB	AA	AA	AA	AA	AA	AA	BB	AA	AA	AA	AA	AA	AA	AA
AX-94385349	Affx-92407514	TTCTCTAATACAACATCGCAGTACAATGACCAATA[A/C]TATGATCAATCGATATGCAGGGTTCCATTCCTAAC	M	AX-94385349	BA00022686											Dominant							6B	6B	306.38	6BL	_4335220_4895_195496_2508813+,...,235395-	-	AA	AA	AA	AA	AA	AA	AB	AA	AA	AA	AA	AA	AA	-	AA	AA	AA	AA	AA	AA	AA
AX-95074739	Affx-92760680	CTCGGCGACACCGGCATCGACCTCATCATGGACGT[C/G]GGCAACGGCAACCTTTCCGCCCTCGCCTCCGACCC	S	AX-95074739	BA00022709											Dominant	3B	3B	137.161				3B	3B	257.407	3B-	_10397959_20761_337915_138986-,...,10340451+		AA	AA	AA	AA	AA	AA	AA	AA	AA	AA	AB	AA	AA	AA	AA	AA	AA	AA	AA	AA	AA
AX-94553240	Affx-92956748	TGGAATCAGGGGGCATAGTCAGGAATTACATAGCA[A/G]AATTACACAGTAAAACTACGGCACTTAAACTGCAT	R	AX-94553240	BA00022711											Co-dominant										6DS	_2079840_16996_807560_751167+,1735965-,331123-	5A	AA	BB	AA	BB	BB	AA	BB	BB	BB	BB	AA	AA	BB	BB	AA	BB	BB	AA	BB	BB	BB
AX-94385355	Affx-92345541	AAAGATGATAAGATCATTGCAGTCTGCGTTGATGA[C/T]CCCGAGTACCGTCATTTCAATGACCTTAAGGAGCT	Y	AX-94385355	BA00022718											Co-dominant										5BL	_10764329_325_1097_7904136-,8742383-	1B	AA	AA	AA	AA	AA	AA	AA	AA	AA	AA	AA	AA	AA	AA	AA	AA	AA	BB	AA	AA	AA
AX-94737712	Affx-92695862	GGCATCAGGAGGCAGTGCAAGTACTCGAGGATGTG[C/G]ATGACGACAAGGCGGTTGCCCGAGCT	S	AX-94737712	BA00022771											Co-dominant	1A	1A	41.1191							1AL	_3904263_17458_926925_1265922+,...,2520728-	1A	BB	BB	BB	AA	AA	BB	BB	AA	AA	BB	BB	BB	BB	AA	AA	BB	AA	BB	AA	AA	BB
AX-95074753	Affx-92831144	TGCGGATGCTGCGCCTTCAGAAACGCCCGCCGCTC[C/T]GTCTCCGAGTACCCATACGGGGTAAACCGCATGTC	Y	AX-95074753	BA00022779											Partially co-dominant										1DS	_1914445_14374_1156489_1872828+,...,879384-		BB	BB	BB	BB	BB	BB	BB	BB	BB	AA	BB	BB	BB	BB	BB	BB	BB	AA	BB	AA	BB
AX-94746612	Affx-92740776	CTTTCCAAAGCAATCACAAATCTTGCATTCTTTGT[A/C]TGGACACATGAGTTAGTTCCACTGGACATTGTGCT	M	AX-94746612	BA00022844	wsnp_Ra_c35443_43984445										Co-dominant										6AL	_5832756_9953_221155_5717021-,...,1006889-		BB	AA	BB	BB	BB	BB	AA	BB	AA	AA	BB	BB	BB	BB	BB	BB	BB	AA	AA	BB	BB
AX-94385392	Affx-88568422	CCATCCACTTCAACTATGTTGCAGGTCCTGGTCTC[C/T]ATTCAAGCCTTGGTGCTGAATGCTAAACCTTATTT	Y	AX-94385392	BA00022945	Excalibur_c10219_352										Co-dominant				3B	3B	318.62				3DL	_3936099_1779_12934		AA	AA	BB	BB	BB	AA	AA	AA	BB	AA	AA	BB	AA	AA	AA	AA	BB	AA	AA	BB	BB
AX-94385394	Affx-92680010	ATATGTCTCGATACCCACAAGAACAACTCTACCTC[A/G]CGTCCTTCCATGTCCAATACACTAAGCTTTTGGTG	R	AX-94385394	BA00022951											Partially co-dominant	7B	7B	289.199	7B	7B	77.626				7BL	_6740607_13529_177077_6492737+,...,2237806+	7B	BB	AB	AB	AA	BB	BB	BB	BB	AA	BB	AB	AB	BB	BB	BB	BB	AB	BB	AA	AB	AB
AX-95074793	Affx-92193100	CTGCTGTTTTCTACTGTATCATACTAGATTCAGAT[C/T]ACCCTACCTTGTAATATCATATGATCTGCTTCCCA	Y	AX-95074793	BA00022969											Dominant										3AL	_2052298_1608_8826		BB	BB	BB	BB	BB	BB	BB	BB	BB	AB	BB	BB	BB	BB	BB	BB	BB	BB	BB	BB	BB
AX-94746667	Affx-92419975	GGCCTGCAGCTCTTTACCTCGTCCCTCTACCTCGC[C/T]GACCTCGTCTCCACCCTCTTCGCGTCCTACACCAC	Y	AX-94746667	BA00022980											Co-dominant										6AL	_5809133_4185_76749_4367053+,...,4556824-		BB	BB	AA	BB	AA	BB	AA	BB	BB	AA	AA	AA	BB	BB	BB	BB	BB	AA	BB	BB	BB
AX-94553302	Affx-92882396	GTGGTCAGCAACGATTTCGTCTGATCCGTTACTGG[G/T]CGGATGTTGATGGGGTGGTGTGGGGTGAGGTTCAA	K	AX-94553302	BA00022985											Dominant										5BL	_10487586_372_1312	-	AB	AA	AA	AA	AA	AA	AB	AA	AA	AB	AB	AA	AA	AA	AA	AA	AA	AB	AA	AA	AA
AX-95074796	Affx-92798124	GTCAGGCCCGGATGCTGAATAACATCTCCTATTAT[A/T]GCTATAACACCACCACTCGGGATATGGACCGCGAC	W	AX-95074796	BA00022991											Co-dominant							4B	4B2	0	4DS	_2324750_1420_29564_2267214-,...,650079+		BB	BB	AA	BB	BB	BB	BB	BB	BB	BB	BB	BB	AA	AA	AA	BB	BB	AA	AA	BB	BB
AX-95074798	Affx-92560649	ATATCATGGAATGTGTATAGTCAGAGTGTAAGCGC[A/G]GTGGAGGCCATCGTCTCAAGAATATACTCATTGTA	R	AX-95074798	BA00023001	BS00036878_51										Co-dominant							6A	6A	335.031	6AL	_5832907_6928_233155_5718433-,...,5695555-	6A	BB	BB	BB	BB	AA	AA	BB	BB	AA	BB	BB	AA	AA	AA	AA	AA	AA	AA	AA	AA	BB
AX-94746677	Affx-92778505	TTTGTTGTTGAGCGATTAGGAGTGATGCTGTCATA[C/T]GTGTATTGACGTCCCCTTGGGGTTCAGAACATTCA	Y	AX-94746677	BA00023015											Partially co-dominant										3DS	_568996_994_6284	-	AB	AB	AB	AB	AB	AB	AB	AB	AB	AB	AB	AB	AB	AB	AB	AB	AB	AB	AB	AB	AB
AX-94553323	Affx-92327148	ACAATGGAGCAAGTGGTGAAGATACTAGAAGCAGA[C/T]TCAGCACCAGGGCCTTTAATCATTCCGGACAGGCC	Y	AX-94553323	BA00023058											Co-dominant							4D	4D	317.953	4DS	_2324977_14251_593548_2268169+,...,1030743+		BB	BB	BB	BB	BB	BB	BB	BB	BB	BB	BB	BB	BB	BB	BB	BB	BB	BB	BB	BB	BB
AX-94746702	Affx-92939507	CGAAGCCGGCATCGAGGAATGGGTTTGGCACAGGC[C/T]GTGGGTGCGATGGTGGTCCGAAGGGATTTGGTTGC	Y	AX-94746702	BA00023088											Co-dominant	3B	3B	241.991							3B-	_10483192_2162_50387_2559957+,...,10351583+		AA	AA	AA	AA	AA	AA	BB	AA	AA	AA	-	AA	AA	AA	BB	AA	AA	AA	AA	AA	AA
AX-95074821	Affx-92238524	ACCATTCTTGCGCAACTCAATGTGGGCAAGGCACG[A/G]CTGCGAAAGATCATAATGGAGGAACCACGTCAGTC	R	AX-95074821	BA00023105											Co-dominant										1DS	_1914096_19027_1181371_1871673-,...,1187749-	-	AA	AA	AA	AA	AA	AA	AA	AA	AA	BB	AA	AA	AA	AA	AA	AA	AA	BB	AA	BB	AA
AX-94385416	Affx-92964249	TCCTTGAATATGTAGGAATACTGCGTCAAGATAAA[A/C]GATCGAGTTGAGCATACTGCGATGTTTTGACAGGA	M	AX-94385416	BA00023126											Dominant										2DS	_5326365_6823_319964_760694+,...,959133-		BB	AB	BB	BB	BB	BB	BB	AB	BB	BB	BB	BB	BB	BB	BB	BB	BB	BB	BB	BB	BB
AX-94553335	Affx-92509771	AAAATCCCTGGACTCAGCAATCGCAATCCTAGGGG[A/T]TCCTCCCTTAACTTGTACAGTTGAAAGAAACATCA	W	AX-94553335	BA00023127											Dominant										2BL	_1810970_12670_450951		AB	AB	AB	AB	AB	AB	AB	AB	AB	BB	AB	AB	AB	AB	AB	AB	AB	BB	AB	AB	AB
AX-94553340	Affx-92871239	CGAGCATACGAAACTTTTGAGGCAATGAAAGAAAA[C/G]TTTGGACTTACGCCTGACATACATTCGTACAATGC	S	AX-94553340	BA00023147											Co-dominant							2B	2B	628.73	2DS	_5389156_8292_244734_5301184+,2630252+,5304287+	2B	BB	BB	BB	BB	BB	BB	BB	AA	BB	BB	AA	BB	BB	BB	BB	BB	BB	AA	BB	BB	BB
AX-94746723	Affx-92288664	TAATTGAGGTACTAAATGACGGTCTTCTGAAGTTG[A/G]TACATAATGGTAGTTTGGAAATTACGCAGCTGGTA	R	AX-94746723	BA00023149	wsnp_Ex_c58274_59638884										Co-dominant										2BL	_8073053_13228_249521_7306952+,...,2293782+	2B	AA	AA	AA	AA	AA	BB	AA	AA	AA	BB	AA	AA	AA	AA	AA	AA	AA	BB	AA	AA	AA
AX-94553348	Affx-92555604	GTTTCTGCGACATTTCTTACCCTCCTGACTCCGAC[A/G]CTGTACGAGCGCCAACTACAATCAAGTTCTCGGTA	R	AX-94553348	BA00023179											Co-dominant										1BL	_3849899_8897_117736_1778751+,...,2509709+		BB	BB	BB	AA	AA	AA	AA	BB	BB	BB	BB	BB	BB	BB	AA	BB	BB	BB	BB	BB	-
AX-95074843	Affx-92326401	AGTATGGCAGAAGACCGGTGTCCCCTGAAACCCAG[A/G]AACTGATGTGTAACGAGCAAGATCGACTTTTCCTG	R	AX-95074843	BA00023186											Co-dominant	2A	2A2	176.596				2A	2A	539.348	2DS	_5333035_4299_183947_1250728-,...,2066094-		BB	AA	BB	BB	AA	BB	BB	BB	BB	BB	AA	BB	BB	BB	BB	BB	BB	BB	BB	BB	AA
AX-94746756	Affx-92519263	GTTCCTACTCTCAAGACCTTCTCTCTGCGAGCGTA[C/T]GACCAAAAGCAGGTGATCATTGCGGGTGGGGACCA	Y	AX-94746756	BA00023240	BS00011445_51	BS00011445	BS00011445	Validated	6A	0		0		0	Co-dominant										2BL	_7948326_23528_719085_871545+,...,3654217+	6A	AA	AA	BB	BB	AA	AA	AA	AA	AA	AA	AA	AA	AA	BB	AA	AA	AA	AA	AA	AA	BB
AX-95074854	Affx-92316805	GTGACAAAATGCAGGCGCTGGTAGCGTTTTCCCCT[C/G]CCATGCTCCTCATCTGGCTTCTTTCGGGGCTTCCA	S	AX-95074854	BA00023243											Partially co-dominant	5B	5B	89.8176	5B	5B	151.977				5BL	_10899750_8207_94823_9310624+,...,5703828+		BB	BB	BB	BB	BB	AB	AA	AA	AA	BB	BB	BB	BB	BB	BB	BB	BB	BB	AA	BB	BB
AX-95074858	Affx-92685396	TCGCCTACTCAGGAGATCTCCTACGCCAGATATTC[A/C]CCTGAGCCAAGAACGATCTCCATTATGTTTTACGA	M	AX-95074858	BA00023267											Dominant										7AL	_4433628_6017_90005_253405+,...,4118125-		AA	AB	AB	AA	AB	AB	AB	AA	AB	AA	AA	AA	AA	AB	AA	AA	AA	AA	AB	AA	AA
AX-94746769	Affx-92372326	GGTTTTCTACAAGACTAGGGCAACCGTTGCCAAGC[C/T]ACCCACAGGGAGCAGCTACAACATTGACAGTGCAG	Y	AX-94746769	BA00023285											Co-dominant							7B	7B	1004.84	7DL	_3391524_11102_326439_3283945+,...,1965517+		BB	BB	BB	BB	BB	BB	BB	BB	BB	AA	BB	BB	BB	BB	AA	BB	BB	AA	BB	BB	BB
AX-94746774	Affx-88732389	ATTGTCCTTATTTAGCAAAAACAAGGTTTCTCTAC[A/G]ATTCTCGGGATATTCTGGAGACAAATGATTGCCTT	R	AX-94746774	BA00023300	BS00063608_51										Co-dominant	6B	6B	70.2258	6B	6B	249.24				6AS	_4375655_23267_674517_1870147+,...,372522+	-	AA	BB	AA	AA	AA	BB	AA	BB	BB	AA	AA	BB	AA	BB	AA	BB	AA	BB	BB	AA	BB
AX-94385449	Affx-92432039	ATCTGATCGTTAGAGATTGTTTCAGCTAGTGGTTC[A/G]CAAGCAACCGGAACTTTCGCCTCTTTCACCTCATC	R	AX-94385449	BA00023306											Dominant										5BL	_10748751_551_1510_4616355-,4938715+,9883646-	1B	AA	AB	AA	AA	AB	AA	AA	AB	AB	AB	AB	AB	AA	AA	AA	AA	AB	AB	AA	AB	AB
AX-94553373	Affx-92836545	AAATAATGGATGTCTGCCTGGGGTTGCAACCATGG[C/T]AGTGAATAAAAAGACTTTGGGATCAAGCTATCTGA	Y	AX-94553373	BA00023326											Co-dominant							7B	7B	645.548	7BS	_3162409_6318_63485_3011645+,...,2303790-	7B	BB	BB	AA	BB	AA	BB	AA	BB	AA	AA	BB	BB	BB	BB	BB	BB	BB	AA	AA	BB	BB
AX-94385458	Affx-92740349	ACGATGAACCTGAATGTCAACTTTATGAGCGTTGG[C/G]AGGATTGCTCCTGGGAAGCAGGCCATCATGGCCAT	S	AX-94385458	BA00023375											Co-dominant										7BL	_6718573_4769_37342_5339039+,...,6539905-		BB	BB	BB	BB	BB	BB	BB	BB	BB	AA	BB	BB	BB	BB	BB	BB	BB	BB	BB	BB	BB
AX-94553389	Affx-92688786	GGCTGTGTTAAAGGAAAAAATTATTAGGATAATAG[A/G]AACTGTTGGGATAATTTCTTTCTATAGTGGATGAA	R	AX-94553389	BA00023386											Co-dominant										4BL	_7037578_2198_31504_6891930+,6907980+		AA	AA	BB	BB	BB	AA	AA	AA	AA	BB	BB	BB	AA	BB	AA	AA	AA	BB	BB	AA	AA
AX-94746812	Affx-92148226	TTGCTCGAACACCTCAATTGCACGATCGACAAGCC[C/T]TTTTTGGCACAGGGAATTGATTAGTATATTGAATG	Y	AX-94746812	BA00023412											Dominant							3B	3B	226.709	3DL	_6936797_6433_51800_5272117+,...,2669548+	3D	AA	AA	AA	AA	AA	AA	AB	AA	AA	AB	AB	AA	AA	AA	AA	AA	AA	AB	AA	AA	AA
AX-94553397	Affx-92771158	ACTACCTGAGGCACCAGGCGATGCAGATTGTTTCG[A/G]CAAGGCTTAGCCGTGCTGAGCCTCCTCTGCGCAGG	R	AX-94553397	BA00023430											Co-dominant				1B	1B2	18.6427				1DL	_2238376_5610_94553_522679+,2214997+,2203465+	6B	BB	BB	BB	AA	BB	BB	BB	BB	AA	BB	BB	BB	BB	BB	BB	BB	BB	BB	AA	BB	BB
AX-94746825	Affx-92943996	ATGAATCCAGCCAAGTACAGGGAATTTGCTTTCAG[A/C]GAATTCATGGAGGCATATGACGCGGCCGACGCCAG	M	AX-94746825	BA00023445											Dominant										6DS	_2086158_9969_290984_950174-,...,845271-	-	AB	AA	AA	AA	AB	AA	AB	AA	AA	AB	AA	AA	AA	AA	AA	AA	AA	AB	AB	AB	AA
AX-95074898	Affx-92642727	GGCAAATGGACGGATACACTGCAGATGAGCTGGTT[C/T]CATCTGAAGTCATCGAGCAGGCAGAGTCAAGGGAT	Y	AX-95074898	BA00023446											Co-dominant				6A	6A	42.0714	6A	6A	422.714	6AS	_4388989_10786_336779_2504141-,...,1105375+		BB	BB	AA	BB	BB	BB	BB	AA	BB	BB	BB	BB	BB	BB	BB	BB	BB	BB	BB	BB	AA
AX-94746834	Affx-92671002	CACGGGATCTGCAGGGGTCCTCCATTGCTGCTCGT[C/T]GTATCGGCGGGATGCCGGTGATGGAGCGGGTCCAA	Y	AX-94746834	BA00023464											Dominant										6AS	_4403439_1360_11069_3195089+,...,1468264+		AB	AB	AB	AB	AB	AB	AB	AB	AB	AB	AB	AB	AB	AB	AB	AB	AB	AB	AB	AB	AB
AX-94385473	Affx-92404782	AATGCCGTGCTCGGGCAATTCGAGCACTGCCTCGT[C/G]GACCGACGCTGCGCCACAAGCACCCACCTATTCTC	S	AX-94385473	BA00023477											Dominant										2AS	_5306510_17847_587956_5164129-,...,1196691-		AA	AA	AA	AA	AA	AA	AA	AA	AA	AA	AB	AB	AA	AA	AA	AA	AA	AA	AB	AA	AA
AX-94746844	Affx-92426265	GCCACGGACCTCCAGAAGCATGCCACGGACATCCA[A/G]AAGCACGGGGTCGAGCTGTACAAGCTGGCCAAGAA	R	AX-94746844	BA00023488											Partially co-dominant										1BS	_3439528_23970_647809_1347513-,...,1021422-		BB	BB	BB	BB	BB	BB	BB	BB	BB	-	BB	BB	BB	BB	BB	BB	BB	AB	BB	AB	BB
AX-94746877	Affx-92372851	CATCCGGGTTGCAAATGCTCTGATGAAAGCATACG[C/T]TACAGAGGGTATGCTTGACAAGGCCATTGCTCTCA	Y	AX-94746877	BA00023596											Dominant										7AS	_4246660_1715_27426_4060383+,3635790+,1932092+		BB	BB	BB	BB	AB	AB	AB	AB	AB	BB	AB	AB	AB	BB	AB	BB	BB	AB	AB	AB	BB
AX-94385493	Affx-92380651	AAGGACCTCTCCGAGGAGGAGGTCATCACGCTCCG[A/T]AAGGAGGTCACCAAGTACATGATTGAAGGAGACCT	W	AX-94385493	BA00023602											Dominant										4AL	_7032976_9133_127046_2652721+,6971802-		BB	BB	BB	BB	BB	BB	BB	BB	BB	BB	BB	BB	BB	BB	BB	BB	BB	BB	BB	BB	BB
AX-95074936	Affx-92572754	TTTCATATTGAACACATAACACTCTGACTGCCAGC[C/T]TCAGAGTTGATGCATCCATTTCCAGCTCCAAGCAC	Y	AX-95074936	BA00023622											Dominant										4AL	_1480299_215_551	1D	AA	AA	AA	AA	AA	AA	AA	AA	AA	-	AA	AA	AA	AA	AA	AA	AA	-	AA	AB	AA
AX-94746891	Affx-92297592	TGGCAGCGAATTCAACAATATGCTTGTCTGAGCTT[A/C]CCCCTTCTTGCATTGCCTCCTTGGCCTTTTGCATC	M	AX-94746891	BA00023638											Dominant										2DS	_5356097_1184_31132_2931293+,4268407-	-	AB	BB	BB	AB	BB	AB	BB	BB	BB	BB	BB	BB	BB	BB	BB	BB	BB	BB	BB	BB	BB
AX-95074942	Affx-92289769	CGTTGATCCTCCTCCTCTGTTGGCCGTCTCACTTA[G/T]CACGCGGCCATGCTCTAGCTGTCTCACCGGGCGAG	K	AX-95074942	BA00023647											Dominant							7B	7B3	453.804	7AL	_4464787_7503_93167_1324746+,...,1229899+	-	BB	BB	BB	BB	BB	BB	AB	BB	BB	BB	BB	BB	BB	BB	BB	BB	BB	BB	BB	BB	BB
AX-94385510	Affx-92328851	CTATTGATCAGTTGGCAGCTCGAAGCAACCAATGC[A/G]GTAAACATCATTGTGGACAACCAGTTGAGAATTAT	R	AX-94385510	BA00023677											Dominant							3D	3D	550.53	3DL	_6802285_7485_89347_105114+,1719574+	3D	AA	AA	AA	AA	AA	AA	AA	AA	AA	AA	AA	AA	AA	AA	AA	AA	AA	AA	AA	AA	AA
AX-94385515	Affx-92688399	AGGGACCTGTCTCACCCGACGCTCAAAGGGCTCCC[C/T]GTCAGCCGTCTGCAGAATGCGGTGAGATGCGTCAC	Y	AX-94385515	BA00023705	BS00022525_51	BS00022525	BS00022525	Validated		0		0		0	Partially co-dominant										5BS	_2272737_20847_854108_1429212-,...,2227848+		BB	AA	AA	BB	BB	BB	AA	BB	BB	AA	AA	BB	AA	BB	BB	AA	BB	AA	BB	BB	BB
AX-94553472	Affx-92945126	CACAATACTCACTTTTCCTCATGAGGGAAGTAGAG[C/G]TCATGGAGCAGAAGCTGTTGTGTTGTCGAGCCCCA	S	AX-94553472	BA00023726											Co-dominant							7A	7A	486.988	7AS	_4235115_18268_266847_3522223-,...,4051015+		AA	AA	AA	AA	AA	AA	BB	AA	AA	AA	AA	AA	AA	AA	AA	AA	AA	BB	AA	AA	AA
AX-94385518	Affx-88371752	TAATAGGTCTATTTACCATTGGAGCTCCTGGCATG[C/T]GAAGATGCCATGTTGTTGACCCAAGAAAGAGACTA	Y	AX-94385518	BA00023741	BS00066872_51										Co-dominant							6A	6A	657.236	6AS	_4338802_38004_1264114_105171-,...,3067717-	-	AA	BB	AA	AA	AA	AA	AA	AA	BB	AA	BB	BB	BB	BB	BB	BB	BB	AA	AA	AA	BB
AX-94553477	Affx-92781715	ATCAAACTAAAAACATGTAGAGCAATGGTGTTATC[A/G]CTTCTGAGCATGACATAACAGTACAACTACACCAC	R	AX-94553477	BA00023752											Dominant										7DL	_3391692_6152_124241_3284763-,...,3289418+	7D	AA	AA	AA	AA	AA	AA	AA	AA	AA	AA	AA	AA	AA	AA	AA	AA	AA	AA	AA	AA	AA
AX-94746929	Affx-92629785	ACAACATGTACAACATCATGCCGGTGGACCGCAAT[C/T]TGAGCGACCAATGTGTCTACGTTAGCTCATTACGG	Y	AX-94746929	BA00023779											Partially co-dominant	3D	3D2	16.4714							3B-	_10647611_4988_89752_7235334+,...,2579598+	3D	AA	AA	AA	AA	BB	BB	BB	AB	BB	BB	AA	AA	AA	BB	BB	BB	BB	BB	BB	BB	BB
AX-94385532	Affx-92590468	CTGGGAATGCTGCTCGGGATGCAGATCCGCTTCGT[C/T]GGCTTCCAGCATGTTCAGTCTGGGGAACACATGGC	Y	AX-94385532	BA00023828											Dominant							2A	2A	367.479	2DL	_2337234_1040_7320		BB	AB	BB	BB	BB	BB	BB	BB	BB	BB	BB	BB	BB	BB	BB	BB	BB	BB	BB	BB	BB
AX-94553499	Affx-92632438	GTGAAGCACATCTCGACGCGGCCTGAGACGTGGCT[C/T]GATTTCCCACTATTCGTCAGCGAGCGTTATGCAGA	Y	AX-94553499	BA00023830											Co-dominant							1B	1B	566.685	1DL	_2234547_7019_97915_398083+,2214007+,1224530+		AA	AA	AA	AA	AA	BB	-	AA	BB	BB	AA	AA	AA	BB	AA	AA	BB	AA	BB	BB	AA
AX-94553503	Affx-92517937	GTCGCCTGCAAGGGAAGATAGGGACTGAAACTGTG[C/G]ATGGTTGTGCTCAACGCCACCTGCTTCGGACCAAA	S	AX-94553503	BA00023840											Dominant				6A	6A	16.1924	6A	6A	498.398	6AS	_4401664_13792_372312_3107509+,4325612+	6A	BB	BB	BB	BB	AB	BB	AB	BB	BB	AB	AB	AB	BB	BB	BB	BB	BB	AB	BB	BB	BB
AX-94746949	Affx-92169657	GCGTATCTGATAAGTCTTTCAGGCCACAGAAGGGG[A/G]GAGTTGCTTGTTTCATCTGAACTGGAAACAGCAGA	R	AX-94746949	BA00023853											Partially co-dominant							1A	1A	162.524	1DL	_2247797_6219_99188_832431+,2217183+,949706-	1A	AA	BB	AA	BB	BB	BB	BB	AA	AB	AA	AA	AA	BB	BB	BB	AA	BB	AA	AA	BB	BB
AX-94553510	Affx-92215927	GAAGGGTTCTGTTGATACAGTTCACACCTGCCTGC[C/T]TGTCGTGGAGCAACCAGGTCTGGTTTTGTATGATC	Y	AX-94553510	BA00023873											Partially co-dominant				7A	7A	173.626	7A	7A	458.243	7DS	_3436906_6103_102446		BB	AA	BB	BB	AA	AA	AA	AA	AA	AA	AA	BB	AA	BB	BB	BB	BB	BB	BB	AA	AA
AX-94746957	Affx-92229489	TTGATCGTGCCCGCGGCCGTGTGCAGTCACAAGGA[C/T]TTGGTGCTATTGATGCCGATCGTGCTCGCAGTCGT	Y	AX-94746957	BA00023875											Dominant										6BS	_3020937_3954_40211_2367123-,465502+		AA	AA	AA	AA	AA	AA	AB	AA	AA	AA	AA	AA	AA	AA	AA	AA	AA	AB	AA	AA	AA
AX-95074996	Affx-92162953	TCTATATATCTAGCCGTAATCTTGATCGATCATCG[G/T]AACGATGGAAGGATGAGTGTCATCGATCGATCGAT	K	AX-95074996	BA00023893											Co-dominant	7B	7B	495.507				7B	7B	1004.84	7AL	_4448035_7009_61689_750729+,...,830634+	-	AA	AA	AA	BB	BB	AA	AA	AA	AA	BB	AA	AA	AA	AA	BB	AA	AA	BB	AA	BB	AA
AX-94746977	Affx-92850408	TAAGCGAGGCAGGCATGGCGGCGAAGAAGCCGAGT[A/G]GTGCTATCGACATGGCGGAGCTGGACCCGGTGCTG	R	AX-94746977	BA00023928											Dominant										3B-	_10590208_8841_157600_5584127-,...,4049451+		AB	AA	AA	AA	AA	AA	AB	AA	AA	-	AA	AB	AA	AA	AA	-	AA	AB	AA	AA	AA
AX-94385561	Affx-92260114	TTGTTCTGTTTGTCTTCTGGTAGTAGAGCCTGGGG[G/T]TTTTACCTTATATAAGGAACTAAATGAAACTATCG	K	AX-94385561	BA00023990	BS00078473_51										Dominant										3DL	_6863240_7711_67456_4130207+,...,4294990+	3D	AA	AA	AA	AB	AA	AA	AA	AA	AA	AA	AA	AA	AA	AA	AA	AB	AB	AA	AA	AA	AB
AX-94747010	Affx-92697325	TGACCACGGGTTGATCCGCTTTGCGATAGGATGCA[C/T]CAACCTGCGGAAGCTTGAGCTTCGGAGCTGCTGCT	Y	AX-94747010	BA00024010											Co-dominant										3B-	_10481177_7237_146210_2504760+,...,62097+	3D	BB	AA	BB	BB	BB	BB	AA	BB	BB	AA	BB	BB	BB	BB	BB	AA	BB	AA	BB	BB	BB
AX-95075020	Affx-88450580	GCCGGTGCTGGTGGTGCTGTCGACGAGTCCAAAGC[A/G]CTAGGGCTGCCAGACCTGCCGCTTGTCGGAACCGT	R	AX-95075020	BA00024027	BS00090235_51	BS00090235	BS00090235	Validated		0		0		0	Dominant										2BL	_8081043_9546_329769_7717453-,...,3868476+		AA	AA	AB	AA	AA	AB	AB	AA	AB	AB	AB	AA	AA	AB	AB	AA	AA	AB	AA	AA	AB
AX-95075027	Affx-92846063	AGCAAGCTTGTATACTCCGGTGCAATTATCGAAGT[A/G]TGCATGAGAAAGCTGGTGTTTTATCCAGAAGTCGT	R	AX-95075027	BA00024058											Partially co-dominant							3B	3B	336.122	3AL	_4438099_3623_47766_4015537-,...,650583-		BB	BB	BB	BB	BB	BB	BB	BB	BB	BB	BB	BB	BB	BB	BB	BB	BB	BB	BB	BB	BB
AX-94747031	Affx-92094504	CAGGGTCAGTGTATGGTCCCTGAAGACAAAGTGCA[G/T]AGTGATGAATGAATGCTATAGCAGTTTTCTTGGAT	K	AX-94747031	BA00024066											Dominant				1A	1A	207.326				1BS	_3441457_19355_1174649_1448642+,...,237935+		AA	AA	AA	AA	AA	AA	AA	AA	AA	-	AA	AA	AA	AA	AA	AA	AA	AB	AA	AA	AA
AX-94385575	Affx-92743974	AGAGCAGCAGTCGTCCAATCGGCCTCTCCTTGCCA[C/T]AGGGAGCGTAGATTCGAACATACCAGCCGTCAGGC	Y	AX-94385575	BA00024105	CAP12_c5519_132										Co-dominant										4AL	_7171117_7984_138865_7023404-,801510-,53538+		AA	AA	AA	AA	AA	AA	BB	AA	AA	AA	AA	AA	AA	AA	AA	AA	AA	BB	AA	AA	AA
AX-94747089	Affx-92126351	AAAGTTTTCTGATCATGTCACTTGCTATAGATCAA[C/T]GTATGTAGACGAAGTCAATGGTTTGGAGCACTTTA	Y	AX-94747089	BA00024225	BS00076369_51										Co-dominant							2B	2B	614.945	2BL	_8078156_8981_171082_7572374+,...,3698140+	2B	BB	BB	BB	BB	BB	BB	BB	BB	BB	AA	BB	BB	BB	BB	BB	BB	BB	AA	BB	BB	BB
AX-94747135	Affx-92679172	CTGGTAGCGGCAATGTCGTAACTGAGAGAAACCAT[G/T]TCGTAGGAGCGACAATGTCGTATCCGGGAGGAACA	K	AX-94747135	BA00024361											Partially co-dominant							5D	5D	819.422	5DL	_427338_3259_75207		AA	AA	AA	AA	AB	AA	AA	AA	AA	AB	AA	AA	AA	AA	AA	AA	AA	AA	AB	AA	AA
AX-95075099	Affx-92304195	CTGTTGTAAGCTTGTATTGTAAAGTATGTAGTATA[C/G]CTTGTGCCATCTTCTTGGGAGAGGCTGGCTGTACA	S	AX-95075099	BA00024392											Dominant	5A	5A	199.494							5AL	_2731490_15672_322066_86395-,341881+,2671163-		BB	AB	AB	BB	AB	BB	BB	AB	AB	-	BB	BB	BB	BB	AB	AB	BB	BB	AB	BB	AB
AX-94747151	Affx-92563093	CGATGCAAAGATCGGGAAGTGGATGGTTCGAGACA[C/T]TGCTAAACAGCCACCCTAACATCAGCTCGAACGGC	Y	AX-94747151	BA00024408											Co-dominant							2B	2B	697.286	2AS	_5267865_11618_355825_3609742-,...,3252795+		AA	AA	BB	AA	AA	AA	BB	BB	BB	BB	BB	AA	AA	AA	BB	AA	AA	BB	AA	AA	BB
AX-94385636	Affx-92690477	AGGTTCACCCACCGGTAAGTTTTACGAGAGCTGCT[A/G]CGATTTTGCAAGTCAGGGCACCGGCGGCAACCGGC	R	AX-94385636	BA00024418											Dominant										2AL	_6385655_13779_317935_3725098+,...,4953053-		AA	AA	AA	AA	AA	AA	AA	AA	AA	AA	AA	AA	AA	AA	AA	AA	AA	AA	AA	AA	AA
AX-94385646	Affx-92494400	GTTGAATTGTCCTCTTATGTGCGCAATAATACCTT[C/T]TTGGAATAGGTATAGGTATACTATACAACTTGACA	Y	AX-94385646	BA00024453		BS00075595	BS00075595	Validated		0		0		0	Co-dominant										5AL	_2767057_8306_122446_1343556+,2688316-		BB	AA	AA	BB	BB	BB	BB	BB	BB	BB	BB	BB	BB	BB	BB	BB	BB	BB	BB	BB	AA
AX-94385658	Affx-92800494	TTCATAGGGATCCATCCGAAAGGCCTACGATGAGG[G/T]CCGTCGTGGAGTCTCTAGCAAGCGTCCAGGACATA	K	AX-94385658	BA00024517											Co-dominant	3B	3B	228.084							3DL	_6951382_5324_32292_6808447+,...,6834866+	3D	AA	BB	BB	AA	BB	BB	AA	AA	AA	BB	BB	BB	AA	AA	BB	BB	BB	AA	AA	BB	BB
AX-94553632	Affx-92651802	TGCAGCTTTGCAATGGCTTCACGAAGGTTGGCATT[A/G]GCCTTAAGTAGATATAACATGGCGACATTCTCGGC	R	AX-94553632	BA00024530											Partially co-dominant	7A	7A2	195.041				7A	7A	842.559	7BL	_6748731_5325_43331_6562234+,6525039+		AB	AA	AA	BB	AB	AA	AA	AA	AA	AA	AA	AA	AA	BB	AA	AA	AA	AA	AA	AB	AA
AX-94553638	Affx-92963393	CGAATTGATATGAAGAATCTGATTGGTGAGGCCAA[C/T]TGTCGAATCTGCCAGGAAAGCTTCAGCACCACTGT	Y	AX-94553638	BA00024560	Kukri_c55922_352	BS00010423	BS00010423	Validated		0		0		0	Dominant										7DS	_3918865_6922_182121_2386461+,3842588+,2934597-		-	BB	AB	BB	AB	BB	AB	AB	BB	AB	BB	AB	BB	BB	BB	BB	BB	AB	AB	BB	AB
AX-94747222	Affx-92421218	TCGGTACCTCTGTATGACAAGTACGCTTCCCGAAG[A/G]CGATTGTCCCTTTTCTGAACCATTTCTCGTAACAT	R	AX-94747222	BA00024626	BS00069341_51										Co-dominant				1B	1B	144.516				1BL	_3896368_12048_267520_3193385+,...,2370370-		BB	BB	BB	BB	BB	BB	BB	BB	BB	BB	BB	AA	BB	BB	BB	BB	AA	BB	BB	BB	BB
AX-94747224	Affx-92805817	TGTTATAACACTGGAGAAAGAAATTCTGGATCAAG[C/T]GATGCTTCGATGACTTGTATCCCGTATCTGCCCGT	Y	AX-94747224	BA00024628	RAC875_rep_c112818_307										Partially co-dominant										5AL	_2689819_4321_58937_783713-,2099063+		AA	AA	AA	AA	AA	AA	AA	AA	AA	AA	AA	AA	AA	AA	AA	AA	AA	AA	AA	AA	AA
AX-94553651	Affx-92675907	GAGAAAGTATGTGATCTGAGCAGCATTACACTCAA[C/T]AAAAATGCCGTCTTTGGCGACAGCAGTGCACTGGC	Y	AX-94553651	BA00024631											Co-dominant										1AL	_3954051_26098_1105854_3085375+,...,230545-		BB	BB	BB	BB	BB	BB	BB	BB	BB	BB	BB	BB	BB	BB	BB	BB	BB	BB	BB	BB	BB
AX-95075154	Affx-92918731	GTCAACCCCCCTGCCTTCCTCTGGCATGGGCTTGC[A/G]AACCCTTGTATTGCTGATGTTTCGCCTCATGATCA	R	AX-95075154	BA00024655											Dominant	1B	1B	186.256				1B	1B	504.917	1AL	_3915803_20143_737310_1687948+,...,3326580-		BB	BB	BB	BB	BB	BB	BB	BB	BB	BB	AB	AB	AB	BB	BB	BB	BB	BB	BB	BB	BB
AX-94553654	Affx-92296094	CAGACCATTAGACGATTGATGCGGATAATATGGAC[A/G]AGGAAAAAGACAGAAAACAAACGGAAGGCGCCCAA	R	AX-94553654	BA00024656											Co-dominant							7B	7B3	556.88	7AS	_4179988_5645_64913_520917+,...,4101327-	7A	BB	BB	BB	BB	BB	BB	AA	BB	AA	BB	AA	BB	BB	BB	BB	BB	BB	AA	BB	BB	BB
AX-94385686	Affx-92263945	TCAACTGCCTGTCTCTTTAGCTCCTAGTTCTAACA[A/T]TATCCCCATCTATCGTCTTACTAGGTGCCTCTCCA	W	AX-94385686	BA00024679		No BS code	BS00021753	Validated		0		0		0	Dominant										2AS	_5150720_8063_309209_102731+,2311550-		BB	BB	BB	BB	BB	BB	BB	BB	BB	AB	BB	BB	BB	BB	BB	BB	BB	BB	BB	BB	BB
AX-94747264	Affx-92767179	AGTGACAGCGAGGGGGACATCCAGCAAGTCCATGC[A/C]ATCTCGCGGCCAGCTCTTGATGGTGGCGTCTCACC	M	AX-94747264	BA00024718											Partially co-dominant										5AS	_1527150_1308_4708_835348+,1496927+,1157321+		AA	BB	-	AA	BB	BB	AB	AA	AA	AA	AA	AA	AA	BB	AA	AA	AA	AA	BB	AA	AA
AX-94747265	Affx-92409386	CTGGTCCACAAGAATGGGCGCTTCTCTGGCGAGGG[A/C]TTTGTTGTCTTCCCTTCATCCATGCAAGCGGAGTT	M	AX-94747265	BA00024721											Co-dominant							6B	6B	716.961	6BS	_2890586_1747_16819		BB	AA	BB	BB	AA	BB	BB	BB	BB	BB	BB	BB	BB	BB	BB	BB	BB	BB	BB	AA	BB
AX-94553665	Affx-92160548	TTTACACACACTACCCCAAAGAAGTCACGGACACA[C/G]ATACATTGCTGCTGCTTCTTCGACCTCCAGCCGAT	S	AX-94553665	BA00024750											Co-dominant										2AL	_6348052_5964_100532_1751513+,...,2720713+		BB	AA	AA	AA	BB	BB	BB	BB	BB	BB	BB	BB	BB	AA	BB	BB	AA	BB	BB	AA	BB
AX-94553666	Affx-92368688	GTGAAGGAAAGAAGCCACAGGCAGGAACTGTAAAC[A/C]TCCTTTTTCTATGCACTGGTGATTCTCACTTCACA	M	AX-94553666	BA00024757											Co-dominant										2AS	_5268426_9927_291058_3634323-,5177190-,2037843+	2A	BB	BB	BB	BB	BB	BB	BB	BB	BB	BB	BB	BB	AA	BB	AA	AA	AA	BB	BB	BB	BB
AX-95629862	Affx-92248515	ACTTTTCATGACTTTATGGGACAGCATGTGTTTCC[A/G]GAGAATCTATCTGTATCTGCTGCACCAGGGGCACA	R	AX-94553671	BA00024770	BS00021902_51	BS00021902	BS00021902	Validated		0		0		0	Co-dominant										2AL	_6296843_612_2593_2443069-,3492719-	-	BB	BB	BB	BB	BB	BB	BB	BB	BB	AA	BB	BB	BB	BB	BB	BB	BB	AA	BB	AA	BB
AX-94553678	Affx-92433500	TGCTATATGGAGCAAGAGTGTTAGCCTTACTAAGA[A/G]ACAAACGTACCCAACAATGTGCATGCTAAGGTGAT	R	AX-94553678	BA00024798											Co-dominant										2AL	_3719470_666_2465		AA	AA	AA	AA	AA	AA	AA	AA	AA	BB	AA	AA	AA	AA	AA	AA	AA	BB	AA	AA	AA
AX-95075185	Affx-92843689	CTCTGGACGAGGAGGAGGATAAGGAAGGCAAGTGG[A/G]AGGACTTGACAGAGGAAGAAGAGGACGAATTGGAG	R	AX-95075185	BA00024814											Partially co-dominant										5BL	_10832275_11163_158942_3973665-,...,6515264-		AA	AA	BB	BB	AA	AA	BB	AA	AA	AA	BB	AA	AA	AA	AA	AA	BB	AA	BB	AA	-
AX-94385711	Affx-92914931	CCATCTTGTTCTAATTCGAGTGCACTGTTATGTCG[C/T]ATTGACCATCTTATCTTTAGGGTGATGCATGCTTA	Y	AX-94385711	BA00024824											Partially co-dominant										3AL	_4336869_6590_47570_1358130-,...,616271+	3A	AA	AA	AA	AA	AA	AA	AA	AA	AA	AA	AA	AA	AA	AA	AA	AA	AA	AA	AA	AA	AA
AX-94747308	Affx-92140890	TTTGCACAGCCTGGACACTTCACTTGCATACCTTG[C/T]TAGTTACTGATTGGACTATACGTAATTATGTTCAC	Y	AX-94747308	BA00024832											Dominant										3DS	_2603212_4395_52190_2552484+,2592527+,2579563+		BB	BB	BB	BB	BB	BB	BB	BB	BB	BB	AB	BB	AB	BB	BB	BB	BB	BB	BB	BB	BB
AX-94747312	Affx-92153913	CCTGCGAGCTTGGCGAGCGAATGACATTTGAGCAG[A/G]CACATGTTTTCAGATTCGCAACAGATATCCTTAGC	R	AX-94747312	BA00024840											Co-dominant										2DS	_5316469_2248_97237_53704+,1176035+,3517289+	2B	AA	AA	AA	AA	AA	AA	AA	AA	AA	AA	AA	AA	AA	AA	BB	AA	AA	AA	AA	AA	AA
AX-94385728	Affx-92908000	GGAGTGCGACATGTCAACGGCTATATGGTACCGGC[C/T]GGGACACGCACCATCGTCAACGCGTGGGCTCTCTG	Y	AX-94385728	BA00024907											Co-dominant				5B	5B	143.647				5BL	_10917750_9672_178807_10708667-,...,4629510+	-	BB	AA	BB	AA	AA	BB	BB	BB	BB	BB	AA	AA	AA	AA	BB	BB	AA	BB	BB	AA	AA
AX-94553701	Affx-92595358	GGCTTGAAGCTTAAGGGTTTACCGAAAGGAAGAGG[C/G]CTACTTTTACTCGCTGAAATGAGCTCAGCTGGTAA	S	AX-94553701	BA00024918											Dominant										3B-	_10351351_4507_91518_2484512+,3389301-	3D	AA	AB	AA	AA	AB	AA	AB	AA	AB	AB	AA	AA	AA	AA	AA	AA	AA	AB	AA	AA	AA
AX-94553708	Affx-92487942	GGTGACATCCCAGCTTCCCTAGGCAATGCTACAGG[G/T]TTAGAACTGATAGATTTATCAAATAACAGTTTCAC	K	AX-94553708	BA00024944											Partially co-dominant	7D	7D	29.6761							7DS	_3855486_6024_78479_334183+,...,2969634-	-	AB	BB	AB	AA	AA	AB	BB	AA	AB	-	AB	AB	AB	AA	AB	AA	AA	BB	AA	AB	BB
AX-94747361	Affx-92404630	GTCCAGGAGTCGCCGCGGTGGCTTCTGGTGCGCGG[C/G]CGCAAGCAGGACGCCATCGAGACGCTGCAGCAGAT	S	AX-94747361	BA00024984											Dominant										2BS	_5229686_3878_24623_4425077+,...,4920413+		BB	BB	BB	BB	BB	BB	BB	BB	BB	BB	BB	BB	BB	BB	BB	BB	BB	BB	BB	BB	BB
AX-94385742	Affx-92235377	CTTGGACGGCAGAGACTGTTCAGTTCATGCTTTTT[G/T]AGTGTGCCTTCTGGTTTCCTTTCTAGTGTATTTTC	K	AX-94385742	BA00024985											Partially co-dominant							7B	7B3	240.095	7AS	_4071010_426_1194_586957-,428244-,3745322-		AA	AA	BB	AA	AA	AA	AB	BB	AA	BB	BB	AA	AA	AA	AA	AA	AA	BB	AA	AA	BB
AX-94385743	Affx-92170060	CATTAAGACATATGTCACGTGCAGCGCACCGCAAA[A/G]TGTGCAGAGACCGAGGCTGGGTCTAATCGCTGTCG	R	AX-94385743	BA00024990											Dominant				6B	6B	250.828	6B	6B	622.857	6BS	_3016747_4544_75655_2264366+,...,2326154-		BB	BB	BB	BB	AB	BB	BB	AB	BB	AB	BB	BB	AB	BB	BB	BB	BB	BB	BB	AB	BB
AX-94385750	Affx-92430978	GTGGGTGCAGCTACCTTCTTGATATCGCTTCGCAT[A/G]TTGATCGGGAAAGAGTTAAGACTTTAGGGACTACG	R	AX-94385750	BA00025026	RAC875_rep_c72029_380										Co-dominant										6BL	_4207521_12352_589488_294526-,523089+	6A	BB	BB	BB	BB	BB	BB	BB	BB	AA	BB	AA	BB	BB	BB	BB	BB	BB	BB	AA	BB	BB
AX-94385756	Affx-92669309	ACTCTGAGGGATTTGGAGCATTCGACGAATCGCTT[C/T]TCTAAGGAGAACATCATTGGAGAGGGTGGATATGG	Y	AX-94385756	BA00025047											Co-dominant										5BL	_10787328_620_1980_405096+,10737423-	1A	AA	BB	AA	AA	AA	AA	AA	AA	AA	AA	AA	AA	AA	BB	AA	AA	AA	AA	AA	AA	BB
AX-94385759	Affx-92601510	TTCCGAAAGATGAAGCTGATGAGAGGGACTGTATA[C/T]TGGAGGTGCGAGCAGGAACTGGAGGAGAAGAAGCT	Y	AX-94385759	BA00025054											Co-dominant										1DS	_1910938_14162_1121366_1747008+,...,1589259-	-	AA	AA	AA	AA	AA	AA	AA	AA	AA	BB	AA	AA	AA	AA	AA	AA	AA	BB	AA	BB	AA
AX-94747406	Affx-92498025	GAAGCTGGTGGGGTCGAGGCTGCCCAACTTCACCG[C/T]GGAGCAGAGCAAGCTGGTGCAGGGCTCGGCGGACA	Y	AX-94747406	BA00025120											Co-dominant										4DS	_2308380_4381_49047_1574093+,...,2264292-	4D	BB	AA	AA	AA	BB	BB	AA	BB	AA	BB	AA	AA	AA	AA	BB	BB	BB	BB	BB	BB	AA
AX-94553782	Affx-92647507	ATGCAACTGTCACATTTTGCTTCGATACTCAGCCA[C/T]TAGTAGGCCAGAAGTTTGTAGAAGAATATCCAACA	Y	AX-94553782	BA00025343											Partially co-dominant										6AS	_4347451_7682_314915_517822+,...,541631+		BB	BB	BB	BB	BB	BB	BB	BB	BB	AB	BB	BB	BB	BB	BB	BB	BB	AA	BB	BB	BB
AX-94747494	Affx-92493657	GCTCGTGACTGCAATGCTGGCGACTGGAAAAATAA[A/G]TGCTATCGCTGTGGAGAAAAGGGCCATATAG	R	AX-94747494	BA00025346											Dominant										2AL	_6402828_2308_11848_4651207+,6313931+,5105918+		AA	AA	AA	AA	AA	AA	AA	AA	AA	AB	AA	AA	AA	AA	AA	AA	AA	AB	AA	AB	AA
AX-94747499	Affx-92133168	CTAAGAAGGCCGAACCGAGTATTGCAGAGGCTTCA[A/G]TGTTGCTCCAGTTTTTACGGTTCGCTCTTCTCAAT	R	AX-94747499	BA00025354											Co-dominant										1AL	_3965760_1824_14557_3516062-,3862535-,1468696+		BB	BB	BB	BB	BB	BB	BB	BB	BB	BB	BB	BB	BB	BB	BB	BB	BB	BB	BB	BB	BB
AX-95075302	Affx-92682180	AGCGTGCAAATGGTCGATGGGTCGTCATGGCCACA[C/T]GGTGTCCGAGGTGAATTTTCCGCCTGTACCACCAG	Y	AX-95075302	BA00025372											Partially co-dominant										6AL	_5834209_3439_134218_5730554+,...,1170347-		AA	AA	AA	AB	AA	AB	AA	AA	AA	AA	AA	AA	AB	AB	AA	AA	AA	AA	AB	AB	AA
AX-94385806	Affx-92548081	AAGAGGAAGAGGATGCTGACAGCAAGGAGGAAGAT[G/T]CTATAATTGAGCAGTTCATGGATACTGTGGTGATT	K	AX-94385806	BA00025374											Co-dominant										6AS	_3229320_611_2309	1B	BB	BB	BB	BB	BB	BB	BB	BB	BB	AA	BB	BB	BB	BB	BB	BB	BB	AA	BB	BB	BB
AX-94385810	Affx-92175097	ACTACCATAGCCATCCATGTAGAATAGGCAGAGCT[C/T]GGCCATAACCTATAACAGATTCGTTACTGCCTGCG	Y	AX-94385810	BA00025398											Co-dominant							6D	6D	619.905	6DS	_1288560_3282_111481	6D	AA	AA	AA	AA	AA	AA	AA	AA	AA	AA	AA	AA	AA	AA	AA	AA	AA	AA	AA	AA	AA
AX-94385812	Affx-92291974	ACCGAGGATCAAGCCATGATCTTCCAGCAGCCCAG[A/G]AATTGTTGTTGTGTGCGGGCTATCTTGTCAGTTTC	R	AX-94385812	BA00025427											Partially co-dominant										2DL	_9720745_991_4990_989451+,2762493+,1549725+		BB	BB	BB	BB	BB	BB	AA	BB	BB	AA	BB	BB	BB	BB	BB	BB	BB	AA	BB	BB	BB
AX-94385815	Affx-92514529	GTCAAGTAAGCAGTAACCAGCCAAATTCAAAACCT[A/G]ATTTCACATTTGATCATTTTAATAGTATGGTAGTA	R	AX-94385815	BA00025445											Dominant										3B-	_10758313_7100_260811_10341503-,...,4507398+	3D	BB	BB	BB	BB	BB	BB	BB	BB	BB	BB	BB	BB	BB	BB	BB	BB	BB	BB	BB	BB	BB
AX-94747551	Affx-92140649	CCTAGGGCGCAATGTACACTGATGCGGCATCTCTT[A/C]AACGACGCTCTTCTCAGGTCCAGTCGGGTCCTGCT	M	AX-94747551	BA00025487											Partially co-dominant										1DS	_1890383_7374_540216_729199+,...,1617566-	7A	BB	BB	BB	BB	BB	BB	BB	AA	AA	BB	-	BB	AA	BB	AA	AA	AA	BB	BB	AA	BB
AX-94385823	Affx-92905969	TCCACTTCCTCAGTGACATGATCAAGGTTGACGTC[A/G]GACATGCACTCGACCTCCCCAAGCTCAGAGATCAT	R	AX-94385823	BA00025491											Partially co-dominant	5A	5A	49.2951	5A	5A	99.9869				5AL	_2779187_8264_140728_1763729+,...,648202+		BB	AA	AA	BB	AA	BB	AA	BB	AA	AA	AA	BB	BB	BB	BB	BB	BB	AA	AA	BB	AA
AX-94553813	Affx-92858539	CCGGAGGCACTTGAGGGAGCCCAAGATCTAGCACC[A/G]CCAGAAATTCGTCTCCATGCCCGACTCGAGGGGTT	R	AX-94553813	BA00025505											Co-dominant	1B	1B	32.4146							1BL	_3919877_1797_12926_1471483-,...,2130118-		AA	AA	AA	AA	AA	AA	AA	AA	AA	BB	BB	AA	AA	AA	AA	AA	AA	AA	AA	AA	AA
AX-94385827	Affx-92127319	CAGCAACCAGTATCCAACTGGTAAATTTCCTGGGA[C/G]ATCAATTGGCATCCCTCTTCCAAGCAGATGAAGCA	S	AX-94385827	BA00025521											Co-dominant										7AS	_4048218_1018_4228_108539+,...,3555157-	-	BB	BB	BB	BB	BB	BB	BB	BB	BB	BB	BB	BB	BB	BB	BB	BB	BB	BB	AA	BB	BB
AX-94747566	Affx-92116040	TTGCTCCCAGAGCTCTTTCAGCTCCACCTTGGTCA[A/G]CACTTCATTGTCCCTCTCTTCCTTGCCAGTGAATC	R	AX-94747566	BA00025524											Partially co-dominant							7B	7B	534.62	7BL	_6673227_3180_75295_2581583-,...,5933729+	7B	BB	BB	BB	BB	BB	BB	AB	BB	BB	BB	BB	BB	BB	BB	BB	BB	BB	BB	BB	BB	AB
AX-94385846	Affx-92383892	CAGATGGGACTAAAGTAAGGGTCTCTAGAGGAATG[A/T]ATGCGTCTGGTGCTGTCATACCTCGGCCAGAAATT	W	AX-94385846	BA00025650											Dominant										4DS	_2324298_16646_906327_2265141-,...,1701896+		AA	AA	AA	AA	AA	AA	AA	AA	AA	AA	AA	AA	AA	AA	AA	AA	AA	AA	AA	AB	AA
AX-95075373	Affx-92095280	GGTAGCTTCAGGCTTGATGGAATTCCTCCTGCTCC[A/G]CGTGGTGTTCCCCAAATTGAAGTCAAGTTTGATAT	R	AX-95075373	BA00025690	BobWhite_c4147_1351										Partially co-dominant	5B	5B2	39.8042				5B	5B2	185.091	5BL	_10846530_7150_45625_5091678+,...,10766322-		AB	AB	AB	BB	AB	AB	BB	BB	BB	AA	AB	AB	AB	BB	BB	BB	BB	AA	AB	AB	AB
AX-94747628	Affx-92814911	AGCAGCACCAAAGGTTTAGACAGTGTTATGATGTA[C/T]TCAGTGACCATGAAAACTCATTGTGCTGGCACATG	Y	AX-94747628	BA00025697											Co-dominant										5AL	_2808434_9973_127874_2690966+,2718537-,814198+		BB	BB	BB	AA	AA	AA	AA	AA	AA	AA	AA	AA	AA	AA	BB	AA	AA	AA	AA	AA	BB
AX-94385854	Affx-92592069	AGTGCACATTAGATACGAGTTGGAAGGATTGTTAT[A/G]AAATAATATAACCATGGCTTGTATATGTCCATCTT	R	AX-94385854	BA00025726											Co-dominant										3DL	_6892000_3000_44901_451704+,1201866-		BB	AA	AA	AA	AA	AA	BB	AA	AA	BB	AA	AA	AA	AA	BB	AA	AA	AA	AA	AA	AA
AX-95075385	Affx-92358631	CCTACTATGTCTGATGAGCGGTGTCGGCGAGCTTC[C/T]GTCGGGTTCCACGAGGTGCGCGGCGAAGGGTCATC	Y	AX-95075385	BA00025733	BS00096240_51	BS00096240	BS00096240	Validated		0	6A	113.53		0	Dominant										6AL	_5810150_18933_324039_4434345+,...,5716329+		-	BB	BB	BB	BB	BB	AB	BB	AB	AB	AB	BB	BB	BB	AB	BB	AB	BB	BB	BB	BB
AX-95075400	Affx-92308690	GTGTATGCCGCAGCTAGGAGGCACCGAGTTCCCCT[C/T]CCAGAAGAGCCTCCTTGGTGGACAGTCTTTGATGC	Y	AX-95075400	BA00025790											Dominant										6BL	_1704305_4965_281163		AA	-	AA	AA	AA	AA	AA	AA	AA	AA	AA	AA	AA	AA	AA	AA	AA	AA	AA	AA	AA
AX-94553874	Affx-92711389	GTGCAGACAGAGTCCAGCACTTACAACAGCGGCAC[A/C]TTCGTCGGTCTGCTCGCGGGCCTGGTGACCACCTC	M	AX-94553874	BA00025806											Partially co-dominant	5B	5B	342.659							5AL	_2809012_4285_23811_2694449+,2698780+	5B	BB	BB	AA	BB	BB	BB	AA	BB	BB	AA	AA	BB	BB	BB	BB	BB	BB	BB	BB	BB	BB
AX-94747666	Affx-92617720	ATGTGCAAGTTGTGGAAGCCGGGCAAGTTTCTCGC[C/T]GGGTGCAGAGGAAAGTGGTAGTCACATCAATATCA	Y	AX-94747666	BA00025816											Co-dominant										6DL	_3231121_9123_329686_534638-,...,2446979-		BB	AA	AA	BB	BB	BB	AA	BB	AA	AA	BB	AA	BB	BB	AA	BB	BB	AA	BB	BB	AA
AX-94747667	Affx-92452925	GCTGACCTCTGGATATACACGGATAACAGGGACAT[A/C]GTCGACATGGCGACGGTCAGAAGAGAGAACCTGAG	M	AX-94747667	BA00025819											Dominant										2DS	_5337490_8844_426891_1581094+,...,1141609+	-	AB	AB	AB	AB	AB	AB	AB	AB	AB	AB	AB	AB	AB	AB	AB	AB	AB	AB	AB	AB	BB
AX-94385875	Affx-92366317	TATGGCCAATTCTAACCTTTAATGGAGGTGCTCTT[C/G]TTGTGTTCACAAGCATGGTCATTACTCATATTTGT	S	AX-94385875	BA00025842											Co-dominant										7AL	_4452164_6087_61869_891188+,2642462+,3034441+	7A	AA	BB	BB	AA	AA	AA	AA	AA	BB	AA	BB	BB	BB	AA	BB	BB	BB	AA	AA	AA	BB
AX-94747686	Affx-92333283	CCCGTGCTCTCCTTCAACTCCCACGGCCTCTTCGA[C/T]TTCGAGCCGCTGCAGGAGTCAAAGCCCGAGGGCGA	Y	AX-94747686	BA00025867											Dominant							4A	4A3	426.523	4AS	_5938894_18120_504303_986009+,...,3591814+		AA	AA	AA	AA	AA	AA	AB	AA	AA	AA	AA	AA	AA	AA	AA	AA	AA	AA	AA	AA	AA
AX-94747697	Affx-92459609	CCAGCCTTACTCAGTATAAGAGATGGGCAACTGGA[C/G]TTCTAGAAATACTCCTCGGGCAGAATAGCCCAATC	S	AX-94747697	BA00025898											Dominant										3AS	_3443079_6717_61006_3293267+,...,713350+		AA	AA	-	AA	AA	AA	AA	AA	AA	AA	AA	AA	AA	AA	AA	AA	AA	AA	AA	AA	AA
AX-94385888	Affx-92374551	TTCACCGAAGTGTCATAATTACCATAAACTGGCTG[A/G]ATCATATTTCTATTAACAAGGTCATTAAAACAGTT	R	AX-94385888	BA00025913											Co-dominant	1B	1B2	24.6023							1BL	_3857397_8940_217182_2008330-,...,3285150-	1B	BB	AA	BB	BB	BB	BB	BB	BB	AA	AA	BB	BB	BB	BB	BB	BB	BB	AA	AA	BB	AA
AX-95075429	Affx-92813266	CCCTTTCCTCTTTCCTTCCAGCCGCCGTCGAGGTA[C/T]TCGTATATAGCAGAGTCAGCAGTGAATACAGCCTT	Y	AX-95075429	BA00025919											Co-dominant	1B	1B	186.256				1B	1B	504.917	1BL	_3834844_9239_339513_1325126+,3776958+,3203769+		AA	AA	AA	AA	BB	AA	BB	AA	AA	AA	BB	BB	BB	AA	AA	AA	AA	AA	AA	AA	AA
AX-94553893	Affx-92184061	GGAGTGGCAGATCTTCCCGTGGTCGGAGGCTGTGA[A/C]GCCACTGCCTGAAGACGAACACTGGCTTAAAGTTG	M	AX-94553893	BA00025920											Partially co-dominant										6AS	_4357822_1952_14777_1016468-,...,1368241+	-	BB	BB	BB	BB	BB	BB	BB	BB	BB	BB	BB	BB	BB	BB	BB	BB	BB	BB	BB	BB	BB
AX-95075432	Affx-92870035	CTGACGGGAAGCTTTGTATCGATATCAGAGCCAGG[C/T]GTTCCGTTTTCTTTTATCTTTCCTCTGTAGCTACC	Y	AX-95075432	BA00025941	BobWhite_c40535_218										Partially co-dominant				7A	7A	195.533				7AS	_4256736_4610_44092_4147669+,...,4120133+		BB	BB	BB	BB	BB	BB	BB	BB	AB	AB	BB	BB	AA	BB	AA	BB	BB	BB	BB	AA	BB
AX-94385896	Affx-92581391	ACAGGATGACAAAAGGCCTGTGTATAGTCGTTGTG[C/T]TGTGCTGCACTAATTTCAGTAAGATTTCTTCATCT	Y	AX-94385896	BA00025980											Partially co-dominant	1B	1B	134.951	1B	1B	144.516				1BL	_3873362_4810_79355_2494133-,...,2138713-		BB	BB	BB	BB	BB	BB	BB	BB	BB	BB	AA	BB	AA	BB	BB	BB	BB	BB	BB	BB	BB
AX-95075446	Affx-92391042	TCAACCATCAATATGTAGTCAGATCCAGGCTTTCT[G/T]GCACGACCACGAGACTGTACATAGGCCAAGACTGT	K	AX-95075446	BA00025994											Partially co-dominant	5A	5A	85.991	5A	5A	138.174				5AL	_2752914_12172_269682_840755+,...,1551330+	5A	AA	BB	BB	AA	AA	BB	AA	AA	BB	AA	BB	BB	AA	AA	AA	AA	AA	AA	BB	AA	BB
AX-94385898	Affx-92459168	TGCAAGACGTGTGTTAATAATACAAGGAATCAGTG[C/T]CATAATGTGCAAGGAAAGAACAGAACCGAATTGTA	Y	AX-94385898	BA00026000											Partially co-dominant							6A	6A	197.867	6AL	_5829998_1582_9589_5691738+,5740370+,5716215-		AA	AA	AA	AA	AA	AA	AA	AA	AA	BB	BB	AA	AA	BB	BB	AA	AA	AA	AB	AA	AA
AX-94747736	Affx-92418524	CAGGCCGTCCCTGTCGGATCCGTGTCGCCCTGCCA[C/G]AAGTCCCTGGAGAGTTGCGGCCGAACTTTCTTCCA	S	AX-94747736	BA00026002											Co-dominant										7AL	_3536032_382_1928		BB	BB	BB	BB	BB	BB	BB	BB	BB	BB	BB	BB	BB	BB	BB	BB	BB	BB	BB	BB	BB
AX-94553923	Affx-92550523	GCCGTGCATCTATCTATTTTAAGGTGAGAAGT[C/G]AAACCAAGCACGCTCCTCCATTTTCAGCTTGTCCT	S	AX-94553923	BA00026048											Co-dominant				6A	6A	37.171				6DL	_3307360_5245_192412_2710770+,2196123-,767437-	6A	AA	BB	BB	BB	AA	AA	AA	BB	AA	BB	AA	AA	AA	AA	AA	AA	AA	AA	AA	AA	BB
AX-94385904	Affx-92220244	AAGGGCTTTCTGGACTTGTCCTTCCGTGAGCTGCC[C/T]GATGAGGATTTCAAGCTTGGCCGGCCGCGGATGGA	Y	AX-94385904	BA00026051											Dominant							4B	4B	174.957	4BL	_6977708_8656_105611_1761700+,...,950109-	-	BB	BB	BB	BB	BB	BB	AB	BB	BB	AB	BB	BB	BB	BB	BB	BB	BB	BB	BB	BB	BB
AX-94747754	Affx-92459454	ATCCATCTTCTTGTTGTTGGTAGCTCCTCGATCTA[A/G]TCGATCCATGGAGCGCCTGCTTGGGCTGCTCAAGG	R	AX-94747754	BA00026052											Partially co-dominant										6AL	_5778773_32274_847017_2414030+,...,5349098+		BB	BB	BB	AA	BB	AA	BB	BB	BB	BB	AA	BB	AA	AA	AA	BB	AA	BB	AB	AA	BB
AX-94553943	Affx-92723648	AGATTACGAGATGAGGCTGTTTAACAGCATGTCAT[G/T]GTAGGAGGACAACTACATACCCCAGTGGAAAGGGA	K	AX-94553943	BA00026124											Dominant							3D	3D	903.419	3AS	_3292829_5494_40709_1224272-,...,3032496-		AA	AA	AA	AA	AA	AA	AA	AA	AB	AA	AA	AA	AA	AA	AA	AA	AA	AA	AB	AA	AA
AX-95075478	Affx-92188585	ACTGGACGGATCTGGAAAGAGCAGCCCAATCCGGA[G/T]GGAACCTGTATACCCAACCTTTGTAGCTGAGGCGA	K	AX-95075478	BA00026130											Co-dominant										1DS	_1915654_19494_1292062_859988-,...,67612+		AA	AA	AA	AA	AA	AA	AA	AA	AA	BB	AA	AA	AA	AA	AA	AA	AA	BB	AA	BB	AA
AX-94747790	Affx-92882236	TTCTTCCTCAGCATCTTGTGCGCGTAGGCCAGCAC[C/T]TCGGCCTTGGTGTCATCATCCATGTCCTCGGTCTA	Y	AX-94747790	BA00026156											Partially co-dominant										1DL	_2203720_3541_34374_720535+,1137020-,1825183+		AA	AA	AA	AA	AA	AA	AA	AA	AA	AA	AA	AA	AA	AA	AA	AA	AA	AA	AA	AA	AA
AX-95075486	Affx-92315359	AGTTCTCTTGGTATGCTCTCGCTCAAGGAGTTACA[C/T]GAAAGGTTGAGAGTGATCAACCTTCGGCAATCACC	Y	AX-95075486	BA00026167											Co-dominant							4A	4A2	74.7779	4AL	_7175857_17720_613258_1729716+,...,5544401+	5D	AA	BB	BB	AA	AA	AA	AA	AA	-	BB	BB	AA	AA	AA	AA	AA	AA	BB	AA	AA	-
AX-94747810	Affx-92621449	TCAGGGATCAGCGATCCATGAGACGTGCATGCAAA[A/G]ATGAAGACAAAAGCTCCCCAGCAAGATGAAAGTGC	R	AX-94747810	BA00026212	BS00065899_51	BS00065899	BS00065899	Validated		0		0		0	Dominant										3DL	_6923236_12640_147895_3802097+,...,5881229-		BB	BB	AB	BB	BB	BB	BB	BB	AB	BB	BB	BB	BB	BB	BB	BB	BB	BB	BB	BB	BB
AX-94553964	Affx-92266838	ATAGAGGAACCTAAATGTTCCTTGCCATATATAAA[A/T]TACAATGTGCTTTCAACTTTACCTTACCCCCTTCG	W	AX-94553964	BA00026255											Dominant							1B	1B	551.139	1BL	_3827979_6364_172988_1120761-,798693+	1B	AB	AA	AA	AA	AA	AA	AA	AB	AA	AA	AB	AA	AB	AA	AB	AB	AB	AA	AA	AB	AA
AX-94747841	Affx-92090726	GGTGATGTCTTAGATTTAGAAATAGCTTGTCCAAA[A/G]CTGAGTAGATTCAGGAGGCTTTTGGATGTTGCTGC	R	AX-94747841	BA00026282											Co-dominant				2A	2A	684.087				2DL	_9884163_13267_378681_7155240+,...,2643432-		AA	AA	AA	AA	AA	BB	AA	AA	AA	AA	AA	AA	AA	AA	BB	BB	BB	AA	AA	AA	AA
AX-94747844	Affx-92620468	ATTACTCCATGGTGTCTAGACAGCGAACAGCGACC[A/G]AGGAGGATCTTGAATGGGACGAGATTGAGGATCTT	R	AX-94747844	BA00026291											Co-dominant							2B	2B	697.286	2BS	_5247514_12984_343511_4012792+,...,2319058-		AA	AA	BB	AA	AA	AA	BB	BB	BB	-	BB	AA	AA	AA	BB	AA	AA	AA	AA	AA	BB
AX-94747858	Affx-92340592	TAAAGATGTGGAAACTGTGCTGGGAATTCCATGTG[A/G]CGGCGCACCGGTGCAGAGTGAACAACACGGTGTTC	R	AX-94747858	BA00026334											Co-dominant							1B	1B	662.08	1AL	_3851954_11729_619731_2459185+,2881896+		AA	BB	AA	AA	AA	AA	AA	AA	AA	BB	BB	AA	AA	AA	AA	AA	AA	AA	AA	AA	BB
AX-94747860	Affx-92128036	GCCAATGGGGAAGTATGTGGAATGCTTTCTGCACG[A/G]TTACTATTAAAAACCTTTGAAACAACCGGAAGATT	R	AX-94747860	BA00026336											Partially co-dominant										1BS	_3415645_6451_367719_163984-,...,344323-		AA	AA	AA	AA	AA	AA	AA	AA	AA	BB	AA	AA	AA	AA	AA	AA	AA	BB	AA	BB	AA
AX-95075520	Affx-92418226	AGATGTCTGCACCTGCATTATAATGATTGGAGTTA[C/T]TGTAATAATTCTTGCTGGTTAGTTACCTCTGCTCC	Y	AX-95075520	BA00026339											Partially co-dominant	7A	7A2	123.628				7B	7B3	761.354	7AS	_4246190_18096_220403_4056223-,...,4104319-	-	BB	AA	AA	BB	AA	BB	BB	AA	AA	AB	BB	AA	AA	AA	AA	AA	AA	AB	BB	AA	AA
AX-95075525	Affx-92649761	TGTATGCAGTGACTCATGTTTTCGTCCCAAACATC[A/G]TCAGCTATGCTAGCTCAAATTAGAAACCTCTTCTT	R	AX-95075525	BA00026358											Co-dominant							4D	4D	229.601	4AL	_7176190_20167_583162_2589909+,...,2633939-	4D	BB	BB	BB	BB	BB	BB	BB	BB	BB	BB	BB	BB	BB	BB	BB	BB	BB	BB	BB	BB	BB
AX-94385971	Affx-92344509	CCTGCCTTGTCAGCATTACGACCTTCTGGAATGCA[C/T]GGTGCTGGCCCTCTACTTACACAGATAACACAAAC	Y	AX-94385971	BA00026402	BobWhite_c12841_56										Co-dominant										4AL	_425097_312_983		BB	BB	BB	AA	BB	AA	AA	BB	BB	AA	BB	BB	AA	AA	AA	BB	BB	AA	BB	BB	BB
AX-94385972	Affx-92201654	CCGCGCCTGGATGGTGGTCGCTGTACATGGGCACC[G/T]GCGCATTGCCGGCCGCGTCCTCCCTGGACATGACC	K	AX-94385972	BA00026418											Dominant										3B-	_10743005_21161_492283_9951717-,...,10353799+		AB	BB	BB	BB	BB	BB	BB	BB	BB	BB	BB	BB	BB	BB	BB	BB	BB	BB	BB	BB	BB
AX-94385981	Affx-92821524	GTCGAGGAGTTCGGCCTACTATATCGCTCCATCCT[C/T]GATGAAGGCGATGGGCCTAACGGTGGCAACATGGG	Y	AX-94385981	BA00026452											Co-dominant	7A or D	7A or D	101.04							7DS	_3850966_5916_93864_186864+,...,3806244+	4A	AA	AA	AA	AA	AA	AA	BB	AA	AA	BB	AA	AA	AA	AA	AA	AA	AA	BB	AA	AA	BB
AX-94385986	Affx-88621110	CTTTTCTATATGCTTCATCCCGTAACTTATCCCAG[C/T]GAGCAGTATCTTCCACCCGCAGCGTGGCTATGAAC	Y	AX-94385986	BA00026473	RAC875_c5966_1854										Partially co-dominant										4DL	_14216285_483_1582_5584684-,2656368-,9748308-		-	BB	AA	AA	BB	BB	BB	BB	BB	AB	BB	BB	BB	AA	BB	BB	BB	BB	BB	BB	BB
AX-94554012	Affx-92817447	CTTTTCTTTTGCTCCATTTTTGGTATGTGTTTTGT[C/T]CATACGAATTGTATCACCGAAGCATGCACATAGTA	Y	AX-94554012	BA00026521											Dominant										2BS	_5167923_4124_210684_768076-,...,376995+		AA	AA	AA	AA	AA	AA	AA	AA	AA	AA	AA	AA	AA	AA	AA	AA	AA	AA	AA	-	AA
AX-94747939	Affx-92127166	CCTACTGCTGATAACTGCCCACAAAACGTGTATGA[C/T]GCGCTGGTTGATGCCCTTGAGCATGTCAGCCAGTA	Y	AX-94747939	BA00026562											Partially co-dominant										7DS	_3823666_2762_30665_1607430-,2264421-		BB	BB	BB	BB	BB	BB	AA	BB	BB	AA	BB	BB	BB	BB	BB	BB	BB	BB	BB	BB	BB
AX-94747953	Affx-92439657	TTGCTCCGGTTGCTCCTCTTGCTGCTGCAGTACAA[A/G]CCCCCTTCGAAGAAGATGAGGCTCCGGCAGTCGCG	R	AX-94747953	BA00026602											Co-dominant										7AS	_4244550_598_2046_4037022+,4159856-,2338762+		AA	BB	BB	AA	BB	BB	AA	BB	AA	AA	BB	BB	BB	AA	AA	AA	BB	AA	AA	AA	BB
AX-94554039	Affx-92579332	AAATCTCTATGCGGCCCATTCTGGGACCACATCCT[C/T]GGGTACTGGAACGCCAGCAAAACCATGAGCGGCGA	Y	AX-94554039	BA00026619											Co-dominant										3B-	_10597757_2176_182160_5795517+,...,9018802+	-	AA	AA	BB	AA	AA	AA	AA	AA	AA	AA	AA	AA	AA	AA	AA	AA	AA	BB	AA	AA	AA
AX-94747962	Affx-92597275	AGCGGCTCATCATTTTTGGATCTGGCGAAATCGCT[C/T]GTGGTTTGTGCAGCAGACTCAAGATCGGCGATGTC	Y	AX-94747962	BA00026625											Co-dominant	2B	2B	202.48				2B	2B	781.632	2BS	_5177411_14834_512280_1312065+,...,2177990-	-	AA	AA	BB	BB	BB	BB	AA	BB	BB	AA	AA	BB	BB	BB	BB	BB	BB	AA	BB	BB	BB
AX-94386020	Affx-92550772	CCCGCAAACTGCGGCTGCGCCTATTCGTACAATGG[C/G]AAGATGGTCTTCAGAGCGCCGTCCTTCAAGGATGT	S	AX-94386020	BA00026673											Partially co-dominant	1A	1A	33.1596				1A	1A	154.041	1DL	_2248216_4132_37317_846483+,746845+,1048846-		BB	BB	AA	BB	BB	BB	AA	AA	AB	AA	BB	BB	BB	BB	AA	AA	BB	AA	AA	BB	BB
AX-94386025	Affx-92159793	TCCAGGTTTGCAAGAATGGATGACGCGTGGGCAGT[C/T]GCGACAACAATGGCCTGTGCAGGGACAACCTCACA	Y	AX-94386025	BA00026692											Partially co-dominant	5D	5D	164.393	5D	5D	190.366				5DL	_4601649_13196_975831_4393176+,...,810856+	-	BB	AA	AA	BB	BB	BB	AA	BB	AA	AA	AA	AA	AA	BB	AB	BB	BB	AA	AA	BB	AA
AX-95657291	Affx-92214992	GGGGAGCATCGTCGGTTCGACCGCGAGCTCTTTCT[A/G]TTCCCTAGTTTATATCCATCTGTAAGTGCTTCTAG	R	AX-94747995	BA00026710	BS00022019_51	BS00022019	BS00022019	Validated	2D	72.26		0		0	Co-dominant										2DS	_5353185_6901_320910_2724890-,...,3210993+	2D	AA	BB	BB	BB	BB	AA	AA	AA	BB	BB	BB	AA	AA	AA	AA	AA	AA	AA	AA	AA	BB
AX-94386031	Affx-92095210	TAATGTTGAATTGCTTTTGAGTTTTGGTACACTTT[A/G]AGATCGTTTTGTCAGCGCAATGAAATCTACCTTAT	R	AX-94386031	BA00026724											Dominant				7A	7A	331.755				7BL	_6741423_4309_45495_6499966-,...,1665171-	7B	AB	BB	BB	AB	BB	BB	AB	BB	BB	BB	BB	BB	BB	BB	BB	BB	BB	BB	AB	BB	AB
AX-95075613	Affx-92340759	AAATCTGATAGCATGATGTGACCATCATCGCGGAC[C/G]AGGATATTCTCTGGCTTAAGATCACGGTATATGAC	S	AX-95075613	BA00026818											Co-dominant										5DS	_2779395_8328_395022_2663999+,...,75562-		AA	AA	AA	AA	AA	AA	AA	AA	AA	AA	AA	AA	AA	AA	AA	AA	AA	AA	AA	AA	AA
AX-94554086	Affx-92116030	GGTCATTGTTCGTGGTGCCCCGTATTCTTTGTCAG[C/T]GAACTCTCAAGACTACTATGCCAAGATTGCTGACA	Y	AX-94554086	BA00026840	Ex_c9296_605										Partially co-dominant				4B	4B	43.2748	4B	4B	269.007	4AS	_5993184_9933_903526_4688730+,...,3090506-		AA	BB	BB	BB	BB	BB	BB	BB	BB	BB	BB	BB	BB	BB	BB	AA	BB	BB	BB	BB	BB
AX-94386053	Affx-92579323	CAGCATGAGTCATTTAAGTGGGACCTTCATACA[A/G]TTGGGGTTATTCCTGTATACTCCATGTACTTTGCT	R	AX-94386053	BA00026871											Co-dominant	1D	1D	169.66	1D	1D	56.7848				1DS	_1880647_6693_280455_252840-,...,1574351+		AA	BB	AA	AA	AA	AA	AA	AA	BB	BB	AA	BB	AA	BB	BB	AA	BB	AA	AA	AA	BB
AX-94386064	Affx-92169393	TCAATAAGCACGAGACAATGAGATAATTTTGATCC[A/G]AGCCAACCAAAATCTTTAACTCCCTTTCTTAGTTA	R	AX-94386064	BA00026940											Dominant										6AL	_5752190_25830_924011_718889-,...,1121521+		-	AA	AA	AB	AA	AA	AA	AA	AB	AA	AA	AA	AA	AA	AA	AA	AA	AA	AB	AA	AA
AX-94554119	Affx-92221074	TTATCAGACACTCCTACATACAGTACCTAGTTGGC[A/G]GCTTAGAGATGTTGTTGCTGCTGAGGCTATAAACC	R	AX-94554119	BA00026989	BS00040814_51	BS00040814	BS00040814	Validated	6A	154.57		0		0	Partially co-dominant										6AL	_5828239_2824_51273_5609175-,...,5687314+		BB	BB	AA	BB	BB	BB	AA	AA	BB	AA	BB	AA	BB	BB	BB	AA	BB	AA	AB	BB	AA
AX-95075647	Affx-92743352	TCTAACAGGAAGCTGAAGCAGTGAAGGCCGTCCTA[C/T]GATGCCATTAGAGAGATGACGACTGCAGGGTGGGG	Y	AX-95075647	BA00027002	wsnp_Ex_c6748_11659366	BS00047751	BS00047751	Validated	5B	99.79		0		0	Co-dominant	5B	5B	339.322							5BL	_10926584_18128_639386_7760565-,...,2169046+		BB	BB	BB	BB	BB	BB	BB	BB	BB	BB	AA	BB	BB	BB	BB	BB	BB	BB	BB	BB	BB
AX-95075651	Affx-92305572	TTACCCTGCGCGTCAGCGCAATACCCCAGAAACCG[G/T]ACAATATTCTTGTGCTTGGCCTTTATCAGGCACTT	K	AX-95075651	BA00027012											Co-dominant				5D	5D	175.818				5BL	_10876715_33571_548026_7473668+,...,9349858+	5D	AA	AA	AA	BB	BB	BB	BB	BB	BB	AA	AA	BB	BB	BB	BB	BB	BB	BB	BB	BB	AA
AX-94386081	Affx-92544303	TCTGCATTTTCTTGACCCTGCTGGCAGTGATCTTC[C/T]GTTTCTGGGCGTTCATTGATATCCTTTATAAGGCT	Y	AX-94386081	BA00027044											Co-dominant										1AL	_472932_7136_273142		AA	AA	AA	AA	BB	AA	AA	AA	AA	AA	AA	AA	AA	AA	AA	AA	AA	AA	AA	AA	AA
AX-94386083	Affx-92663734	AGCGTTCTACTGCCCAGGTACCACTCGACAGAGAA[A/G]CACGACGACAGTGACACGCTGGGCGAAATCGGAGA	R	AX-94386083	BA00027051											Dominant										6DL	_1238243_4520_120013		AA	AA	AA	AA	AA	AA	AA	AA	AA	AA	AA	AA	AA	AA	AA	AA	AA	AA	AA	AA	AA
AX-94386094	Affx-92823768	ATCCTGCTGTCGCCGGGGCTGCTGTTCCAGATCCC[C/G]GGCAAGTGCCGGATCATCGAGTTCGGCAACTTCCA	S	AX-94386094	BA00027083											Dominant										3AS	_3419743_3122_19538_2737121-,...,1564328+		BB	BB	BB	BB	BB	BB	BB	BB	BB	BB	BB	BB	BB	BB	BB	BB	BB	BB	BB	BB	BB
AX-94554149	Affx-92237673	AGCAGCCCAGTGCCATGAGCATGCTGTAGCCAGAA[C/T]GAGCGTTTCATTGCCTGCGCAAAATGGCCGCCGAC	Y	AX-94554149	BA00027144											Co-dominant	2A	2A2	176.596				2A	2A	539.348	2AS	_5255333_12930_285038_3079039+,...,898507-		AA	BB	AA	AA	BB	AA	AA	AA	AA	AA	BB	AA	AA	AA	AA	AA	AA	AA	AA	AA	BB
AX-94748185	Affx-92661271	CAATCATACTGAACTGTGAAATGCCTGTCGACAGC[C/T]GGTGTGGGAGGACTCCGATCTTTTTGTATCTATAA	Y	AX-94748185	BA00027212											Co-dominant							5D	5D	857.122	5DL	_4503333_11456_578035_615889+,...,3334568-		BB	BB	BB	BB	BB	BB	BB	BB	BB	BB	BB	BB	BB	BB	BB	BB	BB	BB	BB	BB	BB
AX-95075690	Affx-92598433	TCAACTCACTGATAGCACACCAGTCAACGCTCCCA[A/G]CCTCGCTGAAGCACCTGGGTTTGAACAACATTTCT	R	AX-95075690	BA00027213	BS00022403_51	BS00022403	BS00022403	Validated	3B	158.46		0		0	Co-dominant	3B	3B	195.244				3B	3B	296.482	3B-	_10474983_7568_110881_2327344-,...,5531603-	3D	AA	AA	BB	BB	BB	BB	BB	BB	BB	AA	AA	BB	AA	BB	AA	BB	BB	AA	BB	AA	BB
AX-94554170	Affx-88731557	TGAATGATCTGCCAGAGGGGTACATGGGCAAGATG[C/T]TGGTGTACAAGAGCGGCAAGGTCAAGATGAAGCTT	Y	AX-94554170	BA00027241	IAAV3519										Co-dominant										3B-	_10565623_14254_570520_4896189-,...,4062404-		AA	AA	AA	AA	AA	AA	AA	AA	AA	BB	AA	AA	AA	AA	BB	AA	AA	AA	AA	AA	AA
AX-94748203	Affx-92423795	ATTAGAAATGGTGGTAGGAGGTGGAGACACATTTG[A/G]AGGAACACCTTGGAGCACCCGCAAAAGTGATGGAA	R	AX-94748203	BA00027258											Dominant							5A	5A	515.346	5BS	_2250238_5959_239182_583456+,...,592741-		BB	AB	AB	AB	BB	BB	AB	AB	BB	BB	AB	-	BB	BB	BB	AB	BB	AB	BB	-	BB
AX-94554181	Affx-92696146	GTTTCCCTAGCATGAGAAGTATGGCATATCAACTC[A/G]GAGGTTCTCTGAAGAGCCGCTGAGGCTTCACTTGT	R	AX-94554181	BA00027281											Co-dominant	5B	5B	261.193							5AL	_2772714_12416_167252_1537892-,495301+		BB	AA	BB	BB	BB	BB	BB	BB	BB	BB	AA	BB	BB	BB	BB	BB	BB	BB	BB	BB	BB
AX-94386130	Affx-92779230	CGTGGCCCGGTTTGATTTTGTAGCCATGTTCACAT[A/G]GAAGCAATCGTCGGCGGTGAGGTGAGGTGGTTGAT	R	AX-94386130	BA00027292											Dominant	1B	1B	186.256							1DL	_2255218_2629_17314_1080392-,2215713-,616105+	1D	AA	AA	AA	AA	AA	AA	AA	AA	AA	AA	AB	AA	AB	AA	AA	AA	AA	AA	AA	AA	AA
AX-94554185	Affx-92909320	ACGGTTATGGCAGCTGACATGTCTTACCGCCTGGG[C/G]TGGATAGACGAGTCCATCAAGAAACGGACATTTGA	S	AX-94554185	BA00027300											Dominant							5D	5D	442.085	5DL	_4577326_8296_318853_3460681+,...,3716106-		BB	BB	BB	BB	BB	BB	BB	BB	BB	BB	BB	BB	BB	BB	BB	BB	BB	BB	BB	BB	BB
AX-94386142	Affx-92781092	AGGGCACTCTTCCGGCACAACAGCGGGCCAGGCTC[A/G]GCCTTGCGACTCTCGGGGATTTATGTTCCCTTGAC	R	AX-94386142	BA00027337											Dominant	2B	2B	159.921							2BL	_8085438_2027_92912_7880653-,4511543+	2B	AA	AA	AA	AA	AA	AB	AA	AA	AA	AB	AA	AA	AA	AA	AA	AA	AA	AB	AA	AA	AA
AX-94554200	Affx-92524987	GGAAGTCTGAGACGATACAATCGCAATTCCTCTAT[C/T]AAACAACGTCGAGATGTTATCCTAAATCACAATGA	Y	AX-94554200	BA00027359											Partially co-dominant										4BS	_4875646_24528_550118_825006+,...,4269802+		AB	AB	AB	AB	AB	AB	AB	AB	AB	AB	AB	AB	AB	-	AB	AB	AB	AB	AB	AB	AB
AX-95075729	Affx-92227982	CCATTGTACCCACATATTGTGTCACATTGTTGAGC[C/T]GGCTATTGACATCTTGAAGCATCACTGCAAAGGGA	Y	AX-95075729	BA00027430											Dominant										4BL	_7035306_4248_118621_6866297+,...,3058455+		BB	BB	BB	BB	AB	BB	BB	BB	BB	BB	BB	BB	BB	BB	BB	BB	BB	BB	BB	BB	BB
AX-94386157	Affx-92782948	TTGTATCCCCTGGCTAGTCAACAAAAAGAACTTCC[A/G]TTCAGCAGCCTCGGATGATTCATTGCTTGGCAGCC	R	AX-94386157	BA00027434											Co-dominant										4DL	_14467020_752_39915_14208992-,12583519+		BB	BB	BB	BB	BB	BB	BB	BB	AA	AA	BB	AA	BB	BB	BB	BB	BB	AA	BB	BB	BB
AX-94386167	Affx-92538297	TATGGATCTTAGCGAGATTCAAGGGAACGCGTGAT[A/G]TGACTGTGCCTTGTATAAGCAAAGTTGAGCTGTTG	R	AX-94386167	BA00027474											Dominant										7BL	_6723992_6755_91930_5664673+,...,6473190+		AB	AB	AB	AB	-	AB	AB	AB	AB	AB	AB	AB	AB	AB	AB	AB	AB	AB	AB	AB	AB
AX-94386176	Affx-92749225	AAAACAGCACAATCATACTTTCAAAACAACAACCA[G/T]GTTAATCAAGTATCCAGAGATCCAGTCAATTGAAT	K	AX-94386176	BA00027501											Dominant										6BS	_2908422_2495_61614_2001441+,2627917-	-	AB	BB	BB	BB	BB	AB	BB	AB	AB	BB	BB	AB	BB	BB	AB	AB	AB	BB	AB	BB	AB
AX-94748285	Affx-92936703	TCTGGCAGCCCGAAACTTGAATGAATGAAGAAAAA[A/T]TGTCTTGTATCGTCTCACCATTTTGCTACGGCCAT	W	AX-94748285	BA00027506											Partially co-dominant				2B	2B	512.13	2B	2B	907.287	2BS	_5192454_22536_445469_2210534+,...,3028717-		AB	BB	AA	BB	AB	AA	AA	AA	AB	BB	BB	AA	AA	AB	AA	AA	AA	BB	AB	BB	BB
AX-94386178	Affx-92949138	GCTCAACGGCGAGGAACAACTGCAAAGGCGATGCC[A/G]CCCAGGTCCACGCAAGGCTGAACCCGGTGGTGTCC	R	AX-94386178	BA00027516	BS00024619_51	BS00024619	BS00024619	Validated		0		0		0	Partially co-dominant							7A	7A	741.655	7AL	_4492454_5890_81740_2288059+,...,4368166-	-	BB	AA	AA	AA	BB	BB	BB	BB	AA	AA	BB	BB	BB	AA	BB	BB	BB	BB	BB	BB	AA
AX-94748289	Affx-92457657	TTTTGGTTTAATTCCATAATCTGAGACAGTCTTCT[C/T]ACCATTGCCACTTGCTGAACCATCATTCTTATCAT	Y	AX-94748289	BA00027522											Dominant										7BS	_3124830_13864_339471_1867632+,...,134782+		BB	BB	BB	BB	BB	BB	BB	BB	BB	BB	BB	BB	BB	BB	BB	BB	BB	BB	BB	BB	BB
AX-95075753	Affx-92461118	AGTATATCATACTATGCGCTAACTTCACTGGAACA[C/T]TTTGAGAGGATCGGCAGGTGGTACAAATCGGCCTG	Y	AX-95075753	BA00027528											Partially co-dominant										7AS	_4236076_8325_80082_3577766-,...,4096797+	7A	AA	BB	BB	AA	BB	AA	AA	BB	BB	AA	AA	BB	BB	BB	BB	BB	BB	AA	AA	BB	BB
AX-94748306	Affx-92274467	AAGACAACCTAGAGCATCTCTCTCTGCCAAGATAG[C/T]TGTGGCCGTAGGGGCTTTGCGGGAAAGACGGTCTT	Y	AX-94748306	BA00027567	BS00104364_51										Co-dominant	4B	4B	5750.64	4B	4B	43.2748	4B	4B	269.007	4BL	_6936186_452_1235_5507308+,1068897+,6789090+		AA	AA	AA	AA	AA	BB	AA	BB	AA	AA	AA	AA	BB	AA	BB	AA	AA	AA	AA	AA	BB
AX-95075766	Affx-92259224	AACCTTTTATGGAGCAGAAAGGAAGATATTGGAGT[C/G]ACATATGGGTCTGAGCCAGGCACAGGCAACCTTAT	S	AX-95075766	BA00027587											Co-dominant	2A	2A	1480.75							2BL	_8028363_27539_1011917_4993591-,...,7904395-		BB	AA	BB	BB	AA	AA	AA	AA	AA	AA	BB	AA	AA	BB	AA	AA	AA	AA	AA	AA	AA
AX-94386201	Affx-92476007	CTTGGTTTATGTAAATCTGAAACTGAAAGGCACTT[C/T]CCCTCTACAAGCATCGGCATAGTCTTCAGCAAGGT	Y	AX-94386201	BA00027668											Partially co-dominant				6A	6A	16.1924	6A	6A	498.398	6AS	_4388118_27640_999843_2462082-,...,75049-		BB	BB	BB	BB	BB	AA	BB	BB	BB	BB	BB	BB	BB	BB	BB	BB	BB	BB	BB	BB	BB
AX-94386206	Affx-92786308	AGGCAACAGAAGCAGCCAGCTCAGGCAAGGCAAGC[C/T]CTCATCGCTGTGGGTGGCCGAGGGCCATGGGACGA	Y	AX-94386206	BA00027695											Dominant										3B-	_10658805_7268_207286_7558217+,...,10343450+	5B	BB	BB	BB	BB	BB	BB	BB	BB	BB	BB	BB	BB	BB	BB	BB	BB	BB	BB	BB	BB	AB
AX-94748358	Affx-92900782	CCATCGCACCGTCCGACGATGCAGCAAGTAACCAA[G/T]GTGTTGTCAGCAGCTGAGCGACCTGCTAATAATCT	K	AX-94748358	BA00027710											Co-dominant										7DS	_3940921_7954_141913_3101625+,...,1954129-	4A	BB	BB	BB	BB	BB	BB	BB	BB	AA	-	BB	BB	BB	BB	BB	BB	BB	BB	BB	BB	AA
AX-94748362	Affx-92895038	GTGGCATGATAACTGGAGCAAAGGGGGCAGTGCAG[C/G]TGGCGACCCAATCTAAACGCAAGAAGGCGTCGTCG	S	AX-94748362	BA00027714											Co-dominant										5AL	_2745443_7289_99478_578264+,...,245297-	5A	AA	AA	AA	AA	AA	AA	AA	AA	AA	AA	AA	AA	AA	AA	AA	AA	AA	AA	AA	AA	AA
AX-94386214	Affx-92932907	TGCTGGATATTCCATATACCTAGATGACAAGGATA[C/G]CTCTACAGTGAAGGGAGAGAAGCATGCAGAGCTCC	S	AX-94386214	BA00027738											Dominant										7BL	_6682374_4098_35622_3131264+,6611108+,6474343-		AA	AA	AA	AA	AA	AB	AA	AA	AA	AA	AA	AA	AA	AA	AA	AA	AA	AA	AA	AA	AA
AX-94386216	Affx-92285928	CATACAATGCAATCAAGGTGGACTAATGTCATTCA[C/T]CACTTTTGGCTGCTTATGTCTTTGCATGTCAACTT	Y	AX-94386216	BA00027740											Dominant							2A	2A	128.177	2AS	_5196356_31194_949727_585383+,...,2161131+		AA	AA	AA	AA	AA	AA	AA	AA	AA	AA	AA	AA	AB	AA	AB	AB	AB	AA	AA	AA	AA
AX-95075806	Affx-92385189	AGCCTTTTCACAAGATAAAGTCTAATGCTATTTAG[A/C]TACTTCTCCTCCTCAGCCTTTTCACAAGATAAAGT	M	AX-95075806	BA00027777											Dominant										5AS	_1548644_7449_62621_1465232+,1482843-		AA	AB	AA	AA	AA	AA	AA	AA	AA	AA	AA	AA	AA	AA	AB	AB	AA	AA	AA	AA	AA
AX-94748385	Affx-92237033	AGCTCTGGACTCCGTGATACCGACAAGATGGACAA[C/T]AAGGTGAGATTAGAAAGCATGGAGGTCAGCAACTT	Y	AX-94748385	BA00027795											Co-dominant	3B	3B	402.856							3DS	_2602187_2412_26776_2346987+,1548758-,1393783+		AA	AA	AA	AA	AA	BB	AA	BB	BB	AA	BB	BB	BB	AA	AA	AA	AA	AA	AA	BB	AA
AX-94748435	Affx-92740796	TCCCCGTCGAGGAAGGGGCCACGGAGCTCACGCCG[A/G]AGAGTGGCCTAGTGCTTAGGTAAGGCTGCAGCCGC	R	AX-94748435	BA00027928											Dominant										7DS	_3906008_11196_173404_1969753+,...,3807471+		AA	AB	AA	AA	AA	AA	AA	AB	AA	AA	AA	AA	AA	AA	AA	AA	AA	AA	AA	AA	AA
AX-94386260	Affx-92939902	GCGACGCGCCTCCGCCTCCTGGTCTTCTCTATCTC[A/G]GCACTGGATCCGTCCCCGCCCCCGTTTGGCGTCCC	R	AX-94386260	BA00027951											Dominant										7AS	_4235640_7981_68341_3553111+,...,4046446-		AB	BB	BB	BB	BB	BB	AB	BB	BB	BB	BB	BB	BB	BB	AB	BB	BB	BB	AB	BB	BB
AX-94386267	Affx-92913580	GGAAACCTCACAAGACCATATCCAAGGCTCTTTTT[C/T]CCCCCTCTGCGTCAGAAAATCAGGGCTTCCCTTCC	Y	AX-94386267	BA00027968											Co-dominant							7A	7A	827.083	7AL	_4555942_6527_65629_4389415-,...,2036155+		AA	AA	AA	BB	AA	AA	BB	AA	AA	AA	AA	AA	AA	BB	AA	AA	AA	AA	AA	AA	AA
AX-94386275	Affx-92284161	GATGTACTACTAGTCTACTACTACCCGTACGTGTC[C/T]GTGCCCGTAGCGTGCAGAGATGTTCAGTTCTGTAT	Y	AX-94386275	BA00028008											Co-dominant				2B	2B	291.036	2B	2B	464.916	2BL	_8079631_20272_523347_7648742+,...,7782051-		AA	AA	BB	BB	AA	BB	AA	BB	AA	BB	BB	AA	AA	BB	AA	BB	AA	BB	AA	BB	AA
AX-94748457	Affx-92319411	TTGGATGTGCTGATCTGGTTCAAGATAATTCTCAT[A/G]CCGAGCATGTACTTCCTAAAACCCAGTCGGTAATA	R	AX-94748457	BA00028009											Co-dominant										2AL	_5130143_214_796		BB	BB	BB	BB	BB	BB	BB	BB	BB	AA	BB	BB	BB	BB	BB	BB	BB	AA	BB	AA	BB
AX-95075852	Affx-92842309	TCAATGAACTTGAGATAAATATAGAGCTTCCGTCG[A/G]TTAGTTTTGAAGAGATCAGTACTGCAACAAATAAT	R	AX-95075852	BA00028025											Co-dominant				2B	2B	291.036	2B	2B	458.099	2DL	_9908430_18552_387156_9753950-,...,6756936-	2B	AA	AA	AA	BB	AA	BB	BB	BB	AA	BB	BB	AA	AA	BB	BB	BB	AA	AA	AA	BB	AA
AX-95075854	Affx-92688328	GCGCATGGAGGGCGTTGCCGAGGCGGCGGCGCCGG[C/G]GACGGAAGCTACCTCTACCGACAACAGCACGAATC	S	AX-95075854	BA00028032											Dominant				4A	4A2	403.163				4AL	_7109070_12812_422687_3124587+,...,5558826-	2B	AB	AA	AA	AA	AB	AA	AA	AA	AA	AA	AA	AA	AA	AA	AA	AA	AA	AB	AA	AA	AA
AX-95075882	Affx-92664706	CATAAACTTATTTCTTGCTGATCGCTCGCTCCTTG[C/T]GAGAACTCTGTATTTTCAAAATTGTCCATAATCTG	Y	AX-95075882	BA00028150	Ku_c103671_362										Co-dominant				3A	3A	113.362				3AS	_3324721_5532_56194_239698+,3307008+,2013220+	3A	AA	AA	BB	AA	AA	AA	BB	AA	AA	BB	AA	AA	BB	BB	AA	AA	BB	AA	AA	AA	AA
AX-95630222	Affx-92868920	CGCAACATCGATTTCACAGCTGACTAAGCCGCTAA[A/G]TGAATCGCTCCACCCGATTGAATTACAAGGGCAGA	R	AX-94554371	BA00028173	BS00064810_51										Partially co-dominant										4AL	_7156581_4997_133873_6212134+,3452042-,588466-		AA	AA	AA	AA	AA	AA	AA	AA	AA	AA	BB	AA	BB	AA	AA	-	BB	AA	AA	AA	AA
AX-94386305	Affx-92356040	GACAGCTCGCGCACCTCCTTGGTCAGGCACTTGCT[C/T]GTCATAGCACGGTCTTCCGCTCTCCCTGGGTGGTC	Y	AX-94386305	BA00028181											Co-dominant				5A	5A	247.418				5AL	_2807402_13986_219161_2685039-,...,2669219-		BB	AA	AA	AA	AA	BB	AA	AA	AA	AA	AA	BB	AA	BB	AA	AA	AA	AA	AA	BB	BB
AX-94386306	Affx-92179594	TGATCACGGCAGCATGGTCGCCATAGTGGATCCTC[G/T]CAAGCGCAGGCGAATTCCCGCTGCTGCCAGACCAT	K	AX-94386306	BA00028190	wsnp_Ku_c13052_20918857										Partially co-dominant							4B	4B	317.246	4BL	_7037190_12344_223097_6887692-,...,2494181-		AA	AA	AA	BB	AA	AA	AA	BB	BB	BB	AA	BB	AA	BB	AA	AA	AA	BB	BB	AA	AA
AX-94386310	Affx-92138796	TGGGTGTAAGCTAGAGGGAGTGACAGCGATGTTGT[A/C]TGCGTTTTCTTGTCTTCTTTGTACTAATGTTGTTG	M	AX-94386310	BA00028200											Co-dominant	6B	6B	70.2258	6B	6B	247.652				6BS	_2965391_7957_122277_989214-,...,1483993+		BB	AA	BB	AA	AA	AA	AA	AA	BB	AA	BB	AA	BB	BB	BB	AA	BB	AA	BB	AA	AA
AX-94748533	Affx-92391351	AAGGATCAGGGCAAAAGTGACCAAGATAATGTGCA[A/G]TGCGTCAGGGAAAAGGCCTGCTAGTGAGCGCGCGC	R	AX-94748533	BA00028211											Dominant				2B	2B	291.036				2DL	_4113166_1622_16325	2D	AA	AA	AA	AA	AA	AA	AB	AA	AA	AA	AA	AA	AA	AA	AA	AA	AA	AB	AA	AA	AA
AX-94554383	Affx-92581327	TTCTTGTCAACGGCCAAAGATCCAGATGATGGCTG[C/T]GTATTATTGTCAAGGGGCAAAGATCCAGGTGATGG	Y	AX-94554383	BA00028252											Co-dominant										1AL	_3903068_5360_209729_1221855+,...,3056946-	1A	BB	BB	BB	BB	BB	BB	BB	AA	BB	AA	AA	BB	BB	BB	BB	BB	BB	AA	BB	BB	BB
AX-95075906	Affx-92600856	GCACAGTGAATGGAGCAGAGGAGCAACAGCTGAAA[A/G]CAGCTTCAAGATCGATGGCACGAACGTCCCTACTG	R	AX-95075906	BA00028262											Co-dominant										3B-	_10745595_5956_110644_10027523+,...,8452999+	6A	BB	BB	BB	BB	BB	AA	AA	BB	BB	BB	AA	BB	BB	BB	BB	BB	BB	AA	BB	BB	BB
AX-94386337	Affx-92283573	AACAGGGGTGGGAGGCTTTGCAGGTGGGGTTGGCG[A/G]CGTAACCGGTGTCGGCGATGGCGGCGTCGCAGGGC	R	AX-94386337	BA00028364											Dominant	2B	2B	160.721							2BL	_8084402_5972_94873_7873578-,...,3622948+		AA	AA	AB	AA	AA	AA	AA	AA	AA	AA	AA	AA	AA	AA	AA	AA	AA	AA	AA	AA	AB
AX-94748596	Affx-92281723	ACTACGACACCCTCGTCGCCGCGCTCGACAAGCAC[A/G]GCCTCGGAAACATCACCGTCGTCGTCGGCGAGATC	R	AX-94748596	BA00028391											Dominant				5A	5A	17.7014				5BL	_10921608_5372_65950_10741658-,...,3890695+		BB	AB	AB	BB	BB	BB	BB	BB	AB	BB	BB	BB	BB	BB	AB	AB	AB	BB	AB	BB	AB
AX-94554430	Affx-92856922	GCAGCTTGGGCTGAACTGCTAGACAGATACAAGCT[A/G]CACAACAACACATTTTTGATCCAGATTTTCGAGGT	R	AX-94554430	BA00028455											Dominant										5AL	_2680986_5524_69104_427848+,928029-		AA	AA	AA	AA	AA	AA	AA	AA	AA	AA	AA	AA	AA	AA	AB	AA	AA	AB	AA	AA	AA
AX-94386368	Affx-92447165	GAAAGCAACACAAAATGCTGGTTGTCAATGTCTTG[C/T]AGAGCATTCGCCAACAACCTCCTCTCAGCATCAAC	Y	AX-94386368	BA00028534	Kukri_c20939_226										Co-dominant	2B	2B	159.921							2BL	_5843008_5776_182148	2B	AA	AA	AA	AA	AA	AA	AA	AA	AA	AA	BB	AA	AA	AA	AA	AA	AA	AA	AA	AA	BB
AX-94386374	Affx-88421522	TCAACGGTGTATGCTTACCACCAGAAGTCATTGCC[A/T]TTCATATTTCCTCCCTGATTGATGTGTAAACTCAG	W	AX-94386374	BA00028563	IAAV4521										Dominant							2A	2A	496.446	2DL	_9872233_8802_293583_5800910-,...,2910120+	-	AA	AB	AB	AB	AA	AA	AB	AA	AA	AA	AA	AA	AA	AB	AA	AA	AB	AB	AA	AB	-
AX-95075969	Affx-92329207	TTCTCTTTGTGTATAAAATGGGAAAATGATTGATT[A/G]CATTGAGAGATTGTTTTGCTTTGCTTGTGGAAGCT	R	AX-95075969	BA00028577											Partially co-dominant							6B	6B	359.762	6DL	_3295162_6721_197466_2365473+,...,1414787+		AA	BB	BB	BB	AA	BB	BB	BB	BB	AA	BB	AA	BB	BB	BB	BB	AA	AA	BB	BB	BB
AX-95075974	Affx-92199123	AGCATCAAGGATGACCAGGGTGAGGGCTACTTGGT[C/T]GACAAGGTCCTGGACAAGACCGGGATGAAGGGAAC	Y	AX-95075974	BA00028588	wsnp_Ex_c20695_29781602										Co-dominant	7A	7A3	75.8422	7A	7A	144.466				7AS	_4248165_4718_24617_4073159+,...,4129294-		AA	AA	AA	BB	AA	BB	AA	BB	BB	BB	BB	AA	BB	BB	AA	AA	AA	BB	BB	BB	AA
AX-95075976	Affx-92651407	GCCAAGGGCGCCGGCTTCGCCGCCATCAAGACCAC[C/T]TACATCTACGCCAACGCATTCGCCATCGAGTTCAC	Y	AX-95075976	BA00028611											Co-dominant										7DL	_3387621_5215_96207_3123267+,...,1459990+	-	AA	AA	AA	AA	AA	AA	AA	AA	AA	AA	AA	AA	AA	AA	AA	AA	AA	BB	AA	AA	AA
AX-95075977	Affx-92647025	TATGAGCTGTACCTGAAATGAACTTTCACTCTGGG[C/T]CTTTGGGTTGTTCACTCTAAACGGAATAGGTAAAA	Y	AX-95075977	BA00028615											Co-dominant	1D	1D	6.82814							1AL	_3909292_4957_143332_1447484+,...,3851057-		BB	BB	BB	BB	BB	BB	BB	BB	BB	AA	AA	BB	BB	BB	BB	BB	BB	BB	BB	BB	BB
AX-94748697	Affx-92576583	TCGTTGTCTTTGCTGCCTGCAGCTATGAGGTCGTT[A/G]CACTGGCAACAAGCACCCAATGAAGGAAAGTGCAA	R	AX-94748697	BA00028696											Dominant										5AL	_926559_3450_57781		BB	BB	BB	BB	BB	BB	BB	BB	BB	BB	BB	BB	BB	BB	BB	BB	BB	BB	BB	BB	BB
AX-94748705	Affx-92479574	TACTTGCCCAGCACGTAGGCGAGCCTGGTGAACAG[A/G]TTGGGCTCGTTGAACGTCGTCCAGAACTTGACCCG	R	AX-94748705	BA00028713											Co-dominant				2B	2B	470.496				2DS	_5327613_5855_405009_849110+,...,2643784+	-	BB	BB	BB	BB	AA	BB	BB	AA	AA	BB	AA	AA	AA	BB	BB	BB	BB	BB	AA	BB	BB
AX-94386401	Affx-88790776	CCGGTGCTGCCCGTGGTCGCGGCTTCTCCGGAGTC[C/T]GCGCGACGATCAAGTTCGTGGCGAGGTGGGCAGCC	Y	AX-94386401	BA00028714	BS00021986_51	BS00021986	BS00021986	Validated	4B	48.54		0		0	Dominant	4B	4B	13048.1							4BS	_4944154_37179_1060301_4196874+,...,3954162+		AB	BB	AB	BB	BB	BB	AB	BB	AB	AB	AB	AB	BB	BB	BB	BB	BB	AB	BB	AB	BB
AX-94386402	Affx-92759367	ATCAGCGGAGGTGGTAAGGACCAAATATTCTGGCC[A/G]ATTGACGCCCTGAGATCTTTGTTGCCGGAATATCT	R	AX-94386402	BA00028717											Co-dominant							2B	2B	1075.48	2DL	_9807167_3452_26326_6896571-,4129004-,7273133-	2B	AA	AA	AA	AA	AA	AA	BB	BB	AA	BB	BB	AA	AA	AA	AA	AA	AA	BB	AA	AA	BB
AX-94748707	Affx-92888943	ATCAGATGACTGGAGCACCTGCAGAATCATCACAG[C/T]ACAAAGTGTTGAGCGACTACGGAAGGATCTCGCCA	Y	AX-94748707	BA00028719	Excalibur_c27716_544										Co-dominant							2B	2B	705.912	2DS	_5368435_15875_1178159_3828950+,...,1334679+	-	BB	BB	BB	BB	BB	BB	BB	BB	BB	BB	BB	BB	BB	BB	BB	BB	BB	BB	BB	BB	BB
AX-94748712	Affx-92226166	GCTATGCAGACTCGGGTCGATATATTTTTTGACTC[G/T]TTCACAGAGATAGCAGTTACACATAATTATATAG	K	AX-94748712	BA00028732											Dominant										5DL	_4546910_4581_81860_2295860-,...,195297+		AB	AB	AB	AB	AB	AB	AB	AB	AB	AB	-	AB	AB	AB	AB	AB	AB	AB	AB	AB	AB
AX-94554490	Affx-92837696	CTGGAATATCACACAATTAGGGACACAACTATGTT[A/G]AGTCAGACTGTATTGGGTATGTCCCGAGCACCATA	R	AX-94554490	BA00028737											Dominant										7DS	_3852140_8389_149887_223403+,2007059+,3828548+	7A	BB	BB	BB	BB	BB	BB	BB	BB	BB	BB	BB	BB	BB	BB	BB	BB	BB	AB	BB	BB	BB
AX-94554498	Affx-92280074	AGCATATATGCTTGGGCTTCTTCAGCAGCTTTACC[A/G]ACATCATACCCAGGACAGCTTGGGATAGAAGTACC	R	AX-94554498	BA00028750											Co-dominant										2AS	_5306163_19625_954959_5162351-,...,2006636-		AA	AA	AA	AA	BB	BB	AA	AA	BB	AA	AA	AA	BB	AA	BB	BB	BB	AA	BB	AA	AA
AX-94748717	Affx-92681785	AACAATAATGCCCGACATGGTAGTGGTAATAGCAA[C/T]GGCTTTGGTGGTCGTGGCGGTCGGAATCGCCGTGA	Y	AX-94748717	BA00028752											Partially co-dominant	5B	5B	336.135							5DL	_3548986_7316_219534		BB	BB	AA	BB	BB	BB	AA	BB	BB	AA	AA	BB	BB	BB	BB	BB	BB	BB	BB	BB	BB
AX-94748723	Affx-92159279	CTTACGTGCATGCGTCCAAGTCATATCCTAGCTGA[A/G]ACGAGACTTGATATGTACTCTCCATGTGATCAGTG	R	AX-94748723	BA00028769											Co-dominant										3AL	_4311519_3952_35317_692835+,...,4057220+		AA	BB	AA	BB	BB	BB	BB	BB	AA	BB	BB	BB	BB	BB	BB	BB	BB	BB	BB	BB	AA
AX-95076011	Affx-92894280	GAAACAGAAGAAGAGACATCAGAGGCGGAGCAGGT[C/G]ACCAAGGCGGCATCTCACACCAAGAATTCACGGCC	S	AX-95076011	BA00028780		BS00025815	BS00025815	Validated		0		0		0	Co-dominant										1BS	_3440225_9733_1021929_1386139-,...,1482322+		BB	BB	BB	BB	BB	BB	BB	BB	BB	AA	BB	BB	BB	BB	BB	BB	BB	AA	BB	AA	BB
AX-95076012	Affx-92800890	TGCAAGAATAGCAGCTTGGAAGCCAGGAAGATGCA[A/G]GAACAGCAGCCTTGAAGGTCACTGCCGGTACACCT	R	AX-95076012	BA00028786											Co-dominant							3D	3D	458.633	3DL	_6922440_6147_88067_3715011+,...,2319126-		BB	BB	BB	BB	BB	BB	BB	BB	BB	BB	BB	BB	BB	BB	BB	BB	BB	BB	BB	BB	BB
AX-94748730	Affx-92861558	GTCACCCATTTGGACTGTAAAAGGAACCGGTGTGA[C/T]TATGTATGGAAAAATGTCCATTAATTTGGTGACTT	Y	AX-94748730	BA00028787											Partially co-dominant				6B	6B	247.652				6DS	_1946396_4836_61726		BB	BB	BB	AA	BB	BB	BB	BB	AA	AA	BB	BB	BB	BB	BB	BB	BB	BB	AA	AA	BB
AX-95631034	Affx-92714507	AAATGCAGAGGAGACCACATTTAGAGAACTCGTTC[A/G]GTTTTGGCCTGTGAAGGATGAGGGAGAGCGACCAA	R	AX-94386412	BA00028792	IAAV1263	BS00013851	BS00013851	Validated	6A	80.53		0		0	Co-dominant							6A	6A	340.147	6AL	_5810121_9349_209296_4432440-,...,5713853-	6A	AA	AA	AA	AA	AA	BB	BB	AA	AA	AA	BB	AA	AA	AA	AA	AA	AA	BB	AA	AA	AA
AX-94748732	Affx-92626826	TACCAATAAAGAAGTCTTCCCTAATCTCTATTGCT[C/G]ACTACCCCGTCACCTTTCTGATCTGCACTGGCTTT	S	AX-94748732	BA00028797											Co-dominant	3D	3D	110.423				3D	3D	347.174	3DL	_1792974_2318_21728		AA	BB	BB	BB	BB	BB	BB	AA	BB	AA	BB	BB	AA	AA	BB	AA	AA	BB	BB	BB	BB
AX-94748756	Affx-92857638	AATGGGTTACTTGAACGATCATGCTGAGAACATGC[C/T]GCGCCGGATGGTGGCTGCAGGCCAGCCCGTAGAGT	Y	AX-94748756	BA00028839	Tdurum_contig50988_500										Dominant				1B	1B	205.276				1AL	_3945216_24812_663710_2763435+,...,1577054+		AB	AB	AB	AB	AA	AB	AA	AA	AA	AB	AB	-	AA	AA	AA	AA	AA	AA	AA	AA	AB
AX-94554516	Affx-92621519	GCGTTCGGGCTACTCAAGGATGAGTTCAGTACGGC[C/G]AAGGAGCTCCACCGTCAATTCGGCCCGCTGTGCAC	S	AX-94554516	BA00028861											Co-dominant	2D	2D	351.574	2A	2A	73.611				2DS	_5319058_10698_439059_241663-,...,2813244+	2D	AA	BB	BB	BB	AA	BB	BB	BB	BB	BB	AA	BB	AA	AA	BB	BB	AA	BB	AA	BB	BB
AX-94386424	Affx-92634711	GCAGGAAAGCCCCACGAGCTTGCTGATGTATCATC[A/G]CCAAGTAATGACCAACAAACGGCTCAGATCATCAG	R	AX-94386424	BA00028866											Dominant										7BL	_6688163_1975_22234_3479105+,...,6573183-		BB	BB	BB	BB	BB	BB	BB	BB	BB	BB	BB	BB	BB	BB	BB	BB	BB	BB	BB	BB	BB
AX-94386429	Affx-92827217	AATCTTCCTGTTCCGACTAAACCAGACTTAGCTAT[C/T]GACTCAGGATCATACCACAGACTCATAAGCTCTAC	Y	AX-94386429	BA00028881											Co-dominant							7A	7A	748.53	7AL	_4499466_10554_120311_2536397+,...,831510-	7A	BB	AA	BB	BB	AA	BB	AA	AA	AA	BB	AA	AA	AA	BB	AA	AA	AA	AA	BB	AA	BB
AX-94554521	Affx-92878087	CCTCGATTTGGTCTGCCTGGTGGGGTAGACGACGG[C/T]GGGAAGCTGGGTAGGTGGGCAGCGCAAGACCCG	Y	AX-94554521	BA00028885											Dominant										6AS	_4351091_11010_192944_693841-,...,4315540-	6D	AA	AA	AA	AB	AA	AA	AA	AA	AA	AA	AA	AA	AA	AA	AA	AA	AA	AA	AA	AA	AA
AX-94748775	Affx-92096809	ACGATGACGAGCATCGCGTGGACTACTTCTACGAC[A/G]AGGAGAACACGTCTTGCAGCTCCTATGACATGAGA	R	AX-94748775	BA00028893	BS00068077_51										Co-dominant	1B	1B2	5.57686							1BL	_3805162_3714_66083_443218+,...,3244544-	1B	AA	AA	AA	AA	AA	AA	BB	AA	BB	BB	AA	AA	AA	AA	AA	AA	AA	AA	BB	AA	AA
AX-95076043	Affx-92932206	TGGCCTGCACGAAGATAGTCCGTCCGCTTGCCTCA[A/T]GCTGCTATCTCTTTTACCGAAAGCTGATGATGATA	W	AX-95076043	BA00028940											Dominant	3A	3A	199.951				3A	3A	479.052	3DL	_6865520_3656_34184_4410603+,5938897+		AA	AA	AA	AB	AB	AA	AA	AB	AA	AA	AB	AA	AB	AA	AB	AA	AA	AA	AA	AA	AA
AX-95076044	Affx-92274435	GGATAAAGCGATCATACTCCGGGACCGACCCGCTT[G/T]CTCTTCTGATCTCGGGCATTGCAAATGTTGTAAGT	K	AX-95076044	BA00028943											Dominant	1B	1B	184.668				1B	1B	143.647	1AL	_3979962_9364_522733_2177351-,...,70778+	-	AA	AA	AA	AA	AB	AB	AB	AA	AA	AA	AB	AB	AB	AA	AA	AA	AA	AA	AA	AA	AA
AX-94554542	Affx-92909908	AGCCCGTGCTTATTTAGTGATCTTAGCAAAAGAGC[C/T]AATTAAGCTTGTTTCATGACAACAGGACATTAACG	Y	AX-94554542	BA00029001											Dominant										7BL	_6692899_18794_292921_3762487+,...,6466731-	-	AB	AA	AA	AA	AA	AB	AA	AA	AA	AA	AA	AA	AA	AA	AA	AA	AA	AA	AB	AA	AA
AX-94554543	Affx-88661307	GTTATGACGTTCCTCATCAGCCATCAAATATTAGC[C/T]TTCGCTCTCAAAAGTTGTTCTGCTTCTTGATGGTG	Y	AX-94554543	BA00029003	Excalibur_c46453_242										Co-dominant										7AL	_4385456_4726_48757_1363670-,2487751-	-	BB	BB	BB	BB	BB	BB	BB	BB	BB	AA	BB	BB	BB	-	BB	BB	BB	BB	BB	BB	BB
AX-94386458	Affx-92839583	AAGTAAGCGGTGTTGCGCGAGTCCATGAGTAGTAC[A/C]ACTGTAAATCGGACAAAAAGATCCCCAAATTGTAG	M	AX-94386458	BA00029041											Co-dominant				1A	1A	207.326				1AS	_260460_299_24460	1A	AA	BB	BB	AA	BB	BB	BB	AA	AA	AA	AA	AA	AA	BB	AA	AA	AA	AA	BB	AA	AA
AX-95076063	Affx-92180069	GCAAGATTTGAAGCCGGGATCCTTGAACTGTATCT[C/T]GAGTTGAAGTGCCTGCCTATTTCCTCCTCTTTTTG	Y	AX-95076063	BA00029058											Co-dominant							2A	2A	496.446	2AL	_2225860_1537_55588		AA	BB	BB	BB	AA	AA	BB	AA	AA	AA	AA	AA	AA	BB	AA	AA	BB	BB	AA	BB	BB
AX-94386463	Affx-92733978	CACCGCTTCCACGCCACCATCTCCGCGCACAAGGC[C/G]ACCTCCAGCTGGCTGCAAATCCTATCCAACCAGCG	S	AX-94386463	BA00029059											Dominant	2B	2B	202.48							2AS	_5286241_7832_141322_4403773+,...,2995779-	2B	AB	AB	BB	BB	BB	BB	BB	BB	BB	AB	AB	BB	BB	BB	BB	BB	BB	AB	BB	BB	AB
AX-94554557	Affx-92421140	GCTGTGCGGGTGACAAAAGTGGACAGGATCCAGGC[C/T]TACAACCTCGTCTCCAGGCCGTCGGTGCACCACGC	Y	AX-94554557	BA00029080											Dominant										1DS	_1897655_14411_1115819_1096417+,...,151659+		BB	BB	BB	BB	BB	BB	BB	BB	BB	AB	BB	AB	BB	BB	BB	BB	BB	AB	BB	AB	BB
AX-94748850	Affx-92827910	TGAAGATGGGGAACCTCAGCCCGTTGACTGGCTCT[C/T]AGGGCCAGGTCAGGCTCAGCTGCTCCAAGGTGAAT	Y	AX-94748850	BA00029100											Dominant										2BS	_5243743_3237_86224_5136433-,...,1618265+		AB	AB	AA	AB	AA	AA	AA	AA	AA	AA	AA	AB	AA	AB	AB	AB	AB	AA	AB	AA	AA
AX-94386478	Affx-92767904	AGCAAGGCCTGAACAAGCTGTCGTTCAATGAAAAA[A/G]CAAACACCAAGGAGGCCACAGTGTCCCTCAAACTC	R	AX-94386478	BA00029115											Dominant										3DL	_6900459_5770_67950_1368467-,...,6813207-	-	AB	AB	AB	AB	AB	AB	AB	AB	AB	AB	AB	AB	AB	AB	AB	AB	AB	AB	AB	AB	AB
AX-94386488	Affx-92285751	TACTACTGCTGCTTCCACTAGTATGAAAATTACTC[C/G]TGTTCTTGGTTCTGGTATATGCCCATTCGAGTCCT	S	AX-94386488	BA00029171											Dominant										2DL	_9731387_725_4082_1482307+,7416646+	2D	-	BB	BB	BB	BB	BB	BB	BB	BB	BB	BB	BB	BB	-	BB	BB	BB	BB	BB	BB	BB
AX-94386493	Affx-92367846	TGAACTCTGAACTCTGAACTAATCCAGATTTTCCT[A/C]GTTCCCATCAAGTAAATCCTAAACCACAGCATGAC	M	AX-94386493	BA00029196											Partially co-dominant										6DL	_3293219_23217_717371_2309254+,...,1088028+		BB	AA	AB	AA	BB	BB	BB	AA	AA	BB	AA	AA	AA	AA	AA	AA	AA	BB	AA	AB	AA
AX-94554586	Affx-92533175	AAGAGAAATCAGAACAAGCTCAAGTCTCTTCTTTT[C/T]CGTAGAAGGTCGCACAGTTCAGTTGGAAAGTTTGG	Y	AX-94554586	BA00029228											Co-dominant										2BS	_5242382_12172_265145_5129740-,5149590-,1296127+		BB	BB	BB	BB	BB	BB	BB	BB	BB	AA	BB	BB	BB	BB	BB	BB	BB	AA	BB	BB	BB
AX-94554589	Affx-92275734	TTTGGGGACGCAGAGGTTGTTGCTAGGATGATCTG[A/C]TATGCTCTGCTCTGCTTGTTTTGGTAAATTGGAAG	M	AX-94554589	BA00029236											Partially co-dominant							6B	6B	304.684	6BL	_449840_2210_21611	6B	BB	AA	AA	BB	AA	AA	AA	AA	AB	AA	AA	AA	BB	AA	AA	AA	AA	AA	BB	BB	AA
AX-95076110	Affx-92566385	GGCAAGGTGCAGAAGCTCGCGCTGCGCGAGAGGGC[A/G]CGCGGGCTCAGGCCCAGAGATTCCGACAAGAAGAA	R	AX-95076110	BA00029295											Dominant				5B	5B	23.9529	5B	5B	492.328	5BL	_10849303_5737_91247_5311856+,...,10164822+		AA	AA	AA	AA	AA	AA	AA	AA	AA	AA	AA	AA	AA	AA	AA	AA	AA	AA	AA	AB	AA
AX-94554622	Affx-92937791	GATCCTAGCAAAGGGGGTCGGCCCGAGTTTTACTT[C/T]GAGGAAGGGTCTGATCCTGAGCAGGTGGATTGGAT	Y	AX-94554622	BA00029373	BS00098484_51										Partially co-dominant										1AS	_635558_2397_73349		AA	AA	AA	AA	AA	AA	AA	AA	AA	AA	AA	AA	AA	AA	AA	AA	AA	AA	-	AA	AA
AX-94554632	Affx-92765449	TTGCTCATCAGCGTAAGCAGATTTGCTGTGCATCT[A/G]TTCTGTAGCAGAACCTTAAAAGACTTAATATTCAG	R	AX-94554632	BA00029401											Dominant										4AL	_7062749_5026_935599_112036-,...,798858+		AA	AA	AA	AA	AA	AA	AA	AA	AA	AA	AA	AA	AA	AA	AA	AA	AA	AA	AA	AA	AA
AX-94386524	Affx-92722935	CACGCCACAGACCGGCGTGCTCCATTAGATCGCTT[G/T]ATTTCAACCTATGCGACCATGAGGTCAAATCAGCG	K	AX-94386524	BA00029407	BS00024262_51	BS00024262	BS00024262	Validated		0	1D	73.73		0	Partially co-dominant				1D	1D	103.427				1DS	_1899041_17393_960422_1166717+,...,919144+	-	AA	BB	BB	AA	BB	BB	AA	BB	AA	AA	AA	BB	BB	AA	AA	AA	AA	AA	AA	BB	BB
AX-94386526	Affx-92654033	GTAGCCTAGCTAGATGACTTTTTCTAATGGGCACA[A/G]ACCTTAGGATCAATCCCGACTCTTTTCCAAATTGA	R	AX-94386526	BA00029410											Co-dominant				5A	5A	119.189				5AL	_2809242_19348_312891_2695832+,...,2700430-		AA	BB	AA	AA	AA	AA	AA	BB	AA	AA	BB	BB	AA	AA	AA	AA	BB	AA	AA	AA	AA
AX-94748974	Affx-92729898	GTCAATGCACGTCTTGCTTCCTTGACTGGATCCCG[C/T]GAGAAAACTATGGGGGTGGCTCTTGAAGCTGCCGG	Y	AX-94748974	BA00029444											Co-dominant										7BL	_6722420_5462_35497_5568625+,...,6499053-		AA	AA	AA	AA	AA	AA	AA	AA	AA	AA	AA	AA	AA	AA	AA	AA	AA	AA	AA	AA	AA
AX-94554649	Affx-92908169	CAGGGGGGAGCCAGGCCAGCTTTGGGATGCAGGCC[G/T]GCACGCTCACCAAGCGATCGTTCGTCAACATGTCG	K	AX-94554649	BA00029531											Co-dominant	1B	1B	186.256				1B	1B	497.857	1DL	_2289587_7300_75084_2202052-,...,762233-	1B	AA	AA	AA	AA	AA	AA	AA	AA	AA	AA	BB	BB	BB	AA	AA	AA	AA	AA	AA	AA	AA
AX-94386558	Affx-92176795	TGTAATGGGCCGACCTTTGCGCCTTCTTGTCAAAC[A/G]GAGTGCCAAACAACTCCACGACATCTTGTACTTGA	R	AX-94386558	BA00029585		BS00082372	BS00082372	Validated		0	2A	16.74		0	Co-dominant										2AS	_5227140_14899_604217_1894867-,...,1650053+		BB	BB	BB	BB	AA	AA	BB	BB	AA	BB	BB	BB	AA	BB	AA	AA	AA	BB	AA	BB	BB
AX-94749044	Affx-92874886	GGGGAGTTTGTTCCTACACGAATATAAAGTTTGTT[C/T]TGGAATTATTTGGTTCTTCAGTATCATTTTTAGTA	Y	AX-94749044	BA00029602											Co-dominant										5BL	_10920249_14703_268804_10730473-,...,4679339+		BB	BB	BB	BB	BB	BB	BB	BB	BB	AA	BB	BB	BB	BB	BB	BB	BB	AA	BB	BB	BB
AX-94749063	Affx-92782402	AATTGCGATGAGAGGAACTCTGTTTTTGTCGAGTC[A/G]GAAAAGGCAGTGCGGGTGCGTGCCTTGTAGGTTAT	R	AX-94749063	BA00029641											Partially co-dominant	2D	2D	53.941	2A	2A	632.775				2AL	_6426270_15906_511197_5904280-,...,4188395+		BB	AB	AB	AA	BB	BB	BB	AB	AB	AA	BB	AB	BB	AA	AB	AB	AA	BB	BB	BB	AB
AX-94554671	Affx-92837842	TCTTGCATGAGCCCGGAGCTATGGGGAGGAAGGAG[C/T]GACATCGTGTACTTTGCTCGTACAGCTCGACCTTG	Y	AX-94554671	BA00029649											Dominant							6B	6B	242.903	6DL	_3219257_7205_243607_197098+,...,267045+		AB	AA	AA	AA	AA	AA	AB	AA	AA	AB	AB	AA	AA	AA	AA	AA	AA	AA	AA	AB	AA
AX-94554682	Affx-92928773	GGAATGCAGTAGTACTTGGAGGAGCTACAAGGGTA[C/T]TACCATAAATAAATGGCCCATTTCTGTCAGGAAAG	Y	AX-94554682	BA00029713											Partially co-dominant										2DL	_9710238_575_2834_525957-,...,6462142+	2D	AA	AA	AA	AA	AA	AA	AB	AA	AA	AA	AA	AA	AA	AA	AA	AA	AA	AB	AA	-	AA
AX-94386613	Affx-92449704	GAGGAAAGGGAGCAGCCTTGCAAGTAGTGTATTCT[A/G]TAGGTGCACACCTCGGGTTAATTAATTCCTGTCCA	R	AX-94386613	BA00029904											Partially co-dominant	3B	3B	218.391							3B-	_10734830_1832_17577_9719259-,...,9206851+		BB	BB	AB	AA	AB	AA	BB	AA	AA	AA	BB	AA	AA	AA	AA	-	AA	AA	AA	AA	AA
AX-94386616	Affx-92145233	GTGTCGTGTGTTGTAGGATAAGTGTGGGGTGAATG[G/T]GTGGCTCTGTCTGCCGAGAACAGAGGTTGCTAGTG	K	AX-94386616	BA00029925											Co-dominant										2DL	_9843766_7340_325315_2585026-,...,729656-	2D	AA	AA	BB	AA	AA	AA	AA	AA	AA	AA	AA	AA	AA	AA	AA	AA	AA	AA	AA	AA	AA
AX-95076244	Affx-92247142	AAACAGATGGTCAAATGGAACGAGTAAACCAATGC[C/G]TGGAAACTTATTTGAGGTGTATGACTACTAACGAA	S	AX-95076244	BA00030005											Co-dominant										7BS	_3080785_6011_99335_514960+,3018972+,514960+	1B	AA	BB	AA	AA	AA	AA	AA	AA	AA	BB	BB	AA	AA	AA	AA	AA	AA	AA	AA	AA	BB
AX-94554750	Affx-92810446	CTCGCCTTCTGTTGCTCGGATACTTTCACCTGCCG[C/T]GGCTAGAAGGATCTGAGTGGGAAAGACGAGAGAGA	Y	AX-94554750	BA00030066											Co-dominant										7BL	_6647373_22592_311638_1031506+,...,4799631+	1B	BB	BB	BB	BB	BB	BB	BB	BB	BB	AA	BB	BB	BB	BB	BB	BB	BB	AA	BB	AA	BB
AX-95076261	Affx-92203203	GCGCTGTTGGTGTCATCTGGACCATAAAGCTCACG[A/G]CAAATAGAGCTGTCACTCCTGCCATATCCGCGGAT	R	AX-95076261	BA00030096											Co-dominant				4A	4A2	437.399				4BL	_7038179_2054_7660_6899151-,6858428-,1180199+		BB	BB	AA	BB	AA	AA	AA	AA	AA	AA	AA	BB	AA	BB	BB	BB	BB	AA	-	AA	AA
AX-95076268	Affx-92821367	CACGGCAAGTGGTACAGGTTGGACGGCCTGATCCC[C/G]GCGGTGACGTTGAAGTATCTGAAGGCAGCCGCCCA	S	AX-95076268	BA00030138											Dominant	5A	5A	308.925	5A	5A	278.153				5DL	_4513619_26418_3034552_1009167+,...,4113564+		AA	AA	AA	AA	AA	AA	AA	AB	AA	AA	AA	AA	AB	AA	AA	AA	AB	AA	AA	AB	AA
AX-95076272	Affx-92363185	CAAATGGTCTGATGGCTACAAATCCTAACCAAGAA[C/T]AGTTTGTTCAAACCCCGCGATAGGAAATGGGAAAA	Y	AX-95076272	BA00030151											Dominant										3B-	_10446760_7961_1420333_1522321-,...,8002404+		BB	BB	AB	AB	BB	BB	AB	AB	-	AB	BB	BB	BB	BB	BB	BB	AB	BB	AB	BB	AB
AX-94749271	Affx-92180191	CTTTTTATGCAAAGGAAAACCGTGGCCGATATGAC[A/G]GTGGGATCAATAAAACTGCCCAAAGGCATGGCAAT	R	AX-94749271	BA00030171											Partially co-dominant										3DS	_2569022_2247_14678_785229+,2330384+	-	-	BB	BB	BB	BB	BB	AA	BB	BB	AA	BB	BB	BB	BB	BB	BB	BB	AB	BB	BB	BB
AX-95076278	Affx-92555508	AGGGCCTCCCATCTGTTGCTTTCTGGTGGAATGCC[A/G]TTTACATAAAGTGTGCGAGATGCTTTGTGAGAGGT	R	AX-95076278	BA00030181											Co-dominant										1BL	_3794625_18240_743576_130877+,...,1813913+		AA	BB	AA	AA	AA	AA	AA	AA	BB	BB	AA	AA	AA	AA	AA	AA	AA	BB	AA	AA	BB
AX-94386654	Affx-92515775	AATGCAGCCGACAAGGAGTTTACTTCGCTGGACCG[A/G]TGATCTCCATAAGATCTTCGTGGAAGCTGTAG	R	AX-94386654	BA00030195											Dominant										4DS	_1658230_1619_64218	4D	BB	BB	BB	BB	BB	BB	BB	BB	BB	BB	BB	BB	BB	BB	BB	BB	BB	BB	BB	BB	BB
AX-94386659	Affx-92526440	GTGTAGATGGTGGAATCGCCGGTGGGATCGGATTC[G/T]TAGCCGGCCGTGTGACCCTACTCAACTTACGATCG	K	AX-94386659	BA00030222	BS00021692_51	BS00021692	BS00021692	Validated		0	7A	62.81		0	Co-dominant				7A	7A	219.862	7A	7A	599.196	7AS	_538188_245_510		BB	AA	AA	AA	AA	BB	BB	BB	AA	BB	BB	AA	BB	BB	BB	BB	AA	BB	BB	AA	AA
AX-94386661	Affx-92593068	CTTGCCAGCTTTTCCTTTTCCTTCCGCCGAAGCTG[C/T]TCGAGCATGCAAATATGTCCAGCTAGATTCATTTC	Y	AX-94386661	BA00030231											Dominant										7AL	_4436387_28803_408530_345932+,...,4300677+		BB	BB	BB	BB	BB	BB	BB	BB	BB	BB	BB	BB	BB	BB	BB	BB	BB	BB	BB	BB	AB
AX-94554793	Affx-92108085	AGAGCAGCGCTCTGATTTTGTGAAGCTTGGCTGCA[C/T]CGTACAAGCGGATGTGCATGCTGTTTTCTTGGATC	Y	AX-94554793	BA00030273											Co-dominant							4A	4A3	366.922	4DL	_14465092_6869_151874_14181774-,...,10994494+		AA	AA	AA	AA	AA	AA	BB	AA	AA	AA	AA	AA	AA	AA	AA	AA	AA	BB	AA	AA	AA
AX-94554795	Affx-92845684	CTCCACGCGCGGGACAACGGCCACTAGGAGCTTCG[C/G]TTGTGTTCTTTGTACCTGCGCCCTTGAAGTGTTTG	S	AX-94554795	BA00030278											Co-dominant										2BL	_7985232_3273_138456_2776629+,4604927+,3691000+	7A	BB	BB	AA	AA	BB	AA	AA	AA	BB	AA	AA	AA	BB	AA	BB	AA	AA	BB	BB	AA	AA
AX-95076304	Affx-92470518	GAGCTTTCATGTTTTCCTTTTCACCCCCTGTTAGG[C/T]GTCGGAACTTCCTTGTATATTATCCACCCTTCTGC	Y	AX-95076304	BA00030323											Co-dominant	5D	5D	72.0101							5AL	_2799306_11834_129723_2475563+,2727618+,2686107-		AA	AA	AA	AA	AA	AA	AA	AA	AA	AA	AA	AA	AA	AA	AA	AA	AA	AA	AA	AA	AA
AX-94554810	Affx-92915797	CTGGCCTTTCTAGCACGGTGAGCAAGAGCATGGGA[C/T]GGCCTGCCAACTGCTTCCATTATCCTACTAAACAC	Y	AX-94554810	BA00030341											Co-dominant	2B	2B	159.921							2AL	_3726973_3890_158157	2B	AA	AA	AA	AA	AA	AA	AA	AA	BB	AA	BB	AA	AA	AA	BB	AA	AA	AA	AA	AA	AA
AX-95076311	Affx-92198752	ACCACCATCGAGTCCGAGATACTGCAGCTCCAGGA[C/T]GCCATCGCTGTCCAGAACAATGCAAATATTGGACT	Y	AX-95076311	BA00030355											Co-dominant										7BS	_3105410_9287_456496_1264655-,...,2086104+		AA	AA	AA	AA	AA	AA	BB	AA	AA	AA	AA	AA	AA	AA	AA	AA	AA	AA	BB	AA	BB
AX-94749345	Affx-92816487	GCAAAAAGAATTCGCCTTCACATTCTTACTGATGG[A/G]CGTGATGTTTTGGATGGCAGTAGTGTTGGTTTCGT	R	AX-94749345	BA00030383											Co-dominant										3B-	_10484009_10380_245447_2583560-,...,8121222-		AA	BB	AA	AA	AA	AA	AA	AA	AA	BB	AA	AA	AA	AA	AA	BB	AA	AA	AA	AA	AA
AX-94554819	Affx-92449764	CCACAACTACCATTGCCAATTACAGATAGTGAATC[A/G]GTACCACTTATAAGCTCAAAGTCTTCTTCAGATTG	R	AX-94554819	BA00030407											Co-dominant										5DS	_2779734_19210_870858_2681763-,...,1184837+		BB	BB	BB	BB	BB	BB	BB	BB	BB	BB	BB	BB	BB	BB	BB	BB	BB	BB	BB	BB	BB
AX-95076333	Affx-92707346	TCTAGAACATCTACTTGATCTTTGTCGAGATTTTC[C/T]GTCAATTATTCGAATTTTTCTTCAGAACAACGCAG	Y	AX-95076333	BA00030442											Partially co-dominant	5B	5B	335.353				5B	5B	449.902	5AL	_993939_7333_98496		BB	BB	AA	BB	BB	BB	AA	BB	BB	AA	AA	BB	BB	BB	BB	BB	BB	BB	BB	BB	BB
AX-94554822	Affx-92496448	GGCGTCGGTCCTGCGGTCGCCATACCTGCTGCAGT[C/G]AAGTCTGCTGGCCTTGACATTGACGACATTGATCT	S	AX-94554822	BA00030443											Dominant										6AL	_5767722_5364_95009_1708793+,2613541+	6B	AB	AB	AB	AA	AB	AA	AB	AB	AB	AB	AA	AB	AA	AA	AA	AB	AA	AB	AB	AA	AB
AX-94386704	Affx-92731233	TCAGGTTCGTCAGCTGATCAACAGGGAGCTTCTTC[A/G]TTCTCCCTTCAGTATGTTCAGCGCATGCTCGAGGA	R	AX-94386704	BA00030448											Dominant							5D	5D	240.066	5BL	_10789960_29670_785185_613114+,...,6736802-	5A	AA	AB	AA	AA	AA	AA	AA	AA	AA	AA	AA	AA	AA	AA	AA	AA	AA	AA	AA	AB	AA
AX-94749378	Affx-92492128	CTATTAAAGGAACGGTCTACATGGAGTGCTCATGA[G/T]CTGGGTGTAGTAGCTGTTTTATTCTGTGGTCATGC	K	AX-94749378	BA00030462											Partially co-dominant										3AS	_3441645_8296_78979_3284121+,...,1141549-		AA	AA	AA	AA	AA	AA	AA	AA	AA	AA	AA	AA	AA	AA	AA	AA	AA	AA	AA	AA	AA
AX-94749386	Affx-88580335	TCAGTCAAGAAGATATGCCGAAGAAAGACCCGCTG[C/T]TGTAAGATACCCAGAGCCAAGACTGCGGCGAGAAG	Y	AX-94749386	BA00030480	IAAV5061										Partially co-dominant							5A	5A	515.346	5AS	_1514870_12388_237244_456555+,...,666687-		AB	AA	BB	AA	AB	BB	AA	AA	BB	AA	AA	AA	AA	AA	BB	AA	AA	AA	AA	AA	BB
AX-94386712	Affx-92537801	GAGCCGCAGAGCAGGCCGAACTTGCCGTAGTTCTC[A/G]AACCGGCGCTTGGTCTTCTCGATGGTGGCCTGGAT	R	AX-94386712	BA00030515											Partially co-dominant										5DL	_4501941_23527_1257563_563490-,...,3973877-	-	AA	BB	AA	AA	AA	AA	AA	AA	AA	AA	AB	AA	AA	-	AA	BB	AA	BB	AA	AA	AA
AX-94749397	Affx-92607052	TCATGGCCTGAGGTAGTGGGAAAGTCCATCGAGGA[A/G]GCCAAGGAGATCATCCTTAAGGACATGCCTGACGC	R	AX-94749397	BA00030517											Partially co-dominant				1A	1A	222.447				1BS	_3446103_6174_223475_1686168+,...,2890318-		AB	AA	AB	AB	AA	AB	AA	AB	AB	AB	AB	AB	AB	AA	AB	AA	AA	AA	AA	BB	AA
AX-95076351	Affx-92489490	AACAGAATACCTCACCTGAAACTGATTTGGCATTG[G/T]AGGTGTATCTGTCATCACCAGAGATTGAGCAAATT	K	AX-95076351	BA00030518											Partially co-dominant										4BS	_4903045_975_4320_2174607+,...,335313+		AA	AA	AB	AA	AA	AA	AA	AA	BB	AA	AA	AA	AA	AA	AA	BB	AA	AA	BB	AA	AA
AX-94554846	Affx-92905843	GATAACAGTGGGCAGCATTTGTCGCTGGCACTGCT[A/G]CCGATTAGCGCGTGCACCAGCCCGTCGAGCGCGTC	R	AX-94554846	BA00030532	BS00022014_51	BS00022014	BS00022014	Validated	2B	81.19		0		0	Co-dominant							2B	2B	540.793	2BL	_8084402_5972_94873_7873578-,...,3622948+		BB	BB	AA	BB	BB	AA	BB	BB	BB	BB	AA	BB	-	BB	BB	BB	BB	AA	BB	BB	AA
AX-94749432	Affx-92180066	TGAACAGGAGCCGGAGCTGAAGATGAAACCAAATG[C/T]CGACATGAAAATGAGGAAGGATATGGATGAGGATT	Y	AX-94749432	BA00030619											Partially co-dominant							6A	6A	568.274	6DS	_2072139_9711_319532_509544+,570311+,1578218+		AA	BB	AA	AA	AA	BB	AA	AA	BB	BB	BB	BB	BB	AA	AB	AA	AA	BB	AA	BB	BB
AX-94554870	Affx-92234318	CGGCAACGGCCATTAGATCTGGAGATAAACCCTCA[C/T]GAAGACAGTTCGGTGGTCAACGCAAACTGCAGCTC	Y	AX-94554870	BA00030648											Partially co-dominant										4DS	_2319488_17355_911777_2064105+,...,1527385-		AA	AA	AA	AA	AA	AA	AA	AA	BB	AA	AA	AA	AA	AA	AA	AA	AA	AA	AA	AA	AA
AX-95076392	Affx-92478656	TTAATGGCTGTTTTGATGCAAAGGAATTTCCTGGC[A/G]TAGTACATTAGGATGCTTTGATTCATAGAATTGGA	R	AX-95076392	BA00030696	BS00049978_51	BS00049978	BS00049978	Validated	3A	104.7		0		0	Co-dominant										3AL	_4374263_5083_37076_2333672+,4280837+,4236538+	3A	AA	BB	BB	AA	AA	AA	BB	AA	AA	AA	BB	AA	AA	-	AA	AA	BB	BB	AA	AA	AA
AX-94554886	Affx-92752099	ATCCTCGAGCCACGCCGCAACGTAATAACGTAGAA[C/T]AGCTTCCGAAATCTTAAGCTCCGTAAGCCCCCCTC	Y	AX-94554886	BA00030720											Co-dominant										3B-	_10632591_1108_28036_6800486+,...,3611134-	3D	AA	AA	AA	AA	AA	AA	BB	AA	AA	AA	AA	AA	AA	AA	AA	AA	AA	BB	AA	AA	AA
AX-95076400	Affx-92921621	CAAACACATGCATTTACTAGATATTTCTATTAATA[A/T]CACGGTTTCATGTTCTGGTATGTTACGTTGAAGTG	W	AX-95076400	BA00030731											Co-dominant							3D	3D	381.192	3DL	_6954239_2721_18078_6845909+,...,2563124+		BB	BB	BB	BB	BB	BB	BB	BB	BB	BB	BB	BB	BB	BB	BB	BB	BB	BB	BB	BB	BB
AX-94749511	Affx-92716625	GTCATGCTTCCAATGCTGAAGCATCTACTCGCTGG[C/T]CAGGCTGAGTCTCCAAGCAACATCACTGATAGGTC	Y	AX-94749511	BA00030831											Dominant							6A	6A	131.178	6BL	_4376902_2561_71192_3705669+,...,1667061+	6B	AA	AA	AA	AA	AA	AA	AB	AA	AA	AA	AA	AA	AA	AA	AA	AA	AA	AA	AB	AA	AA
AX-95076422	Affx-92855674	TAACATTTTGGTAGTTGCAAGACTTTAGATGAACT[A/G]TGATATAATTTGCTTATAATGCTTTGGATATGCAA	R	AX-95076422	BA00030845											Dominant										6BS	_2961079_2046_17164_883062+,...,534234+	-	AA	AB	-	AA	AA	AA	AA	AA	AA	AA	AA	AA	AA	AA	AB	AA	AA	AA	AA	AA	AB
AX-95076434	Affx-92356464	CAAACAAGTTGCCCACCACCACCATTAGTACCCGC[A/C]ATGTTATCCGCATGCTGTTCCAAGTTCATTCCATG	M	AX-95076434	BA00030917											Co-dominant				2B	2B	287.861				2BL	_1233419_2672_97540	2D	AA	AA	BB	BB	AA	BB	BB	BB	BB	BB	BB	AA	AA	BB	BB	BB	AA	BB	AA	BB	BB
AX-94749547	Affx-92772857	CTCGAAGTTGCAGGGATTGCGACTCACAGGGAACT[G/T]GTTCATAACGTACAAGGCATCAGCTTGCTCGGGGT	K	AX-94749547	BA00030937											Partially co-dominant							2A	2A	381.339	2DL	_9835493_8789_268336_1647738+,...,6153462-		AA	AA	AA	AA	AA	AA	BB	AA	AA	AA	AA	AA	AA	AA	AA	AA	AA	AB	AA	AA	AA
AX-94554953	Affx-92535709	ATTACTATCAATCCTACCTTATTACACTCGTACAC[A/G]GAATGAAGATGTAAACTCCTCTTGTGAAATTGGGC	R	AX-94554953	BA00031006											Dominant										2DS	_1301542_385_2957	2D	AA	AA	AA	AA	AA	AB	AA	AA	AA	AA	AA	AA	AA	AA	AA	AA	AA	AA	AA	AA	AA
AX-94386787	Affx-92350473	GTGGCGGCTCTCATGTCGGCCTGAAGAAGACACTC[A/G]TCTTCTCCATTGGGGAGCCCTTTCAGGCGACCAAA	R	AX-94386787	BA00031010	BS00023953_51	BS00023953	BS00023953	Validated		0	1B	20.76		0	Co-dominant										2AL	_6436444_12647_615156_6299765-,...,3671879-		AA	BB	BB	BB	AA	AA	AA	AA	AA	AA	AA	AA	AA	BB	AA	AA	BB	AA	AA	BB	AA
AX-94749619	Affx-92246070	TATGTACATGGCGATAGGAGAATGAATAGTTGGGC[C/G]AAGTCTGTAGCCAAACTGAGCAAGATCCAAGTCAT	S	AX-94749619	BA00031132											Co-dominant	7A	7A3	75.8422	7A	7A	144.466	7A	7A	485.292	7AS	_4201909_9806_97768_1706230-,...,4075458-	-	BB	BB	BB	AA	BB	AA	BB	AA	AA	AA	AA	BB	AA	AA	BB	BB	BB	AA	AA	AA	BB
AX-94554997	Affx-92594616	GTGCAGTATCACCGCTCTTGCCCACTTGAGGGCTG[C/T]TGTGCTGTTCTTCTTGGACATCTCTGGTTCTTGTG	Y	AX-94554997	BA00031193	Kukri_rep_c108049_277										Dominant										7BS	_3139984_6534_113217_2330836+,175463+	5A	AB	AA	AA	AA	AA	AB	AA	AA	AA	AA	AA	AA	AA	AB	AA	AA	AA	AA	AA	AB	AB
AX-94749643	Affx-92181986	TCGATGCTGCTCGTCCGGTTCGGGTCGACGGCGAG[G/T]TCGCCGCTGCTGAGGGTGCTGCCCAAGTGGTACTT	K	AX-94749643	BA00031195											Dominant	6B	6B	49.52				6B	6B	410.994	6AL	_5802914_7060_107591_3959094+,...,5711943-		AA	AA	AA	AA	AA	AA	AA	AA	AA	AA	AA	AA	AA	AA	AA	AA	AA	AA	AA	AA	AA
AX-94554998	Affx-92497123	AACCAAGGATTGGTGCAGGGTCCTCCTAGTCACAC[C/T]GTCTTCGCTGCACAACCGCCCCCACTCCATTCCAG	Y	AX-94554998	BA00031204											Co-dominant	1D	1D	7.62821							1BL	_3812829_25928_662410_670693+,...,1061510+		AA	AA	AA	AA	AA	AA	AA	AA	AA	BB	BB	AA	AA	AA	AA	AA	AA	AA	AA	AA	AA
AX-94749649	Affx-92848214	TGTCTGTAGAAGCCGACACCTTGTGTATACTGAGC[A/G]TAGGCCTCCGATTGCATGCCGATTGGGGCGCGGAT	R	AX-94749649	BA00031213	Kukri_c15333_672										Partially co-dominant	7B	7B2	76.7932							7BS	_2854988_3751_59650	7B	BB	AA	AA	BB	BB	AB	AA	BB	AA	-	BB	AA	BB	BB	BB	BB	BB	BB	AA	BB	BB
AX-94386832	Affx-92911960	CAGAACATTCCCACCCTAGCAGTTCCAACAACATG[A/T]CCAACTTCAACACACCAGTCTCTGACAAAATACAA	W	AX-94386832	BA00031218											Dominant										7AS	_4246454_3416_25260_4058688+,4166769+,4088044+	7A	AA	AA	AA	AA	AA	AA	AA	AA	AA	AA	AA	AA	AA	AA	AA	AA	AA	AA	AA	AA	AA
AX-95076488	Affx-92402080	TACATGTGGACCACCTTTTCTTTTTCCATGCTTAG[C/T]TGTTTTGTTGTTAATAAATGCATCATACTACATAG	Y	AX-95076488	BA00031239											Dominant										6BS	_2959284_811_5032_839038+,1709349-		AA	AA	AA	AA	AA	AA	AB	AA	AA	AA	AA	AA	AA	AA	AA	AA	AA	AA	AA	AA	AA
AX-94749673	Affx-92230313	GGCTGACCGCTTCTCGCGCCCGCGGCTTTCGGAGC[G/T]GCTGCGGGTTATTTCCGTGCATGGCTCTGTTTTTT	K	AX-94749673	BA00031273											Partially co-dominant				1A	1A	51.5125				1AL	_3974981_10613_241335_3842677+,3431479+	1A	BB	AA	BB	AA	AA	BB	BB	AA	AB	AA	BB	BB	AA	AA	AA	AA	AA	BB	BB	AA	AA
AX-94386839	Affx-92959262	GTCAAAAGCTAATATTAGTTTCCGAATATCCTTTC[C/T]TTTGCTCATTTCGAGCTGTTGTACATCATTTGGTT	Y	AX-94386839	BA00031277											Co-dominant							7B	7B	546.531	7BL	_6742695_4999_26054_6510816+,6584490+		BB	BB	AA	BB	BB	BB	AA	BB	AA	AA	BB	BB	BB	BB	BB	BB	BB	AA	BB	BB	AA
AX-94555026	Affx-92552638	GAGTGCTACGATGCTGCGAAGCTCGGCCATGGTGC[C/T]GGCTACGGCCACGGTCAGAGCTATGGCAATGGCGG	Y	AX-94555026	BA00031325											Co-dominant				3A	3A	1.58784				3AL	_4379424_638_2710_2468199+,4281188+,2887228+		BB	BB	BB	AA	BB	AA	BB	BB	BB	AA	BB	BB	BB	BB	BB	BB	BB	AA	BB	BB	AA
AX-94386848	Affx-92785448	CATGGTACAACTTCACGGAGGAGGACTTGTACGGC[C/T]ACGAGGTGCTATCTACGAAACTCAGCAGGGGCTTC	Y	AX-94386848	BA00031337											Co-dominant										2BS	_5213968_12876_195519_3482528+,...,4496120-		BB	BB	BB	BB	BB	BB	BB	BB	AA	BB	BB	BB	BB	BB	BB	BB	BB	BB	BB	BB	BB
AX-94386855	Affx-92111589	CAGCGGCATTGGACACCCAGAAAACAGTTTCACAC[C/T]CAGAGCTCAGCTCGAGCTGTGTGTGCCACCCTGTT	Y	AX-94386855	BA00031374	BS00069989_51										Co-dominant	4B	4B	5964.32				4B	4B	303.334	4BL	_6977332_17496_169234_1728890+,...,5630269-	4B	BB	BB	BB	AA	BB	BB	AA	AA	AA	AA	BB	AA	BB	AA	BB	BB	AA	AA	AA	BB	BB
AX-95629881	Affx-88388572	CTGACAATTGATGTGATACTCACATATGACAGTGG[A/G]AGGAGGAGATCGACCCCGTCCGGAGCCACGATGTG	R	AX-94749742	BA00031465	BS00022143_51	BS00022143	BS00022143	Validated	2D	96.06		0		0	Partially co-dominant										2DS	_5335331_6575_260108_1419164+,...,2167145-	2D	BB	BB	BB	BB	BB	BB	AA	AA	AB	BB	BB	BB	BB	BB	BB	BB	BB	AA	BB	BB	BB
AX-94386873	Affx-92374168	GGGTCCCTTCTCAGTGCATGCCGACTGCACAAGAA[C/T]GTGGAGTATGCAGAAATTGCAGTGAACGAGCTCAG	Y	AX-94386873	BA00031480											Dominant	5A	5A	310.476				5A	5A	515.346	5DS	_2769274_12610_800405_2138454-,...,101195-		AA	AA	AA	AA	AA	AA	AA	AB	AA	AB	AA	AA	AA	AA	AA	AA	AA	AA	AA	AA	AA
AX-94555065	Affx-92383937	AAGAATGGATAGTCAAGTTAGCTAAGTTCTTCCGG[C/G]AAAATTCATTGGATTTTGAATAGCTGATATATATG	S	AX-94555065	BA00031500											Co-dominant	1B	1B	185.468							1BL	_2033874_9030_384227	1B	AA	AA	BB	BB	AA	BB	AA	AA	BB	AA	BB	BB	BB	AA	AA	BB	AA	AA	AA	BB	BB
AX-94749760	Affx-92262290	AGATGTCCCTGTGACACCAGGAGCAAATGGTCTGT[C/T]AGGTTCAATGAATGTTGTATCACGCAAGAGGGATC	Y	AX-94749760	BA00031515											Partially co-dominant	7A	7A	48.8449							7AL	_4482015_6057_100639_1921043-,...,4391306+		AA	AA	AA	AA	AA	AA	AB	BB	AA	AA	AA	AA	AA	AA	AA	AA	AA	AA	AA	AA	AA
AX-94749766	Affx-92843599	GGAGAGAAGGCCATGGTTGAGCTGAAGAAGTACTA[C/T]GCCATCTTCGATGAGAAGTGCCTGTCCAAGATTCC	Y	AX-94749766	BA00031524	BS00003816_51										Dominant	1D	1D	92.0691							1AL	_3938379_16269_720916_2504982+,...,719039+	-	AB	BB	AB	BB	AB	BB	BB	BB	BB	AB	BB	BB	BB	BB	BB	BB	BB	AB	BB	BB	BB
AX-95076549	Affx-92412458	GCTCTATCTGCCCTGACTCTTCTCGTGCAGTTTAA[C/T]GGATGGCTATCGTTTTCCCTCTTGCTTTCTTACAA	Y	AX-95076549	BA00031552											Dominant	5B	5B	646.671							5AL	_2796641_2367_12336_2384666-,...,2297566-	7B	AA	AB	AB	AA	AA	AB	AB	AA	AB	AB	AA	AB	AA	AA	AA	AA	AA	AA	AB	AA	AA
AX-94749781	Affx-92715491	TTTGCGGAAAGATCCATGGGATAATGTGTTGGTGC[A/G]GATAGACTGCCCGTATGCAGAACCTATCCTTAGAT	R	AX-94749781	BA00031563											Partially co-dominant							3B	3B	497.523	3DL	_2977753_273_504		BB	BB	BB	BB	AB	BB	BB	BB	BB	BB	BB	AA	BB	BB	BB	BB	BB	BB	BB	BB	BB
AX-94555084	Affx-92433018	TGGCATCAAGTACCATGAGTTATCAGCAGGAACCC[A/G]TGACGCAACTATGCTAATTAAAGAACACGCGAGAG	R	AX-94555084	BA00031594											Co-dominant	2B	2B	157.486	2B	2B	291.036				2DL	_9847408_6011_133229_2996111+,...,9732684-	2D	AA	AA	AA	BB	AA	AA	AA	BB	BB	AA	AA	AA	AA	BB	BB	BB	AA	AA	AA	BB	BB
AX-94749792	Affx-92236004	AATATGGCTTGAGAAGTACCCTTGATCATATGAGG[C/T]TGACAGGGTCCTTTCCTTATTGATGATCATTCAGA	Y	AX-94749792	BA00031614											Dominant										5BS	_2250420_9789_230800_589733+,...,1766847-		AB	AB	AB	AB	AB	AB	AB	AB	AB	AB	AB	BB	AB	AB	AB	AB	AB	AB	AB	AB	AB
AX-94749797	Affx-92948183	CAACCCTGAGTTCCTCGCATAGGGCACGGACTGAA[A/T]CCGGCGTGTGGATCCAAGGCATGCCGCCCCTCCTC	W	AX-94749797	BA00031627											Partially co-dominant	1B	1B	186.256				1B	1B	499.553	1BL	_3915948_2660_110049_3750411+,3942282+,765050+		AA	AA	AA	BB	AA	BB	AA	AA	AA	AA	BB	BB	BB	AA	AA	BB	AA	AA	AA	AA	AA
AX-94749804	Affx-92561488	TTCTCCCTTGTGGCCACAAGTTTTGCGTACCCGAA[C/T]TCAGCACCACGGTACATGGACCTCTGCGGCTGAGG	Y	AX-94749804	BA00031640											Dominant							2A	2A	374.294	2BL	_8086363_1412_28376_7886711-,6925900+		BB	BB	BB	BB	BB	BB	BB	BB	BB	BB	BB	BB	BB	BB	BB	BB	BB	BB	BB	BB	BB
AX-94386915	Affx-92393357	TATATGGGATATAAATACGACTGCATTTTTCTGTA[A/G]ACGTCGCATGCTAATGATATTGTAGTATGGTACAA	R	AX-94386915	BA00031718	BS00033262_51	BS00033262	BS00033262	Validated		0		0	1A	171.81	Co-dominant							1A	1A	162.524	1AL	_3913071_4891_72429_1587901+,3842597+,3845454-		BB	BB	BB	BB	BB	BB	BB	AA	BB	BB	AA	BB	BB	BB	BB	BB	BB	BB	BB	BB	BB
AX-94386916	Affx-92494809	CACGATGACTTCGTGCCTTCTACAAAGGTGTTATC[C/G]CCGCAGGACTTGCAAGACATCATCTCCTCCAAGGA	S	AX-94386916	BA00031720											Partially co-dominant										2DL	_9788084_1633_15869_4932171+,8180746+	-	BB	BB	BB	BB	BB	BB	AA	AB	BB	BB	BB	BB	BB	BB	BB	BB	BB	AA	BB	BB	BB
AX-94749848	Affx-92376119	CCTTGACTTTGAGTTCTTTTAGAGTTTGCGCCTTA[A/G]CGGCGGAGCTTGTTGTTTGCATACTGTTGGTGTTG	R	AX-94749848	BA00031764	GENE-1351_273										Dominant										2DL	_9909023_9621_142058_9772309-,8111436+,9759382+		BB	BB	BB	BB	BB	BB	BB	BB	BB	BB	BB	BB	BB	BB	BB	BB	BB	AB	BB	BB	BB
AX-94555118	Affx-92412985	GATGAGGCAGCAGATCCAGTCGAACGGCCAGAGCT[C/T]AAAAGCTGGCAGCTCCGGAGATTGGCTCGTGCAAT	Y	AX-94555118	BA00031765											Co-dominant										7AL	_4543834_5159_51217_4092784-,...,4396319+		BB	BB	BB	BB	BB	BB	BB	BB	BB	BB	BB	BB	BB	BB	BB	BB	BB	BB	BB	BB	BB
AX-94555122	Affx-92149651	TCCGGAAGACCCGACCACTGGACCCGGATTTGCAC[A/G]TGCGCGGCGTTGCCTTTCTTCACCATCTTCCGTTC	R	AX-94555122	BA00031782											Co-dominant										3B-	_10547366_6791_255826_4374867-,...,10355058-	4A	BB	AA	BB	BB	BB	BB	BB	BB	AA	AA	BB	AA	BB	BB	AA	BB	BB	BB	AA	BB	AA
AX-94749857	Affx-92691963	ATCGTCCTCCCCTTTCCTCCGGTGACCTCGAACGA[C/G]AGAGGCTGGCCTCGGAGGTCCGCGTCGCACTGCCA	S	AX-94749857	BA00031786											Dominant							7A	7A	746.775	7BL	_6667551_2964_23463_2241158+,6605889+,6586207+		BB	BB	AB	BB	BB	BB	BB	BB	BB	AB	BB	BB	BB	BB	BB	BB	BB	BB	BB	BB	BB
AX-94749865	Affx-92572530	AGCAAATCTGTAGGAGTATATGACCACAGTTGAGA[G/T]AGGGAATGGGAGATATCTTTTAGCACCTAACTCCA	K	AX-94749865	BA00031807											Co-dominant							3D	3D	458.633	3DL	_6924721_3847_23922_3967683+,6883517+,6867127+		AA	AA	AA	AA	AA	AA	AA	AA	AA	AA	AA	AA	AA	AA	AA	AA	AA	AA	AA	AA	AA
AX-94555132	Affx-92886187	GGGATTTGGTACATATTTCTCTCAAGCACACTCAA[A/G]TGCATAATTAATTATTGGCATAAGCAATTGCACAA	R	AX-94555132	BA00031848		BS00078775	BS00078775	Validated		0	2A	16.74		0	Co-dominant							7B	7B	10.3436	7DS	_3830980_910_3106_2718829-,274565+,2808246-		BB	BB	BB	BB	AA	AA	BB	BB	AA	BB	BB	BB	AA	BB	AA	AA	AA	BB	AA	BB	BB
AX-94555133	Affx-92138104	GGAACTCTGGTATACTCTGTGCCAGTATGGGTCAA[C/G]CATTACCAATAGCTTCATGAAGTATTACAGACTTG	S	AX-94555133	BA00031855											Partially co-dominant				1A	1A	104.013				1AL	_3963635_13711_612846_3438619+,...,3848425+	1A	AA	AA	AA	BB	AA	BB	BB	AA	AA	BB	AA	AA	BB	BB	BB	AA	AA	BB	AA	AA	AA
AX-94749908	Affx-92496249	TTGACACCAGGGTAGGTCTCAAGGCCGTTCATGTC[A/G]ATCTCGTTGTCAAAGTGACCAATGTTGCAGACAAT	R	AX-94749908	BA00031896											Dominant				2B	2B	289.448				2AL	_4159708_2842_176705		AB	AB	AA	AA	AB	AA	AA	AA	AA	AA	AA	AB	AB	AA	AA	AA	AB	AA	AB	AA	AA
AX-94555146	Affx-92940081	ATTATGAGGGTGTTTCTAAAGTCCCCAGTTAGCAA[C/T]CCCCTTCTTTCGAAGGATAATCCTCAGCTGAAACA	Y	AX-94555146	BA00031921											Dominant	1B	1B	94.8172							1DL	_2252313_9898_269106_980765+,...,1948423+		BB	BB	BB	AB	AB	BB	BB	BB	BB	BB	AB	BB	AB	AB	AB	BB	BB	BB	BB	BB	BB
AX-94386946	Affx-92305952	TCTTTTAGCAATTGCTGGGGATTTGCCATTCACCA[C/G]AGACAGTGAGGGGTCCGTCCATAGGAGGGGCCAAT	S	AX-94386946	BA00031935											Co-dominant										1DL	_2249208_5841_56093_878751+,2217503+,1471396-		BB	BB	AA	BB	BB	BB	BB	BB	BB	AA	BB	BB	BB	BB	BB	BB	BB	BB	BB	BB	AA
AX-95076637	Affx-92509073	ATTCGTTTAGCATACTGCATACAGTAGTCATAATG[C/G]TGCAACAAACAAACATCTCAGCGAAATATCACGCC	S	AX-95076637	BA00031968		BS00064156	BS00064156	Validated	2B	56.62		0		0	Dominant										2BS	_5245695_9205_197618_60947+,...,5134216+	-	AB	AB	BB	BB	BB	BB	AB	BB	BB	AB	AB	BB	BB	BB	BB	BB	BB	AB	BB	BB	BB
AX-95076641	Affx-92706694	TCCCCTAGGCGTGTAAGCTTAAACTATATGGGCGC[A/C]CTGATTCCTGTGGCAAAACTGAGCAATAGGAACCA	M	AX-95076641	BA00031975											Co-dominant										3AS	_173237_4875_58022	-	BB	BB	AA	BB	BB	BB	BB	AA	BB	BB	AA	BB	BB	BB	BB	AA	BB	BB	BB	BB	BB
AX-94749944	Affx-92193374	TACGGAAGACTTTACATCGTGAGGCTGAATTGTGT[C/T]GTCGTAGGCCGGCTTTTGGAAGTAGGATATGTACT	Y	AX-94749944	BA00031998											Co-dominant										1AL	_3968605_7071_244216_3621456-,3863517-,1676485+	1A	AA	AA	AA	AA	AA	AA	AA	AA	AA	AA	AA	AA	AA	AA	AA	AA	AA	AA	AA	AA	AA
AX-95076654	Affx-92356199	GACCGGGTCAGGCCGAGAGGCGCCATTGCTCCGCG[C/T]CAGGAAGGTGTACCATGAACGATGCCCCGGATGCA	Y	AX-95076654	BA00032072											Partially co-dominant										3AS	_3425479_392_1246_2891401+,3313432-,2051127+		AA	AA	AA	AA	AA	AA	AA	AA	AA	AA	AA	AA	AA	AA	AA	AA	AA	-	AA	AA	AA
AX-94555182	Affx-92309346	TTCGGCGGGTTCTGCCAGCACGGCAAGGACCTGGG[C/G]AAGATTGTCACCATGCACGCCAACTGCTGCGTGGG	S	AX-94555182	BA00032129											Partially co-dominant	2B	2B3	93.0613	2A	2A	318.511				2BS	_5232477_8243_508470_4587491+,...,4876249+	-	AB	BB	AB	AB	BB	AB	AB	AB	BB	AB	AA	AB	AB	AB	BB	BB	BB	AB	BB	AB	BB
AX-94386981	Affx-92329064	AGGACGCTCAAGATCTACATGAACGAAGGTGAGTC[A/G]TGGTTTGCCATTGATCTCCACCACCCATCAACCTT	R	AX-94386981	BA00032153	Kukri_c15386_961										Dominant										3DL	_6953727_6524_57530_6839511+,...,2913002+		AB	AB	AB	AB	AB	AB	AB	AB	AB	AB	AB	AB	AB	AB	AB	AB	AB	AB	AB	AB	AB
AX-95076677	Affx-92844286	CGGCGGCGGCCCAGATCCCTCAACCAAGAGCTGGG[C/T]GAGTACGACCAATGGAGGCGTGTTCCAGTGGGGAA	Y	AX-95076677	BA00032193											Co-dominant							6A	6A	335.031	6AL	_5713155_4021_55269_2028637+,4604620-	6A	BB	BB	BB	BB	BB	BB	BB	BB	BB	BB	AA	BB	BB	BB	BB	BB	BB	BB	BB	BB	AA
AX-94750036	Affx-92470531	TTCAATTTGGTGCAGGAACCTCAAATTATGTAAAA[G/T]TTGGTGCTAATCAACCGGGTGCATACCTGCAGCCT	K	AX-94750036	BA00032206											Dominant										5AL	_2749325_6299_54396_715935-,...,485257+		AB	AB	BB	BB	AB	BB	AB	BB	AB	BB	BB	AB	BB	BB	BB	BB	BB	BB	BB	AB	BB
AX-95076683	Affx-88505450	CTGGGTAACCTTTCTCAGGCTGGCATCAAGCTGGG[A/G]AAGACCCAAACCGGAGGTCTGAGAGGTGAATCGCT	R	AX-95076683	BA00032224	BS00010886_51	BS00010886	BS00010886	Validated	5B	101.51		0		0	Dominant	5B	5B	337.716							5DL	_4471313_2020_25529_1560142+,2629005-		AA	AA	AB	AA	AA	AA	AB	AA	AA	AB	AB	AA	AA	AA	AA	AA	AA	AA	AA	AA	AA
AX-95076695	Affx-92857561	CATAGAGGCGCCCAGATGATATAGTTTCATCTGAA[C/G]CTTCCTTTGGAGGAGTAGTGCCAGGAGAAA	S	AX-95076695	BA00032276											Co-dominant										4AL	_7078313_9408_245226_1120579-,...,3250483+	4A	BB	BB	BB	BB	BB	AA	BB	AA	BB	BB	AA	BB	BB	BB	BB	BB	BB	BB	BB	BB	BB
AX-94750077	Affx-92836066	CTGACAATAGATCTACGGCCATCTTCGTTCACATG[A/G]CTGAGATCGAGGCTTTCGATTATCCCGATGAGCTC	R	AX-94750077	BA00032311											Partially co-dominant										6AS	_4394057_21016_576081_2746030-,...,1758052-		BB	BB	BB	BB	BB	BB	BB	BB	BB	BB	AA	BB	AA	AA	AA	BB	AA	BB	BB	-	BB
AX-94750097	Affx-92336814	TGGCGGGGAAAATACACATTTGCAGTAGCTGTCCA[C/T]AAACATCATAGAAGCATATATGAGGAGGGTGATGC	Y	AX-94750097	BA00032357											Partially co-dominant	7B	7B	34.0108							7DL	_3311257_18556_340075_3315+,...,2609804+	-	AB	AB	AB	AB	AB	AB	AB	AB	AB	AA	AB	AB	BB	AA	AB	AB	AB	AB	BB	AB	AB
AX-94750104	Affx-92253287	GCGCCACCTGCTCCCCGTCCTCATCTCTCAATCCT[G/T]TCGCCTCCCCGTCCATCCCTTGCTGCCATCAAGAT	K	AX-94750104	BA00032373											Co-dominant				6A	6A	37.171	6A	6A	340.147	6AL	_5832795_11034_218125_5717396-,...,658655+		BB	AA	AA	AA	BB	AA	AA	AA	BB	AA	AA	BB	BB	BB	BB	BB	BB	AA	BB	BB	AA
AX-94555232	Affx-92581858	GGGAAAGCACCAGGAGGCAGGCTCTAGTACTC[A/G]TCGCCCTCGTCACCGTCCTCACCCTCGTCGAACTC	R	AX-94555232	BA00032374											Co-dominant				1B	1B	144.516				1AL	_3977325_5610_116978_3852004-,...,2697112-		BB	BB	BB	BB	BB	BB	BB	BB	AA	AA	AA	BB	AA	BB	BB	BB	BB	BB	BB	BB	BB
AX-94750116	Affx-92332023	AGAACACCAAAGCTATATGTATCGGACTTCACAGA[A/G]AAGGCACCATCCATCGCATATTCAGGAGACATGTA	R	AX-94750116	BA00032406											Dominant										2BL	_8046644_5499_64494_5942718-,...,3864835-	-	AA	AA	AA	AB	AA	AA	AA	AA	AA	AB	AA	AA	AA	AA	AA	AA	AA	AA	AA	AA	AA
AX-94750124	Affx-92354173	AGCTTTGATTTCAAGATGGCTGTTGTGACGCAACT[A/G]GCAGGGATACAGAAGAAGAGAGGGGGCAGGGATGG	R	AX-94750124	BA00032423											Partially co-dominant							2A	2A	448.676	2DL	_9906003_13686_392041_9635210-,...,3946062-	-	BB	BB	AA	AA	AA	BB	AA	AA	AA	AA	AA	AB	AA	AA	AA	AA	BB	AA	BB	BB	AA
AX-94750126	Affx-92134254	ATGAATAGTACGTGTATTATTACTGACAAAAAGGC[A/G]CACCAAACATGTGCGAAGAACTCTTTTCTCGCCTT	R	AX-94750126	BA00032426											Co-dominant							2B	2B	540.793	2BL	_8028237_15200_451244_4988351+,...,4179005-	2B	AA	AA	AA	AA	AA	BB	AA	AA	AA	AA	AA	AA	AA	AA	AA	AA	AA	BB	AA	AA	AA
AX-94750141	Affx-92111089	AGCGTGTCAGTAAGTATGTGACGCTGCACCCGAAC[G/T]AGGTCCAGCGCTCCCTTCTCGTTGAGCTTGTTGCT	K	AX-94750141	BA00032466											Dominant										5DS	_1730541_947_98435		AA	AA	AA	AA	AA	AA	AA	AA	AA	AA	AA	AA	AA	AA	AA	AA	AA	AA	AA	AA	AA
AX-95628896	Affx-92805925	GGTCTGGACGATGCACGGACGGTGCGCAGCTACAC[A/G]CAACAAATGTTAGCCATAATTTTACAAGCCCGGCA	R	AX-94387033	BA00032493	wsnp_Ex_c17523_26244256										Co-dominant							5A	5A	336.028	5AL	_2742183_12653_163813_461311+,715189-,2698093-	5A	AA	AA	AA	AA	AA	AA	AA	AA	AA	BB	AA	AA	AA	AA	AA	AA	AA	BB	AA	AA	AA
AX-94555263	Affx-92637150	CTCGTGTGCTAACAACAGAAGATTTGGTTACGAGG[C/T]TTTGCCTTTTTCGTACCACAGAGTTCTAGAGGTCT	Y	AX-94555263	BA00032518											Partially co-dominant										2AS	_3950482_6187_200560	2D	BB	AA	BB	AA	BB	BB	BB	BB	BB	BB	BB	BB	AB	AB	AB	AB	AB	BB	AA	BB	AA
AX-94387041	Affx-92391587	ACGTGGTGGACCTAAAGCACATGCTACTTCAGAAA[A/G]TAGAGATGGAAAGAAATCTTCCAACGGTAAAAGTT	R	AX-94387041	BA00032531											Co-dominant	5D	5D	164.393	5D	5D	190.366	5D	5D	857.122	5DL	_4606976_14312_864075_174282+,...,1097255-		AA	BB	BB	AA	AA	AA	BB	AA	BB	BB	BB	BB	BB	AA	AA	AA	AA	BB	BB	AA	BB
AX-94750196	Affx-92859499	TCACCTTCAGGCACCTGCTTGTGAGAATGGCAATG[A/G]CGTACTCGGCCCCGTCGTCGCCGAGGCTTAGGAGG	R	AX-94750196	BA00032584											Partially co-dominant	7A	7A2	246.875	7A	7A	330.142	7A	7A	892.636	7AL	_4392246_954_3912_1880079+,3226095-,4193215+		-	AB	AB	AB	AB	AB	AA	AA	AB	BB	AB	AB	AB	AB	BB	AB	AB	BB	AA	AB	AA
AX-94750198	Affx-92770590	GGGTGCTGATCATTACTGGAGTGGTTGGCGCTTTC[A/G]TCTTCTGCTTCTTCGTCTGGTTCTTCAAGTACAAG	R	AX-94750198	BA00032586											Dominant	7B	7B	427.734				7B	7B2	132.024	7DL	_3342637_9799_143749_1271885-,...,1152961+	-	AA	AA	AA	AA	AA	AA	AA	AA	AA	-	AA	AA	AA	-	AB	AA	AA	AB	AA	AA	AA
AX-95076748	Affx-92198408	GCTGGATGATTCACATGCGGCAGAGGTCGAATTTA[C/G]CCTGCTTCAGAGGTTGAATTTTCCAGTGGTGGCAC	S	AX-95076748	BA00032588											Dominant	7A	7A2	174.594							7DL	_3378707_3205_22235_2750837+,...,227234+		BB	BB	BB	BB	BB	-	BB	BB	BB	BB	AB	BB	BB	AB	BB	BB	BB	BB	AB	BB	BB
AX-94750214	Affx-92217035	CTGCTGCTGTCGACGGTGAGCACGCTCGACACGCT[C/G]GGCCTCGACATCCAGCAGTGCGTCGTCAGCTGCTT	S	AX-94750214	BA00032619											Co-dominant										7AL	_4458754_14236_198194_1120272+,4394695-		AA	AA	AA	AA	AA	AA	AA	AA	AA	BB	AA	AA	AA	BB	AA	AA	AA	AA	AA	AA	AA
AX-94387053	Affx-92441566	CCGGAACATTTGACCGGTGCAGCCAACGTCCACAC[A/G]CGCGCATTTCAGTCACCCCTCCAGGTCGTGGTCGA	R	AX-94387053	BA00032645	BS00070456_51	BS00070456	BS00070456	Validated	3B	103.31		0		0	Co-dominant	3B	3B	399.76							3B-	_10437015_21064_455851_1246323-,...,7690976+		AA	BB	BB	BB	AA	AA	BB	AA	AA	BB	AA	BB	AA	AA	AA	BB	AA	BB	AA	AA	BB
AX-94555292	Affx-92638259	AGAAGCCTGTCTGCGTCAGGTAGCCTGTTGAGACC[A/G]TCCCAATAGCGTTTTTCTGGTTTCTTCTTGATTTT	R	AX-94555292	BA00032676											Co-dominant							3B	3B	553.433	3AS	_3439927_4115_21554_3273260+,3298869+	3D	AA	AA	AA	AA	AA	AA	AA	AA	AA	AA	AA	AA	AA	AA	AA	AA	AA	BB	AA	AA	AA
AX-94387070	Affx-92446043	GACAAAAGTAGTAATGGAGGAAGTAGTGTTTGCGA[G/T]GCAAACCAAAAGCTGGTCTCTAGTGCTACGAAAGT	K	AX-94387070	BA00032712											Co-dominant										4AS	_6009105_11144_398552_5787598+,...,4335767+		AA	AA	AA	AA	AA	AA	AA	BB	AA	AA	AA	BB	AA	AA	BB	BB	AA	AA	AA	AA	AA
AX-94750252	Affx-92848311	AACGCGGCCTTGCAGCTGGAGAGCTCGCTGCCACT[A/G]TTCGGTGGAGTGGGCACGCCAAACACGACATGCTT	R	AX-94750252	BA00032728											Dominant										2DS	_5344866_4822_386461_2114369-,...,2706870-		AB	AA	AB	AA	AA	AA	AA	AA	AB	AA	AB	AA	AA	AB	AA	AA	AB	AA	AB	AA	AA
AX-95076785	Affx-92961922	CCACTTTATTGTGAAGGAGGCATCAAGTCAGTCGG[A/C]CGATATGGTTGATGGCATGCAGATTGATGGGGAGG	M	AX-95076785	BA00032738											Dominant										2AL	_5578682_1972_16895	-	AA	AA	AA	AA	AA	AA	AA	AA	AA	AA	AA	AA	AA	AA	AA	AA	AA	AA	AA	AA	AA
AX-94750257	Affx-92194323	GACAAGCAGAGCGTCCGGCTCGACCTCGCCAAGCT[C/G]ACGCGCACGCTCCAGCACGCGCGCAGCCTCCTGCC	S	AX-94750257	BA00032741											Dominant										7AL	_4493155_4470_52241_2314878+,...,4385774-		BB	AB	BB	BB	BB	AB	BB	BB	BB	BB	BB	BB	BB	BB	BB	BB	AB	BB	BB	BB	BB
AX-94750258	Affx-92462274	GAAGAAGTTTCAGGACGATGAAGCTCAAGAAGATG[C/T]GATGCGATCAAAACGTGATGCCACATGGAAGCGCC	Y	AX-94750258	BA00032742											Co-dominant										7AL	_4433469_4847_50760_247787+,...,699059+	7D	AA	AA	AA	AA	AA	AA	AA	AA	AA	AA	AA	AA	AA	AA	AA	AA	AA	BB	AA	AA	AA
AX-94750259	Affx-92523877	TTAAACGCAACACGTTTGAACCAACAACACATGAT[C/G]TATCATGGGAGCCTTGCGCCCCATCCCACGGCCAA	S	AX-94750259	BA00032744											Dominant				7B	7B	56.9433	7B	7B2	340.831	7BL	_6745190_2109_24279_6531624+,3313854-,6440210-		BB	BB	BB	AB	BB	BB	AB	BB	AB	AB	BB	AB	BB	BB	AB	BB	AB	AB	AB	BB	BB
AX-94555309	Affx-92214603	TGCCGCCGTTGGCAAGGCAGCAGGGGAGAAGTGGA[A/C]ATCCATGACTGAAGAGGAGAAGAAGCCCTACAATG	M	AX-94555309	BA00032767											Dominant										7AL	_4558556_3904_40305_4406464+,...,3038691+		BB	BB	BB	BB	BB	BB	BB	BB	BB	BB	BB	BB	BB	BB	BB	BB	BB	BB	BB	BB	BB
AX-94387076	Affx-92654675	TAATGACATTTTAGGGATAATACGATCGACCCAAC[A/T]GTTAGCTTTGGGATGCTTTTTGGGGTCGACTCATG	W	AX-94387076	BA00032769											Dominant										5AL	_2768143_7116_171514_1383240-,...,1794985+		AA	AA	AA	AA	AA	AA	AA	AA	AA	AA	AA	AA	AA	AA	AA	AA	AA	AA	AA	AA	AA
AX-94387077	Affx-92945211	TCAGAGCTCCGAACTACGCTGGCAGCATTAGGAAA[A/G]GAAGCAACGGCAGCTATGGAGGCTGTAGAGGCTCA	R	AX-94387077	BA00032774											Dominant										4AS	_5961097_30852_900982_2504847+,...,791797-	-	AB	AB	AB	AB	AB	AB	AB	AB	AB	AB	AB	AB	AB	AB	AB	AB	AB	AB	AB	AB	AB
AX-94750275	Affx-92449737	ATAAAGGCCTGCGTCACCTCGCTCAAGTTCGTGAC[A/C]AACCTGGGGACCACCTACGGCCCCTTCGGCAACGG	M	AX-94750275	BA00032789		BS00022847	BS00022847	Validated	4B	6.31		0		0	Dominant										4BS	_4941089_18713_292329_4042855-,...,401211+		AB	AB	AA	AA	AA	AA	AA	AA	AA	AA	-	AA	AB	AA	AB	AA	AA	AA	AA	AA	AB
AX-94387082	Affx-92604171	AATAAGTTCAGATGCTTCGACATCGGAAAGGTGTG[C/G]CTACTCCCAGATGTGCCCACTCCCATTATCTGGTC	S	AX-94387082	BA00032792											Dominant				6B	6B	247.652				6BL	_4366994_2384_23037_3417052-,...,2184221-	-	BB	BB	BB	AB	BB	BB	BB	BB	AB	BB	BB	BB	BB	BB	BB	BB	BB	BB	AB	BB	BB
AX-94750279	Affx-92105339	CGTCGTCGAGGTTCCTGCAGTCGTGAACAGGGGAC[C/T]TGGGAGCTGAGCCGGTTCGGGGATCACGGGCAGCG	Y	AX-94750279	BA00032802											Partially co-dominant										6AL	_5801926_9565_220358_3895389-,...,5687429+		AA	AA	AA	BB	AA	AA	AA	AA	BB	AA	AA	AA	AA	BB	AA	AA	AA	AA	AA	BB	AA
AX-95076804	Affx-92235705	ATGAATGCTAACAGGTGTAGTCCTGCTTACCATGC[C/T]AGCCATAATGTTTGTTATTTCCATTTCTTGACATA	Y	AX-95076804	BA00032821											Co-dominant										6AL	_5791660_15939_406075_3244774+,...,5708068+		AA	AA	AA	AA	AA	BB	BB	AA	AA	AA	BB	AA	AA	AA	AA	AA	AA	BB	AA	AA	AA
AX-94750296	Affx-92260941	CTGCCCCACTACACGCACAGAAAGCAGTTCAGCGT[A/C]TGATCCGTCGGTTGCGTCCATGCTGTCGGCGTGTG	M	AX-94750296	BA00032848											Co-dominant	2B	2B2	41.2653				2B	2B	1118.59	2BL	_7975732_9786_247630_2290643+,...,4754994-	-	AA	BB	BB	AA	AA	BB	BB	BB	BB	-	AA	AA	AA	BB	BB	AA	AA	BB	AA	AA	AA
AX-94750301	Affx-92958124	GAGATTGTGTTAAGGGTGAAGCAGGGAAGTAATCC[A/G]ACATTTGGATTCTTGATGCCTGACCATCATCTCCA	R	AX-94750301	BA00032867											Dominant				3B	3B	318.62				3DL	_6891515_5793_74953_396779+,6875626+,1230097-		BB	AB	BB	BB	BB	BB	BB	BB	BB	AB	BB	BB	AB	BB	BB	AB	BB	AB	BB	BB	BB
AX-94555331	Affx-92441094	CAAGACAAAATCAATGATGAGCTTGTGGCATATCG[A/T]AAGGAACAGGGGACATTTGGAAGAGAAATTGCCAA	W	AX-94555331	BA00032873											Dominant										7DS	_1689609_205_469		BB	BB	BB	BB	BB	BB	BB	BB	AB	BB	BB	BB	BB	BB	BB	BB	BB	AB	BB	BB	BB
AX-94387094	Affx-92359013	AGGAGGAGGAGATCGTCGTCGCCGTCACGGCCACA[G/T]CTGTTTCCGGTTTCGACGGCCGGGACGGTGAGGAG	K	AX-94387094	BA00032892	BS00025191_51	BS00025191	BS00025191	Validated	3A	62.3		0		0	Dominant										3AS	_3443707_6668_63291_3297225-,...,2743377-		BB	BB	BB	BB	BB	BB	BB	BB	BB	BB	AB	BB	BB	BB	BB	BB	BB	BB	BB	BB	BB
AX-94555342	Affx-88804213	TATTTGGTCAGATGATGACTTTTCAGGTGGTGGTG[C/T]GAGGAGATCAAACCGTTCGTCATCCCCCGGCGGCG	Y	AX-94555342	BA00032911	Excalibur_c17489_804										Partially co-dominant							5B	5B	799.387	5BL	_4925465_5787_64605		BB	AA	AA	BB	BB	AB	AA	BB	AA	AA	AA	AA	BB	BB	AA	AA	BB	AA	AA	BB	AA
AX-94387105	Affx-92583476	CAGGAGTCAGACCAATGTCCCGTAGTGCAAAAATA[A/G]AACTTTACAGCTTTCTTCAGGTTCGCAAAAACGCT	R	AX-94387105	BA00032968	IACX6349										Co-dominant				6B	6B	247.652				6BL	_4402605_13073_608487_3163217-,...,2343787-		AA	AA	AA	BB	AA	AA	BB	AA	BB	AA	AA	AA	AA	AA	AA	AA	AA	BB	BB	AA	AA
AX-94750339	Affx-92867053	CCTATGATGCTGGCCTCGTTCAGGACAAGCACCGA[G/T]TGTTCGAGAGGAGCATCCAGGACGCCTACATCCAC	K	AX-94750339	BA00032970											Co-dominant							7B	7B2	306.103	7DL	_3355209_7392_80587_1787498+,...,921202-		BB	AA	BB	AA	AA	AA	BB	AA	AA	AA	AA	AA	AA	AA	AA	AA	AA	AA	AA	AA	AA
AX-94387111	Affx-92411344	ACAAACAATTAGTCAAAACAAACTCTGGTATTAAT[G/T]AAGAGGGAAGAAGAAGGCAACAATTGTGACAAATG	K	AX-94387111	BA00032996											Co-dominant										7AL	_4553564_1691_40249_4374227-,...,3541845-	7A	AA	AA	AA	AA	AA	-	AA	AA	AA	AA	AA	AA	AA	BB	AA	AA	AA	AA	BB	AA	AA
AX-94750366	Affx-92281614	ATCCGGTCAAGCAGCGGCGTGTGAGCTGGGGGTTT[A/G]TTGGCGAGACCGACTCACCCAACACCGACATAGCC	R	AX-94750366	BA00033057											Dominant							7D	7D	1196.39	7AS	_4248461_1882_11001_4075874-,4167130-,4063259+	-	AA	AA	AA	AB	AA	AA	AA	AA	AA	AA	AA	AA	AA	AB	AA	AA	AA	AA	AA	AA	AA
AX-95076851	Affx-92622558	AAGAAGCAGGACCTGCAGGTGCTGGCGCCCTTCCC[C/T]GGCTGCCTCGGCAGGGTCATCAACATGTTCGACCT	Y	AX-95076851	BA00033067	BS00068245_51										Co-dominant	6B	6B	0	6B	6B3	34.7539	6B	6B	332.242	6DL	_3281064_15272_726368_1962225+,...,3157328+		AA	AA	AA	AA	AA	AA	AA	AA	AA	AA	BB	AA	AA	AA	AA	AA	AA	AA	AA	AA	BB
AX-95076860	Affx-92380742	TCGGGGAGCTCTGCAGCCACATCTGCCATTCATTC[C/T]GTTCTTGGTGCTGCTTGGGCCATACCTGTTACTCC	Y	AX-95076860	BA00033088											Partially co-dominant				2A	2A	503.335				2AL	_6438836_40204_1607764_2488957-,...,3422952-		BB	AA	-	AA	AA	BB	AA	BB	AA	-	BB	BB	BB	BB	BB	AA	AA	AA	AA	BB	AA
AX-94555385	Affx-92586405	GAACGTGAGGTAGTCGACACCCAGCTCATAGCCCA[C/T]GACAAGGAGGTCTATGACATAGCCTGGGGTGGCGC	Y	AX-94555385	BA00033093											Partially co-dominant										6BS	_3044059_4840_110478_2902626+,...,1997996-		AA	AA	AA	AA	AA	AA	AA	AA	AA	AA	AB	AA	AA	AA	AA	AA	AA	AA	AA	AA	AA
AX-94750383	Affx-92897297	TCAAGAGCAATACAGATGTTGAAGAATCCACTAGG[C/T]TAGGCAGCAAGAACAACGAGAATGTTTTTGATGCC	Y	AX-94750383	BA00033106	wsnp_Ex_rep_c70228_69172301										Co-dominant										2AL	_6434327_8260_302685_6288534+,...,5547194-		AA	AA	AA	AA	AA	AA	AA	AA	AA	BB	AA	AA	AA	AA	AA	AA	AA	BB	AA	AA	AA
AX-95076874	Affx-92572908	TTCATTATTTCGAGTCACACTATGTAAAAGCAAAT[C/T]ATTTGTATGACAACCCTTCTGTGCCAGGTAAGCCT	Y	AX-95076874	BA00033140											Co-dominant							4A	4A3	383.752	4BL	_6973269_12194_350999_1349310+,...,5771625+		AA	AA	AA	AA	AA	AA	BB	AA	AA	AA	AA	AA	AA	AA	AA	AA	AA	BB	AA	AA	AA
AX-94387135	Affx-92518535	ACCGTGCGGCGATTGATGCGGCTTATAATTGCATG[C/T]TCGTCCCATTTTGGATAGAAAATGTGAAAAATTCC	Y	AX-94387135	BA00033148	BS00071788_51	BS00071788	BS00071788	Validated	1B	79.06		0		0	Co-dominant	1B	1B	151.513							1BL	_3796575_1151_6136_188618-,...,1934494+	1B	BB	BB	BB	BB	BB	BB	BB	BB	BB	BB	AA	BB	AA	BB	BB	BB	BB	BB	BB	BB	BB
AX-94555395	Affx-92870994	TGCTTCTCTTATCGGGGCTCTACCTTCTGCTGGGT[A/G]GATCTCCACCAAGGCATGGTGCTCTGTGATCTGCA	R	AX-94555395	BA00033153											Dominant										2DS	_5381259_1486_24076_4769883+,4949387+,5105894-	-	AA	AA	AA	AA	AA	AA	AA	AB	AA	AB	AA	AA	AA	AA	AA	AA	AA	AB	AA	AB	AB
AX-94555398	Affx-92925991	TCGGCTACTCCTTCATCAGCCTCGGCCTCTGCGCC[A/G]CCAAGTGGGCCTCCCATGGCGACGTGCGCGGCACC	R	AX-94555398	BA00033177											Dominant				5B	5B2	138.931	5B	5B	1150.77	5BS	_2243498_9447_580402_332821-,...,1067424-		BB	BB	BB	BB	BB	BB	BB	BB	BB	BB	BB	BB	BB	BB	BB	BB	BB	AB	BB	BB	BB
AX-95076883	Affx-92629315	AAGAAGGGCATCATGGAGAAGATCAAGGAGAAGCT[C/G]CCCGGCGGCCACGGCGACCACAAGGAGACCGCTGG	S	AX-95076883	BA00033194											Dominant										6DL	_3205839_2446_20652_158339+,860336+		AB	AB	AB	AB	AB	AB	AB	AB	AB	AB	AB	AB	AB	AB	AB	AB	AB	AB	AB	AB	AB
AX-94555424	Affx-92679062	CATGGAAATGCATGTTGGCACAACCCAGCACGCGC[C/T]GAGCCCTATCATCTACAACACTTGAAGAAAACACC	Y	AX-94555424	BA00033292											Partially co-dominant										5DS	_2770994_1483_8625_2227378-,995552+		AB	AB	AB	AB	AB	-	AB	AB	AB	AB	AB	AB	AB	AB	AB	AB	AB	AB	AB	AB	AB
AX-94750463	Affx-92493642	TTTGCTCTCACGATGATTGGTGTCAAAGACCAGAA[C/T]GATCGGCGAGACGCATGGCACCATGGTGGCTGGAT	Y	AX-94750463	BA00033316											Dominant	2D	2D	193.053				2D	2D	542.004	2BL	_3472207_1598_49785		BB	AB	BB	BB	BB	BB	BB	BB	BB	-	AB	AB	BB	BB	BB	BB	BB	AB	AB	BB	AB
AX-94750479	Affx-92566529	CAGCTTCCAGATATACTCCATGCCAGTGTTCGACA[G/T]CTTCGAGGCCTTCTACACAGGTCGCACCAACCGGC	K	AX-94750479	BA00033365											Dominant										5AS	_1537687_2209_13374_1158827+,1498343+,1480127-	-	AA	AA	AA	AA	AA	AA	AA	AA	AA	AA	AA	AA	AA	AA	AA	AA	AA	AA	AA	AA	AB
AX-94387177	Affx-92588603	CATCACGGCTTACCCTTGAAGCTTGTGTTTGAGAT[C/G]TTCATTCAAATGTTCAAATAGGAGAAGTTGGTTAG	S	AX-94387177	BA00033366		BS00053299	BS00053299	Validated	2B	92.42		0		0	Co-dominant	2B	2B	160.721							2BL	_7986160_18110_396761_2827244+,...,4973065+		BB	BB	BB	BB	BB	BB	BB	BB	BB	BB	AA	BB	BB	BB	BB	BB	BB	BB	BB	BB	AA
AX-94750485	Affx-92505694	CATGATGTTCTTGGTCACCGACCATCCTCTAGGTG[A/T]TGACCTGAAGTAATTGTTTTTGTATCTATCCTACA	W	AX-94750485	BA00033378											Dominant										6AL	_4907994_1722_19369		AA	AA	AA	AA	AA	AA	AA	AA	AA	AA	AA	AA	AA	AA	AA	AA	AA	AA	AA	AA	AA
AX-94387180	Affx-92339545	TGATCTTGCCGGAGCAGACCATGAAGTTGTTACGC[G/T]CTTGCACAACTGCTTGTTCATGTAAAAAGTCGTGA	K	AX-94387180	BA00033387											Co-dominant										3AL	_4309528_4461_70448_641670-,55340+,4258839-	3A	AA	AA	AA	AA	AA	AA	AA	AA	AA	AA	AA	AA	AA	AA	AA	AA	AA	AA	AA	AA	AA
AX-94555456	Affx-92375352	GTAAACCTCACCCTCCGCCTCCTCTCCCGCCCCGA[C/T]GTCGTCAACCTGCCGACCATCTTCACCTCCCTCGG	Y	AX-94555456	BA00033437											Co-dominant										2DL	_9755199_4054_45734_2716607+,7406659+,4794659-		BB	BB	BB	BB	BB	BB	BB	BB	BB	BB	BB	BB	BB	BB	BB	BB	BB	BB	BB	BB	BB
AX-94387199	Affx-92560740	TACACCTCGACCATCATCACCTTCATCTTCTGGAG[C/T]GCCCCTACATTCATCGCCGTGGTCACCTTCGGAGC	Y	AX-94387199	BA00033466											Partially co-dominant										3AL	_4284910_460_1205_2393+,4271065+,827530-	-	AB	AB	AB	AB	AB	-	AB	AA	AB	AB	AB	AB	AB	AB	AB	AB	AB	AB	AB	AB	AB
AX-94555465	Affx-92526772	AACCAGCTATTCATCTCTCCTCTCCGGACGGCGTG[A/G]AAGTAAAACTAACCCCTCCGGTGTAAAATATTCGA	R	AX-94555465	BA00033469											Co-dominant										1DS	_1896639_19583_1420316_1046066+,...,1222646-	-	AA	AA	BB	AA	AA	AA	AA	AA	AA	BB	AA	AA	AA	AA	AA	AA	AA	BB	AA	BB	AA
AX-94387200	Affx-92827964	AAGATTACTGAGATTCAGATTAAAGATGATCAAGA[C/G]CATTCTTCTGTAGACTATATGAGATGTGTCCGTCT	S	AX-94387200	BA00033471											Dominant										1DS	_1908227_9314_460603_1610013+,...,499028+		AB	AB	AB	AB	AB	AB	AB	AB	AB	BB	AB	AB	AB	AB	AB	AB	AB	BB	AB	BB	AB
AX-94555471	Affx-92691871	TCGCCGGATCATGGACGTGACCTCAAAGGGTTCAG[C/T]GGCGGATCAGGGGATCGACGTGTGGCTCCAGAAGG	Y	AX-94555471	BA00033495											Co-dominant										3AL	_4399230_15113_180949_2984130-,...,939046-		BB	BB	BB	BB	BB	BB	AA	BB	BB	AA	BB	BB	BB	BB	BB	BB	BB	AA	BB	BB	AA
AX-94387203	Affx-92519497	AGCCTCAGACTCGCGGTGATCGGTGAGAGTGAGCG[C/T]GGACTTGGCATGCATACAGTACATGCTTCTTGATG	Y	AX-94387203	BA00033503											Dominant	1D	1D	91.2817				1D	1D	341.937	1AL	_3886569_15785_309996_631020+,...,2141884+	1D	AB	AA	AA	AA	AB	AA	AA	AA	AA	AB	AA	AB	AA	AA	AA	AA	AA	AB	AA	AA	AA
AX-94555475	Affx-92470255	CCTTTTGTATTGGGTGAGAAACAGTTTTGCAAATT[G/T]CCCTTGACTGCTTTGACCTTGCACCTTCGCCTACT	K	AX-94555475	BA00033511	BS00068158_51										Partially co-dominant				7A	7A	175.214				7AL	_4438844_7713_73727_432147+,...,4362391-		BB	AA	BB	BB	BB	BB	AA	AA	AA	AB	AA	AA	AA	BB	BB	BB	BB	AB	BB	AA	AA
AX-94387211	Affx-92699048	AGTACTTTCTTTCACCATCACCATCTTCTATATGT[A/G]GTAGTAGTAGAGACTATAGTGGTGCTGCTACAGAC	R	AX-94387211	BA00033549											Dominant										3AS	_3407523_7987_144194_2410532-,...,3279476+	3A	AA	AA	AA	AA	AA	AA	AA	AA	AA	AA	AA	AA	AA	AA	AA	AA	AA	AA	AA	AA	AA
AX-94750554	Affx-88395471	TTGACATACTAGATCAAGCCAAGCTTCCCGTGACA[C/T]CACCAAAGGGCATGACGGTAGAGAAGTTCAGAAAC	Y	AX-94750554	BA00033554	BS00098207_51										Co-dominant										5AL	_2771902_3652_27718_1510936-,...,637893+	5A	BB	AA	AA	BB	BB	BB	AA	BB	BB	AA	BB	BB	BB	BB	BB	BB	BB	AA	BB	BB	BB
AX-95076942	Affx-92957420	TTCTTCTCCCAACCGTCATCTTGAGCTCGAGCCAT[C/T]GAGCAAGTCTGATGCATTTGACCTCTTCTGTAGAA	Y	AX-95076942	BA00033564											Dominant										4BS	_4959180_6261_163595_4838272-,...,4006310-		AB	AB	AB	AB	BB	AB	BB	AB	AB	BB	BB	AB	BB	BB	BB	AB	BB	BB	BB	BB	AB
AX-94750560	Affx-92286905	GGTCTTTATGCGATAAAGATCATCATGAACACTGT[C/T]CCTGCAAAACGTTCTTGCGAATGTGTCTCAGAACC	Y	AX-94750560	BA00033575	RAC875_rep_c85751_72										Co-dominant							6B	6B	465.149	6DL	_3264990_4755_266607_1501263+,...,2193874+		BB	BB	BB	BB	BB	BB	BB	BB	AA	BB	BB	BB	BB	BB	BB	BB	BB	BB	AA	BB	BB
AX-94750566	Affx-92948406	AGTGAGGTACATGCAGAATTTACCGAGACCTTTTT[C/T]GCCCACATGTGCGGTCAAGACGTTGTCACCTGTTT	Y	AX-94750566	BA00033598	IAAV6408										Partially co-dominant										2AL	_3475142_3264_80843		AB	AA	BB	AA	AB	AA	AA	AA	AA	AA	AA	AB	AB	BB	AA	BB	AB	AA	AA	AA	AA
AX-95076963	Affx-92437157	TGCACAGAAGATCAGTTAGCCTTTGAAGCTATAGC[C/G]AGTACATGCCAGCCAGAAACTCACACTCTTCCAGA	S	AX-95076963	BA00033638	IACX7945	BS00009621	BS00009621	Validated	5B	208.93	5B	57.91		0	Dominant	5B	5B	144.912							5BL	_10862090_10534_248738_6330679+,...,10757224-		AA	AA	AA	AA	AA	AA	AA	AB	AB	AA	AA	AA	AA	AA	AB	AA	AA	AA	AB	AA	AA
AX-94387226	Affx-92583404	TGTCTCATCCGTGTACCTTCTGGGCCTCTTAGCCG[A/G]CGGTCGTCGCAACCTGCCCCCAGGTCCTCGCTCGC	R	AX-94387226	BA00033650											Co-dominant										7AS	_4050323_634_2566_149855+,511831+,3104686-	-	BB	BB	BB	BB	BB	BB	AA	BB	BB	BB	BB	BB	BB	BB	BB	BB	BB	BB	BB	BB	BB
AX-94750591	Affx-92317527	CCAGCTTCGAGATGATTCACAGGTTCCTTCTCAAT[A/C]TAGGCCCTCCTGAACCTGAACAACATCATCCCCAT	M	AX-94750591	BA00033656											Co-dominant							1B	1B	506.703	1BL	_3915171_13967_711729_3747254+,2357967+,323551+		AA	AA	AA	AA	BB	AA	BB	AA	AA	AA	BB	BB	BB	AA	AA	AA	AA	AA	AA	AA	AA
AX-95076969	Affx-92435204	ACGAGTATTCACTACAATGCCAGTGTGCCATTTGT[A/C]CGCACGGTCCATTACCTTGACATGTCAACCAAGCC	M	AX-95076969	BA00033671											Co-dominant							7B	7B	640.514	7AS	_4206122_3268_28856_1935401+,...,3762881-		BB	BB	AA	BB	BB	BB	AA	BB	BB	AA	BB	BB	BB	BB	BB	BB	BB	AA	BB	BB	AA
AX-94387229	Affx-92619693	TCACTCCACTACATGTACACGCATGACACCCCGCC[C/T]CGCCAAGCGCGCACGCACGCCATTCCACCACTTCC	Y	AX-94387229	BA00033672											Dominant							3A	3A	289.655	3B-	_10341356_1407_10223_1018038+,7532307+		BB	BB	BB	BB	BB	BB	AB	BB	BB	BB	BB	BB	AB	BB	BB	BB	BB	BB	BB	BB	BB
AX-94750601	Affx-92706238	TATGGGTGCTGCGAAAGACCGCTCGCATGCATAGT[A/G]TGCTTCAGTATGCTATGCTGACTATAGTAGGGTAC	R	AX-94750601	BA00033681											Partially co-dominant										6BS	_763638_986_22621		BB	BB	BB	BB	BB	BB	BB	BB	BB	BB	BB	BB	AA	AA	BB	BB	AB	BB	BB	BB	BB
AX-94555503	Affx-92183443	CTACCAGTAGAGAACACTGGTAGAAGAGCGCCGT[G/T]TAGGAAGTTAGTACGAGCTATGCTCGAGTTGCCCT	K	AX-94555503	BA00033689											Partially co-dominant										5DL	_4493224_8762_179998_231281+,...,1292007+		BB	BB	BB	BB	BB	BB	BB	BB	BB	AB	BB	BB	BB	BB	BB	BB	BB	BB	BB	BB	BB
AX-94387236	Affx-92627951	GCAGCCTCAAAGACAGGACTGAAAAGGGGAGGGAA[C/G]AAACCATCATCGTTAGGCATTCTCTAACTTACAAA	S	AX-94387236	BA00033722		BS00066245	BS00066245	Validated		0	6B	38.38		0	Co-dominant				6B	6B	283.411				6BS	_2954386_8785_414873_715000+,...,384558+		BB	BB	-	BB	BB	BB	BB	BB	AA	BB	BB	BB	BB	BB	BB	BB	AA	BB	AA	BB	BB
AX-94387241	Affx-92294905	GTAGCACCGCTGGTCGAGCTACTGTTTCCCCTATA[G/T]TTAGCGTCTGGTATGGCAACCTTGCTGGATATAAT	K	AX-94387241	BA00033749											Dominant										2BL	_7988359_9497_434862_2943739+,1087906+,7894775+	2B	BB	BB	BB	BB	BB	BB	BB	BB	BB	BB	BB	BB	BB	BB	BB	BB	BB	BB	BB	BB	BB
AX-95076992	Affx-92440203	CGGTCGATGATGTCCTGGAAGTAGTCGTAGACGTC[C/T]CCGAACTGGAACGTGGCGTTGGGCAGCGACGCCGC	Y	AX-95076992	BA00033759	BS00041232_51										Co-dominant										7AS	_4253578_4302_33443_4119692+,...,4126124+		AA	AA	AA	BB	AA	AA	AA	AA	BB	AA	AA	AA	AA	BB	AA	AA	AA	AA	AA	AA	AA
AX-94387250	Affx-92303973	CGTGAGCGCGGCAGTGGCGGCTGTTAGCTTCATTC[C/T]GCGCGCCATCCCGAAGGATGGCGGCGTCCCGGCCA	Y	AX-94387250	BA00033805											Dominant										2BS	_5194030_2955_33546_2301505+,...,5138964+		BB	AB	AB	BB	BB	BB	AB	AB	AB	AB	BB	AB	BB	BB	AB	AB	AB	AB	BB	BB	AB
AX-94555534	Affx-92188684	TGCAGCTAAAATGTAAGGCCTATAATACATCAACA[C/T]CTGCTAGGGCAATAATAGAGTAATTGAGGGCCATA	Y	AX-94555534	BA00033826											Co-dominant				2A	2A	508.232				2AL	_6376712_3696_135943_3258281+,...,3447535+		BB	AA	AA	AA	AA	BB	BB	AA	BB	BB	AA	AA	BB	AA	AA	BB	AA	BB	AA	BB	AA
AX-94750649	Affx-92766470	TGCAGTCTGAACCATTCATTGTATCACACGTATGC[A/G]CAGACGATACACTGACGATCGCACAAGCACATCAA	R	AX-94750649	BA00033838	RAC875_c43780_239										Co-dominant										4BS	_4867798_3403_268581_442684-,...,4742251+		AA	BB	AA	AA	AA	AA	BB	AA	BB	BB	AA	AA	AA	AA	AA	AA	AA	BB	BB	AA	AA
AX-94555538	Affx-92357066	CTCCGTGCCCGATCTCTGACAATCTTTGGGAATGC[A/G]GGAGATGCTTCTTCTGAGTTATGTAGGTGCGAGCT	R	AX-94555538	BA00033842											Co-dominant				3A	3A	227.598				3AS	_3370860_5566_51316_1444171+,...,3183947+	3A	AA	BB	AA	BB	AA	BB	AA	BB	BB	AA	BB	AA	BB	BB	AA	AA	AA	AA	AA	BB	AA
AX-94387271	Affx-92543330	TGTCGATTATGCGCTTGACTGATGATATACAAGCT[A/G]TAGCTCTATTCAGAACATCATGAAATTCAGAACTG	R	AX-94387271	BA00033920											Dominant										7AL	_4518371_3206_29139_3198710-,...,1645571+		AB	AB	AA	AA	AA	AA	AA	AA	AA	AA	AA	AA	AA	AB	AA	AB	AA	AA	AA	AA	AA
AX-95630543	Affx-92376241	GACGGAGCTCCTCGAGTTTGCCGGCGGGTTATCCA[A/G]GACCGTCATCGACGTGCACTACTATGTGTTGTTCA	R	AX-94387276	BA00033934	BS00097623_51	BS00097623	BS00097623	Validated		0		0		0	Co-dominant							5A	5A	517.071	5AS	_1516719_3302_23698_513652+,...,1081977+	5A	AA	BB	AA	BB	AA	AA	BB	BB	AA	AA	BB	AA	AA	AA	AA	BB	AA	BB	AA	AA	AA
AX-94387281	Affx-92684332	ATTTGTAACCAGTCAAAGTATGTACGATCCATGCA[G/T]CTACGTGTTTGTACGGGTGTACCGTGTACGAGCGA	K	AX-94387281	BA00033951											Co-dominant							7A	7A	667.871	7DS	_3964835_5889_72545_3817104-,...,2480463+		BB	BB	BB	AA	BB	BB	BB	BB	AA	BB	BB	BB	BB	AA	BB	BB	BB	BB	BB	BB	BB
AX-94387284	Affx-92601108	GTAACCCTCCTATCATAAACCGTGACGTGAAGTGT[A/G]CGAATATTTTGCTTGGTGAGGAATATCATCCAAAG	R	AX-94387284	BA00033959											Co-dominant							4A	4A3	366.922	4DL	_14436441_19882_672385_12050097+,...,14109715+		AA	AA	AA	AA	AA	AA	BB	AA	AA	AA	AA	AA	AA	AA	AA	AA	AA	BB	AA	AA	AA
AX-94750699	Affx-92254339	AGTGTGTTCCTGGATTGCTCAATATGAGTGTGTGC[A/T]GGGCTCATGGTGCAGACAATGGCTGTTCTTGCATT	W	AX-94750699	BA00033982											Dominant				7A	7A	333.343				7DS	_3858859_11871_736981_445903-,...,1565141+		-	BB	BB	BB	BB	-	AB	BB	AB	BB	BB	BB	BB	BB	BB	BB	BB	AB	AB	BB	AB
AX-95077046	Affx-88755260	TTAATTGCATAATCTGGTGAAGCAATTCTGGTTGT[G/T]TTTCACCTCTTGTGTTCTTCTGCTGATACTGAGCG	K	AX-95077046	BA00033988											Partially co-dominant										1AL	_2555313_4110_72370	-	BB	BB	BB	BB	BB	BB	BB	BB	BB	BB	BB	BB	BB	BB	BB	BB	BB	BB	BB	BB	BB
AX-94750708	Affx-88380585	TCATGGATGCGCTCATGTGGCACAGTCAGGGTCTC[A/G]GTACTGATCTGGGAGTCGCCATACAGGAGAATATC	R	AX-94750708	BA00034011											Co-dominant										2DS	_5371249_33164_2535044_4039036-,...,2106552+		BB	BB	BB	BB	BB	BB	BB	BB	BB	AA	BB	BB	BB	BB	BB	BB	BB	BB	BB	BB	BB
AX-94555577	Affx-92157562	GAACAACAGAGCAAGACGATCAAGAAGGAGATGCA[A/G]CTCACGGATGACGTGTTGGCGGATCTCTTCCCGGA	R	AX-94555577	BA00034038											Co-dominant										5DS	_2759167_8385_570630_1594702+,...,415731+		AA	AA	AA	AA	AA	AA	AA	AA	AA	AA	AA	AA	AA	AA	AA	AA	AA	AA	AA	AA	BB
AX-94750729	Affx-92246106	CCCTGTGCGGACAAGCCTTCGGTGCGCACAAGTAC[A/G]ACATGCTCGGAACCTACCTACAACGCTCCGCCGTG	R	AX-94750729	BA00034063	BS00087533_51	BS00087533	BS00087533	Validated		0	3A	128.32		0	Co-dominant				3A	3A	20.7159				3AL	_4231051_340_1255_194008+,2292902+		BB	AA	AA	AA	AA	AA	AA	AA	AA	AA	AA	AA	AA	BB	AA	AA	AA	AA	AA	AA	AA
AX-94750740	Affx-92479028	GCCTCATCTCTCAGGCTTTTGGCATCAGCAAGCTC[A/G]CTAATTTTATCATTGCTCTTCACTGATGCAGAAAT	R	AX-94750740	BA00034093											Co-dominant	2A	2A2	152.525				2A	2A	577.988	2DS	_5340983_6703_348749_1837020-,...,3412006-	2A	BB	AA	AA	BB	BB	BB	AA	BB	AA	AA	AA	BB	BB	BB	BB	BB	BB	AA	AA	BB	AA
AX-95077070	Affx-92767221	CAAAGGAAGAGATGAGAGAGTGAGCGTGTCACGAT[A/G]ATCGATCCACGCTAGCTGATGACTAAATTTGCCAG	R	AX-95077070	BA00034106	BS00048491_51	BS00048491	BS00048491	Validated		0	3A	0		0	Co-dominant				3A	3A	227.598				3AS	_3335036_1926_16680_508057+,3308252+,1836201-	3A	AA	BB	BB	BB	BB	BB	AA	BB	BB	AA	BB	BB	BB	BB	BB	BB	AA	AA	AA	BB	BB
AX-94555593	Affx-92262242	AACCTCAACGCCGTGTGCCAATACTACCCACCGTG[C/T]CCGGAGCCGTACCTCACTTGGGGCACCAAGAGGCA	Y	AX-94555593	BA00034120											Partially co-dominant				4A	4A2	472.322				4BS	_2191645_1632_11341		BB	AB	AB	BB	BB	BB	BB	BB	BB	AA	BB	BB	BB	BB	AB	AA	BB	AA	BB	BB	AB
AX-94387320	Affx-92946908	AAGTTGCAGATCAAGCTGTATCAAAGCCATGGTCT[C/G]TGTTTTTTCTCCACACAAACTTTGTTCTCCGTTTC	S	AX-94387320	BA00034155											Co-dominant										7DL	_3358463_5645_159956_1923336-,...,1793789+		AA	AA	AA	AA	AA	AA	AA	AA	AA	AA	AA	AA	AA	AA	AA	AA	AA	AA	AA	AA	AA
AX-94750774	Affx-92393203	TCCCTCTCGTCGTAAGTGTGAATTTCTCCGTCGAA[A/G]GCAACAGCCAGCCCCATTTGATTGCAATGCGAAAC	R	AX-94750774	BA00034197											Partially co-dominant										4DL	_14459996_17988_286594_14109047-,...,10069495+		AA	AA	AA	AA	AA	AA	AA	AA	AA	AA	AA	AA	AA	AA	AA	AA	AA	AA	AA	BB	AA
AX-94750776	Affx-92275597	TGGTCGTAGAAGAATTCCTGCATCCCGACTTCCGC[A/G]AACACACCTGCGACCCCAATCAAAACGTATTGTGG	R	AX-94750776	BA00034204											Dominant	2B	2B2	83.1612							2DL	_9903895_20235_325571_9394961-,...,8766826-		AB	BB	BB	BB	BB	BB	BB	BB	BB	BB	AB	BB	BB	BB	BB	BB	BB	BB	BB	BB	BB
AX-94750793	Affx-92399056	CTGTTAATTTGTGTTGCTATATGTTGGCAGAACTT[C/T]GAAACCACAACAGTATGAAAGTAACTCGGAGGACA	Y	AX-94750793	BA00034256											Co-dominant										6DL	_3301973_31884_1379821_2554068-,...,2147668-		BB	BB	BB	BB	BB	BB	BB	BB	BB	BB	BB	AA	BB	BB	BB	BB	BB	BB	BB	BB	BB
AX-94750815	Affx-88459915	CACACGAGGAAGACGCCGATGGTGCCAGGTTCAAC[C/T]GTGGCAGCACCGACGAATTCAGCTTCACGGACCCG	Y	AX-94750815	BA00034320											Co-dominant	4A	4A	576.518				4A	4A	87.1569	4AL	_7071188_9397_360333_656132+,...,3804605-		BB	BB	BB	BB	BB	BB	BB	BB	BB	AA	BB	BB	BB	BB	BB	BB	BB	AA	AA	BB	BB
AX-94750823	Affx-92210300	ATATATAAGTAGCAAAGTGTGTGTGCCTACCATTT[C/G]TGATGTTTATGCATGCTGTCTTAGATATTTGTAGA	S	AX-94750823	BA00034335											Dominant										7DL	_3383408_17179_351809_2947004-,...,2684018-		AB	AB	AB	AB	AB	AB	AB	AB	AB	AB	AB	AB	AB	AB	AB	AB	AB	AB	AB	AB	AB
AX-94750824	Affx-92539275	GGTGTGGCCAAGAAGACCAAACTGAAGCTGGTGAG[A/G]GTGCAAGGCATCGAGCTCGACATGGACATACCGTT	R	AX-94750824	BA00034341											Partially co-dominant				6B	6B	258.909				6AS	_4398413_7236_96385_2951516-,...,1692786-		AA	BB	BB	AB	AB	AA	AB	AA	AB	BB	BB	AB	BB	AB	AA	AA	AA	BB	AA	AB	AB
AX-94750827	Affx-92790575	TCCCTGGACTGCCGGCCGTGCCGACCTTACCCGCC[A/G]TGCCCACGGACACGGTCACCCTGATGCCACCTATG	R	AX-94750827	BA00034344											Co-dominant	5B	5B	202.502				5B	5B	690.025	5DL	_4605948_7015_471795_4473192+,...,1019260+		AA	AA	AA	AA	AA	BB	AA	AA	AA	BB	BB	AA	AA	BB	AA	BB	AA	BB	AA	AA	AA
AX-94750862	Affx-88481716	CTTGATCCCAAAAGAAGGTTGTTCCGTCATCGAGT[G/T]TATCGTGAGTCTTGTGTCTATGTGGAGGGCAACTA	K	AX-94750862	BA00034424											Co-dominant							5B	5B	862.347	5DL	_4522856_5532_300874_1358125+,615253+,3961894+		AA	AA	BB	BB	AA	BB	BB	AA	BB	BB	AA	AA	BB	BB	BB	BB	BB	BB	BB	BB	BB
AX-94387378	Affx-92938359	CTTGTCGTTGGCACTTATCTGATTATGAGCCAAGG[A/G]ATTGATTTAATCCTATTTATCTCTTATGGTGAACA	R	AX-94387378	BA00034460											Co-dominant				5A	5A	130.306				5AL	_2309855_4828_37983	-	BB	AA	AA	BB	AA	BB	BB	BB	AA	BB	BB	AA	BB	BB	BB	BB	AA	AA	AA	AA	AA
AX-94555661	Affx-92841601	GAGGAGATGGCTGAGCTAGAATCTTACGCTGCCGC[A/G]GACGCTGTCAAAGGGTTCAGGACCTACAATGCAGC	R	AX-94555661	BA00034499											Co-dominant										6DS	_2101104_7611_257403_1409346+,...,935195+	6D	BB	AA	BB	BB	AA	AA	AA	AA	BB	-	BB	AA	BB	BB	BB	AA	BB	AA	BB	BB	AA
AX-94750900	Affx-92454613	CTGGTACAGTGCATATGTTAGTTCCAGAGTCACGA[A/G]TTTACCTGATCGTCCTAATGTTGTTTTCGTGGATG	R	AX-94750900	BA00034533											Partially co-dominant										7DS	_3856550_11561_207802_369396+,...,2849398+	-	AB	BB	BB	BB	BB	BB	BB	BB	AA	BB	BB	BB	BB	BB	BB	BB	BB	BB	AA	BB	BB
AX-94387396	Affx-92652430	GGAGTCCTGATGGCCATCCATCATCTCCTAATGAA[C/T]CTCTGGCATCGCCAGCTGGTATTCAAGCATCACAG	Y	AX-94387396	BA00034558	BS00010993_51	BS00010993	BS00010993	Validated	6B	62.65		0		0	Dominant	6B	6B	49.52				6B	6B	414.389	6BL	_4399497_8742_292052_4229361+,2683230+		AA	AA	AA	AA	AA	AA	AA	AA	AA	AA	AA	AA	AA	AA	AA	AA	AA	AA	AA	AA	AA
AX-94750913	Affx-92541406	TGTGATAATGATGTGACAGAGTTATGGATTGTGGA[C/G]AGCAAATTTATGTGACAATTCTGTAATATGGTGCC	S	AX-94750913	BA00034573											Partially co-dominant										2DS	_5321690_11371_836223_428530-,...,412085-		BB	AB	AB	BB	BB	BB	AB	BB	BB	AA	BB	AB	AA	BB	AB	BB	BB	AB	BB	BB	BB
AX-94387409	Affx-92222922	CGCTCCGTGTCGGTCTGCATTTCATCCGGTTCCTC[A/G]ATGCTGGGAGATTCCATTGCCTGGAGCAGGATGAG	R	AX-94387409	BA00034638											Partially co-dominant	2D	2D	247.611							2BS	_5201809_11923_261632_2763868+,...,3209419-		BB	BB	BB	BB	BB	BB	AA	AA	AB	BB	BB	BB	BB	BB	BB	BB	BB	AA	BB	BB	BB
AX-94387412	Affx-92578232	TCAGTGTTGCAATGCATCACTTGTTCTGGAGTCAA[C/T]GAGTCTAATACTCCACTTGGAAGTTCTCGGAACCA	Y	AX-94387412	BA00034662											Dominant										6DL	_3295379_6801_979341_2371420+,...,2160330-		BB	BB	BB	BB	BB	BB	BB	BB	BB	BB	BB	BB	BB	BB	BB	BB	BB	BB	BB	BB	BB
AX-94750957	Affx-92270344	CTGGTGTCCGGGAGCGACGGCGACCCGCTGATCGA[C/T]AGGCAGAGAGGGTTCGCCACGTGGCTGCGGGACAG	Y	AX-94750957	BA00034666											Dominant										7DS	_1348958_1025_4263		AB	BB	BB	BB	BB	BB	AB	BB	BB	BB	BB	BB	BB	BB	BB	BB	BB	BB	AB	BB	BB
AX-94387422	Affx-92189687	AGGGCGGAAGTTGCGGAGAAGGTCAAATACGATTC[G/T]AATGGCAAGAAGGGCATTGTCCTCATTGTCCTGTG	K	AX-94387422	BA00034724											Dominant				2D	2D	33.3646				2AS	_5294798_22933_871689_4767559+,162083+,3720304+	-	AB	AA	AA	AA	AA	AA	AA	AA	AA	AA	AA	AA	AB	AA	AB	AA	AB	AA	AA	AB	AA
AX-94387424	Affx-92190146	CGATCAGTTGTGTGACAAGAGCTATGTGCAAGTGG[C/T]CGTTGCTAAGGCCGCCATGGCAAGGTGCTTCAGAG	Y	AX-94387424	BA00034745											Partially co-dominant							5B	5B	730.834	5DL	_4515054_24198_1055908_1062980+,...,2928004+		BB	AA	BB	AA	AA	BB	AA	AA	BB	-	AA	AA	AA	AA	AA	AA	AA	AA	BB	AA	AA
AX-94750987	Affx-92439051	CTTACTGTTACTTTGTAAAATCCAAGTTGAGACTG[C/T]TTTAGCACGCAGGAATTTTACGGGAACACATCCGC	Y	AX-94750987	BA00034750											Partially co-dominant										7BL	_6739754_5903_60546_6485589-,...,6536249-		BB	BB	BB	AA	AA	BB	BB	BB	BB	BB	BB	BB	BB	BB	BB	BB	BB	BB	BB	AA	BB
AX-94555721	Affx-92508968	AACCTTCCTCCCGGGAAAGGTACTATGTGTACTAA[A/G]CCTGTATCACACCGGCCACTACTTTGCAGCAGGAT	R	AX-94555721	BA00034779											Dominant										5DS	_2775094_11733_717244_2438872+,...,410497+		BB	BB	BB	BB	AB	AB	BB	BB	AB	BB	BB	BB	BB	BB	BB	BB	BB	BB	BB	BB	BB
AX-94751005	Affx-92691743	AGCAGCATCGATCGCATACCAAGCTGGTCTGAACC[C/T]ACCTGGTGGATTCTGGTCTGATGACGAGAGCCATG	Y	AX-94751005	BA00034806											Co-dominant										7BS	_3069066_12958_167850_156603+,...,354508-		BB	BB	BB	BB	BB	BB	BB	BB	BB	BB	BB	BB	BB	BB	BB	BB	BB	BB	BB	BB	BB
AX-94751011	Affx-92670153	CTGCAGGACCAGATCTCGTCGGCGGACGACGTGAC[A/G]TCGGCGGAGCGGAAGGACGCGGACGGGCAGGTGTA	R	AX-94751011	BA00034819											Dominant										7AS	_4192071_7286_80367_1173566-,...,2201773-		BB	BB	BB	BB	BB	BB	BB	BB	BB	BB	BB	BB	BB	BB	BB	BB	BB	BB	BB	-	BB
AX-94387440	Affx-88754157	AGCAATAAGCTGGTCTTCGTGCCCGCTCGCTGCGA[C/T]AAGCTGTGACTCAACGTGCACGTACGTGTGCATTC	Y	AX-94387440	BA00034866	BS00082219_51										Dominant	5A	5A	101.547							5AL	_258102_3508_29737	5A	BB	BB	BB	BB	AB	BB	BB	AB	BB	BB	BB	BB	BB	BB	BB	BB	AB	BB	BB	BB	BB
AX-95077232	Affx-92964518	GTGGTATTCTTGTGTGCGCACAGTCATGCGATATT[C/T]GCAAGGGGTGATGGAAGTAGAAAATATTTTTACGA	Y	AX-95077232	BA00034900	BS00066007_51										Dominant										5BL	_943531_216_447		AA	AA	-	AB	AA	AA	-	AA	AB	AA	AB	AA	AB	AB	AB	AA	AA	AA	AA	AA	AA
AX-95077248	Affx-92225286	GGTGCTTTTTTGGGGCATCCTGCTCAGAAAGATCA[C/T]GTGCAGACTGTTGAATTGAAATGCGACATGCTTAA	Y	AX-95077248	BA00034969											Dominant										5DS	_2732747_3810_108368_205599+,...,1163320+		BB	BB	BB	BB	BB	BB	AB	BB	BB	AB	BB	BB	BB	BB	BB	BB	AB	BB	BB	BB	BB
AX-94751075	Affx-92216052	CGGTCCGTGCTGCTGCCTCCCACAAGTGTTGATGT[A/G]TGTAGAGAAGCTGGTGAGTTGATGTGTAGCTTCAT	R	AX-94751075	BA00034992											Dominant										6DS	_2119275_5939_95629_1979799+,...,541668-		BB	BB	BB	BB	BB	BB	BB	BB	BB	BB	BB	BB	BB	BB	BB	BB	BB	BB	BB	BB	BB
AX-95629988	Affx-92529376	CTTTGATGTCGTCACAGTTAGGATGAGGCTGCGAC[A/G]GCGGCCCTGCAGACCCTGTAAGTTGTTGAAGTGGC	R	AX-94555766	BA00035014	BS00029345_51	BS00029345	BS00029345	Validated	1B	61.69		0		0	Co-dominant							5B	5B2	176.636	5BL	_10599087_236_550		AA	AA	AA	AA	BB	AA	AA	AA	AA	AA	BB	BB	BB	AA	AA	AA	AA	AA	AA	AA	AA
AX-94387470	Affx-92188087	AATAAAATCTTACTACATGAGAGAAGGATTGACCG[A/G]CCGGGATAATCCCATAAACCCAACAAGAAACAACA	R	AX-94387470	BA00035015											Co-dominant										5AL	_2811800_7209_80101_349930+,...,1791549-		AA	AA	AA	AA	BB	AA	BB	AA	AA	AA	AA	AA	AA	AA	AA	AA	AA	AA	BB	AA	AA
AX-94751091	Affx-92837088	AGGGCACAATGGGATACATGGATCCAGCATATATT[C/G]CCTCAGGGGAGCTCACGGCACTAATATGACGTCTA	S	AX-94751091	BA00035048											Co-dominant							4B	4B	527.913	4BS	_3308394_2802_324021		BB	BB	AA	BB	AA	AA	AA	AA	BB	AA	BB	BB	BB	BB	AA	BB	BB	AA	BB	BB	BB
AX-94387482	Affx-92693755	TTCTACTCCTCAACGCCCTATGTCGTGCCATCTGG[C/T]CATCTCTATTGAAGTAGTTACCCATATTCTTCCAC	Y	AX-94387482	BA00035059											Partially co-dominant										6BL	_3910139_2716_51459		AB	AB	AB	AB	AB	AB	AB	AA	AB	AB	AB	AB	AB	AB	AB	AB	AB	AB	AB	AB	AB
AX-94387484	Affx-92204599	CTGGAGGACTGCCCGCACTTCAACGCCGGCAAGGG[C/G]TCGGTGCTCACCAGCGACGGCACGGTGGAGATGGA	S	AX-94387484	BA00035071											Dominant										3B-	_10564895_10995_152011_4875526+,...,4842795-	3D	BB	BB	BB	AB	BB	BB	BB	BB	AB	BB	BB	BB	BB	BB	BB	BB	BB	BB	BB	BB	BB
AX-94387495	Affx-92634376	CTTGGCAGATGAAGGTGTAGCATTAACGGGCACCC[A/G]GGAATCTATCTTTTGCATGATCTTTGCTGAGGTTG	R	AX-94387495	BA00035113											Co-dominant							4A	4A3	368.617	4AS	_5994175_20398_831819_4759801-,...,280434-	4A	AA	AA	AA	AA	AA	AA	AA	AA	AA	AA	AA	AA	AA	AA	AA	AA	AA	AA	AA	AA	AA
AX-94555783	Affx-92205394	GCCCACGGTTGAGCAGATCCTGAAGAAGAGGTCTC[C/T]TGGGTCGGCGACGAGGAAGAGGCGGGCTAGCGCGG	Y	AX-94555783	BA00035114											Co-dominant							5B	5B	132.312	5DS	_1809593_2566_408248		BB	AA	BB	BB	BB	BB	AA	BB	AA	AA	AA	BB	BB	BB	AA	BB	AA	-	BB	BB	BB
AX-94387510	Affx-92264345	TTTGCTCCTTCCGAAGGAAACTATATTTTATATTC[C/T]GAACATACCATGCCCGTGCAAACCACTTTGCACAA	Y	AX-94387510	BA00035198											Co-dominant							3A	3A	325.457	3B-	_10579704_10773_484306_5289686+,...,1098092+		AA	BB	AA	BB	AA	BB	BB	AA	BB	BB	BB	BB	BB	BB	BB	BB	BB	BB	BB	BB	BB
AX-94387523	Affx-92264721	ATTATGGAATGATAACTCTTCTAGCAACAGATGGC[A/C]CTCCTGGCTTGCAGATATGCAGGGAGAAGGATAGG	M	AX-94387523	BA00035254		BS00011128	BS00011128	Validated	1A	55.58		0		0	Partially co-dominant	1A	1A	11.7938				1A	1A	201.747	1DL	_2248410_7427_96148_852449-,...,963275+		AA	AA	AA	AA	BB	AA	AA	BB	AA	AA	AA	AA	AA	AA	AA	AA	AA	AA	AA	AA	AA
AX-94387533	Affx-92807687	GATTTGTCTAACAATGACTTATGTGGGACGATCCC[C/T]GTCGATGGTCCATTCTCAAGCTTCCCTCTTAGAAG	Y	AX-94387533	BA00035285											Co-dominant	7A	7A2	174.594				7A	7A	762.501	7AL	_4521239_2511_57182_3300071+,...,2251329+	7A	AA	BB	BB	AA	BB	BB	AA	BB	BB	BB	AA	BB	BB	AA	BB	BB	BB	AA	AA	BB	BB
AX-95077319	Affx-92564563	GCCACGAAGGCACCCTCTTGTTCGTGGCGTTGCTG[C/T]CCGTGATTCTTCAGGCTCTTCACCGCCACCTCCAG	Y	AX-95077319	BA00035293											Co-dominant										2BL	_8045931_20412_508512_5907346-,...,2636695+		AA	AA	-	BB	AA	BB	-	BB	BB	AA	AA	AA	AA	BB	AA	BB	AA	AA	AA	BB	AA
AX-94387538	Affx-92659907	AGACCTTCTTCTGTGCCCGGTCATGACGCCACGCC[C/T]GCAAATTCGCCAGGCGCCCACGAGCACCGTGTCGG	Y	AX-94387538	BA00035308											Co-dominant				5A	5A	264.97				5AL	_2740458_8369_100878_402324-,...,2703968-	5A	AA	BB	AA	BB	BB	-	BB	BB	BB	BB	BB	AA	BB	BB	AA	BB	BB	AA	-	BB	BB
AX-95077329	Affx-92867047	TCTTGTCAAGCAGGCGGGTTCAGGATTGGCAGGTC[C/T]ATGTCAAGCAGTGGTCGGGGATTGTTCTTCTCACG	Y	AX-95077329	BA00035345	BobWhite_c34650_141										Partially co-dominant				5A	5A	266.557	5A	5A	438.305	5BL	_10919120_14549_148969_10720522+,...,10735082+		BB	AB	BB	AA	AA	BB	AA	AA	AA	AA	AA	BB	AA	AB	BB	AA	AA	BB	AA	AA	-
AX-94387545	Affx-92770789	CAACACTACAACCTCACTACTTATCCTCGCTACTC[C/T]TCTCTCAAAGCATTGGATCCACTGCTGCTGCTTAA	Y	AX-94387545	BA00035371											Dominant										2AL	_6435080_1849_8369_6292226-,6291764+	1D	BB	BB	AB	BB	BB	BB	BB	BB	BB	BB	AB	AB	AB	BB	BB	BB	BB	BB	BB	BB	BB
AX-95077341	Affx-92720537	AGAGGAGCCGAACCCTGCTATAGATGCTAAGGATC[C/G]ATGAAGTCGACAAAAGAAGGTCTGAGCCCTGCACA	S	AX-95077341	BA00035398											Co-dominant										6BL	_4395775_1934_17918_4210771-,...,1690403+		AA	AA	AA	AA	BB	AA	AA	AA	AA	AA	AA	AA	AA	AA	AA	AA	AA	AA	AA	AA	AA
AX-95077354	Affx-92536149	CATCAAATGTTGCCTTGTTCTGGAAGAATTTACAG[A/G]TCAATGTCTATCTGTCTAGATTTGAAACATGCTAG	R	AX-95077354	BA00035434											Co-dominant										4BS	_4940376_23082_790842_4006338-,...,782760-	-	AA	AA	AA	AA	AA	AA	AA	AA	AA	AA	AA	AA	AA	AA	AA	AA	AA	AA	AA	AA	AA
AX-94387556	Affx-92129212	ATATCGAGCTGCTAACAAGATGAGAAAGAGTGTCG[C/T]AAATACATTTGAGAGAAAACGAGGAACGCAGTGCC	Y	AX-94387556	BA00035436											Co-dominant										2AL	_6339683_8409_430827_1308745+,...,1676152+	-	BB	BB	BB	BB	BB	BB	BB	BB	BB	BB	BB	BB	BB	BB	BB	BB	BB	BB	BB	BB	BB
AX-94387560	Affx-92566450	CATGTATGGTCTGTTCGTCCAATTTTCCTCTCAAA[C/T]GTAGCTTCTGCAGATTCGGTGGAAGGGCATTCAAC	Y	AX-94387560	BA00035448											Dominant										2AL	_5704144_424_1509		AB	AB	BB	AB	BB	AB	BB	BB	AB	BB	BB	AB	BB	BB	AB	AB	BB	BB	BB	BB	AB
AX-94751234	Affx-92392697	GATTATGGGGACAAGTTACTGTTGGCACCACCGCC[A/G]ATGCACGGAGAGTGGCTCCCGCGGACTGCGGTGTT	R	AX-94751234	BA00035476											Dominant										2BL	_8007913_18067_654082_3944931+,...,6518117+		AA	AA	AA	AA	AA	AA	AA	AA	AB	AA	AA	AA	AB	AA	AA	AA	AA	AA	AA	AA	AA
AX-94751245	Affx-92612187	TTGGTTAGTTGCATCTTGATTACACGATTGGAATT[G/T]TAGATCCTTCTTTCTGGCATGTAACTCGATCAGCC	K	AX-94751245	BA00035496											Dominant							2D	2D	372.743	2DS	_5389682_8364_226645_5307572+,...,1697681-	2D	BB	BB	BB	BB	BB	BB	BB	BB	BB	BB	BB	BB	BB	BB	BB	BB	BB	BB	BB	-	BB
AX-94387580	Affx-92830781	AGGCAGAGGGCAACAACCAGCGAAGCAAAAGTAGT[A/G]CAACTGTAAATGAACATTAGTCGGAATCTGTTGTT	R	AX-94387580	BA00035551	wsnp_Ex_c5744_10088287										Co-dominant										6BL	_3561950_8068_277327		BB	BB	BB	BB	BB	BB	AA	BB	BB	AA	BB	BB	BB	BB	BB	BB	BB	AA	BB	BB	BB
AX-94751262	Affx-92113069	AGAACCACGCATGACATTCCAAAGGAATATGCGTG[A/G]GAAATACGGCGATTGTTACAGGTAGGCCAATCTAT	R	AX-94751262	BA00035568											Dominant										3DL	_6900420_16432_255141_1364216+,...,331338+		AA	AA	AA	AA	AA	AA	AA	AA	AA	AA	AA	AA	AA	AA	AA	AA	AA	AA	AA	AA	AA
AX-94555886	Affx-92194756	GGAAAAACTGAGACCCAGTGATAGCACCAAACGCA[C/T]ACGGACATTGTTCAGCATACGTGATTGTTCATGGA	Y	AX-94555886	BA00035609	wsnp_Ex_c7216_12391182	BS00020675	BS00020675	Validated		0	7A	83.81		0	Co-dominant				7A	7A	291.243	7A	7A	738.263	7AL	_4485213_4366_57568_2029615+,...,192099-	-	AA	AA	AA	AA	AA	AA	AA	AA	AA	BB	AA	AA	AA	AA	AA	AA	AA	AA	AA	BB	AA
AX-95077402	Affx-92348499	ATAGATCCTACTCTAAAAACGGAAAACACAAATAC[A/G]AAATGGCTATATGGAATCTGATGACTATAAAAACT	R	AX-95077402	BA00035610											Co-dominant										3AS	_3394446_7392_78363_2062516+,...,2199621-		AA	AA	AA	AA	AA	AA	AA	AA	AA	AA	AA	AA	AA	AA	AA	AA	AA	AA	AA	-	AA
AX-95077413	Affx-92528837	TAGCATGTCTTATGCTGCTCGCACACTCACAATGT[C/T]GTGCCAAAAGGGAAGTTATTTTCATCTGTGTCTGC	Y	AX-95077413	BA00035664											Dominant										3B-	_10704835_8700_420645_8871940-,...,9907159+		AB	AA	AA	AA	AA	AA	AA	AA	AA	AA	AA	AA	AA	AA	AA	AA	AA	AA	AA	AB	AA
AX-94387605	Affx-92182822	TATCAACCTGAAGAAGTGACATATGAGATCTGTCG[C/T]GCCATCGCCGCTCTTAAATGAAACAGAAATATTGC	Y	AX-94387605	BA00035666											Dominant										5DL	_4539953_18311_836826_2026447+,...,295216+	5A	BB	BB	BB	BB	BB	BB	AB	BB	BB	AB	AB	BB	AB	BB	BB	BB	BB	BB	BB	BB	BB
AX-94387611	Affx-92434162	ATCTGCCACTAAGGCAGGCTCACGGCGACGGTAAA[C/T]CCGCTCCCACAGTACACGCTGAGCGAAGCAGAAGA	Y	AX-94387611	BA00035681											Co-dominant	3A	3A	217.161							3AL	_4368455_7167_64215_2181985+,...,1204682+	3A	BB	BB	BB	BB	BB	BB	BB	BB	BB	BB	AA	BB	BB	BB	BB	BB	BB	BB	BB	BB	BB
AX-95077430	Affx-92619494	AAATATGGACCGTATGAAGATGTTCCCCCGTTTTC[C/T]TACAACCCTATTATTGTGCACTTTGAGAACAACAA	Y	AX-95077430	BA00035729											Dominant										5AL	_2809996_5668_32670_2700605-,...,1030360+		AB	AB	AB	AB	AB	AB	AB	AB	AB	BB	AB	AB	AB	AB	AB	AB	AB	AB	AB	AB	AB
AX-95630313	Affx-92678021	GCATGAAAGGATCATCAATCATGACGAGTCTGCCA[A/G]TGGAACTAGAGGACTACAGTGGCACAAATAATGAA	R	AX-94751323	BA00035736	BS00068134_51										Co-dominant	2A	2A2	162.195	2A	2A	485.939				2AS	_5278994_12052_623580_4091352+,...,3597046+		AA	AA	AA	AA	AA	AA	AA	AA	AA	AA	BB	BB	AA	AA	AA	AA	AA	AA	BB	AA	AA
AX-94751325	Affx-92553058	AGATCACCCGAGAGGCAGAGGAGGGTGGAGCCCGT[G/T]CCGCAGAGAGCGTCGGACAGGCCGAGGTACAACGA	K	AX-94751325	BA00035741											Co-dominant				6D	6D	112.653	6A	6A	667.417	6DS	_2109974_7910_163006_1687743+,974107+		BB	AA	AA	AA	BB	BB	BB	BB	AA	BB	AA	BB	BB	-	AA	BB	BB	BB	BB	AA	AA
AX-94751333	Affx-92291135	GAGTTGGTCGATGAGGCCATCAAGAGGAAGAGCGG[C/G]GACAACCTTTCCGTAGTTGTCGTCTGCTTCAACTC	S	AX-94751333	BA00035772											Dominant	7A	7A2	156.596							7DL	_3370963_16231_372146_2437741-,...,2076135+		AB	AA	AB	AA	AB	AA	AA	AA	AA	AA	AB	AA	AA	AA	AB	AB	AA	AA	AA	AA	AA
AX-94751334	Affx-88642761	GGTTTCACGCGAGTGGTGAAGAACTCAGAAACCTC[A/G]GCAGCTTTCTCCTCAGAGGTGAACGGTGAAACGGT	R	AX-94751334	BA00035773	IACX7746	BS00009480	BS00009480	Validated	4B	36.97		0		0	Partially co-dominant							4B	4B	425.837	4BS	_4952162_26285_867343_4585214-,...,4497937-	4D	AA	AA	AA	AA	AA	BB	BB	AA	BB	BB	AA	AA	AA	AA	AA	AA	AA	BB	AA	-	AA
AX-94555913	Affx-88479161	TTGAGCTTCAACACCTTCTTTACCTTCTTTGCGCC[C/T]TTCTTCATCATGCTTGGATTTTCATCTGGGCAGTC	Y	AX-94555913	BA00035774	BS00065873_51	BS00065873	BS00065873	Validated		0		0		0	Co-dominant										3B-	_10624695_5015_97922_6571917+,...,10339485-	3D	BB	BB	BB	BB	AA	AA	AA	BB	AA	AA	BB	BB	BB	AA	AA	AA	AA	AA	AA	AA	AA
AX-95077443	Affx-92958396	CTGTGCATCGTACAACCTTGTATTCACTGGCAAGA[C/T]TAGCTACTATTTTAATCTCTATCTCCAAGGACTAG	Y	AX-95077443	BA00035777											Partially co-dominant										2BS	_5176158_10531_315985_1242171+,...,3190351+		AA	AA	AA	AA	AA	AA	AA	AA	AA	AA	AA	AA	AA	AA	AB	AA	AA	AA	AA	AA	AA
AX-94751363	Affx-92426472	CCTTCCGAGACCTTCTTGGCTTCGCCACCACATGC[C/T]CCTCATGGCGTTCTGCCTTCTCCTCGTACCCATCA	Y	AX-94751363	BA00035839											Dominant										6AL	_5829240_7050_140751_5672118+,...,1671888+		AB	AA	AA	AA	AA	AA	AA	AA	AA	AA	AB	AA	AA	AA	AA	AA	AA	AA	AA	AA	AA
AX-94555928	Affx-92670459	CTCTTGCTTCTTGGCTTGATTTGGTTCAGTTTTTA[A/T]TACTGATTTGGTTTGTTTGCAGGGTCGCTTTGGTT	W	AX-94555928	BA00035850											Dominant										2AL	_5833763_1511_54413		AB	AB	AB	BB	AB	BB	BB	BB	BB	AB	AB	AB	BB	AB	AB	AB	BB	AB	AB	BB	BB
AX-95077461	Affx-92350463	GTGTCGGTCCACGGCCCGTTGGTGAGCCGCGTCAC[C/T]GTGCCCTGGCCGAACTCCCCCTCCTCCGCGTCCTC	Y	AX-95077461	BA00035867											Dominant							7A	7A	424.219	7AS	_4107350_290_784_1519638+,3359015-		AA	AA	AA	AA	AA	AA	AA	AA	AA	AA	AA	AA	AA	AA	AA	AA	AA	AA	AA	AA	AA
AX-94751387	Affx-92507203	CAACTCGCATCACATTTGGATCACAAAACCGTGAC[A/C]ATGAGGAGAATGAAGGCATACTCATGCAAGCCGTC	M	AX-94751387	BA00035906											Co-dominant	7B	7B	203.376							7BL	_6739417_3360_44571_6482691+,...,6191382+	7B	BB	BB	BB	BB	BB	BB	BB	BB	BB	BB	-	BB	BB	BB	BB	BB	BB	BB	BB	BB	BB
AX-94751395	Affx-92722550	CCCGTTGGACGTGCTAGATTAGACCTTCAGGGTGA[A/G]CCATATTCTTGTTGATGTACTTCTGTTTATTGTAC	R	AX-94751395	BA00035917											Co-dominant	1A	1A	11.7938	1A	1A	104.013	1A	1A	241.312	1AL	_3883106_30892_1131879_506286-,...,619618-		AA	AA	AA	BB	BB	AA	BB	BB	AA	AA	AA	AA	BB	BB	BB	AA	AA	AA	AA	AA	AA
AX-94751398	Affx-92829675	ACGACTACGGGGTCGGAGACACGGTGACCCTGACG[A/G]TCAGAAGAGGCACTGAGACAATTCCGATAGCCCTG	R	AX-94751398	BA00035921											Co-dominant										2AL	_6395909_8531_176005_4280913-,...,4280913+		BB	AA	AA	AA	BB	BB	BB	BB	BB	BB	BB	BB	BB	AA	BB	BB	AA	BB	BB	AA	BB
AX-94751435	Affx-88555127	AAATTTACAGAAAGAAGCGCACACACCAATGTCAT[A/G]GTCATGCAGTGTGGACATTGCCTGTGCTGCAACTG	R	AX-94751435	BA00036029	BS00090073_51										Dominant				6B	6B	258.909				6AS	_4423281_11056_537246_4150437+,...,3420584-		BB	AB	BB	AB	AB	BB	BB	BB	BB	BB	AB	BB	AB	AB	BB	BB	BB	BB	BB	BB	BB
AX-95077497	Affx-92344450	CTGCCTCCTCATGTCCATGTTCTGAACAATTTATT[C/T]TTCTTCGTGGTTTGCATCCTTCAGTTATGGACAAC	Y	AX-95077497	BA00036061											Co-dominant	1B	1B3	84.3199							1DS	_253566_1068_126633	1D	AA	AA	AA	AA	AA	AA	AA	BB	AA	BB	AA	AA	AA	BB	BB	AA	AA	BB	BB	BB	AA
AX-94555977	Affx-92826392	GATTCTGCCACCGGAGACTGAGATTCCTGGTCCAC[C/T]ATGACATACTCTTCCTCGTCAATGTTGGCTTCATT	Y	AX-94555977	BA00036077											Co-dominant	5B	5B3	9.51701							5BL	_6615521_252_911		BB	BB	BB	BB	BB	BB	BB	BB	BB	AA	AA	BB	BB	BB	BB	BB	BB	BB	BB	BB	BB
AX-94387675	Affx-92170933	AATACGGTAGTTGCTGGCGGTGGTGCTGTAGAAGC[C/T]GCATTATCTGTGTACCTGGAGAATCTTGCTACAAC	Y	AX-94387675	BA00036085											Dominant							7D	7D	1697.29	7DS	_3848779_4690_63225_115644+,2815142+,715258+	4A	AA	AA	AA	AA	AA	AA	AA	AA	AA	AA	AA	AA	AA	AA	AA	AA	AA	AA	AA	AA	AA
AX-94555980	Affx-92897310	GATGCGAACCACAACTGGACTGAATAAACGAGGTC[A/G]GGATGGAACTTTTGTCGGCGCAAGGTGGTTTTCTG	R	AX-94555980	BA00036096											Dominant							6B	6B	626.22	6DS	_2063846_6451_137967_251871+,...,949939+	6D	AA	AA	AA	AA	AA	AA	AB	AA	AA	AA	-	AA	AA	AB	AA	AA	AA	AA	AA	AA	AA
AX-94555981	Affx-92529435	TAGCAGCAGTTTGGACAAGGAACCAAAATTCTGAT[A/C]TACATCAGACGGATAGCGGCAGAAGGCAGGAAGCA	M	AX-94555981	BA00036101											Dominant	3B	3B	110.75							3AL	_4096009_7973_86258		BB	BB	BB	BB	BB	BB	AB	BB	BB	BB	BB	BB	BB	BB	BB	BB	BB	AB	BB	BB	BB
AX-94387677	Affx-92303822	ACAATTATGTTCCCTGTGATGATCGATGTATGCAG[C/T]GCAATATGTTCCTTGGCAACGGAAAATGCACACGT	Y	AX-94387677	BA00036104											Dominant										4BL	_6855214_2492_18624_1013132+,...,1264294-	-	AB	AB	AB	AB	AB	AB	AB	AB	AB	AB	AB	AB	AB	AB	AB	AB	AB	AB	AB	AB	AB
AX-94387680	Affx-92224372	GCAACAGCTTGAAACCGTGTAGTGACTATTATTCT[G/T]CTGTGTTGCTTACTTGGAGGAAGTGACTTCCTTAT	K	AX-94387680	BA00036128											Co-dominant							2D	2D	272.219	2DS	_5340282_9582_357257_1784885+,...,2774518+		BB	AA	BB	BB	BB	BB	BB	AA	AA	BB	AA	AA	BB	BB	BB	BB	AA	BB	AA	AA	BB
AX-95077515	Affx-92462485	TCAGAGTGGTTTCATGTATGCGTAGAAATGTTTTT[C/G]CTTTTGAGCAAGTCCATGTACAAATTCTCGTATGT	S	AX-95077515	BA00036154											Co-dominant	5B	5B	737.603							5BL	_10919307_2556_36700_10721968-,10726650+	7B	BB	AA	AA	AA	BB	BB	BB	AA	AA	AA	BB	AA	AA	AA	AA	AA	BB	AA	AA	BB	BB
AX-94751499	Affx-92711521	TCTGCCAAGACCAGGTTGACTAAGTGTTCTAACTG[C/G]TTGCAGTTATGTGGTTTGCACAGTTCCCCAGTCCT	S	AX-94751499	BA00036185											Dominant										7DL	_3316821_16329_991519_230054+,...,639354-		AA	AA	AB	AA	AA	-	AA	AA	AA	AA	AA	AA	AA	AA	AA	AA	AA	AA	AA	AA	AA
AX-94556003	Affx-92332522	AATGGCCTAACAAAAGACGCATGCGCGAACATGTC[A/G]ACAAGTAGACACCAATCACATGACGCGACACAATA	R	AX-94556003	BA00036200											Dominant										4BS	_4916289_13355_300478_2824989+,...,3342754-	-	AB	AB	AB	BB	BB	BB	BB	BB	BB	AB	AB	BB	BB	BB	AB	AB	BB	BB	BB	BB	BB
AX-94387694	Affx-92645225	CTGAATGCGGGATTAATTAGAGTCCGTGATTAGAA[A/C]TACTACTACCGAGCACGGACTAGCGAGTCCATCTC	M	AX-94387694	BA00036204											Co-dominant							6D	6D	83.0321	6DL	_3279910_10591_282937_1930122+,...,3210603+	6D	BB	BB	BB	BB	BB	BB	AA	BB	BB	BB	BB	BB	BB	BB	BB	BB	BB	BB	BB	BB	BB
AX-94751512	Affx-92284390	GCTAAGAAATGTGAATTGCTCTAGTCCTGTTCAGG[C/T]AAACTCTATTTTGCATGGGAGTATGGGATGAAACA	Y	AX-94751512	BA00036222											Dominant							2A	2A	420.431	2AL	_6379063_7560_341774_3382158+,...,1096555+		BB	BB	BB	BB	BB	BB	AB	BB	BB	AB	BB	BB	BB	BB	BB	BB	BB	AB	BB	BB	BB
AX-94751515	Affx-92272584	TAATTCTTCATTCTAGCTAGGCGTGTGTGTACATA[G/T]GTAGGGTAGTTCAAGAAGTTCATGCTGCTGACAGC	K	AX-94751515	BA00036227	BS00110231_51										Partially co-dominant										1BL	_3862467_12671_299613_2160927+,...,3723924-		AA	AA	BB	BB	BB	BB	BB	BB	BB	BB	BB	BB	BB	AA	BB	BB	BB	AA	AA	BB	AA
AX-94387708	Affx-92605830	GGGGCCATATGAGTCATCGTTAATTTGCTGCCATC[A/G]TGTATTTTCGTTTCGTCTGTCATGTAGCTTAAGAA	R	AX-94387708	BA00036267	BS00077990_51	BS00077990	BS00077990	Validated		0		0	5A	23.57	Co-dominant	5A	5A	303.448				5A	5A	546.047	5AS	_1535523_10807_208600_1095031-,...,1461696+	5A	AA	BB	AA	AA	AA	AA	BB	AA	AA	AA	BB	AA	AA	AA	AA	AA	AA	BB	AA	AA	AA
AX-94387711	Affx-92640236	TTTCGTGCGTGATTTTAATTATTACTAACCTCTGT[C/T]GAGGCTTGAACTGCCCCTGTTACTTATCAGTTTAG	Y	AX-94387711	BA00036281											Dominant							3A	3A	289.655	3AL	_4448088_4647_27901_4240418-,4237077+		AA	AA	AA	AA	AA	AA	AB	AA	AA	AA	AA	AA	AB	AA	AA	AA	AA	AA	AA	AA	AA
AX-94751557	Affx-92836889	CTGCGAGATCAGCTACTCCCTCAAGAGCGCCGGCC[A/G]CGACGTGGCCTCCGGGACCATGCCGGACCCGGGGT	R	AX-94751557	BA00036364											Dominant										3B-	_10641612_13321_256951_7059741-,...,6288372-		AA	AA	AA	AA	AA	AA	AA	AA	AA	AA	AA	AB	AA	AA	AA	AA	AA	AA	AA	AA	AA
AX-94387731	Affx-92303417	CCGAAGTGGTGGGAGATGCTATGTGAGCACTGGGC[C/T]TCAGAAGAAAATTTGCAGTTCTCTGCCCTGATGAG	Y	AX-94387731	BA00036381											Co-dominant										7AL	_4545314_6138_74607_4144230+,...,4378383+		AA	AA	AA	AA	AA	AA	AA	AA	AA	AA	AA	AA	AA	AA	AA	AA	AA	BB	AA	AA	AA
AX-95077561	Affx-92708874	ACAACACTTGCTGCTTCAGTGTATGTCTACTGTAT[C/T]GTAAAAGAATATGATTATATCTTTTGCTTTGTAGT	Y	AX-95077561	BA00036403											Dominant										3AL	_4424384_5344_969327_3650806+,...,4231884+		AA	AA	AA	AA	AA	AA	AA	AA	AA	AA	AA	AA	AA	AA	AA	AA	AA	AA	AA	AA	AA
AX-94751572	Affx-92099737	GAAGAGGGCGTCGTCCAAGGGCGGCAAGGCCAAGG[C/G]TGCGGCGCCGTCGATGGCCGACGAGCTGACGGAGC	S	AX-94751572	BA00036415											Dominant										2BL	_8049602_3249_167979_6099035+,...,4825182-		BB	BB	BB	BB	BB	BB	BB	BB	BB	BB	BB	BB	BB	BB	BB	BB	BB	BB	BB	BB	BB
AX-94751676	Affx-92785323	TCAAGTAGATGAGCAACAACTGAAGCATTTCAACT[A/G]ATGCACTACTATTACTATGTATTACATTTCTGAAC	R	AX-94751676	BA00036659											Partially co-dominant							6A	6A	1005.33	6DS	_2121881_27041_1097450_2050157-,...,2052011+		AA	AA	AA	AA	AA	AA	AA	AA	AA	AB	AB	AB	AA	AA	AA	AA	AA	AA	AB	AA	AA
AX-94751680	Affx-92825585	ACGGTTACAGACCAGCGCATCGCTATATCTCGCCG[C/T]TCGACGAGGCCGATGCAGATTGGTCAAAGGCTTTT	Y	AX-94751680	BA00036677	IACX2852	BS00000651	BS00000651	Validated	1B	98.55		0		0	Dominant	1B	1B	139.741				1B	1B	578.448	1DL	_2222524_9511_202085_4411+,2210477+,2042761-		BB	BB	BB	AB	AB	BB	BB	AB	BB	BB	BB	BB	BB	BB	AB	AB	BB	BB	BB	AB	BB
AX-94751681	Affx-92303274	CAACATTTTGGATATGTCATGGATGAATTCGTGAG[A/G]ACCGTGCAGCGGCGGTATATCCTAGAGGGAAGTTT	R	AX-94751681	BA00036678											Co-dominant	3A	3A	165.995							3DL	_6910118_10178_111858_2387005+,...,1315556-		AA	AA	BB	AA	AA	AA	AA	AA	AA	BB	AA	AA	AA	AA	AA	AA	AA	BB	AA	BB	AA
AX-95077613	Affx-88757454	CTGATGGTGGCGCCGAGACAGTTGATCCAGATTGT[A/G]TGCCTGAGAGCAAAGCAGCAGAAGACATGGATATC	R	AX-95077613	BA00036699	Kukri_rep_c68263_453										Co-dominant	5A	5A	274.257	5A	5A	264.97				5AL	_2766280_10784_191563_1315953+,...,700015+	5A	AA	BB	AA	BB	BB	AA	BB	BB	BB	BB	AA	AA	BB	BB	AA	BB	BB	AA	BB	BB	BB
AX-94387787	Affx-92139360	AACATATAATCAGTAGACTTGATGAAAGAGAAATT[A/G]TGGACATATGTATCAAAAACTAGCATGATTACTTC	R	AX-94387787	BA00036734											Co-dominant	1B	1B3	97.8945							1BS	_3463767_3419_137621_2581960+,...,2448811+	1B	AA	AA	BB	AA	AA	AA	AA	AA	AA	AA	BB	AA	BB	AA	AA	AA	AA	AA	AA	AA	AA
AX-94556117	Affx-92493771	TGGGCTAATCATTGCCTGACCAAATCATTCTTGTT[A/G]ATTGTATAACCCTCTGGATATATACCCAAATACAG	R	AX-94556117	BA00036766											Dominant							6A	6A	563.183	6AS	_4341129_19616_813005_219475+,...,1726765-	-	AA	AA	AA	AA	-	AA	AA	AA	AA	AA	AA	AA	AA	AB	AA	AA	AA	AA	AA	AA	AA
AX-94556145	Affx-92132838	TGAATTCAACATGAGTAACATATTCGGGTGAGCTT[C/G]TGCGTTGCCGTACCACCTCCTTTCTTGCACGTTGG	S	AX-94556145	BA00036917											Co-dominant				3B	3B	33.8543				3B-	_10685168_2308_32502_8311360+,...,10352234-		AA	AA	BB	AA	AA	BB	AA	BB	AA	BB	BB	AA	AA	AA	AA	AA	AA	AA	AA	AA	AA
AX-94387822	Affx-92214850	GAGCTGGCCAGTGCAATCTCCGTGGACGACAACCG[C/T]GTTGGCCTGCTGTACAAGCACGTGTTCCCGCCCAT	Y	AX-94387822	BA00036948	BS00023204_51	BS00023204	BS00023204	Validated	4B	107.15		0		0	Partially co-dominant	4B	4B	8087.46							4BL	_7031492_5269_37722_6820644+,...,6842765-		AA	AA	AA	AA	AA	AA	AB	AA	AA	AB	AB	AA	AA	AA	AA	AA	AA	AA	AA	AA	AA
AX-94556157	Affx-92175786	CATGATATACCAGAACCCGTAGAAGAAAATTATGC[C/T]GGCTATCATTCAGAAGTTGAGGATGATAGGCACAA	Y	AX-94556157	BA00036980	RAC875_rep_c105184_88										Co-dominant										4DL	_14229916_536_2122_6469336+,8243429+		AA	AA	AA	AA	AA	AA	AA	AA	AA	AA	AA	AA	AA	AA	AA	AA	AA	BB	AA	AA	AA
AX-94751829	Affx-92655179	AAGCTGATCCTAGAGAAGGGATACACAGGCGCCCA[A/G]GTCATGAATGTCATCTTCGCGGTGCTTACCGGCTC	R	AX-94751829	BA00037045		BS00024034	BS00024034	Validated		0		0	4D	120.28	Co-dominant										1BS	_3462534_11828_439145_2519466-,...,3349597+	1B	BB	BB	BB	BB	BB	BB	BB	BB	BB	AA	BB	BB	BB	BB	BB	BB	BB	AA	BB	AA	BB
AX-94387856	Affx-92806681	GAAAAATGCTAATCTCACTTTCGTAAATTGATGCC[A/G]TTTTAGAATTGACACCTGGAGATTTGCCATTGGCC	R	AX-94387856	BA00037124											Dominant	7B	7B	493.162							7AL	_4456851_4204_27674_1053874-,...,2616195-	7A	AA	AA	AB	AB	AB	AA	AA	AA	AA	AB	AA	AB	AA	AA	AB	AA	AA	AA	AA	AB	AB
AX-94387859	Affx-92210511	TGCGATGCATCAAAGCAGCATGATACTGAACCTGT[A/G]AGCAAGAGCATAGACTCTGACGCTGTGAATAATGA	R	AX-94387859	BA00037149											Partially co-dominant	5B	5B	203.283							5BL	_10895861_18794_316785_8999377-,...,2545234+		AA	AA	AA	BB	AA	AA	AA	BB	BB	AA	AA	BB	BB	AA	AA	BB	BB	AA	BB	BB	BB
AX-94556198	Affx-92257077	TGGTTGAAGAAAGGAATGAGGAGCGCTATCACGAG[C/T]TGCGGCCTGTACTTCTTCTTCAGGATGTTCCGGTA	Y	AX-94556198	BA00037195											Co-dominant										5AL	_2805500_6033_58152_2672803+,...,188469+		BB	BB	BB	BB	BB	BB	BB	BB	AA	BB	BB	BB	BB	BB	BB	BB	BB	BB	BB	BB	BB
AX-94751902	Affx-92478089	CTCGTCTTGGCCGGCAACTGCACTCTCCGACTCGG[C/T]CTTGGCCATTTTTCTAGATCTCTCGGCTTGGGTGA	Y	AX-94751902	BA00037235											Co-dominant				6B	6B	258.909				6BS	_2940386_1614_66063_369633+,2845871-		BB	AA	AA	AA	AA	BB	AA	BB	BB	AA	AA	BB	AA	AA	BB	BB	BB	AA	BB	AA	BB
AX-94556205	Affx-92917762	ACCATCACCTTGTAGGCAGCGGAATAACTTCACCC[C/T]TTCTCGACTGGAAATATCAGACACGTCCATGCACC	Y	AX-94556205	BA00037249											Dominant										6DS	_2117940_53206_2465519_1938532-,...,205878-		AA	AA	AB	AA	AA	AA	AA	AA	AA	AB	AB	AA	AA	AA	AB	AA	AA	AA	AA	AA	-
AX-95077726	Affx-92273001	CGTGCTCGACCTCCCATACTTCTTCAAGTAGATTA[A/T]TTATTATTGGCATGCATGTACGATGGGTGCACAAC	W	AX-95077726	BA00037257											Partially co-dominant										3DS	_2403991_1323_12461		AB	AB	AB	AB	AB	AB	BB	AB	AB	AB	AB	AB	AB	AB	AB	AB	AB	AB	AB	AB	AB
AX-95077733	Affx-92586448	CTATAGGTAGGCTACCTCCCTCCATGAGAGATGAT[A/G]AGAGACTATAGCTTAGCCTAGCTGAGACCTGAGAG	R	AX-95077733	BA00037285											Co-dominant							5D	5D	972.323	5AL	_2775636_4871_58540_1638331+,...,2687074-	5A	AA	AA	AA	AA	BB	AA	AA	AA	BB	BB	AA	AA	AA	AA	AA	AA	AA	BB	BB	AA	AA
AX-94751925	Affx-92906244	TGATGACGGTGAACACGGTTCTCTCCTTGCTCGCC[A/G]TGGACTACCCGGACGTGGACAAGCTCGCGTGCTAC	R	AX-94751925	BA00037324											Dominant							3D	3D	903.419	3B-	_10665467_12731_380670_7748246+,...,3433700-		AA	AA	AA	AA	AA	AA	AA	AA	AB	AA	AA	AA	AA	AA	AA	AA	AA	AA	AB	AA	AA
AX-94751927	Affx-92287362	TGATTTGCATGGCAGCATTCAATCCCGCCGACTCG[C/T]TTGCTGCTTATGATGAGGAAAAGCTGGTTAAGCTT	Y	AX-94751927	BA00037329											Dominant	1A	1A	11.7938				1A	1A	243.037	1DL	_2280584_10977_370194_1924975-,...,2197411+		AA	AA	AA	AA	AA	AA	AA	AB	AA	AA	AA	AA	AA	AA	AA	AA	AA	AA	AA	AA	AA
AX-94387896	Affx-92900163	CATGCTCCAAAGCCACAGCTAAACTGGTTCGGGCT[C/G]ACCAGAGTCAGAATAAACTTTTCTG	S	AX-94387896	BA00037356											Co-dominant										7BS	_3089157_3005_17030_767662+,...,1894364-	7B	BB	BB	BB	BB	AA	BB	BB	BB	BB	BB	AA	BB	AA	AA	AA	BB	BB	BB	BB	AA	AA
AX-94387902	Affx-92276384	CAGAAAGTAGAGAATGGGAATTACAGACCAACGAC[A/G]TTGACATTATGCCTGCCCTAAAGCTTAGCTATGAT	R	AX-94387902	BA00037394											Co-dominant	1B	1B	187.043				1B	1B	497.857	1DS	_1912525_11410_1045487_1825193+,...,1396006+		BB	BB	BB	BB	BB	BB	BB	BB	BB	BB	AA	BB	AA	BB	BB	BB	BB	BB	BB	BB	BB
AX-94751960	Affx-92199826	TGGTCCGCGCGGTCAAGCTACTGCTGTTGCGCCGG[C/T]CACCAGGGAGACCGCATCTTGCGTCGCTAATCTGG	Y	AX-94751960	BA00037431											Co-dominant										3B-	_10777140_4069_142928_10346019-,...,5171545+		BB	BB	BB	BB	BB	-	BB	BB	BB	BB	BB	BB	BB	BB	BB	BB	BB	BB	BB	BB	BB
AX-94556251	Affx-92916105	GAGAAAGAGCACCGGGGATGGCACACCGGCGACCC[C/T]GGAGGCAGTGAACACCAGCGCGGCATCTCACAGGG	Y	AX-94556251	BA00037452	BS00015015_51										Co-dominant										5BL	_10825924_13501_183659_3472038-,...,5579983+		BB	AA	BB	AA	AA	BB	BB	AA	AA	BB	AA	AA	AA	AA	AA	AA	AA	BB	AA	AA	AA
AX-94751976	Affx-92260016	ACCAAGCTTATCATATCTCAGAACCGAACTTTGTT[C/T]GACCAATATGAGTGAAGCATGCTTTTGGAAGATCT	Y	AX-94751976	BA00037474											Dominant										3DL	_6854130_4226_40289_3226587-,4363954-		AA	AA	AA	AA	AA	AA	AA	AA	AA	AA	AB	AA	AA	AA	AA	AA	AA	AA	AA	AA	AA
AX-95077782	Affx-92578122	GACATGAAACATCGTCGACGACATAATGATCTCAG[C/T]GTCACATCGGCCGGTCTCCAACAGACTAAAACACC	Y	AX-95077782	BA00037533	BS00074120_51	BS00074120	BS00074120	Validated		0		0		0	Co-dominant										7DL	_3318847_8830_163862_312176-,...,2409811+	7D	AA	BB	BB	AA	BB	BB	BB	BB	BB	BB	BB	AA	BB	AA	BB	BB	BB	BB	BB	-	BB
AX-94556277	Affx-92385436	TTTAAGGGGGTGAAATGTTGAAATTAACCCAGTTG[A/C]ACTGAAGTTTGTTTTTCTGTTATATTCTGTAACAA	M	AX-94556277	BA00037572											Partially co-dominant				1D	1D	103.427				1DL	_2199964_3580_19487_355129-,1266560+,1549220+		AA	BB	AA	AA	AA	AB	AA	AA	AA	AA	AB	AB	AA	AA	AA	AB	AA	AB	AB	BB	AB
AX-94387938	Affx-88553874	TATAGAGCACCAGCAGGATGAAAATATGTATACCG[C/T]AAATATCATACCACAGCTGCACTTGATCTGTGCAA	Y	AX-94387938	BA00037585											Co-dominant										1BL	_3281677_980_7539	1B	BB	BB	BB	BB	AA	BB	BB	BB	BB	BB	BB	BB	BB	BB	BB	BB	BB	BB	BB	BB	BB
AX-94752045	Affx-92671434	CTTATCACTCGCCAGGAATTTACCAGAATCAGAAT[A/T]ATAACCCTTATGTGCTTTCTGGCGCGGCAAAGAGT	W	AX-94752045	BA00037650											Dominant							6A	6A	153.259	6DL	_3302815_6466_154984_2580435+,2990832-,612861+	6A	AA	AB	AA	AB	AA	AB	AA	AA	AA	AA	AA	AA	AB	AB	AA	AA	AA	AA	AA	AB	AA
AX-94752046	Affx-92703289	CCATCAACCGGTACATCGCGACCAAGTACGGGGCG[G/T]CCCTGCTGCCGACGCCGTCGGCCAAGCTGGAGGCG	K	AX-94752046	BA00037655											Co-dominant										3B-	_10759531_18262_445618_10346312-,...,4564235+	-	BB	BB	BB	BB	BB	BB	BB	BB	BB	AA	BB	BB	BB	BB	BB	BB	BB	BB	BB	BB	BB
AX-95077803	Affx-92402706	TCTTTGGCGGGACGCAAGAAGGCATCAAACTCTGC[A/C]ACGATTTCTTTTTCTTTATCAGCATTCATCAAAGC	M	AX-95077803	BA00037671											Partially co-dominant										1AL	_720775_3128_107353		BB	BB	BB	BB	BB	BB	AA	BB	BB	BB	BB	BB	BB	BB	BB	BB	BB	BB	AA	BB	BB
AX-95630341	Affx-92223828	ATACTGTCAGGCACGAAGATTCTGAAGTTTTGGGC[A/G]GATGATGTGCACAAGGTTTTCGGAATCCCATGCGG	R	AX-94387956	BA00037690	BS00071650_51	BS00071650	BS00071650	Validated	2B	29.93		0		0	Partially co-dominant	2B	2B3	105.624							2BS	_5180050_26790_764615_1466287+,...,3208341-		-	AA	AA	AA	AA	AA	AA	AA	AA	AA	BB	AA	BB	AA	AA	AA	AA	-	AA	AA	AA
AX-94387960	Affx-92851041	CTAGCAGGACAAATGTTATTACCGTAATTTTCTTC[C/T]GCGCATAAATAGTGAGACAGTACAAGTTTATATCG	Y	AX-94387960	BA00037707											Partially co-dominant										2BS	_5215139_10943_373640_3549998+,...,919646-		BB	BB	BB	BB	BB	BB	BB	BB	BB	AA	BB	BB	BB	BB	BB	BB	BB	AA	BB	BB	BB
AX-94387975	Affx-92341184	CTCCTTTAGCTTCAACTTCGCCAACTCACCCTCAT[A/G]CGACACAAAATACCTCAATTTCTCGCGTGACGCGG	R	AX-94387975	BA00037759											Co-dominant				6A	6A	16.1924	6A	6A	498.398	6BS	_3045466_8937_135112_2907531+,...,2902434+	6A	BB	BB	BB	BB	AA	BB	AA	BB	BB	AA	AA	AA	BB	BB	BB	BB	BB	AA	BB	BB	BB
AX-94387981	Affx-92359782	TTGTCTACGTAATAGAGCCTCTTCTCTGGCAGATC[C/T]CCCTGTCTCCACTTGTTCTTCACCATGCCAGCCCA	Y	AX-94387981	BA00037785	BS00022377_51	BS00022377	BS00022377	Validated		0	2A	83.38		0	Co-dominant				2A	2A	508.232	2A	2A	457.107	2AL	_6419693_19519_705985_5548055+,...,200272-		AA	BB	BB	BB	AA	BB	BB	BB	BB	BB	BB	BB	AA	AA	AA	AA	BB	BB	BB	AA	BB
[truncated: 33,732 more rows]
[truncated: 86 more columns]
