# Supplementary material for: Characterization of a Wheat Breeders’ Array suitable for high‐throughput SNP genotyping of global accessions of hexaploid bread wheat (Triticum aestivum)
Source: Plant Biotechnol J. 2016 Nov 23;15(3):390–401. doi: 10.1111/pbi.12635 (PMC5316916; doi:10.1111/pbi.12635)
Supplement: Supplementary file 3 — Table S3 Genetic maps and consensus map data [file PBI-15-390-s003.xlsx]

## Sheet: All map positions
35K SNPId	820K Affycode	AXC_chr	cM	SxR_chr	cM	CSxP_chr	cM	OxS_chr	cM	AxP_chr	cM	Consensus_ Chromosome	Position
AX-94569456	AX-94569456	1A	0					1A	0			1A	0
AX-95170683	AX-95170683	1A	0	1A	94.89			1A	0			1A	54.04
AX-95153822	AX-95153822	1A	0	1A	93.3	1D	0
AX-95161614	AX-95161614	1A	0			1B	102.62	1A	0
AX-95009086	AX-95009086	1A	0			1B	102.62
AX-94496430	AX-94496430	1A	0			1D	0
AX-94778893	AX-94778893	1A	0			6B	127.87
AX-94607341	AX-94607341	1A	4.06	1A	94.89	1A	0			1A	0.56	1A	54.04
AX-95162217	AX-95162217	1A	7.39			1A	3.92	1A	14.6			1A	54.04
AX-94518190	AX-94518190	1A	8.2	1A	94.89	1A	5.42					1A	54.04
AX-95139456	AX-95139456	1A	8.2	1A	94.89	1A	5.42					1A	54.04
AX-94708727	AX-94708727	1A	8.2			1A	6.16			1A	0.56	1A	54.04
AX-94752491	AX-94752491	1A	8.2			1A	6.16			1A	0.56	1A	54.04
AX-95154274	AX-95154274	1A	9.78	1A	94.89	1A	5.42					1A	54.04
AX-94661960	AX-94661960	1A	9.78	1A	93.3			1A	14.6			1A	54.04
AX-94545275	AX-94545275	1A	9.78			1A	5.42	1A	14.6			1A	54.04
AX-94731951	AX-94731951	1A	9.78			1A	5.42	1A	14.6			1A	54.04
AX-94838936	AX-94838936	1A	19.21									1A	57.21
AX-94807355	AX-94807355	1A	19.21					1A	41.93			1A	58.79
AX-94637309	AX-94637309	1A	20.79	1A	99.64							1A	58.79
AX-94940437	AX-94940437	1A	20.79	1A	99.64							1A	58.79
AX-94824147	AX-94824147	1A	20.79									1A	58.79
AX-94957092	AX-94957092	1A	21.58	1A	91.72							1A	54.04
AX-94398581	AX-94398581	1A	21.58	1A	99.64			1A	56.17			1A	58.79
AX-94930108	AX-94930108	1A	21.58	1A	101.23			1A	57.86			1A	58.79
AX-94970991	AX-94970991	1A	21.58	1A	99.64			1A	56.17			1A	58.79
AX-94633096	AX-94633096	1A	21.58	1A	101.23							1A	58.79
AX-94766336	AX-94766336	1A	21.58	1A	99.64							1A	58.79
AX-94795575	AX-94795575	1A	21.58	1A	101.23							1A	58.79
AX-94815426	AX-94815426	1A	21.58	1A	101.23							1A	58.79
AX-94979364	AX-94979364	1A	21.58	1A	99.64							1A	58.79
AX-94950558	AX-94950558	1A	21.58			1A	20.94					1A	58.79
AX-94433740	AX-94433740	1A	21.58					1A	41.93			1A	58.79
AX-94532387	AX-94532387	1A	21.58					1A	40.24			1A	58.79
AX-94679841	AX-94679841	1A	21.58					1A	40.24			1A	58.79
AX-94735017	AX-94735017	1A	21.58					1A	57.86			1A	58.79
AX-94976542	AX-94976542	1A	21.58					1A	40.24			1A	58.79
AX-95239997	AX-95239997	1A	21.58					1A	40.24			1A	58.79
AX-94389844	AX-94389844	1A	21.58									1A	58.79
AX-94405956	AX-94405956	1A	21.58									1A	58.79
AX-94448081	AX-94448081	1A	21.58									1A	58.79
AX-94466102	AX-94466102	1A	21.58									1A	58.79
AX-94665394	AX-94665394	1A	21.58									1A	58.79
AX-94778966	AX-94778966	1A	21.58									1A	58.79
AX-94837705	AX-94837705	1A	21.58									1A	58.79
AX-94906054	AX-94906054	1A	21.58									1A	58.79
AX-94952703	AX-94952703	1A	21.58									1A	58.79
AX-94962749	AX-94962749	1A	21.58									1A	58.79
AX-95111284	AX-95111284	1A	21.58									1A	58.79
AX-95200832	AX-95200832	1A	21.58									1A	58.79
AX-95220910	AX-95220910	1A	21.58									1A	58.79
AX-94764416	AX-94764416	1A	21.58					1D	28.45
AX-94525401	AX-94525401	1A	25.64	1A	101.23	1A	41.69					1A	58.79
AX-94604036	AX-94604036	1A	25.64	1A	101.23	1A	41.69					1A	58.79
AX-94429735	AX-94429735	1A	25.64			1A	42.43	1A	41.93			1A	58.79
AX-94963297	AX-94963297	1A	25.64			1A	41.69					1A	58.79
AX-95107625	AX-95107625	1A	25.64					1A	45.37			1A	58.79
AX-94477156	AX-94477156	1A	26.42	1A	104.45	1A	217.94			1A	14.69	1A	58.79
AX-94577477	AX-94577477	1A	26.42	1A	101.23	1A	42.8					1A	58.79
AX-94901922	AX-94901922	1A	26.42	1A	99.64	1A	42.8					1A	58.79
AX-95259891	AX-95259891	1A	26.42	1A	104.45	1A	43.55					1A	58.79
AX-94793862	AX-94793862	1A	26.42			1A	43.55	1A	41.93			1A	58.79
AX-94667962	AX-94667962	1A	26.42			1A	217.94			1A	14.69	1A	58.79
AX-94501544	AX-94501544	1A	31.34			1A	47.35					1A	58.79
AX-94682405	AX-94682405	1A	31.34									1A	58.79
AX-94741322	AX-94741322	1A	32.12			1A	49.63			1A	23.22	1A	58.79
AX-94704082	AX-94704082	1A	32.12			1A	49.24					1A	58.79
AX-94711533	AX-94711533	1A	32.12			1A	47.73					1A	58.79
AX-94952968	AX-94952968	1A	32.12							1A	23.5	1A	58.79
AX-94607056	AX-94607056	1A	32.12							1A	23.36	1A	58.79
AX-94466457	AX-94466457	1A	32.12							1A	23.5	1A	58.79
AX-94856372	AX-94856372	1A	32.12									1A	58.79
AX-94852713	AX-94852713	1A	32.12									1A	58.79
AX-95229003	AX-95229003	1A	32.12									1A	58.79
AX-94448779	AX-94448779	1A	32.12									1A	58.79
AX-94503555	AX-94503555	1A	32.12									1A	58.79
AX-95014454	AX-95014454	1A	32.12									1A	58.79
AX-94629244	AX-94629244	1A	32.12							1A	23.65	1A	58.94
AX-95657280	AX-94417781	1A	32.91	1A	112.94							1A	59.58
AX-94581035	AX-94581035	1A	32.91	1A	112.94	1B	69.11
AX-94637077	AX-94637077	1A	36.13									1A	62.65
AX-94828842	AX-94828842	1A	36.13									1A	62.65
AX-94677073	AX-94677073	1A	37.72	1A	119.44	1A	60.86					1A	62.65
AX-94710443	AX-94710443	1A	37.72			1A	61.98	1A	78.12			1A	62.65
AX-94669768	AX-94669768	1A	37.72			1A	60.49	1A	78.12			1A	62.65
AX-94759417	AX-94759417	1A	38.5	1A	117.85	1A	61.98	1A	78.12			1A	62.65
AX-94698280	AX-94698280	1A	38.5	1A	119.44	1A	60.49	1A	81.57			1A	62.65
AX-94710260	AX-94710260	1A	38.5	1A	117.85			1A	78.12			1A	62.65
AX-95172174	AX-95172174	1A	38.5			1A	60.49	1A	78.12			1A	62.65
AX-95181262	AX-95181262	1A	38.5			1A	60.49	1A	78.12			1A	62.65
AX-94615199	AX-94615199	1A	38.5									1A	62.65
AX-94430904	AX-94430904	1A	38.5			1A	60.49					1A	63.43
AX-94675848	AX-94675848	1A	38.5			1A	60.49					1A	63.43
AX-94691648	AX-94691648	1A	38.5			1A	60.49					1A	63.43
AX-94967838	AX-94967838	1A	38.5			1A	60.49					1A	63.43
AX-94763648	AX-94763648	1A	38.5					1B	37.36
AX-94836884	AX-94836884	1A	40.9									1A	65.05
AX-94926933	AX-94926933	1A	40.9									1A	65.05
AX-94547512	AX-94547512	1A	44.12			1A	72.55					1A	68.27
AX-95630408	AX-94421658	1A	44.12			1A	72.55					1A	68.27
AX-94595423	AX-94595423	1A	45.7	1A	131.4							1A	69.85
AX-94979481	AX-94979481	1A	45.7	1A	131.4							1A	69.85
AX-95233488	AX-95233488	1A	45.7	1A	131.4							1A	69.85
AX-94846405	AX-94846405	1A	45.7									1A	69.85
AX-94414472	AX-94414472	1A	45.7									1A	69.85
AX-95157309	AX-95157309	1A	45.7									1A	69.85
AX-94443825	AX-94443825	1A	48.1			1A	83.37					1A	72.25
AX-94682787	AX-94682787	1A	48.1									1A	72.25
AX-94694208	AX-94694208	1A	48.1									1A	72.25
AX-94749760	AX-94749760	1A	48.1									1A	72.25
AX-94861968	AX-94861968	1A	48.1									1A	72.25
AX-94959646	AX-94959646	1A	48.1									1A	72.25
AX-95099839	AX-95099839	1A	48.1									1A	72.25
AX-94470133	AX-94470133	1A	50.54									1A	74.11
AX-94415384	AX-94415384	1A	53.32	1A	150.73	1A	102.88	1A	117.89			1A	74.11
AX-94418426	AX-94418426	1A	53.32	1A	150.73	1A	102.88	1A	117.89			1A	74.11
AX-94464122	AX-94464122	1A	53.32	1A	150.73	1A	102.88	1A	117.89			1A	74.11
AX-94497542	AX-94497542	1A	53.32	1A	150.73	1A	102.88	1A	117.89			1A	74.11
AX-94665409	AX-94665409	1A	53.32	1A	150.73	1A	102.88	1A	117.89			1A	74.11
AX-94730282	AX-94730282	1A	53.32	1A	150.73	1A	102.88	1A	117.89			1A	74.11
AX-94760203	AX-94760203	1A	53.32	1A	150.73	1A	102.88	1A	117.89			1A	74.11
AX-94398183	AX-94398183	1A	53.32	1A	150.73	1A	102.88					1A	74.11
AX-94403578	AX-94403578	1A	53.32	1A	150.73	1A	102.88					1A	74.11
AX-94849540	AX-94849540	1A	53.32	1A	142.7			1A	98.86			1A	74.11
AX-94408765	AX-94408765	1A	53.32	1A	145.93			1A	117.89			1A	74.11
AX-94444765	AX-94444765	1A	53.32	1A	150.73			1A	117.89			1A	74.11
AX-94751395	AX-94751395	1A	53.32	1A	145.93			1A	117.89			1A	74.11
AX-94962498	AX-94962498	1A	53.32	1A	145.93			1A	117.89			1A	74.11
AX-94997890	AX-94997890	1A	53.32	1A	145.93			1A	117.89			1A	74.11
AX-95166038	AX-95166038	1A	53.32	1A	150.73			1A	117.89			1A	74.11
AX-95629584	AX-94559279	1A	53.32	1A	145.93			1A	117.89			1A	74.11
AX-94446416	AX-94446416	1A	53.32	1A	150.73							1A	74.11
AX-94895904	AX-94895904	1A	53.32	1A	145.93							1A	74.11
AX-95186418	AX-95186418	1A	53.32	1A	150.73							1A	74.11
AX-95238138	AX-95238138	1A	53.32	1A	150.73							1A	74.11
AX-95630373	AX-94410873	1A	53.32	1A	150.73							1A	74.11
AX-94768467	AX-94768467	1A	53.32			1A	104	1A	121.34	1A	109.57	1A	74.11
AX-94719212	AX-94719212	1A	53.32			1A	102.88	1A	121.34	1A	109	1A	74.11
AX-94912730	AX-94912730	1A	53.32			1A	104	1A	121.34	1A	109.28	1A	74.11
AX-94875204	AX-94875204	1A	53.32			1A	104	1A	121.34	1A	109.28	1A	74.11
AX-94399869	AX-94399869	1A	53.32			1A	101.39	1A	109.38	1A	106.01	1A	74.11
AX-94400371	AX-94400371	1A	53.32			1A	102.88	1A	117.89	1A	107.29	1A	74.11
AX-94412593	AX-94412593	1A	53.32			1A	102.51	1A	117.89	1A	107.15	1A	74.11
AX-94539875	AX-94539875	1A	53.32			1A	102.51	1A	117.89	1A	107.15	1A	74.11
AX-94552774	AX-94552774	1A	53.32			1A	102.51	1A	117.89	1A	107.15	1A	74.11
AX-94564281	AX-94564281	1A	53.32			1A	101.39	1A	109.38	1A	106.01	1A	74.11
AX-94755693	AX-94755693	1A	53.32			1A	104	1A	121.34	1A	109.28	1A	74.11
AX-94769778	AX-94769778	1A	53.32			1A	101.39	1A	109.38	1A	106.01	1A	74.11
AX-94781823	AX-94781823	1A	53.32			1A	101.39	1A	114.45	1A	105.87	1A	74.11
AX-94818544	AX-94818544	1A	53.32			1A	101.76	1A	109.38	1A	106.57	1A	74.11
AX-94890395	AX-94890395	1A	53.32			1A	102.88	1A	117.89	1A	107.29	1A	74.11
AX-95089938	AX-95089938	1A	53.32			1A	102.51	1A	117.89	1A	107.15	1A	74.11
AX-95182518	AX-95182518	1A	53.32			1A	101.39	1A	109.38	1A	105.87	1A	74.11
AX-95629860	AX-94673471	1A	53.32			1A	101.39	1A	114.45	1A	106.01	1A	74.11
AX-95082367	AX-95082367	1A	53.32			1A	104	1A	121.34			1A	74.11
AX-94500893	AX-94500893	1A	53.32			1A	104	1A	121.34			1A	74.11
AX-94410462	AX-94410462	1A	53.32			1A	102.51	1A	117.89			1A	74.11
AX-94607881	AX-94607881	1A	53.32			1A	102.88	1A	117.89			1A	74.11
AX-94645318	AX-94645318	1A	53.32			1A	102.88	1A	121.34			1A	74.11
AX-94668903	AX-94668903	1A	53.32			1A	100.65	1A	109.38			1A	74.11
AX-94724771	AX-94724771	1A	53.32			1A	104	1A	121.34			1A	74.11
AX-94822580	AX-94822580	1A	53.32			1A	100.65	1A	114.45			1A	74.11
AX-94874885	AX-94874885	1A	53.32			1A	104	1A	121.34			1A	74.11
AX-95177347	AX-95177347	1A	53.32			1A	101.39	1A	114.45			1A	74.11
AX-94500378	AX-94500378	1A	53.32			1A	104			1A	109.28	1A	74.11
AX-94407172	AX-94407172	1A	53.32			1A	101.39			1A	106.01	1A	74.11
AX-94489656	AX-94489656	1A	53.32			1A	101.39			1A	105.87	1A	74.11
AX-94501945	AX-94501945	1A	53.32			1A	101.39			1A	105.87	1A	74.11
AX-94534132	AX-94534132	1A	53.32			1A	102.88			1A	107.29	1A	74.11
AX-94561365	AX-94561365	1A	53.32			1A	101.39			1A	105.72	1A	74.11
AX-94566572	AX-94566572	1A	53.32			1A	101.39			1A	106.01	1A	74.11
AX-94771670	AX-94771670	1A	53.32			1A	102.88			1A	107.29	1A	74.11
AX-94803865	AX-94803865	1A	53.32			1A	101.39			1A	106.01	1A	74.11
AX-94861890	AX-94861890	1A	53.32			1A	101.39			1A	106.43	1A	74.11
AX-94870798	AX-94870798	1A	53.32			1A	101.39			1A	106.01	1A	74.11
AX-94973629	AX-94973629	1A	53.32			1A	102.88			1A	107.29	1A	74.11
AX-95116714	AX-95116714	1A	53.32			1A	101.39			1A	106.01	1A	74.11
AX-95150589	AX-95150589	1A	53.32			1A	101.76			1A	106.01	1A	74.11
AX-95220588	AX-95220588	1A	53.32			1A	102.88			1A	107.29	1A	74.11
AX-95247576	AX-95247576	1A	53.32			1A	101.39			1A	106.57	1A	74.11
AX-95630407	AX-94471169	1A	53.32			1A	101.39			1A	106.01	1A	74.11
AX-95652654	AX-94405246	1A	53.32			1A	101.39			1A	106.01	1A	74.11
AX-95653652	AX-94951564	1A	53.32			1A	101.39			1A	106.01	1A	74.11
AX-94399186	AX-94399186	1A	53.32			1A	104					1A	74.11
AX-94395004	AX-94395004	1A	53.32			1A	102.88					1A	74.11
AX-94794886	AX-94794886	1A	53.32			1A	101.39					1A	74.11
AX-94893139	AX-94893139	1A	53.32			1A	102.88					1A	74.11
AX-94940429	AX-94940429	1A	53.32			1A	101.39					1A	74.11
AX-94964891	AX-94964891	1A	53.32			1A	101.39					1A	74.11
AX-95099795	AX-95099795	1A	53.32			1A	102.88					1A	74.11
AX-94519347	AX-94519347	1A	53.32					1A	121.34	1A	110.16	1A	74.11
AX-94387523	AX-94387523	1A	53.32					1A	121.34	1A	109	1A	74.11
AX-94648151	AX-94648151	1A	53.32					1A	114.45	1A	106.01	1A	74.11
AX-95631185	AX-94433522	1A	53.32					1A	98.86			1A	74.11
AX-94381913	AX-94381913	1A	53.32					1A	109.38			1A	74.11
AX-94382831	AX-94382831	1A	53.32					1A	117.89			1A	74.11
AX-94403897	AX-94403897	1A	53.32					1A	109.38			1A	74.11
AX-94405126	AX-94405126	1A	53.32					1A	121.34			1A	74.11
AX-94408930	AX-94408930	1A	53.32					1A	109.38			1A	74.11
AX-94415704	AX-94415704	1A	53.32					1A	109.38			1A	74.11
AX-94452089	AX-94452089	1A	53.32					1A	121.34			1A	74.11
AX-94458658	AX-94458658	1A	53.32					1A	109.38			1A	74.11
AX-94463381	AX-94463381	1A	53.32					1A	109.38			1A	74.11
AX-94464572	AX-94464572	1A	53.32					1A	109.38			1A	74.11
AX-94476963	AX-94476963	1A	53.32					1A	114.45			1A	74.11
AX-94490519	AX-94490519	1A	53.32					1A	109.38			1A	74.11
AX-94493329	AX-94493329	1A	53.32					1A	114.45			1A	74.11
AX-94493970	AX-94493970	1A	53.32					1A	109.38			1A	74.11
AX-94494685	AX-94494685	1A	53.32					1A	112.76			1A	74.11
AX-94501589	AX-94501589	1A	53.32					1A	109.38			1A	74.11
AX-94510917	AX-94510917	1A	53.32					1A	109.38			1A	74.11
AX-94520045	AX-94520045	1A	53.32					1A	107.69			1A	74.11
AX-94544675	AX-94544675	1A	53.32					1A	114.45			1A	74.11
AX-94546321	AX-94546321	1A	53.32					1A	121.34			1A	74.11
AX-94558425	AX-94558425	1A	53.32					1A	107.69			1A	74.11
AX-94583205	AX-94583205	1A	53.32					1A	109.38			1A	74.11
AX-94594465	AX-94594465	1A	53.32					1A	109.38			1A	74.11
AX-94596280	AX-94596280	1A	53.32					1A	109.38			1A	74.11
AX-94611210	AX-94611210	1A	53.32					1A	107.69			1A	74.11
AX-94624330	AX-94624330	1A	53.32					1A	109.38			1A	74.11
AX-94631437	AX-94631437	1A	53.32					1A	109.38			1A	74.11
AX-94654729	AX-94654729	1A	53.32					1A	111.07			1A	74.11
AX-94663711	AX-94663711	1A	53.32					1A	109.38			1A	74.11
AX-94673150	AX-94673150	1A	53.32					1A	111.07			1A	74.11
AX-94684631	AX-94684631	1A	53.32					1A	112.76			1A	74.11
AX-94695076	AX-94695076	1A	53.32					1A	109.38			1A	74.11
AX-94695356	AX-94695356	1A	53.32					1A	109.38			1A	74.11
AX-94716299	AX-94716299	1A	53.32					1A	109.38			1A	74.11
AX-94720933	AX-94720933	1A	53.32					1A	109.38			1A	74.11
AX-94730424	AX-94730424	1A	53.32					1A	121.34			1A	74.11
AX-94737295	AX-94737295	1A	53.32					1A	109.38			1A	74.11
AX-94737395	AX-94737395	1A	53.32					1A	111.07			1A	74.11
AX-94751927	AX-94751927	1A	53.32					1A	109.38			1A	74.11
AX-94775110	AX-94775110	1A	53.32					1A	121.34			1A	74.11
AX-94788934	AX-94788934	1A	53.32					1A	109.38			1A	74.11
AX-94798948	AX-94798948	1A	53.32					1A	109.38			1A	74.11
AX-94810269	AX-94810269	1A	53.32					1A	109.38			1A	74.11
AX-94813794	AX-94813794	1A	53.32					1A	112.76			1A	74.11
AX-94813825	AX-94813825	1A	53.32					1A	114.45			1A	74.11
AX-94830572	AX-94830572	1A	53.32					1A	109.38			1A	74.11
AX-94838124	AX-94838124	1A	53.32					1A	121.34			1A	74.11
AX-94845461	AX-94845461	1A	53.32					1A	109.38			1A	74.11
AX-94848601	AX-94848601	1A	53.32					1A	114.45			1A	74.11
AX-94878140	AX-94878140	1A	53.32					1A	109.38			1A	74.11
AX-94912092	AX-94912092	1A	53.32					1A	109.38			1A	74.11
AX-94927912	AX-94927912	1A	53.32					1A	109.38			1A	74.11
AX-95011371	AX-95011371	1A	53.32					1A	109.38			1A	74.11
AX-95017779	AX-95017779	1A	53.32					1A	109.38			1A	74.11
AX-95024199	AX-95024199	1A	53.32					1A	109.38			1A	74.11
AX-95074028	AX-95074028	1A	53.32					1A	114.45			1A	74.11
AX-95081035	AX-95081035	1A	53.32					1A	114.45			1A	74.11
AX-95084022	AX-95084022	1A	53.32					1A	112.76			1A	74.11
AX-95095578	AX-95095578	1A	53.32					1A	109.38			1A	74.11
AX-95099834	AX-95099834	1A	53.32					1A	114.45			1A	74.11
AX-95101835	AX-95101835	1A	53.32					1A	107.69			1A	74.11
AX-95141662	AX-95141662	1A	53.32					1A	114.45			1A	74.11
AX-95151706	AX-95151706	1A	53.32					1A	109.38			1A	74.11
AX-95170825	AX-95170825	1A	53.32					1A	109.38			1A	74.11
AX-95177046	AX-95177046	1A	53.32					1A	109.38			1A	74.11
AX-95186496	AX-95186496	1A	53.32					1A	109.38			1A	74.11
AX-95187439	AX-95187439	1A	53.32					1A	111.07			1A	74.11
AX-95189136	AX-95189136	1A	53.32					1A	111.07			1A	74.11
AX-95202637	AX-95202637	1A	53.32					1A	112.76			1A	74.11
AX-95203621	AX-95203621	1A	53.32					1A	109.38			1A	74.11
AX-95226312	AX-95226312	1A	53.32					1A	109.38			1A	74.11
AX-95226421	AX-95226421	1A	53.32					1A	109.38			1A	74.11
AX-95229358	AX-95229358	1A	53.32					1A	109.38			1A	74.11
AX-95630392	AX-94533092	1A	53.32					1A	111.07			1A	74.11
AX-95630483	AX-94817588	1A	53.32					1A	121.34			1A	74.11
AX-95630497	AX-94652850	1A	53.32					1A	109.38			1A	74.11
AX-95632825	AX-94496122	1A	53.32					1A	107.69			1A	74.11
AX-95660144	AX-95123190	1A	53.32					1A	109.38			1A	74.11
AX-95007722	AX-95007722	1A	53.32							1A	109.57	1A	74.11
AX-94907052	AX-94907052	1A	53.32							1A	108	1A	74.11
AX-94646578	AX-94646578	1A	53.32							1A	105.87	1A	74.11
AX-95068712	AX-95068712	1A	53.32							1A	106.57	1A	74.11
AX-95087496	AX-95087496	1A	53.32									1A	74.11
AX-94505680	AX-94505680	1A	53.32									1A	74.11
AX-94403986	AX-94403986	1A	53.32									1A	74.11
AX-94417690	AX-94417690	1A	53.32									1A	74.11
AX-94434693	AX-94434693	1A	53.32									1A	74.11
AX-94435812	AX-94435812	1A	53.32									1A	74.11
AX-94442164	AX-94442164	1A	53.32									1A	74.11
AX-94452312	AX-94452312	1A	53.32									1A	74.11
AX-94465726	AX-94465726	1A	53.32									1A	74.11
AX-94466070	AX-94466070	1A	53.32									1A	74.11
AX-94467624	AX-94467624	1A	53.32									1A	74.11
AX-94482548	AX-94482548	1A	53.32									1A	74.11
AX-94521615	AX-94521615	1A	53.32									1A	74.11
AX-94522292	AX-94522292	1A	53.32									1A	74.11
AX-94532746	AX-94532746	1A	53.32									1A	74.11
AX-94532966	AX-94532966	1A	53.32									1A	74.11
AX-94584417	AX-94584417	1A	53.32									1A	74.11
AX-94639099	AX-94639099	1A	53.32									1A	74.11
AX-94640914	AX-94640914	1A	53.32									1A	74.11
AX-94660777	AX-94660777	1A	53.32									1A	74.11
AX-94693224	AX-94693224	1A	53.32									1A	74.11
AX-94702309	AX-94702309	1A	53.32									1A	74.11
AX-94776827	AX-94776827	1A	53.32									1A	74.11
AX-94802095	AX-94802095	1A	53.32									1A	74.11
AX-94815518	AX-94815518	1A	53.32									1A	74.11
AX-94861731	AX-94861731	1A	53.32									1A	74.11
AX-94876679	AX-94876679	1A	53.32									1A	74.11
AX-94903441	AX-94903441	1A	53.32									1A	74.11
AX-94921661	AX-94921661	1A	53.32									1A	74.11
AX-94927709	AX-94927709	1A	53.32									1A	74.11
AX-94997763	AX-94997763	1A	53.32									1A	74.11
AX-95015539	AX-95015539	1A	53.32									1A	74.11
AX-95115299	AX-95115299	1A	53.32									1A	74.11
AX-95133143	AX-95133143	1A	53.32									1A	74.11
AX-95163067	AX-95163067	1A	53.32									1A	74.11
AX-95186349	AX-95186349	1A	53.32									1A	74.11
AX-95200932	AX-95200932	1A	53.32									1A	74.11
AX-95213884	AX-95213884	1A	53.32									1A	74.11
AX-95253219	AX-95253219	1A	53.32									1A	74.11
AX-95652208	AX-94921856	1A	53.32									1A	74.11
AX-94501635	AX-94501635	1A	53.32	2A	3.17			1A	109.38
AX-94456108	AX-94456108	1A	53.32			2B	316.54	1A	107.69
AX-94807145	AX-94807145	1A	53.32			5A	212.41
AX-94431963	AX-94431963	1A	54.21					1A	114.45			1A	74.11
AX-94565745	AX-94565745	1A	54.21									1A	75
AX-94921896	AX-94921896	1A	55.81					1A	98.86			1A	74.11
AX-94841333	AX-94841333	1A	55.81					1A	117.89			1A	74.11
AX-94481367	AX-94481367	1A	59.9					1A	149.55			1A	74.11
AX-95653625	AX-94521360	1A	60.7	1A	150.73	1A	130.08					1A	74.11
AX-94824939	AX-94824939	1A	61.48			1A	132.39					1A	74.89
AX-94386020	AX-94386020	1A	61.48					1A	152.99	1A	144.32	1A	74.89
AX-94428373	AX-94428373	1A	61.48					1A	158.25	1A	147.59	1A	74.89
AX-94442121	AX-94442121	1A	61.48					1A	159.94	1A	147.3	1A	74.89
AX-94914663	AX-94914663	1A	61.48					1A	159.94	1A	147.44	1A	74.89
AX-95194633	AX-95194633	1A	61.48					1A	159.94	1A	146.86	1A	74.89
AX-95654600	AX-94657494	1A	61.48					1A	152.99	1A	144.32	1A	74.89
AX-94603312	AX-94603312	1A	61.48									1A	74.89
AX-94562605	AX-94562605	1A	61.48									1A	74.89
AX-94618537	AX-94618537	1A	62.33	1A	153.95	1A	143.05	1A	165.01			1A	75.74
AX-94663476	AX-94663476	1A	62.33	1A	153.95	1A	142.3	1A	165.01			1A	75.74
AX-95071361	AX-95071361	1A	62.33	1A	153.95	1A	141.19	1A	165.01			1A	75.74
AX-95657292	AX-94492139	1A	62.33	1A	153.95	1A	140.81	1A	165.01			1A	75.74
AX-94398706	AX-94398706	1A	62.33	1A	153.95	1A	141.93			1A	157.49	1A	75.74
AX-94775918	AX-94775918	1A	62.33	1A	153.95	1A	140.81			1A	156.48	1A	75.74
AX-94388701	AX-94388701	1A	62.33	1A	153.95					1A	156.33	1A	75.74
AX-95258395	AX-95258395	1A	62.33	1A	153.95							1A	75.74
AX-94786460	AX-94786460	1A	62.33	1A	153.95							1A	75.74
AX-95194961	AX-95194961	1A	62.33			1A	140.81			1A	155.88	1A	75.74
AX-94509092	AX-94509092	1A	62.33			1A	141.56					1A	75.74
AX-94618546	AX-94618546	1A	62.33			1A	143.81					1A	75.74
AX-94858618	AX-94858618	1A	62.33			1A	137.77					1A	75.74
AX-95004055	AX-95004055	1A	62.33			1A	139.27					1A	75.74
AX-95235178	AX-95235178	1A	62.33			1A	136.64					1A	75.74
AX-94987165	AX-94987165	1A	62.33					1A	165.01			1A	75.74
AX-94449293	AX-94449293	1A	62.33							1A	155	1A	75.74
AX-94521226	AX-94521226	1A	62.33									1A	75.74
AX-94894618	AX-94894618	1A	62.33									1A	75.74
AX-94718117	AX-94718117	1A	64.05	1A	155.54	1A	154.25					1A	77.33
AX-94737712	AX-94737712	1A	64.05			1A	154.25					1A	77.33
AX-95159805	AX-95159805	1A	64.05			1A	154.25					1A	77.33
AX-95632782	AX-94402125	1A	64.05			1A	156.16	1A	170.23	1A	166.68	1A	77.46
AX-94382781	AX-94382781	1A	64.05									1A	77.46
AX-94560467	AX-94560467	1A	64.05									1A	77.46
AX-94949146	AX-94949146	1A	66.45			1A	163.41			1A	176.26	1A	79.73
AX-94975495	AX-94975495	1A	68.03			1A	172.74	1A	175.38			1A	81.31
AX-94960090	AX-94960090	1A	68.03			1A	172.74			1A	184.45	1A	81.31
AX-94584593	AX-94584593	1A	68.03			1A	172.74					1A	81.31
AX-94492604	AX-94492604	1A	68.03					1A	177.07	1A	184.45	1A	81.31
AX-94504454	AX-94504454	1A	68.03					1A	177.07	1A	184.45	1A	81.31
AX-94583506	AX-94583506	1A	68.03					1A	177.07	1A	184.73	1A	81.31
AX-94868846	AX-94868846	1A	68.03					1A	177.07	1A	183.59	1A	81.31
AX-95137011	AX-95137011	1A	68.03							1A	184.02	1A	81.31
AX-94923874	AX-94923874	1A	68.03									1A	81.31
AX-94414189	AX-94414189	1A	68.03									1A	81.31
AX-94726800	AX-94726800	1A	68.03									1A	81.31
AX-94810594	AX-94810594	1A	68.03									1A	81.31
AX-94811656	AX-94811656	1A	68.03									1A	81.31
AX-95633211	AX-94848834	1A	68.03									1A	81.31
AX-94406149	AX-94406149	1A	68.82									1A	82.1
AX-94652135	AX-94652135	1A	68.82									1A	82.1
AX-94774305	AX-94774305	1A	69.61			1A	185.81					1A	82.89
AX-95652758	AX-94453690	1A	73.74	1A	165.78	1A	190.51	1A	180.52			1A	84.76
AX-94460676	AX-94460676	1A	73.74	1A	165.78	1A	190.51					1A	84.76
AX-94502624	AX-94502624	1A	73.74	1A	165.78							1A	84.76
AX-94676999	AX-94676999	1A	73.74	1A	167.36							1A	84.76
AX-94473981	AX-94473981	1A	73.74			1A	192.42					1A	84.76
AX-95166641	AX-95166641	1A	74.53	1A	165.78	1A	193.17					1A	84.76
AX-94515468	AX-94515468	1A	74.53	1A	167.36	1A	193.17					1A	84.76
AX-94552630	AX-94552630	1A	74.53	1A	168.95	1A	197.01					1A	84.76
AX-94985209	AX-94985209	1A	74.53	1A	168.95	1A	194.3					1A	84.76
AX-94425953	AX-94425953	1A	74.53	1A	168.95							1A	84.76
AX-95146857	AX-95146857	1A	74.53	1A	168.95							1A	84.76
AX-95657284	AX-94410850	1A	74.53	1A	168.95							1A	84.76
AX-94510190	AX-94510190	1A	74.53					1A	182.21			1A	84.76
AX-94414832	AX-94414832	1A	74.53									1A	84.76
AX-95217332	AX-95217332	1A	74.53									1A	84.76
AX-94732589	AX-94732589	1A	76.11	1A	173.76	1A	205.27	1A	187.47			1A	86.34
AX-95683952	AX-95147962	1A	76.11			1A	204.52	1A	187.47			1A	86.34
AX-94732625	AX-94732625	1A	76.11			1A	204.52					1A	86.34
AX-95653947	AX-94992087	1A	76.11			1A	204.52					1A	86.34
AX-94464571	AX-94464571	1A	77.7	1A	176.93	1A	210.28	1A	189.16	1A	231.41	1A	87.93
AX-94417718	AX-94417718	1A	77.7	1A	176.93	1A	211.42	1A	190.85			1A	87.93
AX-94480220	AX-94480220	1A	77.7	1A	176.93	1A	211.05	1A	190.85			1A	87.93
AX-95228998	AX-95228998	1A	77.7	1A	176.93	1A	211.05					1A	87.93
AX-94400729	AX-94400729	1A	77.7	1A	176.93							1A	87.93
AX-94467726	AX-94467726	1A	77.7	1A	176.93							1A	87.93
AX-95085207	AX-95085207	1A	77.7	1A	176.93							1A	87.93
AX-95226098	AX-95226098	1A	77.7	1A	176.93							1A	87.93
AX-94585050	AX-94585050	1A	77.7			1A	210.66	1A	190.85	1A	232.14	1A	87.93
AX-94458307	AX-94458307	1A	77.7			1A	210.66	1A	190.85			1A	87.93
AX-94780664	AX-94780664	1A	77.7			1A	210.66					1A	87.93
AX-94395032	AX-94395032	1A	77.7							1A	234.64	1A	87.93
AX-94465677	AX-94465677	1A	77.7							1A	234.64	1A	87.93
AX-95652964	AX-94429585	1A	78.48	1A	178.51							1A	88.71
AX-95016738	AX-95016738	1A	79.27	1A	178.51							1A	88.71
AX-95162673	AX-95162673	1A	80.07	1A	178.51					1A	237.99	1A	88.71
AX-94937957	AX-94937957	1A	88.71			1A	217.94					1A	88.71
AX-95204965	AX-95204965	1A	88.71			1A	217.94					1A	88.71
AX-94785197	AX-94785197	1A	88.71									1A	97.35
AX-95078697	AX-95078697	1A	88.71					1B	214.93
AX-94475494	AX-94475494	1A	126.59									1A	126.59
AX-94864348	AX-94864348	1A	126.59									1A	126.59
AX-95207143	AX-95207143	1A	126.59									1A	126.59
AX-95137931	AX-95137931	1A	146.46			1A	228.5			1A	251.21	1A	54.04
AX-94800178	AX-94800178	1A	148.06							1A	259.01	1A	54.04
AX-94720138	AX-94720138	1A	148.06									1A	148.06
AX-94387787	AX-94387787	1B	0			1B	0					1B	0
AX-94403859	AX-94403859	1B	0			1B	0					1B	0
AX-94669661	AX-94669661	1B	0			1B	0					1B	0
AX-95015283	AX-95015283	1B	0			1B	0					1B	0
AX-95095232	AX-95095232	1B	0			1B	0					1B	0
AX-95215542	AX-95215542	1B	0			1B	0					1B	0
AX-94561039	AX-94561039	1B	0									1B	0
AX-94456747	AX-94456747	1B	0.79			1B	0					1B	0.79
AX-94540281	AX-94540281	1B	0.79			1B	0					1B	0.79
AX-94614966	AX-94614966	1B	0.79			1B	0					1B	0.79
AX-94647324	AX-94647324	1B	0.79			1B	0					1B	0.79
AX-94971367	AX-94971367	1B	0.79			1B	0					1B	0.79
AX-95222141	AX-95222141	1B	0.79			1B	0					1B	0.79
AX-95094660	AX-95094660	1B	0.79									1B	0.79
AX-95094710	AX-95094710	1B	0.79									1B	0.79
AX-94771532	AX-94771532	1B	7.46									1B	7.46
AX-94896359	AX-94896359	1B	7.46									1B	7.46
AX-95077497	AX-95077497	1B	7.46									1B	7.46
AX-94733147	AX-94733147	1B	7.46			1B	20.22					1B	8.24
AX-94642563	AX-94642563	1B	9.05			1B	0					1B	7.46
AX-95196508	AX-95196508	1B	9.83					1B	0			1B	7.46
AX-94790297	AX-94790297	1B	9.83			1B	19.46	1B	16.29			1B	8.24
AX-94694976	AX-94694976	1B	9.83			1B	20.59	1B	16.29			1B	8.24
AX-94983014	AX-94983014	1B	9.83			1B	22.82	1B	25.4			1B	8.24
AX-95207086	AX-95207086	1B	9.83			1B	18.34	1B	12.85			1B	8.24
AX-94454402	AX-94454402	1B	9.83			1B	20.59	1B	12.85			1B	8.24
AX-94685030	AX-94685030	1B	9.83			1B	20.59	1B	16.29			1B	8.24
AX-94692514	AX-94692514	1B	9.83			1B	21.71			1B	0	1B	8.24
AX-94741250	AX-94741250	1B	9.83			1B	47.65			1B	16.78	1B	8.24
AX-94960626	AX-94960626	1B	9.83			1B	21.33			1B	0	1B	8.24
AX-95253262	AX-95253262	1B	9.83			1B	21.33			1B	0	1B	8.24
AX-94403447	AX-94403447	1B	9.83			1B	21.33					1B	8.24
AX-94602619	AX-94602619	1B	9.83			1B	20.59					1B	8.24
AX-94662212	AX-94662212	1B	9.83			1B	22.08					1B	8.24
AX-94759371	AX-94759371	1B	9.83			1B	23.2					1B	8.24
AX-94875742	AX-94875742	1B	9.83			1B	20.96					1B	8.24
AX-94966346	AX-94966346	1B	9.83			1B	22.08					1B	8.24
AX-95119512	AX-95119512	1B	9.83			1B	32.89					1B	8.24
AX-95134745	AX-95134745	1B	9.83			1B	48.77					1B	8.24
AX-95152800	AX-95152800	1B	9.83			1B	32.89					1B	8.24
AX-95201842	AX-95201842	1B	9.83			1B	21.71					1B	8.24
AX-95182696	AX-95182696	1B	9.83					1B	27.09	1B	9.75	1B	8.24
AX-94569385	AX-94569385	1B	9.83					1B	28.78			1B	8.24
AX-94381968	AX-94381968	1B	9.83					1B	25.4			1B	8.24
AX-94550967	AX-94550967	1B	9.83					1B	1.69			1B	8.24
AX-94563702	AX-94563702	1B	9.83					1B	1.69			1B	8.24
AX-94583021	AX-94583021	1B	9.83					1B	27.09			1B	8.24
AX-94590720	AX-94590720	1B	9.83					1B	27.09			1B	8.24
AX-94602901	AX-94602901	1B	9.83					1B	27.09			1B	8.24
AX-94638289	AX-94638289	1B	9.83					1B	25.4			1B	8.24
AX-94704008	AX-94704008	1B	9.83					1B	25.4			1B	8.24
AX-94903145	AX-94903145	1B	9.83					1B	27.09			1B	8.24
AX-94913428	AX-94913428	1B	9.83					1B	27.09			1B	8.24
AX-94980178	AX-94980178	1B	9.83					1B	1.69			1B	8.24
AX-95119024	AX-95119024	1B	9.83					1B	25.4			1B	8.24
AX-95135840	AX-95135840	1B	9.83					1B	27.09			1B	8.24
AX-95173983	AX-95173983	1B	9.83					1B	27.09			1B	8.24
AX-94657416	AX-94657416	1B	9.83							1B	9.32	1B	8.24
AX-94736092	AX-94736092	1B	9.83							1B	16.78	1B	8.24
AX-95161184	AX-95161184	1B	9.83							1B	18.74	1B	8.24
AX-95245523	AX-95245523	1B	9.83							1B	9.75	1B	8.24
AX-94866998	AX-94866998	1B	9.83									1B	8.24
AX-94416930	AX-94416930	1B	9.83									1B	8.24
AX-94451934	AX-94451934	1B	9.83									1B	8.24
AX-94455488	AX-94455488	1B	9.83									1B	8.24
AX-94529386	AX-94529386	1B	9.83									1B	8.24
AX-94531517	AX-94531517	1B	9.83									1B	8.24
AX-94609385	AX-94609385	1B	9.83									1B	8.24
AX-94634532	AX-94634532	1B	9.83									1B	8.24
AX-94638390	AX-94638390	1B	9.83									1B	8.24
AX-94658551	AX-94658551	1B	9.83									1B	8.24
AX-94659353	AX-94659353	1B	9.83									1B	8.24
AX-94686172	AX-94686172	1B	9.83									1B	8.24
AX-94700275	AX-94700275	1B	9.83									1B	8.24
AX-94759726	AX-94759726	1B	9.83									1B	8.24
AX-94762873	AX-94762873	1B	9.83									1B	8.24
AX-94777467	AX-94777467	1B	9.83									1B	8.24
AX-94845742	AX-94845742	1B	9.83									1B	8.24
AX-94862641	AX-94862641	1B	9.83									1B	8.24
AX-94870943	AX-94870943	1B	9.83									1B	8.24
AX-94936111	AX-94936111	1B	9.83									1B	8.24
AX-94940584	AX-94940584	1B	9.83									1B	8.24
AX-94966305	AX-94966305	1B	9.83									1B	8.24
AX-95084010	AX-95084010	1B	9.83									1B	8.24
AX-95095852	AX-95095852	1B	9.83									1B	8.24
AX-95191102	AX-95191102	1B	9.83									1B	8.24
AX-95215485	AX-95215485	1B	9.83									1B	8.24
AX-95254501	AX-95254501	1B	9.83									1B	8.24
AX-95255571	AX-95255571	1B	9.83									1B	8.24
AX-94944488	AX-94944488	1B	9.83					1B	33.91			1B	10.68
AX-94399339	AX-94399339	1B	9.83			1D	0
AX-95191491	AX-95191491	1B	9.83			2B	333	1B	1.69
AX-94632731	AX-94632731	1B	10.62									1B	8.24
AX-95181804	AX-95181804	1B	10.62									1B	8.24
AX-95226757	AX-95226757	1B	12.2			1B	18.71	1B	12.85			1B	8.24
AX-94466051	AX-94466051	1B	12.2			1B	22.45			1B	0.72	1B	8.24
AX-94561486	AX-94561486	1B	12.2			1B	21.33			1B	0	1B	8.24
AX-94574509	AX-94574509	1B	12.2			1B	20.96			1B	0.14	1B	8.24
AX-94939233	AX-94939233	1B	12.2			1B	22.08			1B	0.14	1B	8.24
AX-94551507	AX-94551507	1B	12.2			1B	20.59					1B	8.24
AX-94728974	AX-94728974	1B	12.2			1B	22.08					1B	8.24
AX-94775606	AX-94775606	1B	12.2			1B	22.45					1B	8.24
AX-94874112	AX-94874112	1B	12.2			1B	21.33					1B	8.24
AX-94950575	AX-94950575	1B	12.2			1B	11.43					1B	8.24
AX-94997422	AX-94997422	1B	12.2			1B	20.96					1B	8.24
AX-95086602	AX-95086602	1B	12.2			1B	20.59					1B	8.24
AX-95214458	AX-95214458	1B	12.2			1B	6.38					1B	8.24
AX-94834442	AX-94834442	1B	12.2									1B	8.24
AX-95002520	AX-95002520	1B	12.2									1B	8.24
AX-95150553	AX-95150553	1B	12.2									1B	8.24
AX-95234267	AX-95234267	1B	12.2									1B	8.24
AX-95023139	AX-95023139	1B	18.88			1B	77.49					1B	16.03
AX-94434257	AX-94434257	1B	18.88									1B	16.03
AX-94475996	AX-94475996	1B	18.88									1B	16.03
AX-94550983	AX-94550983	1B	18.88									1B	16.03
AX-94837805	AX-94837805	1B	18.88									1B	16.03
AX-95106834	AX-95106834	1B	18.88									1B	16.03
AX-95175396	AX-95175396	1B	18.88									1B	16.03
AX-94505182	AX-94505182	1B	18.88			6B	102
AX-94674423	AX-94674423	1B	19.67			1B	76.74					1B	16.82
AX-94698368	AX-94698368	1B	19.67			1B	76.74					1B	16.82
AX-94857397	AX-94857397	1B	19.67			1B	77.49					1B	16.82
AX-94921195	AX-94921195	1B	19.67			1B	76.74					1B	16.82
AX-94949390	AX-94949390	1B	19.67			1B	76.74					1B	16.82
AX-95124839	AX-95124839	1B	19.67			1B	76.74					1B	16.82
AX-95224177	AX-95224177	1B	19.67			1B	77.49					1B	16.82
AX-94598047	AX-94598047	1B	19.67									1B	16.82
AX-94778143	AX-94778143	1B	19.67									1B	16.82
AX-95137918	AX-95137918	1B	19.67									1B	16.82
AX-94647917	AX-94647917	1B	21.25									1B	18.4
AX-94888336	AX-94888336	1B	33.7							1B	56.49	1B	24.22
AX-94504839	AX-94504839	1B	33.7									1B	24.22
AX-95152103	AX-95152103	1B	33.7							1B	56.63	1B	24.36
AX-94692978	AX-94692978	1B	33.7							1B	56.63	1B	24.36
AX-94835306	AX-94835306	1B	33.7							1B	56.63	1B	24.36
AX-94990715	AX-94990715	1B	35.3					1B	65.42	1B	56.91	1B	24.64
AX-94629930	AX-94629930	1B	35.3							1B	56.91	1B	24.64
AX-94408914	AX-94408914	1B	35.3									1B	24.64
AX-94668940	AX-94668940	1B	35.3									1B	24.64
AX-94872431	AX-94872431	1B	38.52			1B	85.84	1B	65.42			1B	24.64
AX-94941035	AX-94941035	1B	38.52			1B	85.1	1B	65.42			1B	24.64
AX-94661034	AX-94661034	1B	38.52			1B	85.1					1B	24.64
AX-94537311	AX-94537311	1B	38.52					1B	65.42			1B	24.64
AX-95146219	AX-95146219	1B	39.3					1B	65.42			1B	24.64
AX-94505137	AX-94505137	1B	40.09					1B	65.42			1B	24.64
AX-94672308	AX-94672308	1B	40.09					1B	65.42			1B	24.64
AX-95166367	AX-95166367	1B	40.09					1B	65.42			1B	24.64
AX-94924774	AX-94924774	1B	40.09									1B	24.64
AX-95240977	AX-95240977	1B	40.88									1B	24.64
AX-94440361	AX-94440361	1B	41.66			1B	94.73			1B	69.59	1B	24.64
AX-94466739	AX-94466739	1B	41.66					1B	65.42			1B	24.64
AX-94823205	AX-94823205	1B	41.66					1B	65.42			1B	24.64
AX-95022601	AX-95022601	1B	41.66					1B	65.42			1B	24.64
AX-94522339	AX-94522339	1B	41.66									1B	24.64
AX-94689958	AX-94689958	1B	41.66									1B	24.64
AX-94806781	AX-94806781	1B	41.66									1B	24.64
AX-94807456	AX-94807456	1B	41.66									1B	24.64
AX-94882923	AX-94882923	1B	41.66									1B	24.64
AX-94896029	AX-94896029	1B	41.66									1B	24.64
AX-95007767	AX-95007767	1B	41.66									1B	24.64
AX-95103175	AX-95103175	1B	41.66									1B	24.64
AX-95162694	AX-95162694	1B	41.66									1B	24.64
AX-94840526	AX-94840526	1B	43.26					1B	65.42			1B	24.64
AX-95681735	AX-95185659	1B	43.26					1B	65.42			1B	24.64
AX-94531967	AX-94531967	1B	44.04					1B	53.25			1B	23.85
AX-94492556	AX-94492556	1B	44.04			1B	99.16	1B	65.42			1B	24.64
AX-95229871	AX-95229871	1B	44.04			1B	96.68					1B	24.64
AX-94562740	AX-94562740	1B	44.04					1B	58.46			1B	24.64
AX-94382261	AX-94382261	1B	44.04					1B	65.42			1B	24.64
AX-94387902	AX-94387902	1B	44.04					1B	65.42			1B	24.64
AX-94390273	AX-94390273	1B	44.04					1B	65.42			1B	24.64
AX-94409481	AX-94409481	1B	44.04					1B	65.42			1B	24.64
AX-94416141	AX-94416141	1B	44.04					1B	65.42			1B	24.64
AX-94428697	AX-94428697	1B	44.04					1B	65.42			1B	24.64
AX-94450088	AX-94450088	1B	44.04					1B	65.42			1B	24.64
AX-94462230	AX-94462230	1B	44.04					1B	65.42			1B	24.64
AX-94473023	AX-94473023	1B	44.04					1B	65.42			1B	24.64
AX-94518088	AX-94518088	1B	44.04					1B	65.42			1B	24.64
AX-94538854	AX-94538854	1B	44.04					1B	65.42			1B	24.64
AX-94548073	AX-94548073	1B	44.04					1B	65.42			1B	24.64
AX-94549074	AX-94549074	1B	44.04					1B	65.42			1B	24.64
AX-94570942	AX-94570942	1B	44.04					1B	65.42			1B	24.64
AX-94621346	AX-94621346	1B	44.04					1B	65.42			1B	24.64
AX-94674342	AX-94674342	1B	44.04					1B	65.42			1B	24.64
AX-94676820	AX-94676820	1B	44.04					1B	65.42			1B	24.64
AX-94708736	AX-94708736	1B	44.04					1B	65.42			1B	24.64
AX-94725256	AX-94725256	1B	44.04					1B	65.42			1B	24.64
AX-94726528	AX-94726528	1B	44.04					1B	65.42			1B	24.64
AX-94744655	AX-94744655	1B	44.04					1B	65.42			1B	24.64
AX-94758330	AX-94758330	1B	44.04					1B	65.42			1B	24.64
AX-94761119	AX-94761119	1B	44.04					1B	65.42			1B	24.64
AX-94764152	AX-94764152	1B	44.04					1B	65.42			1B	24.64
AX-94798980	AX-94798980	1B	44.04					1B	65.42			1B	24.64
AX-94861978	AX-94861978	1B	44.04					1B	65.42			1B	24.64
AX-94864245	AX-94864245	1B	44.04					1B	65.42			1B	24.64
AX-94923277	AX-94923277	1B	44.04					1B	65.42			1B	24.64
AX-94943083	AX-94943083	1B	44.04					1B	65.42			1B	24.64
AX-94944127	AX-94944127	1B	44.04					1B	65.42			1B	24.64
AX-94945709	AX-94945709	1B	44.04					1B	65.42			1B	24.64
AX-94946875	AX-94946875	1B	44.04					1B	65.42			1B	24.64
AX-94951818	AX-94951818	1B	44.04					1B	65.42			1B	24.64
AX-94981940	AX-94981940	1B	44.04					1B	65.42			1B	24.64
AX-94992565	AX-94992565	1B	44.04					1B	65.42			1B	24.64
AX-95005356	AX-95005356	1B	44.04					1B	65.42			1B	24.64
AX-95017297	AX-95017297	1B	44.04					1B	65.42			1B	24.64
AX-95120025	AX-95120025	1B	44.04					1B	65.42			1B	24.64
AX-95124337	AX-95124337	1B	44.04					1B	65.42			1B	24.64
AX-95150128	AX-95150128	1B	44.04					1B	65.42			1B	24.64
AX-95159410	AX-95159410	1B	44.04					1B	65.42			1B	24.64
AX-95159553	AX-95159553	1B	44.04					1B	65.42			1B	24.64
AX-95184743	AX-95184743	1B	44.04					1B	65.42			1B	24.64
AX-95194736	AX-95194736	1B	44.04					1B	65.42			1B	24.64
AX-95195920	AX-95195920	1B	44.04					1B	65.42			1B	24.64
AX-95216143	AX-95216143	1B	44.04					1B	65.42			1B	24.64
AX-95225103	AX-95225103	1B	44.04					1B	65.42			1B	24.64
AX-95660595	AX-95183146	1B	44.04					1B	65.42			1B	24.64
AX-94414930	AX-94414930	1B	44.04									1B	24.64
AX-94447764	AX-94447764	1B	44.04									1B	24.64
AX-94467145	AX-94467145	1B	44.04									1B	24.64
AX-94514118	AX-94514118	1B	44.04									1B	24.64
AX-94544160	AX-94544160	1B	44.04									1B	24.64
AX-94576991	AX-94576991	1B	44.04									1B	24.64
AX-94688419	AX-94688419	1B	44.04									1B	24.64
AX-94703283	AX-94703283	1B	44.04									1B	24.64
AX-94768106	AX-94768106	1B	44.04									1B	24.64
AX-94780647	AX-94780647	1B	44.04									1B	24.64
AX-94806570	AX-94806570	1B	44.04									1B	24.64
AX-94825904	AX-94825904	1B	44.04									1B	24.64
AX-94885687	AX-94885687	1B	44.04									1B	24.64
AX-94909725	AX-94909725	1B	44.04									1B	24.64
AX-95004680	AX-95004680	1B	44.04									1B	24.64
AX-95103543	AX-95103543	1B	44.04									1B	24.64
AX-95685405	AX-95171300	1B	44.04									1B	24.64
AX-94540531	AX-94540531	1B	44.04			3D	0.37	1B	65.42
AX-94481490	AX-94481490	1B	44.83									1B	24.64
AX-95158773	AX-95158773	1B	44.83									1B	24.64
AX-94423678	AX-94423678	1B	45.63			1B	112.05	1B	79.08			1B	24.64
AX-94571235	AX-94571235	1B	45.63			1B	112.05					1B	24.64
AX-94527931	AX-94527931	1B	45.63									1B	24.64
AX-95202449	AX-95202449	1B	45.63									1B	24.64
AX-94452684	AX-94452684	1B	46.41			1B	99.96	1B	65.42			1B	24.64
AX-94386130	AX-94386130	1B	46.41									1B	24.64
AX-94834139	AX-94834139	1B	46.41									1B	24.64
AX-94840198	AX-94840198	1B	46.41									1B	24.64
AX-95179466	AX-95179466	1B	47.2			1B	105.61	1B	72.33			1B	24.64
AX-94503906	AX-94503906	1B	47.2			1B	102.62					1B	24.64
AX-94796074	AX-94796074	1B	47.2									1B	24.64
AX-94763861	AX-94763861	1B	48.8									1B	26.24
AX-95679046	AX-95100475	1B	48.8									1B	26.24
AX-95078373	AX-95078373	1B	49.61					1B	53.25			1B	23.84
AX-95177376	AX-95177376	1B	49.61					1B	53.25			1B	23.84
AX-94414919	AX-94414919	1B	50.41			1B	99.96	1B	65.42	1B	77.38	1B	24.64
AX-94533174	AX-94533174	1B	50.41			1B	112.05	1B	79.08	1B	86.58	1B	24.64
AX-94709107	AX-94709107	1B	50.41			1B	112.05	1B	79.08	1B	87.01	1B	24.64
AX-94718037	AX-94718037	1B	50.41			1B	99.96	1B	65.42	1B	77.38	1B	24.64
AX-94955953	AX-94955953	1B	50.41			1B	110.17	1B	79.08	1B	86.58	1B	24.64
AX-95122596	AX-95122596	1B	50.41			1B	112.05	1B	77.39	1B	86.72	1B	24.64
AX-95128677	AX-95128677	1B	50.41			1B	112.05	1B	79.08	1B	86.72	1B	24.64
AX-94717933	AX-94717933	1B	50.41			1B	102.62	1B	70.64			1B	24.64
AX-94394608	AX-94394608	1B	50.41			1B	109.06	1B	74.02			1B	24.64
AX-94402495	AX-94402495	1B	50.41			1B	102.62	1B	70.64			1B	24.64
AX-94427201	AX-94427201	1B	50.41			1B	103.74	1B	72.33			1B	24.64
AX-94432371	AX-94432371	1B	50.41			1B	105.98	1B	72.33			1B	24.64
AX-94432711	AX-94432711	1B	50.41			1B	102.62	1B	70.64			1B	24.64
AX-94435368	AX-94435368	1B	50.41			1B	110.17	1B	79.08			1B	24.64
AX-94446513	AX-94446513	1B	50.41			1B	110.17	1B	79.08			1B	24.64
AX-94479134	AX-94479134	1B	50.41			1B	115.45	1B	84.3			1B	24.64
AX-94488026	AX-94488026	1B	50.41			1B	105.61	1B	72.33			1B	24.64
AX-94492463	AX-94492463	1B	50.41			1B	112.05	1B	77.39			1B	24.64
AX-94515082	AX-94515082	1B	50.41			1B	109.06	1B	74.02			1B	24.64
AX-94528655	AX-94528655	1B	50.41			1B	112.05	1B	79.08			1B	24.64
AX-94549574	AX-94549574	1B	50.41			1B	102.62	1B	70.64			1B	24.64
AX-94607990	AX-94607990	1B	50.41			1B	112.05	1B	77.39			1B	24.64
AX-94615605	AX-94615605	1B	50.41			1B	105.61	1B	72.33			1B	24.64
AX-94628754	AX-94628754	1B	50.41			1B	109.06	1B	74.02			1B	24.64
AX-94644677	AX-94644677	1B	50.41			1B	105.61	1B	72.33			1B	24.64
AX-94675339	AX-94675339	1B	50.41			1B	102.62	1B	70.64			1B	24.64
AX-94694428	AX-94694428	1B	50.41			1B	108.68	1B	74.02			1B	24.64
AX-94839014	AX-94839014	1B	50.41			1B	102.62	1B	70.64			1B	24.64
AX-94893742	AX-94893742	1B	50.41			1B	100.72	1B	70.64			1B	24.64
AX-94895459	AX-94895459	1B	50.41			1B	105.61	1B	72.33			1B	24.64
AX-94935636	AX-94935636	1B	50.41			1B	105.61	1B	72.33			1B	24.64
AX-94938804	AX-94938804	1B	50.41			1B	105.98	1B	72.33			1B	24.64
AX-94970276	AX-94970276	1B	50.41			1B	105.61	1B	72.33			1B	24.64
AX-94994794	AX-94994794	1B	50.41			1B	100.33	1B	65.42			1B	24.64
AX-95004985	AX-95004985	1B	50.41			1B	109.06	1B	74.02			1B	24.64
AX-95016115	AX-95016115	1B	50.41			1B	108.68	1B	74.02			1B	24.64
AX-95202317	AX-95202317	1B	50.41			1B	110.17	1B	79.08			1B	24.64
AX-95210470	AX-95210470	1B	50.41			1B	109.06	1B	74.02			1B	24.64
AX-95225943	AX-95225943	1B	50.41			1B	105.61	1B	72.33			1B	24.64
AX-94449890	AX-94449890	1B	50.41			1B	112.05			1B	86.72	1B	24.64
AX-94696066	AX-94696066	1B	50.41			1B	112.05			1B	86.58	1B	24.64
AX-94936635	AX-94936635	1B	50.41			1B	112.05			1B	86.72	1B	24.64
AX-95119802	AX-95119802	1B	50.41			1B	112.05			1B	86.58	1B	24.64
AX-94395709	AX-94395709	1B	50.41			1B	105.61					1B	24.64
AX-94398121	AX-94398121	1B	50.41			1B	112.05					1B	24.64
AX-94421613	AX-94421613	1B	50.41			1B	109.06					1B	24.64
AX-94433968	AX-94433968	1B	50.41			1B	105.61					1B	24.64
AX-94442802	AX-94442802	1B	50.41			1B	105.61					1B	24.64
AX-94449177	AX-94449177	1B	50.41			1B	102.62					1B	24.64
AX-94453148	AX-94453148	1B	50.41			1B	110.17					1B	24.64
AX-94464269	AX-94464269	1B	50.41			1B	100.72					1B	24.64
AX-94466262	AX-94466262	1B	50.41			1B	109.06					1B	24.64
AX-94471255	AX-94471255	1B	50.41			1B	112.05					1B	24.64
AX-94478312	AX-94478312	1B	50.41			1B	101.1					1B	24.64
AX-94478669	AX-94478669	1B	50.41			1B	105.61					1B	24.64
AX-94540527	AX-94540527	1B	50.41			1B	115.45					1B	24.64
AX-94581964	AX-94581964	1B	50.41			1B	102.62					1B	24.64
AX-94674294	AX-94674294	1B	50.41			1B	109.06					1B	24.64
AX-94680683	AX-94680683	1B	50.41			1B	112.05					1B	24.64
AX-94711346	AX-94711346	1B	50.41			1B	109.8					1B	24.64
AX-94720458	AX-94720458	1B	50.41			1B	108.31					1B	24.64
AX-94821106	AX-94821106	1B	50.41			1B	112.05					1B	24.64
AX-94852418	AX-94852418	1B	50.41			1B	99.96					1B	24.64
AX-95204890	AX-95204890	1B	50.41			1B	115.45					1B	24.64
AX-95218249	AX-95218249	1B	50.41			1B	112.05					1B	24.64
AX-95220187	AX-95220187	1B	50.41			1B	113.19					1B	24.64
AX-95232723	AX-95232723	1B	50.41			1B	105.61					1B	24.64
AX-95259758	AX-95259758	1B	50.41			1B	110.17					1B	24.64
AX-95652656	AX-94464654	1B	50.41			1B	110.17					1B	24.64
AX-94425211	AX-94425211	1B	50.41					1B	79.08	1B	87.43	1B	24.64
AX-94438518	AX-94438518	1B	50.41					1B	79.08	1B	87.57	1B	24.64
AX-94506813	AX-94506813	1B	50.41					1B	79.08	1B	87.57	1B	24.64
AX-94543706	AX-94543706	1B	50.41					1B	79.08	1B	87.57	1B	24.64
AX-94865580	AX-94865580	1B	50.41					1B	79.08	1B	87.57	1B	24.64
AX-94957845	AX-94957845	1B	50.41					1B	82.58	1B	87.57	1B	24.64
AX-95000586	AX-95000586	1B	50.41					1B	79.08	1B	87.57	1B	24.64
AX-95075429	AX-95075429	1B	50.41					1B	79.08	1B	87.57	1B	24.64
AX-95137260	AX-95137260	1B	50.41					1B	79.08	1B	87.57	1B	24.64
AX-95191065	AX-95191065	1B	50.41					1B	79.08	1B	87.57	1B	24.64
AX-95235622	AX-95235622	1B	50.41					1B	79.08	1B	87.57	1B	24.64
AX-95242262	AX-95242262	1B	50.41					1B	79.08	1B	87.43	1B	24.64
AX-95105804	AX-95105804	1B	50.41					1B	72.33			1B	24.64
AX-94390671	AX-94390671	1B	50.41					1B	79.08			1B	24.64
AX-94396214	AX-94396214	1B	50.41					1B	65.42			1B	24.64
AX-94406806	AX-94406806	1B	50.41					1B	72.33			1B	24.64
AX-94408391	AX-94408391	1B	50.41					1B	79.08			1B	24.64
AX-94414814	AX-94414814	1B	50.41					1B	84.3			1B	24.64
AX-94418059	AX-94418059	1B	50.41					1B	65.42			1B	24.64
AX-94431765	AX-94431765	1B	50.41					1B	72.33			1B	24.64
AX-94441767	AX-94441767	1B	50.41					1B	65.42			1B	24.64
AX-94451305	AX-94451305	1B	50.41					1B	72.33			1B	24.64
AX-94465583	AX-94465583	1B	50.41					1B	65.42			1B	24.64
AX-94467830	AX-94467830	1B	50.41					1B	70.64			1B	24.64
AX-94486477	AX-94486477	1B	50.41					1B	65.42			1B	24.64
AX-94500876	AX-94500876	1B	50.41					1B	65.42			1B	24.64
AX-94522784	AX-94522784	1B	50.41					1B	72.33			1B	24.64
AX-94532960	AX-94532960	1B	50.41					1B	74.02			1B	24.64
AX-94544049	AX-94544049	1B	50.41					1B	65.42			1B	24.64
AX-94554649	AX-94554649	1B	50.41					1B	70.64			1B	24.64
AX-94559725	AX-94559725	1B	50.41					1B	63.73			1B	24.64
AX-94572866	AX-94572866	1B	50.41					1B	65.42			1B	24.64
AX-94578739	AX-94578739	1B	50.41					1B	65.42			1B	24.64
AX-94608795	AX-94608795	1B	50.41					1B	74.02			1B	24.64
AX-94616911	AX-94616911	1B	50.41					1B	65.42			1B	24.64
AX-94635647	AX-94635647	1B	50.41					1B	70.64			1B	24.64
AX-94638945	AX-94638945	1B	50.41					1B	65.42			1B	24.64
AX-94639818	AX-94639818	1B	50.41					1B	65.42			1B	24.64
AX-94645635	AX-94645635	1B	50.41					1B	65.42			1B	24.64
AX-94648330	AX-94648330	1B	50.41					1B	72.33			1B	24.64
AX-94677043	AX-94677043	1B	50.41					1B	70.64			1B	24.64
AX-94684119	AX-94684119	1B	50.41					1B	72.33			1B	24.64
AX-94699507	AX-94699507	1B	50.41					1B	65.42			1B	24.64
AX-94700877	AX-94700877	1B	50.41					1B	65.42			1B	24.64
AX-94711657	AX-94711657	1B	50.41					1B	65.42			1B	24.64
AX-94721178	AX-94721178	1B	50.41					1B	65.42			1B	24.64
AX-94740571	AX-94740571	1B	50.41					1B	84.3			1B	24.64
AX-94742323	AX-94742323	1B	50.41					1B	84.3			1B	24.64
AX-94749797	AX-94749797	1B	50.41					1B	72.33			1B	24.64
AX-94766574	AX-94766574	1B	50.41					1B	65.42			1B	24.64
AX-94809873	AX-94809873	1B	50.41					1B	65.42			1B	24.64
AX-94826469	AX-94826469	1B	50.41					1B	65.42			1B	24.64
AX-94830437	AX-94830437	1B	50.41					1B	65.42			1B	24.64
AX-94845157	AX-94845157	1B	50.41					1B	79.08			1B	24.64
AX-94848827	AX-94848827	1B	50.41					1B	65.42			1B	24.64
AX-94848959	AX-94848959	1B	50.41					1B	70.64			1B	24.64
AX-94862872	AX-94862872	1B	50.41					1B	72.33			1B	24.64
AX-94864247	AX-94864247	1B	50.41					1B	70.64			1B	24.64
AX-94897165	AX-94897165	1B	50.41					1B	65.42			1B	24.64
AX-94903617	AX-94903617	1B	50.41					1B	72.33			1B	24.64
AX-94906016	AX-94906016	1B	50.41					1B	74.02			1B	24.64
AX-94919771	AX-94919771	1B	50.41					1B	65.42			1B	24.64
AX-94922475	AX-94922475	1B	50.41					1B	65.42			1B	24.64
AX-94934301	AX-94934301	1B	50.41					1B	65.42			1B	24.64
AX-94936370	AX-94936370	1B	50.41					1B	65.42			1B	24.64
AX-94944435	AX-94944435	1B	50.41					1B	74.02			1B	24.64
AX-94954658	AX-94954658	1B	50.41					1B	85.99			1B	24.64
AX-94981325	AX-94981325	1B	50.41					1B	84.3			1B	24.64
AX-94986498	AX-94986498	1B	50.41					1B	72.33			1B	24.64
AX-94987601	AX-94987601	1B	50.41					1B	85.99			1B	24.64
AX-94997235	AX-94997235	1B	50.41					1B	72.33			1B	24.64
AX-95075154	AX-95075154	1B	50.41					1B	74.02			1B	24.64
AX-95075373	AX-95075373	1B	50.41					1B	65.42			1B	24.64
AX-95087694	AX-95087694	1B	50.41					1B	79.08			1B	24.64
AX-95121080	AX-95121080	1B	50.41					1B	67.14			1B	24.64
AX-95127844	AX-95127844	1B	50.41					1B	77.39			1B	24.64
AX-95161104	AX-95161104	1B	50.41					1B	65.42			1B	24.64
AX-95168205	AX-95168205	1B	50.41					1B	82.58			1B	24.64
AX-95188646	AX-95188646	1B	50.41					1B	65.42			1B	24.64
AX-95190533	AX-95190533	1B	50.41					1B	56.75			1B	24.64
AX-95195903	AX-95195903	1B	50.41					1B	72.33			1B	24.64
AX-95203873	AX-95203873	1B	50.41					1B	65.42			1B	24.64
AX-95215500	AX-95215500	1B	50.41					1B	65.42			1B	24.64
AX-95216578	AX-95216578	1B	50.41					1B	85.99			1B	24.64
AX-95217160	AX-95217160	1B	50.41					1B	72.33			1B	24.64
AX-95238010	AX-95238010	1B	50.41					1B	65.42			1B	24.64
AX-95255424	AX-95255424	1B	50.41					1B	65.42			1B	24.64
AX-95259957	AX-95259957	1B	50.41					1B	65.42			1B	24.64
AX-95629861	AX-94701327	1B	50.41					1B	74.02			1B	24.64
AX-95632279	AX-94406260	1B	50.41					1B	74.02			1B	24.64
AX-95633231	AX-94867558	1B	50.41					1B	65.42			1B	24.64
AX-95633317	AX-94753714	1B	50.41					1B	65.42			1B	24.64
AX-95653365	AX-94511663	1B	50.41					1B	70.64			1B	24.64
AX-94396544	AX-94396544	1B	50.41							1B	87.57	1B	24.64
AX-94495533	AX-94495533	1B	50.41							1B	86.44	1B	24.64
AX-94510085	AX-94510085	1B	50.41							1B	87.15	1B	24.64
AX-94583285	AX-94583285	1B	50.41							1B	87.43	1B	24.64
AX-94887858	AX-94887858	1B	50.41							1B	87.43	1B	24.64
AX-94923910	AX-94923910	1B	50.41							1B	87.43	1B	24.64
AX-95121973	AX-95121973	1B	50.41							1B	87.15	1B	24.64
AX-95237845	AX-95237845	1B	50.41							1B	87.57	1B	24.64
AX-94824369	AX-94824369	1B	50.41									1B	24.64
AX-94399951	AX-94399951	1B	50.41									1B	24.64
AX-94427330	AX-94427330	1B	50.41									1B	24.64
AX-94434098	AX-94434098	1B	50.41									1B	24.64
AX-94435441	AX-94435441	1B	50.41									1B	24.64
AX-94436250	AX-94436250	1B	50.41									1B	24.64
AX-94436448	AX-94436448	1B	50.41									1B	24.64
AX-94441956	AX-94441956	1B	50.41									1B	24.64
AX-94446889	AX-94446889	1B	50.41									1B	24.64
AX-94451625	AX-94451625	1B	50.41									1B	24.64
AX-94469225	AX-94469225	1B	50.41									1B	24.64
AX-94471510	AX-94471510	1B	50.41									1B	24.64
AX-94490921	AX-94490921	1B	50.41									1B	24.64
AX-94510790	AX-94510790	1B	50.41									1B	24.64
AX-94510864	AX-94510864	1B	50.41									1B	24.64
AX-94517396	AX-94517396	1B	50.41									1B	24.64
AX-94518238	AX-94518238	1B	50.41									1B	24.64
AX-94520125	AX-94520125	1B	50.41									1B	24.64
AX-94526379	AX-94526379	1B	50.41									1B	24.64
AX-94526905	AX-94526905	1B	50.41									1B	24.64
AX-94527035	AX-94527035	1B	50.41									1B	24.64
AX-94533843	AX-94533843	1B	50.41									1B	24.64
AX-94534036	AX-94534036	1B	50.41									1B	24.64
AX-94538318	AX-94538318	1B	50.41									1B	24.64
AX-94541535	AX-94541535	1B	50.41									1B	24.64
AX-94545824	AX-94545824	1B	50.41									1B	24.64
AX-94555065	AX-94555065	1B	50.41									1B	24.64
AX-94568418	AX-94568418	1B	50.41									1B	24.64
AX-94568913	AX-94568913	1B	50.41									1B	24.64
AX-94580851	AX-94580851	1B	50.41									1B	24.64
AX-94590950	AX-94590950	1B	50.41									1B	24.64
AX-94594867	AX-94594867	1B	50.41									1B	24.64
AX-94608698	AX-94608698	1B	50.41									1B	24.64
AX-94608780	AX-94608780	1B	50.41									1B	24.64
AX-94618550	AX-94618550	1B	50.41									1B	24.64
AX-94623923	AX-94623923	1B	50.41									1B	24.64
AX-94639890	AX-94639890	1B	50.41									1B	24.64
AX-94643420	AX-94643420	1B	50.41									1B	24.64
AX-94652855	AX-94652855	1B	50.41									1B	24.64
AX-94654998	AX-94654998	1B	50.41									1B	24.64
AX-94659778	AX-94659778	1B	50.41									1B	24.64
AX-94661180	AX-94661180	1B	50.41									1B	24.64
AX-94664710	AX-94664710	1B	50.41									1B	24.64
AX-94675945	AX-94675945	1B	50.41									1B	24.64
AX-94678469	AX-94678469	1B	50.41									1B	24.64
AX-94679043	AX-94679043	1B	50.41									1B	24.64
AX-94680724	AX-94680724	1B	50.41									1B	24.64
AX-94681694	AX-94681694	1B	50.41									1B	24.64
AX-94685469	AX-94685469	1B	50.41									1B	24.64
AX-94689152	AX-94689152	1B	50.41									1B	24.64
AX-94693391	AX-94693391	1B	50.41									1B	24.64
AX-94703450	AX-94703450	1B	50.41									1B	24.64
AX-94704071	AX-94704071	1B	50.41									1B	24.64
AX-94712693	AX-94712693	1B	50.41									1B	24.64
AX-94720610	AX-94720610	1B	50.41									1B	24.64
AX-94721893	AX-94721893	1B	50.41									1B	24.64
AX-94735269	AX-94735269	1B	50.41									1B	24.64
AX-94738294	AX-94738294	1B	50.41									1B	24.64
AX-94747308	AX-94747308	1B	50.41									1B	24.64
AX-94753435	AX-94753435	1B	50.41									1B	24.64
AX-94779677	AX-94779677	1B	50.41									1B	24.64
AX-94786026	AX-94786026	1B	50.41									1B	24.64
AX-94804188	AX-94804188	1B	50.41									1B	24.64
AX-94840981	AX-94840981	1B	50.41									1B	24.64
AX-94842878	AX-94842878	1B	50.41									1B	24.64
AX-94850114	AX-94850114	1B	50.41									1B	24.64
AX-94851536	AX-94851536	1B	50.41									1B	24.64
AX-94869415	AX-94869415	1B	50.41									1B	24.64
AX-94896564	AX-94896564	1B	50.41									1B	24.64
AX-94910851	AX-94910851	1B	50.41									1B	24.64
AX-94913697	AX-94913697	1B	50.41									1B	24.64
AX-94941077	AX-94941077	1B	50.41									1B	24.64
AX-94947626	AX-94947626	1B	50.41									1B	24.64
AX-94948615	AX-94948615	1B	50.41									1B	24.64
AX-94957939	AX-94957939	1B	50.41									1B	24.64
AX-94980064	AX-94980064	1B	50.41									1B	24.64
AX-95007248	AX-95007248	1B	50.41									1B	24.64
AX-95081931	AX-95081931	1B	50.41									1B	24.64
AX-95087890	AX-95087890	1B	50.41									1B	24.64
AX-95097131	AX-95097131	1B	50.41									1B	24.64
AX-95102192	AX-95102192	1B	50.41									1B	24.64
AX-95102767	AX-95102767	1B	50.41									1B	24.64
AX-95105100	AX-95105100	1B	50.41									1B	24.64
AX-95106542	AX-95106542	1B	50.41									1B	24.64
AX-95110077	AX-95110077	1B	50.41									1B	24.64
AX-95116150	AX-95116150	1B	50.41									1B	24.64
AX-95120043	AX-95120043	1B	50.41									1B	24.64
AX-95120411	AX-95120411	1B	50.41									1B	24.64
AX-95133680	AX-95133680	1B	50.41									1B	24.64
AX-95140237	AX-95140237	1B	50.41									1B	24.64
AX-95147141	AX-95147141	1B	50.41									1B	24.64
AX-95158976	AX-95158976	1B	50.41									1B	24.64
AX-95171339	AX-95171339	1B	50.41									1B	24.64
AX-95171368	AX-95171368	1B	50.41									1B	24.64
AX-95177095	AX-95177095	1B	50.41									1B	24.64
AX-95178074	AX-95178074	1B	50.41									1B	24.64
AX-95182588	AX-95182588	1B	50.41									1B	24.64
AX-95186655	AX-95186655	1B	50.41									1B	24.64
AX-95194781	AX-95194781	1B	50.41									1B	24.64
AX-95211391	AX-95211391	1B	50.41									1B	24.64
AX-95218659	AX-95218659	1B	50.41									1B	24.64
AX-95219528	AX-95219528	1B	50.41									1B	24.64
AX-95226506	AX-95226506	1B	50.41									1B	24.64
AX-95236170	AX-95236170	1B	50.41									1B	24.64
AX-95238778	AX-95238778	1B	50.41									1B	24.64
AX-95241585	AX-95241585	1B	50.41									1B	24.64
AX-95251676	AX-95251676	1B	50.41									1B	24.64
AX-95254066	AX-95254066	1B	50.41									1B	24.64
AX-95628967	AX-94448074	1B	50.41									1B	24.64
AX-95632064	AX-94816375	1B	50.41									1B	24.64
AX-95652981	AX-94474766	1B	50.41									1B	24.64
AX-95653064	AX-94879113	1B	50.41									1B	24.64
AX-94602515	AX-94602515	1B	50.41			1A	108.26	1B	79.08	1B	87.43
AX-95225499	AX-95225499	1B	50.41			1A	108.63	1B	79.08	1B	87.57
AX-94820127	AX-94820127	1B	50.41			1A	108.26
AX-94546090	AX-94546090	1B	50.41			3B	100.88
AX-94428251	AX-94428251	1B	51.19									1B	25.42
AX-94837011	AX-94837011	1B	51.19									1B	25.42
AX-94389614	AX-94389614	1B	52.78			1B	108.68	1B	75.7			1B	24.64
AX-94616791	AX-94616791	1B	52.78			1B	102.62	1B	70.64			1B	24.64
AX-94454822	AX-94454822	1B	52.78			1B	105.61					1B	24.64
AX-95629821	AX-94431045	1B	52.78					1B	72.33			1B	24.64
AX-94645328	AX-94645328	1B	52.78									1B	24.64
AX-94740152	AX-94740152	1B	52.78									1B	24.64
AX-94809703	AX-94809703	1B	52.78									1B	24.64
AX-94730403	AX-94730403	1B	54.36			1B	103.74	1B	72.33			1B	24.64
AX-94969629	AX-94969629	1B	54.36									1B	24.64
AX-94779519	AX-94779519	1B	55.95			1B	108.31	1B	75.7			1B	24.64
AX-94733975	AX-94733975	1B	55.95			1B	112.05			1B	86.58	1B	24.64
AX-95159335	AX-95159335	1B	55.95			1B	110.17					1B	24.64
AX-94500816	AX-94500816	1B	55.95									1B	24.64
AX-94889904	AX-94889904	1B	57.53					1B	84.3			1B	24.64
AX-94917376	AX-94917376	1B	57.53					1B	84.3			1B	24.64
AX-94962832	AX-94962832	1B	57.53			1B	115.82	1B	87.68	1B	91.24	1B	26.22
AX-95158221	AX-95158221	1B	57.53			1B	115.82	1B	87.68	1B	91.24	1B	26.22
AX-94544446	AX-94544446	1B	57.53			1B	115.82	1B	87.68			1B	26.22
AX-94796202	AX-94796202	1B	57.53			1B	115.82	1B	87.68			1B	26.22
AX-94950911	AX-94950911	1B	57.53			1B	117.68	1B	87.68			1B	26.22
AX-94964336	AX-94964336	1B	57.53			1B	115.82	1B	87.68			1B	26.22
AX-95182503	AX-95182503	1B	57.53			1B	117.68	1B	87.68			1B	26.22
AX-94388408	AX-94388408	1B	57.53			1B	115.82			1B	90.67	1B	26.22
AX-94479851	AX-94479851	1B	57.53			1B	115.82			1B	90.67	1B	26.22
AX-94560134	AX-94560134	1B	57.53			1B	116.93			1B	92.11	1B	26.22
AX-94592974	AX-94592974	1B	57.53			1B	115.82			1B	90.67	1B	26.22
AX-94595920	AX-94595920	1B	57.53			1B	115.82			1B	90.67	1B	26.22
AX-94648809	AX-94648809	1B	57.53			1B	115.82			1B	90.67	1B	26.22
AX-94685696	AX-94685696	1B	57.53			1B	116.93			1B	92.11	1B	26.22
AX-94687836	AX-94687836	1B	57.53			1B	115.82			1B	90.67	1B	26.22
AX-94906568	AX-94906568	1B	57.53			1B	116.93			1B	92.11	1B	26.22
AX-95069571	AX-95069571	1B	57.53			1B	116.93			1B	92.11	1B	26.22
AX-95109512	AX-95109512	1B	57.53			1B	115.82			1B	90.67	1B	26.22
AX-95150178	AX-95150178	1B	57.53			1B	115.82			1B	90.67	1B	26.22
AX-95629458	AX-94428442	1B	57.53			1B	115.82			1B	90.67	1B	26.22
AX-94390497	AX-94390497	1B	57.53			1B	117.68					1B	26.22
AX-94629954	AX-94629954	1B	57.53			1B	117.3					1B	26.22
AX-94691247	AX-94691247	1B	57.53			1B	115.82					1B	26.22
AX-94881376	AX-94881376	1B	57.53			1B	116.19					1B	26.22
AX-95076044	AX-95076044	1B	57.53			1B	116.19					1B	26.22
AX-95204146	AX-95204146	1B	57.53			1B	115.82					1B	26.22
AX-95651984	AX-94712467	1B	57.53			1B	115.82					1B	26.22
AX-94506427	AX-94506427	1B	57.53									1B	26.22
AX-94534282	AX-94534282	1B	57.53									1B	26.22
AX-94538509	AX-94538509	1B	57.53									1B	26.22
AX-94687972	AX-94687972	1B	57.53									1B	26.22
AX-94781869	AX-94781869	1B	57.53									1B	26.22
AX-94873793	AX-94873793	1B	57.53									1B	26.22
AX-94893158	AX-94893158	1B	57.53									1B	26.22
AX-94957945	AX-94957945	1B	57.53									1B	26.22
AX-95083332	AX-95083332	1B	57.53									1B	26.22
AX-95196737	AX-95196737	1B	57.53									1B	26.22
AX-95233633	AX-95233633	1B	57.53									1B	26.22
AX-95243424	AX-95243424	1B	57.53									1B	26.22
AX-94412546	AX-94412546	1B	58.32	1B	1.58	1B	118.79					1B	26.22
AX-95140632	AX-95140632	1B	58.32			1B	117.68	1B	87.68	1B	92.39	1B	26.22
AX-95208979	AX-95208979	1B	58.32			1B	118.79			1B	92.97	1B	26.22
AX-94944827	AX-94944827	1B	58.32									1B	26.22
AX-94544246	AX-94544246	1B	59.1			1B	118.79	1B	87.68			1B	26.22
AX-94631005	AX-94631005	1B	59.1			1B	118.79	1B	87.68			1B	26.22
AX-94901770	AX-94901770	1B	59.1			1B	118.79	1B	87.68			1B	26.22
AX-94982191	AX-94982191	1B	59.1			1B	119.91			1B	94.55	1B	26.22
AX-94384779	AX-94384779	1B	59.1					1B	87.68	1B	94.69	1B	26.22
AX-94579287	AX-94579287	1B	59.1							1B	94.69	1B	26.22
AX-94497561	AX-94497561	1B	59.1									1B	26.22
AX-94519136	AX-94519136	1B	59.1									1B	26.22
AX-94532765	AX-94532765	1B	59.1									1B	26.22
AX-94546925	AX-94546925	1B	59.1									1B	26.22
AX-94597094	AX-94597094	1B	59.1									1B	26.22
AX-94605330	AX-94605330	1B	59.1									1B	26.22
AX-94699213	AX-94699213	1B	59.1									1B	26.22
AX-94706600	AX-94706600	1B	59.1									1B	26.22
AX-94726629	AX-94726629	1B	59.1									1B	26.22
AX-94735746	AX-94735746	1B	59.1									1B	26.22
AX-94831655	AX-94831655	1B	59.1									1B	26.22
AX-94844716	AX-94844716	1B	59.1									1B	26.22
AX-95074566	AX-95074566	1B	59.1									1B	26.22
AX-95133783	AX-95133783	1B	59.1									1B	26.22
AX-95182432	AX-95182432	1B	59.1									1B	26.22
AX-95257593	AX-95257593	1B	59.1									1B	26.22
AX-95629788	AX-95022315	1B	59.1									1B	26.22
AX-95179446	AX-95179446	1B	59.89					1B	87.68			1B	26.22
AX-95631420	AX-94457264	1B	60.68	1B	3.17					1B	95.26	1B	26.22
AX-94483811	AX-94483811	1B	60.68					1B	87.68	1B	95.84	1B	26.22
AX-94754305	AX-94754305	1B	60.68					1B	87.68			1B	26.22
AX-94726578	AX-94726578	1B	60.68							1B	95.84	1B	26.22
AX-94387135	AX-94387135	1B	60.68									1B	26.22
AX-94641148	AX-94641148	1B	60.68									1B	26.22
AX-94805000	AX-94805000	1B	60.68									1B	26.22
AX-94827415	AX-94827415	1B	60.68									1B	26.22
AX-94633266	AX-94633266	1B	61.46					1B	87.68	1B	95.84	1B	26.22
AX-94470908	AX-94470908	1B	61.46							1B	95.84	1B	26.22
AX-94545549	AX-94545549	1B	62.25	1B	4.75	1B	123.33			1B	99.36	1B	26.22
AX-94483422	AX-94483422	1B	62.25	1B	4.75	1B	123.33					1B	26.22
AX-94656703	AX-94656703	1B	62.25	1B	3.17			1B	92.74			1B	26.22
AX-95001986	AX-95001986	1B	62.25	1B	3.17			1B	92.74			1B	26.22
AX-95629878	AX-94481312	1B	62.25	1B	3.17			1B	92.74			1B	26.22
AX-94618797	AX-94618797	1B	62.25	1B	4.75					1B	99.22	1B	26.22
AX-94777670	AX-94777670	1B	62.25	1B	3.17					1B	99.22	1B	26.22
AX-94383370	AX-94383370	1B	62.25	1B	3.17							1B	26.22
AX-94532894	AX-94532894	1B	62.25	1B	3.17							1B	26.22
AX-94899483	AX-94899483	1B	62.25	1B	3.17							1B	26.22
AX-94975360	AX-94975360	1B	62.25	1B	3.17							1B	26.22
AX-95174921	AX-95174921	1B	62.25	1B	3.17							1B	26.22
AX-95224161	AX-95224161	1B	62.25	1B	3.17							1B	26.22
AX-94462182	AX-94462182	1B	62.25			1B	122.59	1B	92.74	1B	98.17	1B	26.22
AX-94514811	AX-94514811	1B	62.25			1B	122.59	1B	92.74	1B	98.02	1B	26.22
AX-94678835	AX-94678835	1B	62.25			1B	122.59	1B	92.74	1B	97.88	1B	26.22
AX-94692952	AX-94692952	1B	62.25			1B	122.96	1B	92.74	1B	98.8	1B	26.22
AX-94921973	AX-94921973	1B	62.25			1B	122.59	1B	91.05	1B	98.02	1B	26.22
AX-95176659	AX-95176659	1B	62.25			1B	122.59	1B	91.05	1B	98.02	1B	26.22
AX-94469723	AX-94469723	1B	62.25			1B	122.96	1B	92.74			1B	26.22
AX-94439880	AX-94439880	1B	62.25			1B	122.59			1B	98.02	1B	26.22
AX-94644578	AX-94644578	1B	62.25			1B	122.59			1B	97.88	1B	26.22
AX-95073456	AX-95073456	1B	62.25			1B	122.59			1B	98.02	1B	26.22
AX-95206874	AX-95206874	1B	62.25			1B	122.59			1B	98.02	1B	26.22
AX-94395985	AX-94395985	1B	62.25			1B	122.59					1B	26.22
AX-94579849	AX-94579849	1B	62.25			1B	122.59					1B	26.22
AX-94792850	AX-94792850	1B	62.25			1B	122.59					1B	26.22
AX-94598595	AX-94598595	1B	62.25					1B	91.05			1B	26.22
AX-94671930	AX-94671930	1B	62.25					1B	94.46			1B	26.22
AX-94779939	AX-94779939	1B	62.25					1B	92.74			1B	26.22
AX-94830663	AX-94830663	1B	62.25					1B	94.46			1B	26.22
AX-95193974	AX-95193974	1B	62.25					1B	92.74			1B	26.22
AX-95631146	AX-94461977	1B	62.25					1B	92.74			1B	26.22
AX-95660626	AX-95128580	1B	62.25					1B	91.05			1B	26.22
AX-94699684	AX-94699684	1B	62.25									1B	26.22
AX-94403383	AX-94403383	1B	62.25									1B	26.22
AX-94447594	AX-94447594	1B	62.25									1B	26.22
AX-94454534	AX-94454534	1B	62.25									1B	26.22
AX-94473908	AX-94473908	1B	62.25									1B	26.22
AX-94506199	AX-94506199	1B	62.25									1B	26.22
AX-94529527	AX-94529527	1B	62.25									1B	26.22
AX-94558559	AX-94558559	1B	62.25									1B	26.22
AX-94618943	AX-94618943	1B	62.25									1B	26.22
AX-94659248	AX-94659248	1B	62.25									1B	26.22
AX-94686793	AX-94686793	1B	62.25									1B	26.22
AX-94739583	AX-94739583	1B	62.25									1B	26.22
AX-94822956	AX-94822956	1B	62.25									1B	26.22
AX-94836581	AX-94836581	1B	62.25									1B	26.22
AX-94918877	AX-94918877	1B	62.25									1B	26.22
AX-95131399	AX-95131399	1B	62.25									1B	26.22
AX-95162967	AX-95162967	1B	62.25									1B	26.22
AX-95174883	AX-95174883	1B	62.25									1B	26.22
AX-95630355	AX-94533817	1B	62.25									1B	26.22
AX-95631982	AX-94442355	1B	62.25									1B	26.22
AX-94740126	AX-94740126	1B	63.04	1B	1.58					1B	103.94	1B	26.22
AX-94823926	AX-94823926	1B	63.04	1B	1.58					1B	104.08	1B	26.22
AX-94687563	AX-94687563	1B	63.04	1B	3.17							1B	26.22
AX-95199768	AX-95199768	1B	63.04	1B	1.58							1B	26.22
AX-94664843	AX-94664843	1B	63.04	1B	3.17							1B	26.22
AX-94872031	AX-94872031	1B	63.04	1B	1.58							1B	26.22
AX-94829509	AX-94829509	1B	63.04					1B	97.96			1B	26.22
AX-94451977	AX-94451977	1B	63.04									1B	26.22
AX-94450861	AX-94450861	1B	63.04									1B	26.22
AX-94506402	AX-94506402	1B	63.04									1B	26.22
AX-94721947	AX-94721947	1B	63.04									1B	26.22
AX-94916753	AX-94916753	1B	63.04									1B	26.22
AX-94969778	AX-94969778	1B	63.04									1B	26.22
AX-95257184	AX-95257184	1B	63.04									1B	26.22
AX-94505791	AX-94505791	1B	63.82	1B	3.17			1B	97.96			1B	26.22
AX-95137321	AX-95137321	1B	63.82	1B	3.17			1B	99.65			1B	26.22
AX-94405961	AX-94405961	1B	63.82	1B	3.17							1B	26.22
AX-94519635	AX-94519635	1B	63.82	1B	3.17							1B	26.22
AX-94667633	AX-94667633	1B	63.82	1B	3.17							1B	26.22
AX-94770609	AX-94770609	1B	63.82	1B	3.17							1B	26.22
AX-94944833	AX-94944833	1B	63.82	1B	4.75							1B	26.22
AX-94995102	AX-94995102	1B	63.82	1B	3.17							1B	26.22
AX-95253616	AX-95253616	1B	63.82	1B	3.17							1B	26.22
AX-94632321	AX-94632321	1B	63.82			1B	127.23	1B	97.96			1B	26.22
AX-94462466	AX-94462466	1B	63.82									1B	27
AX-94499416	AX-94499416	1B	63.82									1B	27
AX-94668931	AX-94668931	1B	63.82									1B	27
AX-94727079	AX-94727079	1B	63.82									1B	27
AX-94775349	AX-94775349	1B	63.82									1B	27
AX-94787670	AX-94787670	1B	63.82									1B	27
AX-94814758	AX-94814758	1B	63.82									1B	27
AX-94829369	AX-94829369	1B	63.82									1B	27
AX-94909350	AX-94909350	1B	63.82									1B	27
AX-95026241	AX-95026241	1B	63.82									1B	27
AX-95176409	AX-95176409	1B	63.82									1B	27
AX-94620208	AX-94620208	1B	63.82			1B	128.85					1B	33.75
AX-95081610	AX-95081610	1B	63.82			1A	125.87
AX-94468186	AX-94468186	1B	65.41	1B	9.51	1B	131.87					1B	35.34
AX-94533970	AX-94533970	1B	65.41	1B	9.51					1B	113.91	1B	35.34
AX-94438274	AX-94438274	1B	65.41	1B	9.51							1B	35.34
AX-94610365	AX-94610365	1B	65.41	1B	9.51							1B	35.34
AX-94891105	AX-94891105	1B	65.41	1B	9.51							1B	35.34
AX-94682892	AX-94682892	1B	65.41			1B	131.49					1B	35.34
AX-94632377	AX-94632377	1B	65.41			1B	131.87					1B	35.34
AX-94396871	AX-94396871	1B	65.41									1B	35.34
AX-94666461	AX-94666461	1B	65.41									1B	35.34
AX-95220675	AX-95220675	1B	65.41									1B	35.34
AX-94462858	AX-94462858	1B	65.41	1B	11.09					1B	113.91	1B	35.63
AX-94566112	AX-94566112	1B	66.99					1B	114.12			1B	35.63
AX-95142195	AX-95142195	1B	66.99									1B	35.63
AX-94923443	AX-94923443	1B	67.78	1B	9.51			1B	114.12			1B	35.63
AX-94488007	AX-94488007	1B	67.78	1B	11.09			1B	115.8			1B	35.63
AX-95226745	AX-95226745	1B	67.78	1B	9.51			1B	114.12			1B	35.63
AX-95629856	AX-94509547	1B	67.78	1B	9.51							1B	35.63
AX-94827580	AX-94827580	1B	67.78									1B	36.42
AX-95168722	AX-95168722	1B	67.78									1B	36.42
AX-95004840	AX-95004840	1B	67.78									1B	36.42
AX-94496824	AX-94496824	1B	67.78									1B	36.42
AX-94847967	AX-94847967	1B	67.78									1B	36.42
AX-94897199	AX-94897199	1B	67.78									1B	36.42
AX-95092269	AX-95092269	1B	67.78									1B	36.42
AX-95130445	AX-95130445	1B	67.78									1B	36.42
AX-95166870	AX-95166870	1B	67.78									1B	36.42
AX-95085043	AX-95085043	1B	68.56	1B	19.12	1B	142.56	1B	117.49			1B	38.86
AX-94981461	AX-94981461	1B	68.56	1B	19.12	1B	143.31					1B	38.86
AX-94415663	AX-94415663	1B	68.56	1B	19.12	1B	143.31					1B	38.86
AX-94875635	AX-94875635	1B	68.56	1B	17.54			1B	115.8			1B	38.86
AX-94869513	AX-94869513	1B	68.56	1B	17.54							1B	38.86
AX-94757270	AX-94757270	1B	68.56	1B	19.12							1B	38.86
AX-94533666	AX-94533666	1B	68.56			1B	141.79	1B	117.49			1B	38.86
AX-94419521	AX-94419521	1B	68.56			1B	142.94					1B	38.86
AX-94950884	AX-94950884	1B	68.56					1B	120.94			1B	38.86
AX-94873452	AX-94873452	1B	68.56									1B	38.86
AX-95195929	AX-95195929	1B	68.56									1B	38.86
AX-94931595	AX-94931595	1B	69.35	1B	19.12	1B	143.31	1B	120.94			1B	38.86
AX-95223898	AX-95223898	1B	69.35	1B	19.12	1B	143.31					1B	38.86
AX-94426392	AX-94426392	1B	69.35	1B	19.12	1B	143.68					1B	38.86
AX-95025932	AX-95025932	1B	69.35			1B	143.31	1B	120.94			1B	38.86
AX-94609342	AX-94609342	1B	69.35					1B	120.94			1B	38.86
AX-94879094	AX-94879094	1B	69.35					1B	120.94			1B	38.86
AX-94716155	AX-94716155	1B	69.35									1B	38.86
AX-95208428	AX-95208428	1B	70.14	1B	20.71	1B	151.81	1B	132.9			1B	38.86
AX-95198436	AX-95198436	1B	70.14	1B	20.71	1B	151.81	1B	132.9			1B	38.86
AX-94408453	AX-94408453	1B	70.14	1B	20.71	1B	152.95	1B	132.9			1B	38.86
AX-95257656	AX-95257656	1B	70.14	1B	20.71	1B	151.81	1B	132.9			1B	38.86
AX-95220005	AX-95220005	1B	70.14	1B	17.54	1B	143.31	1B	122.63			1B	38.86
AX-94766462	AX-94766462	1B	70.14	1B	28.63	1B	166.32			1B	157.32	1B	38.86
AX-94746478	AX-94746478	1B	70.14	1B	28.63	1B	166.32			1B	157.32	1B	38.86
AX-95188796	AX-95188796	1B	70.14	1B	23.88	1B	153.7			1B	143.95	1B	38.86
AX-94417290	AX-94417290	1B	70.14	1B	14.32	1B	146.39					1B	38.86
AX-94402431	AX-94402431	1B	70.14	1B	27.05	1B	155.23					1B	38.86
AX-94559074	AX-94559074	1B	70.14	1B	20.71	1B	153.7					1B	38.86
AX-94700034	AX-94700034	1B	70.14	1B	19.12	1B	146.39					1B	38.86
AX-94755340	AX-94755340	1B	70.14	1B	25.46	1B	155.23					1B	38.86
AX-94381637	AX-94381637	1B	70.14	1B	28.63			1B	149.32	1B	156.74	1B	38.86
AX-94847341	AX-94847341	1B	70.14	1B	28.63			1B	149.32	1B	156.31	1B	38.86
AX-94793674	AX-94793674	1B	70.14	1B	28.63			1B	156.26	1B	157.6	1B	38.86
AX-94476532	AX-94476532	1B	70.14	1B	27.05			1B	144.05			1B	38.86
AX-94479292	AX-94479292	1B	70.14	1B	28.63			1B	156.26			1B	38.86
AX-94582961	AX-94582961	1B	70.14	1B	20.71			1B	132.9			1B	38.86
AX-95008775	AX-95008775	1B	70.14	1B	27.05			1B	144.05			1B	38.86
AX-94642880	AX-94642880	1B	70.14	1B	31.84					1B	158.77	1B	38.86
AX-94794804	AX-94794804	1B	70.14	1B	19.12							1B	38.86
AX-95259065	AX-95259065	1B	70.14	1B	14.32							1B	38.86
AX-94693862	AX-94693862	1B	70.14	1B	19.12							1B	38.86
AX-94562966	AX-94562966	1B	70.14	1B	19.12							1B	38.86
AX-94385896	AX-94385896	1B	70.14	1B	25.46							1B	38.86
AX-94430132	AX-94430132	1B	70.14	1B	35.01							1B	38.86
AX-94434557	AX-94434557	1B	70.14	1B	35.01							1B	38.86
AX-94506854	AX-94506854	1B	70.14	1B	30.24							1B	38.86
AX-94508154	AX-94508154	1B	70.14	1B	35.01							1B	38.86
AX-94525416	AX-94525416	1B	70.14	1B	25.46							1B	38.86
AX-94678664	AX-94678664	1B	70.14	1B	19.12							1B	38.86
AX-94742877	AX-94742877	1B	70.14	1B	27.05							1B	38.86
AX-94765102	AX-94765102	1B	70.14	1B	27.05							1B	38.86
AX-94817140	AX-94817140	1B	70.14	1B	27.05							1B	38.86
AX-94866149	AX-94866149	1B	70.14	1B	35.01							1B	38.86
AX-94900891	AX-94900891	1B	70.14	1B	27.05							1B	38.86
AX-95013057	AX-95013057	1B	70.14	1B	27.05							1B	38.86
AX-95073183	AX-95073183	1B	70.14	1B	27.05							1B	38.86
AX-95155091	AX-95155091	1B	70.14	1B	19.12							1B	38.86
AX-95229302	AX-95229302	1B	70.14	1B	27.05							1B	38.86
AX-95243592	AX-95243592	1B	70.14	1B	27.05							1B	38.86
AX-95244380	AX-95244380	1B	70.14	1B	25.46							1B	38.86
AX-95629911	AX-94484634	1B	70.14	1B	35.01							1B	38.86
AX-95684836	AX-95108145	1B	70.14	1B	35.01							1B	38.86
AX-94620468	AX-94620468	1B	70.14			1B	151.81	1B	132.9			1B	38.86
AX-94526208	AX-94526208	1B	70.14			1B	146.02	1B	120.94			1B	38.86
AX-94584294	AX-94584294	1B	70.14			1B	146.02	1B	120.94			1B	38.86
AX-94620168	AX-94620168	1B	70.14			1B	148.72					1B	38.86
AX-94549145	AX-94549145	1B	70.14			1B	161.16					1B	38.86
AX-94953892	AX-94953892	1B	70.14			1B	154.08					1B	38.86
AX-95025706	AX-95025706	1B	70.14			1B	161.16					1B	38.86
AX-95234898	AX-95234898	1B	70.14			1B	153.7					1B	38.86
AX-95257071	AX-95257071	1B	70.14			1B	161.16					1B	38.86
AX-94613350	AX-94613350	1B	70.14					1B	132.9	1B	144.38	1B	38.86
AX-94999132	AX-94999132	1B	70.14					1B	126.07			1B	38.86
AX-94381448	AX-94381448	1B	70.14					1B	126.07			1B	38.86
AX-94514865	AX-94514865	1B	70.14					1B	126.07			1B	38.86
AX-94530483	AX-94530483	1B	70.14					1B	132.9			1B	38.86
AX-94751680	AX-94751680	1B	70.14					1B	132.9			1B	38.86
AX-94920826	AX-94920826	1B	70.14					1B	120.94			1B	38.86
AX-95184989	AX-95184989	1B	70.14					1B	120.94			1B	38.86
AX-95193825	AX-95193825	1B	70.14					1B	120.94			1B	38.86
AX-95685151	AX-95232664	1B	70.14					1B	132.9			1B	38.86
AX-94633666	AX-94633666	1B	70.14							1B	144.52	1B	38.86
AX-95631543	AX-94759180	1B	70.14							1B	135.17	1B	38.86
AX-94521596	AX-94521596	1B	70.14									1B	38.86
AX-95630325	AX-94925443	1B	70.14									1B	38.86
AX-94433343	AX-94433343	1B	70.14									1B	38.86
AX-94459633	AX-94459633	1B	70.14									1B	38.86
AX-94488882	AX-94488882	1B	70.14									1B	38.86
AX-94512920	AX-94512920	1B	70.14									1B	38.86
AX-94569444	AX-94569444	1B	70.14									1B	38.86
AX-94651362	AX-94651362	1B	70.14									1B	38.86
AX-94717790	AX-94717790	1B	70.14									1B	38.86
AX-94765939	AX-94765939	1B	70.14									1B	38.86
AX-94816673	AX-94816673	1B	70.14									1B	38.86
AX-94850928	AX-94850928	1B	70.14									1B	38.86
AX-95133168	AX-95133168	1B	70.14									1B	38.86
AX-95153545	AX-95153545	1B	70.14									1B	38.86
AX-95198133	AX-95198133	1B	70.14									1B	38.86
AX-95633270	AX-94481507	1B	70.14									1B	38.86
AX-94963680	AX-94963680	1B	70.92	1B	19.12	1B	146.39					1B	38.86
AX-95160270	AX-95160270	1B	70.92	1B	27.05							1B	38.86
AX-94669643	AX-94669643	1B	70.92	1B	27.05							1B	38.86
AX-94887162	AX-94887162	1B	70.92	1B	22.29							1B	38.86
AX-94954277	AX-94954277	1B	70.92	1B	28.63							1B	38.86
AX-94895375	AX-94895375	1B	70.92									1B	38.86
AX-95185443	AX-95185443	1B	71.71	1B	20.71	1B	151.81					1B	38.86
AX-94403165	AX-94403165	1B	71.71	1B	19.12							1B	38.86
AX-94525914	AX-94525914	1B	71.71	1B	27.05							1B	38.86
AX-94505424	AX-94505424	1B	71.71			1B	166.32	1B	154.54			1B	38.86
AX-95008988	AX-95008988	1B	71.71			1B	154.08	1B	132.9			1B	38.86
AX-94975230	AX-94975230	1B	71.71			1B	148.33					1B	38.86
AX-94605876	AX-94605876	1B	71.71			1B	155.23					1B	38.86
AX-95172164	AX-95172164	1B	74.1	1B	31.84	1B	173.58					1B	39.44
AX-95249324	AX-95249324	1B	74.1									1B	39.44
AX-94829127	AX-94829127	1B	74.1	1B	35.01	1B	173.58					1B	40.58
AX-94993908	AX-94993908	1B	74.1	1B	35.01	1B	173.58					1B	40.58
AX-95014058	AX-95014058	1B	74.1	1B	35.01	1B	173.58					1B	40.58
AX-95071375	AX-95071375	1B	74.1	1B	35.01	1B	173.58					1B	40.58
AX-94502320	AX-94502320	1B	74.89	1B	38.34							1B	47.46
AX-94580758	AX-94580758	1B	78.98					1B	168.95			1B	51.55
AX-94672143	AX-94672143	1B	78.98					1B	168.95			1B	51.55
AX-94711748	AX-94711748	1B	78.98					1B	168.95			1B	51.55
AX-94914633	AX-94914633	1B	78.98					1B	168.95			1B	51.55
AX-94871042	AX-94871042	1B	79.77	1B	43.42	1B	190.61					1B	55.05
AX-94395727	AX-94395727	1B	80.58									1B	57.06
AX-94677202	AX-94677202	1B	82.21									1B	58.69
AX-94553813	AX-94553813	1B	82.21									1B	58.69
AX-94841376	AX-94841376	1B	82.21									1B	58.69
AX-95104798	AX-95104798	1B	82.21									1B	58.69
AX-95212058	AX-95212058	1B	82.21									1B	58.69
AX-94631107	AX-94631107	1B	83							1B	179.59	1B	59.48
AX-94512829	AX-94512829	1B	83							1B	179.59	1B	59.48
AX-94932953	AX-94932953	1B	83	1B	51.68	1B	201.4					1B	61.73
AX-94541532	AX-94541532	1B	83	1B	50.1							1B	61.73
AX-94955390	AX-94955390	1B	83			1B	201.4	1B	180.98	1B	184.47	1B	61.73
AX-95229114	AX-95229114	1B	83			1B	199.89			1B	181.84	1B	61.73
AX-95022227	AX-95022227	1B	83			1B	201.4			1B	184.33	1B	61.73
AX-94401616	AX-94401616	1B	83			1B	199.52			1B	181.84	1B	61.73
AX-94550466	AX-94550466	1B	83			1B	201.03					1B	61.73
AX-94719582	AX-94719582	1B	83			1B	201.03					1B	61.73
AX-94801998	AX-94801998	1B	83			1B	201.4					1B	61.73
AX-94869012	AX-94869012	1B	83					1B	180.98			1B	61.73
AX-94665545	AX-94665545	1B	83									1B	61.73
AX-94653610	AX-94653610	1B	83									1B	61.73
AX-94785349	AX-94785349	1B	84.58	1B	50.1	1B	204.45			1B	187.09	1B	61.73
AX-94774041	AX-94774041	1B	84.58	1B	50.1							1B	61.73
AX-94792213	AX-94792213	1B	84.58	1B	50.1							1B	61.73
AX-95187840	AX-95187840	1B	84.58			1B	204.83					1B	61.73
AX-95251106	AX-95251106	1B	84.58			1B	204.45					1B	61.73
AX-94773580	AX-94773580	1B	84.58			1B	204.83	1B	180.98			1B	62.11
AX-95224095	AX-95224095	1B	84.58									1B	62.11
AX-94766122	AX-94766122	1B	94.09	1B	64.01	1B	221.73	1B	194.26			1B	75.01
AX-94783957	AX-94783957	1B	94.09	1B	64.01	1B	221.73	1B	194.26			1B	75.01
AX-94439319	AX-94439319	1B	94.09	1B	64.01	1B	221.73					1B	75.01
AX-95112360	AX-95112360	1B	100.82			1B	236.71	1B	201.16			1B	88.94
AX-94935095	AX-94935095	1B	100.82			1B	237.09					1B	88.94
AX-94382922	AX-94382922	1B	100.82									1B	88.94
AX-94629503	AX-94629503	1B	100.82									1B	88.94
AX-94742787	AX-94742787	1B	100.82									1B	88.94
AX-94748775	AX-94748775	1B	100.82									1B	88.94
AX-94820148	AX-94820148	1B	100.82									1B	88.94
AX-94900228	AX-94900228	1B	100.82									1B	88.94
AX-95181599	AX-95181599	1B	100.82									1B	88.94
AX-94761084	AX-94761084	1B	100.82	1B	77.61							1B	92.32
AX-94986554	AX-94986554	1B	100.82			1B	237.48	1B	204.54			1B	92.32
AX-95197628	AX-95197628	1B	100.82			1B	237.09	1B	204.54			1B	92.32
AX-94629504	AX-94629504	1B	104.04			1B	241.31					1B	96.15
AX-95005246	AX-95005246	1B	104.04	1B	82.69	1B	243.2					1B	97.59
AX-95630094	AX-94707438	1B	104.04	1B	82.69	1B	242.07					1B	97.59
AX-95684859	AX-95147364	1B	104.04	1B	82.69	1B	242.07					1B	97.59
AX-94534534	AX-94534534	1B	104.04			1B	242.07	1B	213.25			1B	97.59
AX-94759528	AX-94759528	1B	104.04			1B	242.07	1B	209.81			1B	97.59
AX-94767098	AX-94767098	1B	104.04			1B	241.31	1B	211.53			1B	97.59
AX-94779390	AX-94779390	1B	104.04			1B	241.31	1B	211.53			1B	97.59
AX-94524314	AX-94524314	1B	104.04			1B	243.95					1B	97.59
AX-94840083	AX-94840083	1B	104.04			1B	242.07					1B	97.59
AX-94561057	AX-94561057	1B	104.04									1B	97.59
AX-94400616	AX-94400616	1B	104.04			1B	243.95	1B	214.93			1B	97.63
AX-94510581	AX-94510581	1B	104.04							1B	235.53	1B	98.73
AX-94545291	AX-94545291	1B	105.62	1B	84.27							1B	99.17
AX-94813152	AX-94813152	1B	105.62									1B	99.17
AX-94906452	AX-94906452	1B	105.62	1B	85.86			1B	213.25			1B	99.31
AX-94620918	AX-94620918	1B	105.62			1B	249.7					1B	99.31
AX-94621037	AX-94621037	1B	108.04			1B	251.21	1B	225.73	1B	243.55	1B	106.75
AX-94780679	AX-94780679	1B	108.83			1B	251.21	1B	225.73	1B	244.58	1B	106.76
AX-94632981	AX-94632981	1B	109.61			1B	251.96	1B	225.73	1B	244.87	1B	107.05
AX-94385888	AX-94385888	1B	109.61									1B	107.05
AX-94596078	AX-94596078	1B	112.83			1B	254.61					1B	110.27
AX-95232646	AX-95232646	1B	114.42	1B	96.24	1B	257.27	1B	229.14	1B	254.87	1B	111.86
AX-94804524	AX-94804524	1B	114.42	1B	96.24			1B	227.42			1B	111.86
AX-94730675	AX-94730675	1B	120.2	1B	97.82	1B	261.85			1B	258.62	1B	116.07
AX-94817502	AX-94817502	1B	120.2	1B	97.82	1B	261.85					1B	116.07
AX-94403953	AX-94403953	1B	120.2	1B	97.82							1B	116.07
AX-94790259	AX-94790259	1B	120.99					1B	239.92			1B	122.64
AX-94710302	AX-94710302	1B	136.56	1B	107.67							1B	139.22
AX-95159552	AX-95159552	1B	143.28	1B	115.93	1B	293.99	1B	267.94	1B	291.75	1B	147.26
AX-95202607	AX-95202607	1B	143.28	1B	117.51	1B	291.65	1B	267.94			1B	147.26
AX-94642072	AX-94642072	1B	143.28	1B	115.93			1B	267.94			1B	147.26
AX-94592638	AX-94592638	1B	143.28					1B	276.46	1B	289.22	1B	147.26
AX-94946032	AX-94946032	1B	143.28					1B	276.46			1B	147.26
AX-95230834	AX-95230834	1B	143.28							1B	290.56	1B	147.26
AX-95224479	AX-95224479	1B	143.28									1B	147.26
AX-95199802	AX-95199802	1B	145.68					1B	271.32			1B	147.26
AX-94944372	AX-94944372	1B	147.26					1B	273.01			1B	147.26
AX-94432058	AX-94432058	1B	147.26									1B	147.26
AX-94467961	AX-94467961	1B	147.26									1B	147.26
AX-95685456	AX-95072570	1B	147.26			1B	299.38					1B	148.84
AX-94490662	AX-94490662	1D	0	1D	0							1D	23.86
AX-94512382	AX-94512382	1D	0	1D	0							1D	23.86
AX-94673585	AX-94673585	1D	0	1D	0							1D	23.86
AX-94762982	AX-94762982	1D	0	1D	0							1D	23.86
AX-95246720	AX-95246720	1D	0	1D	0							1D	23.86
AX-94572205	AX-94572205	1D	0									1D	23.86
AX-94393474	AX-94393474	1D	0.79	1D	0			1D	6.81			1D	23.86
AX-94402389	AX-94402389	1D	0.79	1D	0							1D	23.86
AX-94972911	AX-94972911	1D	0.79	1D	0							1D	23.86
AX-94765928	AX-94765928	1D	1.57									1D	24.64
AX-94919500	AX-94919500	1D	1.57									1D	24.64
AX-94929490	AX-94929490	1D	1.57									1D	24.64
AX-95116057	AX-95116057	1D	1.57									1D	24.64
AX-94522381	AX-94522381	1D	2.36	1D	1.61			1D	14.52			1D	25.47
AX-94603514	AX-94603514	1D	21.26			1D	49.57					1D	44.37
AX-94434109	AX-94434109	1D	22.06			1D	49.57	1D	31.95			1D	45.17
AX-94457852	AX-94457852	1D	26.18					1D	35.51			1D	48.73
AX-94448890	AX-94448890	1D	26.18									1D	49.29
AX-94790358	AX-94790358	1D	26.18									1D	49.29
AX-95187550	AX-95187550	1D	26.18									1D	49.29
AX-94459663	AX-94459663	1D	26.18	1D	28.7	1D	57.54					1D	50.88
AX-94681510	AX-94681510	1D	26.18	1D	27.11	1D	57.54					1D	50.88
AX-94685643	AX-94685643	1D	26.18	1D	28.7	1D	57.54					1D	50.88
AX-94730813	AX-94730813	1D	26.18	1D	27.11	1D	57.54					1D	50.88
AX-94803245	AX-94803245	1D	26.18	1D	27.11	1D	57.54					1D	50.88
AX-95182692	AX-95182692	1D	26.18	1D	28.7	1D	57.54					1D	50.88
AX-94706443	AX-94706443	1D	26.18	1D	27.11							1D	50.88
AX-94478409	AX-94478409	1D	26.18			1D	57.54					1D	50.88
AX-94448207	AX-94448207	1D	26.18			1D	57.54					1D	50.88
AX-94538776	AX-94538776	1D	26.18			1D	57.54					1D	50.88
AX-94541657	AX-94541657	1D	26.18			1D	57.54					1D	50.88
AX-94758477	AX-94758477	1D	26.18			1D	56.42					1D	50.88
AX-94825835	AX-94825835	1D	26.18			1D	56.42					1D	50.88
AX-95198554	AX-95198554	1D	26.18			1D	57.54					1D	50.88
AX-95069958	AX-95069958	1D	27.78	1D	27.11							1D	50.88
AX-95087025	AX-95087025	1D	27.78			1D	57.54					1D	50.88
AX-94386053	AX-94386053	1D	28.58	1D	30.28	1D	59.81			1D	20.33	1D	52.46
AX-94418622	AX-94418622	1D	36.36			1D	64.49					1D	60.24
AX-94596631	AX-94596631	1D	36.36			1D	64.49					1D	60.24
AX-94664699	AX-94664699	1D	36.36			1D	64.49					1D	60.24
AX-94472344	AX-94472344	1D	36.36			1D	66					1D	61.38
AX-94874878	AX-94874878	1D	36.36			1D	65.63					1D	61.38
AX-94611117	AX-94611117	1D	36.36									1D	61.38
AX-95634560	AX-94983610	1D	36.36									1D	61.38
AX-94990862	AX-94990862	1D	41.27			1D	70.76					1D	66.29
AX-95081585	AX-95081585	1D	41.27			1D	70.76					1D	66.29
AX-95106573	AX-95106573	1D	41.27			1D	70.76					1D	66.29
AX-95259577	AX-95259577	1D	41.27			1D	70.76					1D	66.29
AX-94626749	AX-94626749	1D	41.27									1D	66.29
AX-94460001	AX-94460001	1D	41.27									1D	66.29
AX-94606759	AX-94606759	1D	45.37							1D	55.77	1D	74.11
AX-94546280	AX-94546280	1D	45.37							1D	57.74	1D	76.08
AX-94467383	AX-94467383	1D	47.78									1D	78.49
AX-94796264	AX-94796264	1D	47.78									1D	78.49
AX-94799023	AX-94799023	1D	47.78									1D	78.49
AX-94956048	AX-94956048	1D	47.78									1D	78.49
AX-94774611	AX-94774611	1D	47.78					1D	77.57			1D	87.23
AX-95096670	AX-95096670	1D	47.78			1A	217.94
AX-94401187	AX-94401187	1D	50.22									1D	89.67
AX-95247030	AX-95247030	1D	51.03	1D	62.26	1D	98.14					1D	95.56
AX-94392760	AX-94392760	1D	51.81	1D	63.85	1D	98.52					1D	95.7
AX-94401696	AX-94401696	1D	51.81	1D	63.85	1D	98.89					1D	95.7
AX-94528348	AX-94528348	1D	51.81	1D	63.85	1D	98.52					1D	95.7
AX-94982885	AX-94982885	1D	51.81	1D	63.85	1D	98.89					1D	95.7
AX-94438477	AX-94438477	1D	51.81			1D	98.89					1D	95.7
AX-94883693	AX-94883693	1D	51.81			1D	98.89					1D	95.7
AX-94561041	AX-94561041	1D	51.81									1D	95.7
AX-94881152	AX-94881152	1D	51.81									1D	95.7
AX-94466473	AX-94466473	1D	52.6	1D	59.04							1D	95.7
AX-94491903	AX-94491903	1D	52.6	1D	63.85							1D	95.7
AX-94392070	AX-94392070	1D	52.6									1D	95.7
AX-94452612	AX-94452612	1D	52.6									1D	95.7
AX-94456991	AX-94456991	1D	52.6									1D	95.7
AX-94483483	AX-94483483	1D	52.6									1D	95.7
AX-94587529	AX-94587529	1D	52.6									1D	95.7
AX-94765690	AX-94765690	1D	52.6									1D	95.7
AX-94839474	AX-94839474	1D	52.6									1D	95.7
AX-95239397	AX-95239397	1D	52.6									1D	95.7
AX-94687380	AX-94687380	1D	53.41			1D	136.93					1D	96.51
AX-94434190	AX-94434190	1D	54.21			1D	136.93					1D	96.51
AX-94606913	AX-94606913	1D	54.21			1D	136.93					1D	96.51
AX-94820035	AX-94820035	1D	54.21			1D	136.93					1D	96.51
AX-94739727	AX-94739727	1D	54.21									1D	96.51
AX-95216543	AX-95216543	1D	55	1D	63.85							1D	96.51
AX-95008943	AX-95008943	1D	56.58	1D	63.85							1D	96.51
AX-95685185	AX-95199484	1D	56.58	1D	63.85							1D	96.51
AX-94552298	AX-94552298	1D	56.58									1D	96.51
AX-94992370	AX-94992370	1D	56.58									1D	96.51
AX-95017670	AX-95017670	1D	60.71			1D	177.24					1D	139.99
AX-95200242	AX-95200242	1D	61.56							1D	147.36	1D	140.7
AX-94551520	AX-94551520	1D	61.56	1D	71.82	1D	177.61	1D	161.49	1D	149.57	1D	140.84
AX-94500404	AX-94500404	1D	61.56	1D	70.24	1D	176.1			1D	149.15	1D	140.84
AX-94670671	AX-94670671	1D	61.56	1D	70.24	1D	176.1			1D	149.15	1D	140.84
AX-94868799	AX-94868799	1D	61.56	1D	70.24	1D	174.97			1D	148.52	1D	140.84
AX-95236907	AX-95236907	1D	61.56	1D	71.82	1D	177.61			1D	149.57	1D	140.84
AX-95683498	AX-95260344	1D	61.56	1D	70.24	1D	176.1			1D	149.15	1D	140.84
AX-94506861	AX-94506861	1D	61.56	1D	68.65	1D	176.1					1D	140.84
AX-94693410	AX-94693410	1D	61.56	1D	70.24	1D	176.1					1D	140.84
AX-94958994	AX-94958994	1D	61.56	1D	71.82	1D	177.24					1D	140.84
AX-94799418	AX-94799418	1D	61.56	1D	70.24							1D	140.84
AX-95009932	AX-95009932	1D	61.56	1D	70.24							1D	140.84
AX-95070278	AX-95070278	1D	61.56			1D	174.6	1D	159.8	1D	147.5	1D	140.84
AX-94514809	AX-94514809	1D	61.56			1D	177.61	1D	161.49			1D	140.84
AX-94403925	AX-94403925	1D	61.56			1D	174.6			1D	147.5	1D	140.84
AX-94432771	AX-94432771	1D	61.56			1D	174.6			1D	148.06	1D	140.84
AX-94433348	AX-94433348	1D	61.56			1D	177.24			1D	149.57	1D	140.84
AX-94458487	AX-94458487	1D	61.56			1D	174.6			1D	147.64	1D	140.84
AX-94891269	AX-94891269	1D	61.56			1D	174.6			1D	147.64	1D	140.84
AX-95148840	AX-95148840	1D	61.56			1D	174.6			1D	147.64	1D	140.84
AX-95141187	AX-95141187	1D	61.56			1D	175.34					1D	140.84
AX-94453107	AX-94453107	1D	61.56			1D	176.1					1D	140.84
AX-94495992	AX-94495992	1D	61.56			1D	174.6					1D	140.84
AX-94922585	AX-94922585	1D	61.56			1D	174.97					1D	140.84
AX-95106982	AX-95106982	1D	61.56			1D	174.97					1D	140.84
AX-94960699	AX-94960699	1D	61.56									1D	140.84
AX-95199722	AX-95199722	1D	61.56									1D	140.84
AX-94668919	AX-94668919	1D	62.4	1D	71.82	1D	179.11	1D	164.94	1D	151.29	1D	141.12
AX-94673659	AX-94673659	1D	62.4	1D	71.82	1D	179.11	1D	164.94	1D	151.29	1D	141.12
AX-95110895	AX-95110895	1D	62.4	1D	71.82	1D	178.74	1D	164.94	1D	150.42	1D	141.12
AX-94613367	AX-94613367	1D	62.4	1D	71.82	1D	178.37			1D	149.85	1D	141.12
AX-94893816	AX-94893816	1D	62.4	1D	71.82	1D	178.74			1D	150.42	1D	141.12
AX-95145127	AX-95145127	1D	62.4	1D	71.82	1D	178.37			1D	149.85	1D	141.12
AX-95015996	AX-95015996	1D	62.4	1D	71.82	1D	178.37					1D	141.12
AX-95660756	AX-95159582	1D	62.4	1D	71.82	1D	178.74					1D	141.12
AX-95097802	AX-95097802	1D	65.68									1D	144.4
AX-94424233	AX-94424233	1D	68.12									1D	160.34
AX-94829936	AX-94829936	1D	68.12			1D	201.38			1D	171	1D	160.98
AX-94749766	AX-94749766	1D	68.12			1D	201.38					1D	160.98
AX-94846537	AX-94846537	1D	68.12			1D	201.38	1D	186.62	1D	171.14	1D	161.12
AX-94443420	AX-94443420	1D	68.12			1D	201.38			1D	171.14	1D	161.12
AX-94631915	AX-94631915	1D	68.12			1D	201.38			1D	171.14	1D	161.12
AX-94718128	AX-94718128	1D	68.12			1D	201.38			1D	171.14	1D	161.12
AX-95105709	AX-95105709	1D	68.12			1D	201.38			1D	171.14	1D	161.12
AX-94387203	AX-94387203	1D	68.9					1D	186.62			1D	161.12
AX-94785117	AX-94785117	1D	68.9									1D	161.12
AX-94936327	AX-94936327	1D	68.9									1D	161.12
AX-95189966	AX-95189966	1D	68.9									1D	161.12
AX-95219263	AX-95219263	1D	70.49									1D	162.71
AX-94997814	AX-94997814	1D	77.16									1D	169.38
AX-94756992	AX-94756992	1D	79.56									1D	171.78
AX-95008614	AX-95008614	1D	79.56									1D	171.78
AX-94704979	AX-94704979	1D	80.35									1D	172.57
AX-95168158	AX-95168158	1D	88.91									1D	181.13
AX-95144598	AX-95144598	1D	94.85									1D	187.07
AX-95258374	AX-95258374	1D	114.31									1D	206.53
AX-94788925	AX-94788925	1D	116.73									1D	208.95
AX-94754170	AX-94754170	1D	116.73									1D	208.95
AX-94383675	AX-94383675	1D	116.73									1D	208.95
AX-94384966	AX-94384966	1D	116.73									1D	208.95
AX-94416333	AX-94416333	1D	116.73									1D	208.95
AX-94421525	AX-94421525	1D	116.73									1D	208.95
AX-94423942	AX-94423942	1D	116.73									1D	208.95
AX-94434157	AX-94434157	1D	116.73									1D	208.95
AX-94443057	AX-94443057	1D	116.73									1D	208.95
AX-94444296	AX-94444296	1D	116.73									1D	208.95
AX-94456482	AX-94456482	1D	116.73									1D	208.95
AX-94473249	AX-94473249	1D	116.73									1D	208.95
AX-94475723	AX-94475723	1D	116.73									1D	208.95
AX-94484191	AX-94484191	1D	116.73									1D	208.95
AX-94485300	AX-94485300	1D	116.73									1D	208.95
AX-94485614	AX-94485614	1D	116.73									1D	208.95
AX-94497626	AX-94497626	1D	116.73									1D	208.95
AX-94498543	AX-94498543	1D	116.73									1D	208.95
AX-94508984	AX-94508984	1D	116.73									1D	208.95
AX-94517892	AX-94517892	1D	116.73									1D	208.95
AX-94518438	AX-94518438	1D	116.73									1D	208.95
AX-94520739	AX-94520739	1D	116.73									1D	208.95
AX-94522071	AX-94522071	1D	116.73									1D	208.95
AX-94548980	AX-94548980	1D	116.73									1D	208.95
AX-94568598	AX-94568598	1D	116.73									1D	208.95
AX-94571943	AX-94571943	1D	116.73									1D	208.95
AX-94588819	AX-94588819	1D	116.73									1D	208.95
AX-94590064	AX-94590064	1D	116.73									1D	208.95
AX-94590718	AX-94590718	1D	116.73									1D	208.95
AX-94592387	AX-94592387	1D	116.73									1D	208.95
AX-94592803	AX-94592803	1D	116.73									1D	208.95
AX-94594952	AX-94594952	1D	116.73									1D	208.95
AX-94596653	AX-94596653	1D	116.73									1D	208.95
AX-94597728	AX-94597728	1D	116.73									1D	208.95
AX-94623656	AX-94623656	1D	116.73									1D	208.95
AX-94624500	AX-94624500	1D	116.73									1D	208.95
AX-94624787	AX-94624787	1D	116.73									1D	208.95
AX-94637532	AX-94637532	1D	116.73									1D	208.95
AX-94639644	AX-94639644	1D	116.73									1D	208.95
AX-94650064	AX-94650064	1D	116.73									1D	208.95
AX-94654870	AX-94654870	1D	116.73									1D	208.95
AX-94659172	AX-94659172	1D	116.73									1D	208.95
AX-94659954	AX-94659954	1D	116.73									1D	208.95
AX-94674125	AX-94674125	1D	116.73									1D	208.95
AX-94682514	AX-94682514	1D	116.73									1D	208.95
AX-94689021	AX-94689021	1D	116.73									1D	208.95
AX-94689696	AX-94689696	1D	116.73									1D	208.95
AX-94689747	AX-94689747	1D	116.73									1D	208.95
AX-94695768	AX-94695768	1D	116.73									1D	208.95
AX-94697253	AX-94697253	1D	116.73									1D	208.95
AX-94700449	AX-94700449	1D	116.73									1D	208.95
AX-94707795	AX-94707795	1D	116.73									1D	208.95
AX-94710211	AX-94710211	1D	116.73									1D	208.95
AX-94733707	AX-94733707	1D	116.73									1D	208.95
AX-94745465	AX-94745465	1D	116.73									1D	208.95
AX-94763185	AX-94763185	1D	116.73									1D	208.95
AX-94773707	AX-94773707	1D	116.73									1D	208.95
AX-94785748	AX-94785748	1D	116.73									1D	208.95
AX-94801911	AX-94801911	1D	116.73									1D	208.95
AX-94802647	AX-94802647	1D	116.73									1D	208.95
AX-94804728	AX-94804728	1D	116.73									1D	208.95
AX-94811352	AX-94811352	1D	116.73									1D	208.95
AX-94817261	AX-94817261	1D	116.73									1D	208.95
AX-94825342	AX-94825342	1D	116.73									1D	208.95
AX-94827364	AX-94827364	1D	116.73									1D	208.95
AX-94851613	AX-94851613	1D	116.73									1D	208.95
AX-94856891	AX-94856891	1D	116.73									1D	208.95
AX-94892332	AX-94892332	1D	116.73									1D	208.95
AX-94897339	AX-94897339	1D	116.73									1D	208.95
AX-94909913	AX-94909913	1D	116.73									1D	208.95
AX-94917839	AX-94917839	1D	116.73									1D	208.95
AX-94926349	AX-94926349	1D	116.73									1D	208.95
AX-94927628	AX-94927628	1D	116.73									1D	208.95
AX-94934878	AX-94934878	1D	116.73									1D	208.95
AX-94938180	AX-94938180	1D	116.73									1D	208.95
AX-94944281	AX-94944281	1D	116.73									1D	208.95
AX-94947741	AX-94947741	1D	116.73									1D	208.95
AX-94953558	AX-94953558	1D	116.73									1D	208.95
AX-94988231	AX-94988231	1D	116.73									1D	208.95
AX-94992450	AX-94992450	1D	116.73									1D	208.95
AX-94993375	AX-94993375	1D	116.73									1D	208.95
AX-95001487	AX-95001487	1D	116.73									1D	208.95
AX-95008683	AX-95008683	1D	116.73									1D	208.95
AX-95009977	AX-95009977	1D	116.73									1D	208.95
AX-95015555	AX-95015555	1D	116.73									1D	208.95
AX-95074107	AX-95074107	1D	116.73									1D	208.95
AX-95075977	AX-95075977	1D	116.73									1D	208.95
AX-95086356	AX-95086356	1D	116.73									1D	208.95
AX-95101671	AX-95101671	1D	116.73									1D	208.95
AX-95118036	AX-95118036	1D	116.73									1D	208.95
AX-95125210	AX-95125210	1D	116.73									1D	208.95
AX-95125815	AX-95125815	1D	116.73									1D	208.95
AX-95154311	AX-95154311	1D	116.73									1D	208.95
AX-95172858	AX-95172858	1D	116.73									1D	208.95
AX-95176449	AX-95176449	1D	116.73									1D	208.95
AX-95184430	AX-95184430	1D	116.73									1D	208.95
AX-95202002	AX-95202002	1D	116.73									1D	208.95
AX-95247196	AX-95247196	1D	116.73									1D	208.95
AX-95629833	AX-94604254	1D	116.73									1D	208.95
AX-95653073	AX-94951827	1D	116.73									1D	208.95
AX-95681564	AX-95094257	1D	116.73									1D	208.95
AX-94653479	AX-94653479	1D	116.73					1D	257.72			1D	232.22
AX-95226608	AX-95226608	1D	116.73					1D	257.72			1D	232.22
AX-95234262	AX-95234262	1D	116.73					1D	257.72			1D	232.22
AX-94488154	AX-94488154	1D	116.73					1D	261.22			1D	235.72
AX-94662935	AX-94662935	1D	116.73					1D	273.52			1D	235.72
AX-94686404	AX-94686404	1D	116.73					1D	275.24			1D	236.5
AX-95161581	AX-95161581	1D	116.73			1A	249.33
AX-95249874	AX-95249874	1D	116.73			1A	249.33
AX-94459385	AX-94459385	1D	116.73			1B	299.38
AX-94521319	AX-94521319	1D	117.51									1D	236.5
AX-94555977	AX-94555977	1D	117.51									1D	236.5
AX-94782216	AX-94782216	1D	117.51									1D	236.5
AX-94853173	AX-94853173	1D	117.51									1D	236.5
AX-95137795	AX-95137795	1D	117.51									1D	236.5
AX-94529863	AX-94529863	1D	119.1									1D	236.5
AX-94579513	AX-94579513	1D	119.1									1D	236.5
AX-94589325	AX-94589325	1D	119.1									1D	236.5
AX-94676689	AX-94676689	1D	119.1									1D	236.5
AX-94893657	AX-94893657	1D	119.1									1D	236.5
AX-94888009	AX-94888009	1D	119.1			1A	249.33
AX-94712972	AX-94712972	1D	120.68									1D	236.5
AX-94744322	AX-94744322	1D	120.68									1D	236.5
AX-94834421	AX-94834421	1D	120.68					1D	275.24			1D	237.44
AX-94391865	AX-94391865	1D	122.27					1D	270.02			1D	237.44
AX-94542586	AX-94542586	1D	122.27									1D	237.44
AX-94554998	AX-94554998	1D	122.27									1D	237.44
AX-94694941	AX-94694941	1D	122.27									1D	237.44
AX-94697097	AX-94697097	1D	122.27									1D	237.44
AX-94707813	AX-94707813	1D	122.27									1D	237.44
AX-94968043	AX-94968043	1D	122.27									1D	237.44
AX-95016694	AX-95016694	1D	122.27									1D	237.44
AX-95165540	AX-95165540	1D	122.27									1D	237.44
AX-95169466	AX-95169466	1D	122.27									1D	237.44
AX-95207450	AX-95207450	1D	122.27									1D	237.44
AX-95250693	AX-95250693	1D	122.27									1D	237.44
AX-94618135	AX-94618135	1D	123.85									1D	237.44
AX-94712238	AX-94712238	1D	123.85									1D	237.44
AX-94733669	AX-94733669	1D	123.85									1D	237.44
AX-94863015	AX-94863015	1D	123.85									1D	237.44
AX-94943972	AX-94943972	1D	123.85									1D	237.44
AX-95008640	AX-95008640	1D	123.85									1D	237.44
AX-95215456	AX-95215456	1D	123.85									1D	237.44
AX-94527920	AX-94527920	1D	123.85			1A	209.9
AX-95155636	AX-95155636	1D	123.85			1B	287.91
AX-95652628	AX-94422225	1D	124.64									1D	237.44
AX-95172700	AX-95172700	2A	0	2A	3.17			2A	0			2A	1.59
AX-94881407	AX-94881407	2A	0	2A	7.92							2A	1.59
AX-94467783	AX-94467783	2A	0					2A	0			2A	1.59
AX-94569737	AX-94569737	2A	0					2A	0			2A	1.59
AX-94824007	AX-94824007	2A	0									2A	1.59
AX-94995769	AX-94995769	2A	2.4	2A	3.17							2A	1.59
AX-95227146	AX-95227146	2A	2.4									2A	1.59
AX-95227268	AX-95227268	2A	2.4									2A	1.59
AX-95629948	AX-94523893	2A	2.4									2A	1.59
AX-95115385	AX-95115385	2A	3.18									2A	1.59
AX-94397781	AX-94397781	2A	3.18									2A	1.59
AX-94424669	AX-94424669	2A	3.99					2A	17.33			2A	1.59
AX-94772880	AX-94772880	2A	9.04	2A	7.92							2A	1.59
AX-94551223	AX-94551223	2A	9.04									2A	1.59
AX-94507673	AX-94507673	2A	13.99									2A	1.59
AX-94495564	AX-94495564	2A	16.39	2A	3.17	2A	32.42					2A	1.59
AX-94946002	AX-94946002	2A	36.26	2A	3.17	2A	62.1	2A	17.33			2A	1.59
AX-94423796	AX-94423796	2A	36.26	2A	3.17	2A	62.1	2A	13.9			2A	1.59
AX-94794106	AX-94794106	2A	36.26	2A	3.17	2A	62.1	2A	13.9			2A	1.59
AX-94564661	AX-94564661	2A	36.26	2A	7.92			2A	17.33			2A	1.59
AX-94652823	AX-94652823	2A	36.26	2A	3.17							2A	1.59
AX-94700495	AX-94700495	2A	36.26			2A	62.1	2A	13.9			2A	1.59
AX-94849785	AX-94849785	2A	38.66	2A	3.17	2A	62.1	2A	10.39			2A	1.59
AX-95137689	AX-95137689	2A	38.66	2A	3.17							2A	1.59
AX-94856367	AX-94856367	2A	38.66			2A	62.1	2A	10.39			2A	1.59
AX-94992901	AX-94992901	2A	38.66			2A	62.1					2A	1.59
AX-94414505	AX-94414505	2A	38.66									2A	1.59
AX-94402982	AX-94402982	2A	38.66									2A	1.59
AX-94888890	AX-94888890	2A	38.66									2A	1.59
AX-95120279	AX-95120279	2A	39.45	2A	7.92	2A	63.6	2A	17.33			2A	1.59
AX-94985425	AX-94985425	2A	39.45	2A	3.17	2A	62.1	2A	13.9			2A	1.59
AX-95162592	AX-95162592	2A	39.45	2A	7.92	2A	62.1	2A	17.33			2A	1.59
AX-94465972	AX-94465972	2A	39.45	2A	3.17	2A	62.1	2A	13.9			2A	1.59
AX-94875440	AX-94875440	2A	39.45	2A	3.17	2A	63.6					2A	1.59
AX-94952546	AX-94952546	2A	39.45	2A	3.17	2A	62.1					2A	1.59
AX-95177447	AX-95177447	2A	39.45	2A	7.92			2A	17.33			2A	1.59
AX-94926348	AX-94926348	2A	39.45			2A	62.1					2A	1.59
AX-95096301	AX-95096301	2A	39.45			2A	62.1					2A	1.59
AX-94658925	AX-94658925	2A	39.45			2A	62.1					2A	1.59
AX-94990943	AX-94990943	2A	39.45			2A	62.86					2A	1.59
AX-95213696	AX-95213696	2A	39.45			2A	62.1					2A	1.59
AX-94860183	AX-94860183	2A	39.45					2A	13.9			2A	1.59
AX-95163150	AX-95163150	2A	39.45									2A	1.59
AX-94684111	AX-94684111	2A	41.03									2A	4.27
AX-95141383	AX-95141383	2A	41.03									2A	4.27
AX-95138903	AX-95138903	2A	51.49									2A	14.73
AX-95685416	AX-95123229	2A	52.28									2A	15.52
AX-94733923	AX-94733923	2A	52.28	2A	23.11	2B	107.61
AX-94895053	AX-94895053	2A	56.34									2A	19.58
AX-95153321	AX-95153321	2A	56.34									2A	19.58
AX-94833876	AX-94833876	2A	56.34	2A	24.69							2A	22.81
AX-95011768	AX-95011768	2A	56.34	2A	24.69							2A	22.81
AX-95152008	AX-95152008	2A	59.65									2A	22.81
AX-94564459	AX-94564459	2A	61.28			2A	104.87					2A	22.81
AX-94844146	AX-94844146	2A	61.28					2A	41.96			2A	22.81
AX-94738192	AX-94738192	2A	61.28									2A	22.81
AX-94560056	AX-94560056	2A	62.08			2A	106	2A	41.96			2A	22.81
AX-94960802	AX-94960802	2A	62.08									2A	22.81
AX-95250370	AX-95250370	2A	62.87					2A	41.96			2A	22.81
AX-94476096	AX-94476096	2A	62.87									2A	23.6
AX-95098442	AX-95098442	2A	66.93			2A	129.23					2A	38.59
AX-94535064	AX-94535064	2A	66.93			2A	130.77					2A	38.59
AX-94399873	AX-94399873	2A	66.93					2A	63.01			2A	38.59
AX-94998685	AX-94998685	2A	66.93									2A	38.59
AX-94766564	AX-94766564	2A	66.93									2A	38.59
AX-94682021	AX-94682021	2A	66.93									2A	38.59
AX-94446915	AX-94446915	2A	66.93									2A	38.59
AX-94430515	AX-94430515	2A	66.93									2A	38.59
AX-95225412	AX-95225412	2A	66.93									2A	38.59
AX-94740244	AX-94740244	2A	66.93	2A	41.2							2A	39.32
AX-94592263	AX-94592263	2A	67.71									2A	40.1
AX-94631087	AX-94631087	2A	68.52			2A	133.57					2A	40.91
AX-94604266	AX-94604266	2A	70.15									2A	47.6
AX-94664024	AX-94664024	2A	70.15									2A	47.6
AX-94601648	AX-94601648	2A	70.15									2A	47.6
AX-94750740	AX-94750740	2A	70.15					2A	77.26			2A	48.38
AX-94616756	AX-94616756	2A	70.93			2A	148.01			2A	9.59	2A	48.38
AX-94768469	AX-94768469	2A	72.53					2A	82.72			2A	58.3
AX-95079742	AX-95079742	2A	72.53					2A	82.72			2A	58.3
AX-94793700	AX-94793700	2A	72.53									2A	58.3
AX-94419084	AX-94419084	2A	73.31	2A	53.53	2A	159.49	2A	82.72	2A	21.33	2A	59.86
AX-94521851	AX-94521851	2A	73.31	2A	53.53	2A	159.49			2A	21.47	2A	60
AX-94472219	AX-94472219	2A	73.31	2A	58.34			2A	88.18	2A	25.37	2A	63.76
AX-94981022	AX-94981022	2A	73.31	2A	58.34			2A	91.58	2A	25.51	2A	63.76
AX-95008267	AX-95008267	2A	73.31	2A	58.34			2A	88.18	2A	25.23	2A	63.76
AX-95019864	AX-95019864	2A	73.31			2A	163.37			2A	25.37	2A	63.76
AX-94610897	AX-94610897	2A	73.31									2A	63.76
AX-95237380	AX-95237380	2A	73.31									2A	63.76
AX-95087480	AX-95087480	2A	76.54			2A	171.36					2A	71.71
AX-95096480	AX-95096480	2A	76.54			2A	171.36					2A	71.71
AX-94639168	AX-94639168	2A	76.54			2A	169.84					2A	71.71
AX-95653965	AX-94936850	2A	76.54			2A	171.36					2A	71.71
AX-94560915	AX-94560915	2A	76.54			2A	169.84					2A	71.71
AX-94601576	AX-94601576	2A	76.54			2A	169.84					2A	71.71
AX-94554149	AX-94554149	2A	76.54			2A	171.36	2A	102.36			2A	74.54
AX-94470548	AX-94470548	2A	76.54			2A	171.36	2A	102.36			2A	74.54
AX-95074843	AX-95074843	2A	76.54					2A	102.36			2A	74.54
AX-94882639	AX-94882639	2A	76.54									2A	74.54
AX-95016387	AX-95016387	2A	78.93							2A	73.96	2A	83.09
AX-94438652	AX-94438652	2A	78.93	2A	61.56	2A	177.82	2A	111.05			2A	83.23
AX-94913769	AX-94913769	2A	78.93	2A	79.2	2A	187.97			2A	70.6	2A	83.23
AX-94574920	AX-94574920	2A	78.93	2A	61.56	2A	181.92			2A	57.67	2A	83.23
AX-95630313	AX-94751323	2A	78.93	2A	71.17	2A	187.97			2A	70.6	2A	83.23
AX-95152761	AX-95152761	2A	78.93	2A	66.37	2A	181.92			2A	57.67	2A	83.23
AX-95081827	AX-95081827	2A	78.93	2A	71.17	2A	187.97					2A	83.23
AX-95004346	AX-95004346	2A	78.93	2A	79.2	2A	189.08					2A	83.23
AX-94838285	AX-94838285	2A	78.93	2A	79.2	2A	189.08					2A	83.23
AX-94636903	AX-94636903	2A	78.93	2A	66.37			2A	112.74			2A	83.23
AX-94538450	AX-94538450	2A	78.93	2A	69.59							2A	83.23
AX-95152254	AX-95152254	2A	78.93			2A	194.72	2A	121.57	2A	83.55	2A	83.23
AX-94615689	AX-94615689	2A	78.93			2A	180.42	2A	111.05	2A	53.93	2A	83.23
AX-95184333	AX-95184333	2A	78.93			2A	181.92	2A	112.74			2A	83.23
AX-94421322	AX-94421322	2A	78.93			2A	187.6					2A	83.23
AX-94505151	AX-94505151	2A	78.93			2A	181.92					2A	83.23
AX-94559183	AX-94559183	2A	78.93			2A	181.92					2A	83.23
AX-95096095	AX-95096095	2A	78.93							2A	75.09	2A	83.23
AX-95247499	AX-95247499	2A	80.52	2A	79.2					2A	74.1	2A	83.23
AX-95134412	AX-95134412	2A	80.52	2A	71.17							2A	83.23
AX-94597258	AX-94597258	2A	80.52									2A	83.23
AX-95135684	AX-95135684	2A	82.12	2A	79.2					2A	75.09	2A	83.23
AX-94442806	AX-94442806	2A	82.12	2A	71.17							2A	83.23
AX-94485037	AX-94485037	2A	82.92	2A	79.2	2A	189.08			2A	73.38	2A	83.23
AX-94400293	AX-94400293	2A	82.92	2A	71.17	2A	187.97			2A	70.6	2A	83.23
AX-94970241	AX-94970241	2A	82.92	2A	71.17	2A	189.08			2A	73.38	2A	83.23
AX-94657936	AX-94657936	2A	82.92	2A	71.17	2A	187.97			2A	70.6	2A	83.23
AX-94389822	AX-94389822	2A	82.92	2A	71.17	2A	186.86			2A	67.38	2A	83.23
AX-95214310	AX-95214310	2A	82.92	2A	79.2	2A	187.97			2A	70.6	2A	83.23
AX-94400181	AX-94400181	2A	82.92	2A	79.2	2A	189.08			2A	75.09	2A	83.23
AX-95630059	AX-94771681	2A	82.92	2A	71.17	2A	187.97			2A	70.6	2A	83.23
AX-94992169	AX-94992169	2A	82.92	2A	71.17	2A	188.34					2A	83.23
AX-94717711	AX-94717711	2A	82.92	2A	61.56	2A	181.92					2A	83.23
AX-94440460	AX-94440460	2A	82.92	2A	79.2	2A	188.34					2A	83.23
AX-94466696	AX-94466696	2A	82.92	2A	61.56	2A	179.68					2A	83.23
AX-95243607	AX-95243607	2A	82.92	2A	71.17	2A	186.86					2A	83.23
AX-94942118	AX-94942118	2A	82.92	2A	66.37			2A	111.05			2A	83.23
AX-95205435	AX-95205435	2A	82.92	2A	71.17					2A	74.1	2A	83.23
AX-94513551	AX-94513551	2A	82.92	2A	79.2					2A	75.09	2A	83.23
AX-94808510	AX-94808510	2A	82.92	2A	71.17					2A	75.09	2A	83.23
AX-95652842	AX-94454136	2A	82.92	2A	79.2					2A	75.09	2A	83.23
AX-95652838	AX-94653218	2A	82.92	2A	79.2					2A	74.67	2A	83.23
AX-95631064	AX-94702573	2A	82.92	2A	79.2					2A	72.81	2A	83.23
AX-95246147	AX-95246147	2A	82.92	2A	79.2					2A	75.09	2A	83.23
AX-95201020	AX-95201020	2A	82.92	2A	79.2					2A	75.09	2A	83.23
AX-95196632	AX-95196632	2A	82.92	2A	79.2					2A	70.6	2A	83.23
AX-95174829	AX-95174829	2A	82.92	2A	79.2					2A	68.1	2A	83.23
AX-94955614	AX-94955614	2A	82.92	2A	79.2					2A	75.09	2A	83.23
AX-94844172	AX-94844172	2A	82.92	2A	79.2					2A	75.09	2A	83.23
AX-94825471	AX-94825471	2A	82.92	2A	79.2					2A	75.09	2A	83.23
AX-94781925	AX-94781925	2A	82.92	2A	71.17					2A	72.81	2A	83.23
AX-94780924	AX-94780924	2A	82.92	2A	71.17					2A	75.09	2A	83.23
AX-94680673	AX-94680673	2A	82.92	2A	71.17					2A	75.09	2A	83.23
AX-94564776	AX-94564776	2A	82.92	2A	79.2					2A	75.09	2A	83.23
AX-94550066	AX-94550066	2A	82.92	2A	79.2					2A	75.09	2A	83.23
AX-94501994	AX-94501994	2A	82.92	2A	79.2					2A	75.09	2A	83.23
AX-94501432	AX-94501432	2A	82.92	2A	79.2					2A	74.95	2A	83.23
AX-94487841	AX-94487841	2A	82.92	2A	79.2					2A	75.09	2A	83.23
AX-94464444	AX-94464444	2A	82.92	2A	79.2					2A	75.09	2A	83.23
AX-94456223	AX-94456223	2A	82.92	2A	79.2					2A	75.09	2A	83.23
AX-94432917	AX-94432917	2A	82.92	2A	79.2					2A	78.53	2A	83.23
AX-94413007	AX-94413007	2A	82.92	2A	79.2					2A	78.39	2A	83.23
AX-95630331	AX-94435769	2A	82.92	2A	71.17					2A	74.39	2A	83.23
AX-95167143	AX-95167143	2A	82.92	2A	71.17					2A	75.09	2A	83.23
AX-95126011	AX-95126011	2A	82.92	2A	71.17					2A	75.09	2A	83.23
AX-95073436	AX-95073436	2A	82.92	2A	71.17					2A	75.09	2A	83.23
AX-94907026	AX-94907026	2A	82.92	2A	71.17					2A	75.09	2A	83.23
AX-94899705	AX-94899705	2A	82.92	2A	71.17					2A	75.09	2A	83.23
AX-94728124	AX-94728124	2A	82.92	2A	71.17					2A	75.09	2A	83.23
AX-94710567	AX-94710567	2A	82.92	2A	71.17					2A	75.09	2A	83.23
AX-94603125	AX-94603125	2A	82.92	2A	79.2					2A	75.23	2A	83.23
AX-94521857	AX-94521857	2A	82.92	2A	71.17					2A	79.26	2A	83.23
AX-94464778	AX-94464778	2A	82.92	2A	71.17					2A	72.81	2A	83.23
AX-94464577	AX-94464577	2A	82.92	2A	71.17					2A	74.95	2A	83.23
AX-94439506	AX-94439506	2A	82.92	2A	71.17					2A	75.09	2A	83.23
AX-94432990	AX-94432990	2A	82.92	2A	71.17					2A	75.09	2A	83.23
AX-94423188	AX-94423188	2A	82.92	2A	71.17					2A	74.39	2A	83.23
AX-94393797	AX-94393797	2A	82.92	2A	79.2					2A	73.38	2A	83.23
AX-94529309	AX-94529309	2A	82.92	2A	69.59					2A	74.39	2A	83.23
AX-94480025	AX-94480025	2A	82.92	2A	74.4					2A	75.09	2A	83.23
AX-94711931	AX-94711931	2A	82.92	2A	71.17					2A	78.39	2A	83.23
AX-94782739	AX-94782739	2A	82.92	2A	71.17					2A	75.23	2A	83.23
AX-95166399	AX-95166399	2A	82.92	2A	71.17							2A	83.23
AX-95164509	AX-95164509	2A	82.92	2A	79.2							2A	83.23
AX-94592184	AX-94592184	2A	82.92	2A	79.2							2A	83.23
AX-95089991	AX-95089991	2A	82.92	2A	79.2							2A	83.23
AX-94933710	AX-94933710	2A	82.92	2A	79.2							2A	83.23
AX-94522700	AX-94522700	2A	82.92	2A	79.2							2A	83.23
AX-94485356	AX-94485356	2A	82.92	2A	79.2							2A	83.23
AX-95182806	AX-95182806	2A	82.92	2A	71.17							2A	83.23
AX-94688452	AX-94688452	2A	82.92	2A	71.17							2A	83.23
AX-94634069	AX-94634069	2A	82.92	2A	71.17							2A	83.23
AX-94615074	AX-94615074	2A	82.92	2A	71.17							2A	83.23
AX-94524108	AX-94524108	2A	82.92	2A	71.17							2A	83.23
AX-94436079	AX-94436079	2A	82.92	2A	79.2							2A	83.23
AX-94480316	AX-94480316	2A	82.92	2A	79.2							2A	83.23
AX-94479692	AX-94479692	2A	82.92	2A	79.2							2A	83.23
AX-94425424	AX-94425424	2A	82.92	2A	71.17							2A	83.23
AX-94459200	AX-94459200	2A	82.92	2A	71.17							2A	83.23
AX-94489482	AX-94489482	2A	82.92	2A	79.2							2A	83.23
AX-94664242	AX-94664242	2A	82.92	2A	79.2							2A	83.23
AX-94862277	AX-94862277	2A	82.92	2A	71.17							2A	83.23
AX-94881025	AX-94881025	2A	82.92	2A	79.2							2A	83.23
AX-95080996	AX-95080996	2A	82.92	2A	79.2							2A	83.23
AX-95124569	AX-95124569	2A	82.92	2A	71.17							2A	83.23
AX-95164656	AX-95164656	2A	82.92	2A	71.17							2A	83.23
AX-95211294	AX-95211294	2A	82.92	2A	79.2							2A	83.23
AX-94431383	AX-94431383	2A	82.92			2A	187.97			2A	70.74	2A	83.23
AX-95009984	AX-95009984	2A	82.92			2A	189.83			2A	77.4	2A	83.23
AX-94769514	AX-94769514	2A	82.92			2A	189.08			2A	75.09	2A	83.23
AX-94415697	AX-94415697	2A	82.92			2A	189.83					2A	83.23
AX-94910463	AX-94910463	2A	82.92			2A	181.92					2A	83.23
AX-95150125	AX-95150125	2A	82.92			2A	181.92					2A	83.23
AX-95171218	AX-95171218	2A	82.92			2A	181.92					2A	83.23
AX-95629304	AX-94484817	2A	82.92			2A	181.92					2A	83.23
AX-95631188	AX-94762151	2A	82.92			2A	177.82					2A	83.23
AX-94880269	AX-94880269	2A	82.92					2A	112.74	2A	55.48	2A	83.23
AX-94878027	AX-94878027	2A	82.92							2A	74.39	2A	83.23
AX-95113522	AX-95113522	2A	82.92							2A	75.09	2A	83.23
AX-94806685	AX-94806685	2A	82.92							2A	75.09	2A	83.23
AX-94514048	AX-94514048	2A	82.92							2A	75.09	2A	83.23
AX-94431053	AX-94431053	2A	82.92							2A	75.09	2A	83.23
AX-94661620	AX-94661620	2A	82.92							2A	78.39	2A	83.23
AX-94880702	AX-94880702	2A	82.92									2A	83.23
AX-94437824	AX-94437824	2A	82.92									2A	83.23
AX-94538794	AX-94538794	2A	82.92									2A	83.23
AX-94606473	AX-94606473	2A	82.92									2A	83.23
AX-94643186	AX-94643186	2A	82.92									2A	83.23
AX-94691756	AX-94691756	2A	82.92									2A	83.23
AX-94692672	AX-94692672	2A	82.92									2A	83.23
AX-94705914	AX-94705914	2A	82.92									2A	83.23
AX-94707925	AX-94707925	2A	82.92									2A	83.23
AX-94849076	AX-94849076	2A	82.92									2A	83.23
AX-94856409	AX-94856409	2A	82.92									2A	83.23
AX-94894141	AX-94894141	2A	82.92									2A	83.23
AX-94906479	AX-94906479	2A	82.92									2A	83.23
AX-95083657	AX-95083657	2A	82.92									2A	83.23
AX-95238895	AX-95238895	2A	82.92									2A	83.23
AX-95629073	AX-94758969	2A	82.92									2A	83.23
AX-94490884	AX-94490884	2A	83.7	2A	71.17	2A	190.57			2A	78.25	2A	83.23
AX-94719141	AX-94719141	2A	83.7	2A	71.17	2A	189.08					2A	83.23
AX-95180293	AX-95180293	2A	83.7	2A	71.17					2A	75.23	2A	83.23
AX-94511149	AX-94511149	2A	85.3					2A	125.02	2A	93.52	2A	83.6
AX-94665800	AX-94665800	2A	85.3					2A	125.02	2A	93.66	2A	83.6
AX-94595993	AX-94595993	2A	85.3			2A	201.12					2A	84.77
AX-94929852	AX-94929852	2A	85.3			2A	201.12					2A	84.77
AX-94514944	AX-94514944	2A	85.3							2A	94.83	2A	84.77
AX-95160643	AX-95160643	2A	85.3									2A	84.83
AX-94480083	AX-94480083	2A	85.3									2A	84.83
AX-94441826	AX-94441826	2A	85.3									2A	84.83
AX-95169653	AX-95169653	2A	85.3									2A	84.83
AX-94616344	AX-94616344	2A	89.36	2A	84.12							2A	88.83
AX-94625433	AX-94625433	2A	90.96	2A	84.12							2A	90.32
AX-94539338	AX-94539338	2A	91.75									2A	91.22
AX-95160129	AX-95160129	2A	94.99			2A	235.66					2A	117.76
AX-94460476	AX-94460476	2A	94.99									2A	117.76
AX-94546695	AX-94546695	2A	94.99									2A	117.76
AX-94848004	AX-94848004	2A	94.99									2A	117.76
AX-94754481	AX-94754481	2A	95.8									2A	118.57
AX-94433820	AX-94433820	2A	109.64	2A	105.1			2A	171.28	2A	163.16	2A	132.41
AX-94535413	AX-94535413	2A	109.64	2A	105.1							2A	132.41
AX-95231859	AX-95231859	2A	109.64			2A	275.87	2A	171.28			2A	132.41
AX-94659368	AX-94659368	2A	109.64					2A	171.28			2A	132.41
AX-95103231	AX-95103231	2A	128.54			2A	310.57	2A	187.83			2A	148.93
AX-94585454	AX-94585454	2A	129.33	2A	121.62	2A	311.33	2A	187.83			2A	148.93
AX-95679309	AX-95211039	2A	129.33	2A	121.62							2A	148.93
AX-94674675	AX-94674675	2A	132.57			2A	312.07					2A	149.67
AX-94903329	AX-94903329	2A	132.57									2A	149.67
AX-95166268	AX-95166268	2A	132.57									2A	149.67
AX-95633241	AX-94438026	2A	132.57									2A	149.67
AX-94995080	AX-94995080	2A	132.57					2A	191.28			2A	150.04
AX-95256106	AX-95256106	2A	134.16			2A	314.35	2A	186.14			2A	149.67
AX-94957686	AX-94957686	2A	134.16			2A	314.35					2A	150.04
AX-95214448	AX-95214448	2A	134.16									2A	150.04
AX-94419416	AX-94419416	2A	134.94									2A	151.23
AX-94762343	AX-94762343	2A	135.73									2A	152.02
AX-94602066	AX-94602066	2A	137.31	2A	131.52	2A	318.28					2A	153.6
AX-94907102	AX-94907102	2A	137.31	2A	131.52	2A	318.28					2A	153.6
AX-94644661	AX-94644661	2A	137.31	2A	133.1							2A	155.18
AX-94910420	AX-94910420	2A	139.71	2A	133.1							2A	157.58
AX-94902157	AX-94902157	2A	139.71			2A	323.3					2A	157.58
AX-94520484	AX-94520484	2A	139.71			2A	324.43					2A	158.71
AX-94740180	AX-94740180	2A	140.5									2A	159.5
AX-94429731	AX-94429731	2A	140.5	2A	139.54			2A	212.77			2A	162.5
AX-94485041	AX-94485041	2A	141.28	2A	139.54							2A	162.5
AX-94520918	AX-94520918	2A	142.87	2A	141.13	2A	337.8					2A	164.09
AX-94581572	AX-94581572	2A	142.87	2A	142.71	2A	338.17					2A	164.09
AX-95186991	AX-95186991	2A	142.87	2A	141.13	2A	337.06					2A	164.09
AX-95019215	AX-95019215	2A	142.87	2A	142.71							2A	164.09
AX-94497666	AX-94497666	2A	142.87			2A	335.55					2A	164.09
AX-94974299	AX-94974299	2A	142.87									2A	164.09
AX-94630744	AX-94630744	2A	144.45									2A	165.64
AX-94396543	AX-94396543	2A	144.45			2A	343.75					2A	165.67
AX-94465394	AX-94465394	2A	145.24			2A	344.51					2A	166.43
AX-94517837	AX-94517837	2A	145.24									2A	166.43
AX-95179457	AX-95179457	2A	147.64					2A	212.77			2A	166.43
AX-95136081	AX-95136081	2A	147.64					2A	212.77			2A	166.43
AX-94859349	AX-94859349	2A	147.64	2A	147.63							2A	167.95
AX-94810461	AX-94810461	2A	147.64									2A	167.95
AX-94756527	AX-94756527	2A	147.64			2B	273.91
AX-94908718	AX-94908718	2A	148.42									2A	167.95
AX-95208499	AX-95208499	2A	154.2	2A	149.21	2A	353.7					2A	169.53
AX-94455357	AX-94455357	2A	154.2									2A	172.74
AX-94483043	AX-94483043	2A	154.2									2A	172.74
AX-94536174	AX-94536174	2A	154.2									2A	172.74
AX-94731563	AX-94731563	2A	157.43	2A	154.01							2A	172.74
AX-94947518	AX-94947518	2A	157.43	2A	154.01							2A	172.74
AX-94483464	AX-94483464	2A	158.21	2A	154.01			2A	216.27			2A	172.74
AX-94813805	AX-94813805	2A	158.21			2B	275.4	2A	216.27
AX-94662317	AX-94662317	2A	160.61					2A	223.1			2A	175.28
AX-94496850	AX-94496850	2A	161.39	2A	158.92			2A	221.41			2A	175.28
AX-94665990	AX-94665990	2A	161.39	2A	158.92			2A	221.41			2A	175.28
AX-94400737	AX-94400737	2A	161.39					2A	221.41			2A	175.28
AX-94725349	AX-94725349	2A	162.18			2A	363.53					2A	176.07
AX-94472538	AX-94472538	2A	162.97			2A	363.53					2A	176.07
AX-95192074	AX-95192074	2A	163.75			2A	363.9	2A	224.78			2A	176.07
AX-94631820	AX-94631820	2A	163.75			2A	365.02					2A	176.07
AX-94896304	AX-94896304	2A	163.75			2A	365.02					2A	176.07
AX-95243730	AX-95243730	2A	163.75			2A	365.02					2A	176.07
AX-94500018	AX-94500018	2A	163.75									2A	176.07
AX-95165612	AX-95165612	2A	163.75									2A	176.07
AX-94604164	AX-94604164	2A	163.75			2B	280.44
AX-94388936	AX-94388936	2A	165.34	2A	163.73							2A	176.07
AX-94545499	AX-94545499	2A	165.34			2A	364.65					2A	176.07
AX-94853017	AX-94853017	2A	165.34			2A	365.4					2A	176.07
AX-94853933	AX-94853933	2A	165.34			2A	365.02					2A	176.07
AX-94986732	AX-94986732	2A	165.34			2A	365.02					2A	176.07
AX-95018649	AX-95018649	2A	165.34			2A	365.78					2A	176.07
AX-95237347	AX-95237347	2A	165.34			2A	364.65					2A	176.07
AX-94586461	AX-94586461	2A	165.34					2A	221.41			2A	176.07
AX-94767467	AX-94767467	2A	165.34					2A	221.41			2A	176.07
AX-94811175	AX-94811175	2A	165.34					2A	221.41			2A	176.07
[truncated: 33,144 more rows]

## Sheet: AxC data
marker	chr	cM	AC1	AC2	AC3	AC4	AC5	AC6	AC7	AC8	AC9	AC10	AC11	AC12	AC13	AC14	AC15	AC16	AC17	AC18	AC19	AC20	AC21	AC22	AC23	AC24	AC25	AC26	AC27	AC28	AC29	AC30	AC31	AC32	AC33	AC34	AC35	AC36	AC37	AC38	AC39	AC40	AC41	AC42	AC43	AC44	AC45	AC46	AC47
AX-95161614	1A	0	A	A	B	B	B	A	B	B	A	B	A	B	B	B	B	B	A	A	B	A	B	B	A	B	B	A	B	B	B	A	A	A	A	A	A	B	B	A	B	B	A	B	B	B	B	A	B
AX-94778893	1A	0	A	A	B	B	B	A	B	B	A	B	A	B	B	B	B	B	A	A	B	A	B	B	A	B	B	A	B	B	B	A	A	A	A	A	A	B	B	A	B	B	A	B	B	B	B	A	B
AX-94496430	1A	0	A	A	B	B	B	A	B	B	A	B	A	B	B	B	B	B	A	A	B	A	B	B	A	B	B	A	B	B	B	A	A	A	A	A	A	B	B	A	B	B	A	B	B	B	B	A	B
AX-95170683	1A	0	A	A	B	B	B	A	B	B	A	B	A	B	B	B	B	B	A	A	B	A	B	B	A	B	B	A	B	B	B	A	A	A	A	A	A	B	B	A	B	B	A	B	B	B	B	A	B
AX-95009086	1A	0	A	A	B	B	B	A	B	B	A	B	A	B	B	B	B	B	A	A	B	A	B	B	A	B	B	A	B	B	B	A	A	A	A	A	A	B	B	A	B	B	A	B	B	B	B	A	B
AX-95153822	1A	0	A	A	B	B	B	A	B	B	A	B	A	B	B	B	B	B	A	A	B	A	B	B	A	B	B	A	B	B	B	A	A	A	A	A	A	B	B	A	B	B	A	B	B	B	B	A	B
AX-94569456	1A	0	A	A	B	B	B	A	B	B	A	B	A	B	B	B	B	B	A	A	B	A	B	B	A	B	B	A	B	B	B	A	A	A	A	A	A	B	B	A	B	B	A	B	B	-	B	A	B
AX-94607341	1A	4.06	A	A	B	B	B	A	B	B	A	B	A	B	B	B	B	B	A	A	B	A	B	B	A	B	B	A	A	B	B	A	A	A	A	A	A	B	B	A	B	B	A	B	B	B	B	A	B
AX-95162217	1A	7.39	A	A	A	B	B	A	B	B	A	B	A	B	B	B	B	B	A	A	B	A	B	B	A	A	B	-	A	B	B	A	A	A	A	A	A	B	B	A	B	B	A	B	B	B	B	A	B
AX-94752491	1A	8.2	A	A	A	B	B	A	B	B	A	B	A	B	B	B	B	B	A	A	B	A	B	B	A	A	B	A	A	B	B	A	A	A	A	A	A	B	B	A	B	B	A	B	B	B	B	A	B
AX-95139456	1A	8.2	A	A	A	B	B	A	B	B	A	B	A	B	B	B	B	B	A	A	B	A	B	B	A	A	B	A	A	B	B	A	A	A	A	A	A	B	B	A	B	B	A	B	B	B	B	A	B
AX-94518190	1A	8.2	A	A	A	B	B	A	B	B	A	B	A	B	B	B	B	B	A	A	B	A	B	B	A	A	B	A	A	B	B	A	A	A	A	A	A	B	B	A	B	B	A	B	B	B	B	A	B
AX-94708727	1A	8.2	A	A	A	B	B	A	B	B	A	B	A	B	B	B	B	B	A	A	B	A	B	B	A	A	B	A	A	B	B	A	A	A	A	A	A	B	B	A	B	B	A	B	B	B	B	A	B
AX-95154274	1A	9.78	A	A	A	B	B	A	B	B	B	B	A	B	B	B	A	B	A	A	B	A	B	B	A	A	B	A	A	B	B	A	A	A	A	A	A	B	B	A	B	B	A	B	B	B	B	A	B
AX-94545275	1A	9.78	A	A	A	B	B	A	B	B	B	B	A	B	B	B	A	B	A	A	B	A	B	B	A	A	B	A	A	B	B	A	A	A	A	A	A	B	B	A	B	B	A	B	B	B	B	A	B
AX-94661960	1A	9.78	A	A	A	B	B	A	B	B	B	B	A	B	B	B	A	B	A	A	B	A	B	B	A	A	B	A	A	B	B	A	A	A	A	A	A	B	B	A	B	B	A	B	B	B	B	A	B
AX-94731951	1A	9.78	A	A	A	B	B	A	B	B	B	B	A	B	B	B	A	B	A	A	B	A	B	B	A	A	B	A	A	B	B	A	A	A	A	A	A	B	B	A	B	B	A	B	B	B	B	A	B
AX-94807355	1A	19.21	A	A	A	A	B	A	B	B	B	B	A	B	B	B	A	B	A	A	B	B	B	B	A	A	B	A	A	B	B	A	A	A	A	A	A	B	B	A	B	B	A	B	B	B	B	A	B
AX-94838936	1A	19.21	A	A	A	A	B	A	B	B	B	B	A	B	B	B	A	B	A	A	B	B	B	B	A	A	B	A	A	B	B	A	A	A	A	A	A	B	B	A	B	B	A	B	B	B	B	A	B
AX-94940437	1A	20.79	A	A	A	A	B	A	B	B	B	B	A	B	B	B	A	B	A	A	B	B	B	B	A	A	B	A	A	B	B	A	A	A	A	A	A	B	B	A	B	B	A	B	B	B	B	A	B
AX-94824147	1A	20.79	A	A	A	A	B	A	B	B	B	B	A	B	B	B	A	B	A	A	B	B	B	B	A	A	B	A	A	B	B	A	A	A	A	A	A	B	B	A	B	B	A	B	B	B	B	A	B
AX-94637309	1A	20.79	A	A	A	A	B	A	B	B	B	B	A	B	B	B	A	B	A	A	B	B	B	B	A	A	B	A	A	B	B	A	A	A	A	A	A	B	B	A	B	B	A	B	B	B	B	A	B
AX-94466102	1A	21.58	A	A	A	A	B	A	B	B	B	B	A	B	B	B	A	B	A	A	B	B	B	B	A	A	B	A	A	B	B	A	A	A	A	A	A	B	B	A	B	B	A	B	B	B	B	A	B
AX-94633096	1A	21.58	A	A	A	A	B	A	B	B	B	B	A	B	B	B	A	B	A	A	B	B	B	B	A	A	B	A	A	B	B	A	A	A	A	A	A	B	B	A	B	B	A	B	B	B	B	A	B
AX-95220910	1A	21.58	A	A	A	A	B	A	B	B	B	B	A	B	B	B	A	B	A	A	B	B	B	B	A	A	B	A	A	B	B	A	A	A	A	A	A	B	B	A	B	B	A	B	B	B	B	A	B
AX-94957092	1A	21.58	A	A	A	A	B	A	B	B	B	B	A	B	B	B	A	B	A	A	B	B	B	B	A	A	B	A	A	B	B	A	A	A	A	A	A	B	B	A	B	B	A	B	B	B	B	A	B
AX-94398581	1A	21.58	A	A	A	A	B	A	B	B	B	B	A	B	B	B	A	B	A	A	B	B	B	B	A	A	B	A	A	B	B	A	A	A	A	A	A	B	B	A	B	B	A	B	B	B	B	A	B
AX-94532387	1A	21.58	A	A	A	A	B	A	B	B	B	B	A	B	B	B	A	B	A	A	B	B	B	B	A	A	B	A	A	B	B	A	A	A	A	A	A	B	B	A	B	B	A	B	B	B	B	A	B
AX-94795575	1A	21.58	A	A	A	A	B	A	B	B	B	B	A	B	B	B	A	B	A	A	B	B	B	B	A	A	B	A	A	B	B	A	A	A	A	A	A	B	B	A	B	B	A	B	B	B	B	A	B
AX-94433740	1A	21.58	A	A	A	A	B	A	B	B	B	B	A	B	B	B	A	B	A	A	B	B	B	B	A	A	B	A	A	B	B	A	A	A	A	A	A	B	B	A	B	B	A	B	B	B	B	A	B
AX-94930108	1A	21.58	A	A	A	A	B	A	B	B	B	B	A	B	B	B	A	B	A	A	B	B	B	B	A	A	B	A	A	B	B	A	A	A	A	A	A	B	B	A	B	B	A	B	B	B	B	A	B
AX-94448081	1A	21.58	A	A	A	A	B	A	B	B	B	B	A	B	B	B	A	B	A	A	B	B	B	B	A	A	B	A	A	B	B	A	A	A	A	A	A	B	B	A	B	B	A	B	B	B	B	A	B
AX-94837705	1A	21.58	A	A	A	A	B	A	B	B	B	B	A	B	B	B	A	B	A	A	B	B	B	B	A	A	B	A	A	B	B	A	A	A	A	A	A	B	B	A	B	B	A	B	B	B	B	A	B
AX-95239997	1A	21.58	A	A	A	A	B	A	B	B	B	B	A	B	B	B	A	B	A	A	B	B	B	B	A	A	B	A	A	B	B	A	A	A	A	A	A	B	B	A	B	B	A	B	B	B	B	A	B
AX-94778966	1A	21.58	A	A	A	A	B	A	B	B	B	B	A	B	B	B	A	B	A	A	B	B	B	B	A	A	B	A	A	B	B	A	A	A	A	A	A	B	B	A	B	B	A	B	B	B	B	A	B
AX-94979364	1A	21.58	A	A	A	A	B	A	B	B	B	B	A	B	B	B	A	B	A	A	B	B	B	B	A	A	B	A	A	B	B	A	A	A	A	A	A	B	B	A	B	B	A	B	B	B	B	A	B
AX-94766336	1A	21.58	A	A	A	A	B	A	B	B	B	B	A	B	B	B	A	B	A	A	B	B	B	B	A	A	B	A	A	B	B	A	A	A	A	A	A	B	B	A	B	B	A	B	B	B	B	A	B
AX-94665394	1A	21.58	A	A	A	A	B	A	B	B	B	B	A	B	B	B	A	B	A	A	B	B	B	B	A	A	B	A	A	B	B	A	A	A	A	A	A	B	B	A	B	B	A	B	B	B	B	A	B
AX-94962749	1A	21.58	A	A	A	A	B	A	B	B	B	B	A	B	B	B	A	B	A	A	B	B	B	B	A	A	B	A	A	B	B	A	A	A	A	A	A	B	B	A	B	B	A	B	B	B	B	A	B
AX-94764416	1A	21.58	A	A	A	A	B	A	B	B	B	B	A	B	B	B	A	B	A	A	B	B	B	B	A	A	B	A	A	B	B	A	A	A	A	A	A	B	B	A	B	B	A	B	B	B	B	A	B
AX-94735017	1A	21.58	A	A	A	A	B	A	B	B	B	B	A	B	B	B	A	B	A	A	B	B	B	B	A	A	B	A	A	B	B	A	A	A	A	A	A	B	B	A	B	B	A	B	B	B	B	A	B
AX-94976542	1A	21.58	A	A	A	A	B	A	B	B	B	B	A	B	B	B	A	B	A	A	B	B	B	B	A	A	B	A	A	B	B	A	A	A	A	A	A	B	B	A	B	B	A	B	B	B	B	A	B
AX-94405956	1A	21.58	A	A	A	A	B	A	B	B	B	B	A	B	B	B	A	B	A	A	B	B	B	B	A	A	B	A	A	B	B	A	A	A	A	A	A	B	B	A	B	B	A	B	B	B	B	A	B
AX-94952703	1A	21.58	A	A	A	A	B	A	B	B	B	B	A	B	B	B	A	B	A	A	B	B	B	B	A	A	B	A	A	B	B	A	A	A	A	A	A	B	-	A	B	B	A	B	B	B	B	A	B
AX-94815426	1A	21.58	A	A	A	A	B	A	B	B	B	B	A	B	B	B	A	B	A	A	B	B	B	B	A	A	B	A	A	B	B	A	A	A	A	A	A	B	B	A	B	B	A	B	B	B	B	A	-
AX-95200832	1A	21.58	A	A	A	A	B	A	B	B	B	B	A	B	-	B	A	B	A	A	B	B	B	B	A	A	B	A	A	B	B	A	A	A	A	A	A	B	B	A	B	B	A	B	B	B	B	A	B
AX-94906054	1A	21.58	A	A	A	A	B	A	B	B	B	B	A	B	B	B	A	B	A	A	B	B	B	B	A	A	B	A	A	B	B	A	A	A	A	A	A	B	B	A	B	B	A	B	B	B	B	A	B
AX-94950558	1A	21.58	A	A	A	A	B	A	B	B	B	B	A	B	B	B	A	B	A	A	B	B	B	B	A	A	B	A	A	B	B	A	A	A	A	A	A	B	B	A	B	B	A	B	B	B	B	A	B
AX-94679841	1A	21.58	A	A	A	A	B	A	B	B	B	B	A	B	B	B	A	B	A	A	B	B	B	B	A	A	B	A	A	B	B	A	A	A	A	A	A	B	B	A	B	B	A	B	B	B	B	A	B
AX-94389844	1A	21.58	A	A	A	A	B	A	B	B	B	B	A	B	B	B	A	B	A	A	B	B	B	B	A	A	B	A	A	B	B	A	A	A	A	A	A	B	B	A	B	B	A	B	B	B	B	A	B
AX-95111284	1A	21.58	A	A	A	A	B	A	B	B	B	B	A	B	B	B	A	B	A	A	B	B	B	B	A	A	B	A	A	B	B	A	A	A	A	A	A	B	B	A	B	B	A	B	B	B	B	A	B
AX-94970991	1A	21.58	A	A	A	A	B	A	B	B	B	B	A	B	B	B	A	B	A	A	B	B	B	B	A	A	B	A	A	B	B	A	A	A	A	A	A	B	B	A	B	B	A	B	B	B	B	A	B
AX-94604036	1A	25.64	A	A	A	A	B	A	B	B	B	B	A	B	B	B	A	B	A	A	B	B	B	A	A	A	B	A	A	B	B	A	A	A	A	A	A	B	B	A	B	B	A	B	B	B	B	A	B
AX-94963297	1A	25.64	A	A	A	A	B	A	B	B	B	B	A	B	B	B	A	B	A	A	B	B	B	A	A	A	B	A	A	B	B	A	A	A	A	A	A	B	B	A	B	B	A	B	B	B	B	A	B
AX-94525401	1A	25.64	A	A	A	A	B	A	B	B	B	B	A	B	B	B	A	B	A	A	B	B	B	A	A	A	B	A	A	B	B	A	A	A	A	A	A	B	B	A	B	B	A	B	B	B	B	A	B
AX-95107625	1A	25.64	A	A	A	A	B	A	B	B	B	B	A	B	B	B	A	B	A	A	B	B	B	A	A	A	B	A	A	B	B	A	A	A	A	A	A	B	B	A	B	B	A	B	B	B	B	A	B
AX-94429735	1A	25.64	A	A	A	A	B	A	B	B	B	B	A	B	B	B	A	B	A	A	B	B	B	A	A	A	B	A	A	B	B	A	A	A	A	A	A	B	B	A	B	B	A	B	B	B	B	A	B
AX-94793862	1A	26.42	A	A	A	A	B	A	B	B	B	A	A	B	B	B	A	B	A	A	B	B	B	A	A	A	B	A	A	B	B	A	A	A	A	A	A	B	B	A	B	B	A	B	B	B	B	A	B
AX-94577477	1A	26.42	A	A	A	A	B	A	B	B	B	A	A	B	B	B	A	B	A	A	B	B	B	A	A	A	B	A	A	B	B	A	A	A	A	A	A	B	B	A	B	B	A	B	B	B	B	A	B
AX-95259891	1A	26.42	A	A	A	A	B	A	B	B	B	-	A	B	B	B	A	B	A	A	B	B	B	A	A	A	B	A	A	B	B	A	A	A	A	A	A	B	B	A	B	B	A	B	B	B	B	A	B
AX-94477156	1A	26.42	A	A	A	A	B	A	B	B	B	A	A	B	B	B	A	B	A	A	B	B	B	A	A	A	B	A	A	B	B	A	A	A	A	A	A	B	B	A	B	B	A	B	B	B	B	A	B
AX-94901922	1A	26.42	A	A	A	A	B	A	B	B	B	A	A	B	B	B	A	B	A	A	B	B	B	A	A	A	B	A	A	B	B	A	A	A	A	A	A	B	B	A	B	B	A	B	B	B	B	A	B
AX-94667962	1A	26.42	A	A	A	A	B	A	B	B	B	A	A	-	B	B	A	B	A	A	B	B	B	A	A	A	B	A	A	B	B	A	A	A	A	A	A	B	B	A	-	B	A	B	B	B	B	A	B
AX-94682405	1A	31.34	A	A	A	A	B	A	B	B	B	A	A	B	B	B	A	B	A	A	B	B	B	A	A	A	A	A	A	B	B	A	A	A	A	A	A	B	B	A	A	B	A	B	B	B	B	A	B
AX-94501544	1A	31.34	A	A	A	A	B	A	B	B	B	A	A	B	B	B	A	B	A	A	B	B	B	A	A	A	A	A	A	B	B	A	A	A	A	A	A	B	B	A	A	B	A	B	B	B	B	A	B
AX-94856372	1A	32.12	A	A	A	A	B	A	B	A	B	A	A	B	B	B	A	B	A	A	B	B	B	A	A	A	A	A	A	B	B	A	A	A	A	A	A	B	B	A	A	B	A	B	B	B	B	A	B
AX-94448779	1A	32.12	A	A	A	A	B	A	B	A	B	A	A	B	B	B	A	B	A	A	B	B	B	A	A	A	A	A	A	B	B	A	A	A	A	A	A	B	B	A	A	B	A	B	B	B	B	A	B
AX-94466457	1A	32.12	A	A	A	A	B	A	B	A	B	A	A	B	B	B	A	B	A	A	B	B	B	A	A	A	A	A	A	B	B	A	A	A	A	A	A	B	B	A	A	B	A	B	B	B	B	A	B
AX-94607056	1A	32.12	A	A	A	A	B	A	B	A	B	A	A	B	B	B	A	B	A	A	B	B	B	A	A	A	A	A	A	B	B	A	A	A	A	A	A	B	B	A	A	B	A	B	B	B	B	A	B
AX-95014454	1A	32.12	A	A	A	A	B	A	B	A	B	A	A	B	B	B	A	B	A	A	B	B	B	A	A	A	A	A	A	B	B	A	A	A	A	A	A	-	B	A	A	B	A	B	B	B	B	A	B
AX-94629244	1A	32.12	A	A	A	A	B	A	B	A	B	A	A	B	B	B	A	B	A	A	B	B	B	A	A	A	A	A	A	B	B	A	A	A	A	A	A	B	B	A	A	B	A	B	B	B	B	A	B
AX-94741322	1A	32.12	A	A	A	A	B	A	B	A	B	A	A	B	B	B	A	B	A	A	B	B	B	A	A	A	A	A	A	B	B	A	-	A	A	A	A	B	B	A	A	B	A	B	B	B	B	A	B
AX-94952968	1A	32.12	A	A	A	A	B	A	B	A	B	A	A	B	B	B	A	B	A	A	B	B	B	A	A	A	A	A	A	B	B	A	A	A	A	A	A	B	B	A	A	B	A	B	B	B	B	A	B
AX-95229003	1A	32.12	A	A	A	A	B	A	B	A	B	A	A	B	B	B	A	B	A	A	B	B	B	A	A	A	A	A	A	B	B	A	A	A	A	A	A	B	B	A	A	B	A	B	B	B	B	A	B
AX-94704082	1A	32.12	A	A	A	A	B	A	B	A	B	A	A	B	B	B	A	B	A	A	B	B	B	A	A	A	A	A	A	B	B	A	A	A	A	A	A	B	B	A	A	B	A	B	B	B	B	A	B
AX-94503555	1A	32.12	A	A	A	A	B	A	B	A	B	A	A	B	B	B	A	B	A	A	B	B	B	A	A	A	A	A	A	B	B	A	A	A	A	A	A	B	B	A	A	B	A	B	B	B	B	A	B
AX-94852713	1A	32.12	A	A	A	A	B	A	B	A	B	A	A	B	B	B	A	B	A	A	B	B	B	A	A	A	A	A	A	B	B	A	A	A	A	A	A	B	B	A	A	B	A	B	B	B	B	A	B
AX-94711533	1A	32.12	A	A	A	A	B	A	B	A	B	A	A	B	B	B	A	B	A	A	B	B	B	A	A	A	A	A	A	B	B	A	A	A	A	A	A	-	B	A	A	B	A	B	B	B	B	A	B
AX-94581035	1A	32.91	A	A	A	A	B	A	B	A	B	A	A	B	B	B	A	B	A	A	B	B	B	A	A	A	A	A	A	B	B	A	A	A	A	A	A	B	B	A	A	B	A	B	B	B	B	A	B
AX-94417781	1A	32.91	A	A	A	A	B	A	B	A	B	A	A	B	B	B	A	B	A	A	B	B	B	A	A	A	A	A	A	B	B	A	A	A	A	A	A	B	B	A	A	B	A	B	B	B	B	A	B
AX-94828842	1A	36.13	A	A	A	A	B	A	B	A	B	A	A	B	B	B	A	B	A	A	B	B	B	A	A	A	A	A	A	A	B	A	A	A	A	A	A	B	B	A	A	B	A	B	B	B	B	A	B
AX-94637077	1A	36.13	A	A	A	A	B	A	B	A	B	A	A	B	B	B	A	B	A	A	B	B	B	A	A	A	A	A	A	A	B	A	A	A	A	A	A	B	B	A	A	B	A	B	B	B	B	A	B
AX-94669768	1A	37.72	A	A	A	A	B	A	B	A	B	A	A	B	B	B	A	B	A	A	B	B	B	A	A	A	A	A	A	A	B	A	A	A	A	A	A	B	B	A	A	B	A	B	B	B	B	A	B
AX-94710443	1A	37.72	A	A	A	A	B	-	B	A	B	A	A	B	B	B	A	B	A	A	B	B	B	A	A	A	A	A	A	A	B	A	A	A	A	A	A	B	B	A	A	B	A	B	B	B	B	A	B
AX-94677073	1A	37.72	A	A	A	A	B	A	B	A	B	A	A	B	B	B	A	B	A	A	B	B	B	A	A	A	A	A	A	A	B	A	A	A	A	A	A	B	B	A	A	B	-	B	B	B	B	A	B
AX-94615199	1A	38.5	A	A	A	A	B	A	B	A	B	A	A	B	B	B	A	B	A	A	B	B	B	A	A	A	A	A	A	A	B	A	A	A	A	A	A	B	B	A	A	B	A	B	B	B	B	A	B
AX-94710260	1A	38.5	A	A	A	A	B	A	B	A	B	A	A	B	B	B	A	B	A	A	B	B	B	A	A	A	A	A	A	A	B	A	A	A	A	A	A	B	B	A	A	B	A	B	B	B	B	A	B
AX-94430904	1A	38.5	A	A	A	A	B	A	B	A	B	A	A	B	B	B	A	B	A	A	B	B	B	A	A	A	A	A	A	A	B	A	A	A	A	A	A	B	B	A	A	B	A	B	B	B	B	A	B
AX-94967838	1A	38.5	A	A	A	A	B	A	B	A	B	A	A	B	B	B	A	B	A	A	B	B	B	A	A	A	A	A	A	A	B	A	A	A	A	A	A	B	B	A	A	B	A	B	B	B	B	A	B
AX-95181262	1A	38.5	A	A	A	A	B	A	B	A	B	A	A	B	B	B	A	B	A	A	B	B	B	A	A	A	A	A	A	A	B	A	A	A	A	A	A	B	B	A	A	B	A	B	B	B	B	A	B
AX-94698280	1A	38.5	A	A	A	A	B	A	B	A	B	A	A	B	B	B	A	B	A	A	B	B	B	A	A	A	A	A	A	A	B	A	A	A	A	A	A	B	B	A	A	B	A	B	B	B	B	A	B
AX-94675848	1A	38.5	A	A	A	A	B	A	B	A	B	A	A	B	B	B	A	B	A	A	B	B	B	A	A	A	A	A	A	A	B	A	A	A	A	A	A	B	B	A	A	B	A	B	B	B	B	A	B
AX-94759417	1A	38.5	A	A	A	A	B	A	B	A	B	A	A	B	B	B	A	B	A	A	B	B	B	A	A	A	A	A	A	A	B	A	A	A	A	A	A	B	B	A	A	B	A	B	B	B	B	A	B
AX-94763648	1A	38.5	A	A	A	A	B	A	B	A	B	A	A	B	B	B	A	B	A	A	B	B	B	A	A	A	A	A	A	A	B	A	A	A	A	A	A	B	B	A	A	B	A	B	B	B	B	A	B
AX-95172174	1A	38.5	A	A	A	A	B	A	B	A	B	A	A	B	B	B	A	B	A	A	B	B	B	A	A	A	A	A	A	A	B	A	A	A	A	A	A	B	B	A	A	-	A	B	B	B	B	A	B
AX-94691648	1A	38.5	A	A	-	A	B	A	B	A	B	A	A	B	B	B	-	B	A	A	B	B	B	-	A	A	A	A	A	A	B	A	A	A	A	A	A	B	B	A	A	B	A	B	B	B	B	A	B
AX-94836884	1A	40.9	A	A	A	A	B	A	B	A	B	A	A	B	B	B	A	B	A	A	B	B	B	A	A	A	A	A	A	A	B	A	A	A	A	A	A	B	B	A	A	B	A	B	B	B	B	A	B
AX-94926933	1A	40.9	A	A	A	A	B	A	B	A	B	A	A	B	B	B	A	B	A	A	B	B	B	A	A	A	A	A	A	A	B	A	A	A	A	A	A	B	B	A	A	B	A	B	B	B	B	A	B
AX-94421658	1A	44.12	A	A	A	A	B	A	B	A	B	A	A	B	B	B	A	B	A	A	B	B	B	A	A	A	A	A	A	A	B	A	A	A	A	A	A	B	B	A	A	B	A	B	B	B	B	A	B
AX-94547512	1A	44.12	A	A	A	A	B	A	B	A	B	A	A	B	B	B	A	B	A	A	B	B	B	A	A	A	A	A	A	A	B	A	A	A	A	A	A	B	B	A	A	B	A	B	B	B	B	A	B
AX-94414472	1A	45.7	A	A	A	A	B	A	B	A	B	A	A	B	B	B	A	B	A	A	B	B	B	A	A	A	A	A	A	A	B	A	A	A	A	A	A	B	B	A	A	B	A	B	B	B	B	A	B
AX-94595423	1A	45.7	A	A	A	A	B	A	B	A	B	A	A	B	B	B	A	B	A	A	B	B	B	A	A	A	A	A	A	A	B	A	A	A	A	A	A	B	B	A	A	B	A	B	B	B	B	A	B
AX-94979481	1A	45.7	A	A	A	A	B	A	B	A	B	A	A	B	B	B	A	B	A	A	B	B	B	A	A	A	A	A	A	A	B	A	A	A	A	A	A	B	B	A	A	B	A	B	B	B	B	A	B
AX-95233488	1A	45.7	A	A	A	A	B	A	B	A	B	A	A	B	B	B	A	B	A	A	B	B	B	A	A	A	A	A	A	A	B	A	A	A	A	A	A	B	B	A	A	B	A	B	B	B	B	A	B
AX-94846405	1A	45.7	A	A	A	A	B	A	B	A	B	A	A	B	B	B	A	B	A	A	B	B	B	A	A	A	A	A	A	A	B	A	A	A	A	A	A	B	B	A	A	B	A	B	B	B	B	A	B
AX-95157309	1A	45.7	A	A	A	A	B	A	B	A	B	A	A	B	B	B	A	B	A	A	B	B	B	A	A	A	A	A	A	A	B	A	A	A	A	A	A	B	B	A	A	B	A	B	B	B	B	A	B
AX-94749760	1A	48.1	A	A	A	A	B	A	B	A	B	A	A	B	B	B	A	B	A	A	B	B	B	A	A	A	A	A	A	A	B	A	A	A	A	A	A	B	B	A	A	B	A	B	B	B	B	A	A
AX-94682787	1A	48.1	A	A	A	A	B	A	B	A	B	A	A	B	B	B	A	B	A	A	B	B	B	A	A	A	A	A	A	A	B	A	A	A	A	A	A	B	B	A	A	B	A	B	B	B	B	A	A
AX-94443825	1A	48.1	A	A	A	A	B	A	B	A	B	A	A	B	B	B	A	B	A	A	B	B	B	A	A	A	A	A	A	A	B	A	A	A	A	A	A	B	B	A	A	B	A	B	B	B	B	A	A
AX-94861968	1A	48.1	A	A	A	A	B	A	B	A	B	A	A	B	B	B	A	B	A	A	B	B	B	A	A	A	A	A	A	A	B	A	A	A	A	A	A	B	B	A	A	B	A	B	B	B	B	A	A
AX-95099839	1A	48.1	A	A	A	A	B	A	B	A	B	A	A	B	B	B	A	B	A	A	B	B	B	A	A	A	A	A	A	A	B	A	A	A	A	A	A	B	B	A	A	B	A	B	B	B	B	A	A
AX-94694208	1A	48.1	A	A	A	A	B	A	B	A	B	A	A	B	B	B	A	B	A	A	B	B	B	A	A	A	A	A	A	A	B	A	A	A	A	A	A	B	B	A	A	B	A	B	B	B	B	A	A
AX-94959646	1A	48.1	A	A	A	A	B	A	B	A	B	A	A	B	B	B	A	B	A	A	B	B	B	A	A	A	A	A	A	A	B	A	A	A	A	A	A	B	B	A	A	B	A	B	B	B	B	A	A
AX-94470133	1A	50.54	A	A	A	A	B	A	B	A	B	A	A	B	B	B	A	B	A	A	A	B	B	A	-	A	A	A	A	A	B	A	A	A	A	A	A	B	B	A	A	B	A	B	B	B	B	A	A
wMAS_1RS	1A	53.32	-	A	A	A	B	A	B	-	B	A	A	B	B	B	A	B	A	A	-	B	B	A	A	A	A	A	A	A	B	A	A	A	B	A	-	B	B	A	A	B	A	B	B	B	B	A	A
AX-94652850	1A	53.32	B	A	A	A	B	A	B	A	B	A	A	B	B	B	A	B	A	A	A	B	B	A	A	A	A	A	A	A	B	A	A	A	B	A	A	B	B	A	A	B	A	B	B	B	B	A	A
AX-94546321	1A	53.32	B	A	A	A	B	A	B	A	B	A	A	B	B	B	A	B	A	A	A	B	B	A	A	A	A	A	A	A	B	A	A	A	B	A	A	B	B	A	A	B	A	B	B	B	B	A	A
AX-94594465	1A	53.32	B	A	A	A	B	A	B	A	B	A	A	B	B	B	A	B	A	A	A	B	B	A	A	A	A	A	A	A	B	A	A	A	B	A	A	B	B	A	A	B	A	B	B	B	B	A	A
AX-94501945	1A	53.32	B	A	A	A	B	A	B	A	B	A	A	B	B	B	A	B	A	A	A	B	B	A	A	A	A	A	A	A	B	A	A	A	B	A	A	B	B	A	A	B	A	B	B	B	B	A	A
AX-94645318	1A	53.32	B	A	A	A	B	A	B	A	B	A	A	B	B	B	A	B	A	A	A	B	B	A	A	A	A	A	A	A	B	A	A	A	B	A	A	B	B	A	A	B	A	B	B	B	B	A	A
AX-94418426	1A	53.32	B	A	A	A	B	A	B	A	B	A	A	B	B	B	A	B	A	A	A	B	B	A	A	A	A	A	A	A	B	A	A	A	B	A	A	B	B	A	A	B	A	B	B	B	B	A	A
AX-95182518	1A	53.32	B	A	A	A	B	A	B	A	B	A	A	B	B	B	A	B	A	A	A	B	B	A	A	A	A	A	A	A	B	A	A	A	B	A	A	B	B	A	A	B	A	B	B	B	B	A	A
AX-94624330	1A	53.32	B	A	A	A	B	A	B	A	B	A	A	B	B	B	A	B	A	A	A	B	B	A	A	A	A	A	A	A	B	A	A	A	B	A	A	B	B	A	A	B	A	B	B	B	B	A	A
AX-94501589	1A	53.32	B	A	A	A	B	A	B	A	B	A	A	B	B	B	A	B	A	A	A	B	B	A	A	A	A	A	A	A	B	A	A	A	B	A	A	B	B	A	A	B	A	B	B	B	B	A	A
AX-95226312	1A	53.32	B	A	A	A	B	A	B	A	B	A	A	B	B	B	A	B	A	A	A	B	B	A	A	A	A	A	A	A	B	A	A	A	B	A	A	B	B	A	A	B	A	B	B	B	B	A	A
AX-94566572	1A	53.32	B	A	A	A	B	A	B	A	B	A	A	B	B	B	A	B	A	A	A	B	B	A	A	A	A	A	A	A	B	A	A	A	B	A	A	B	B	A	A	B	A	B	B	B	B	A	A
AX-94724771	1A	53.32	B	A	A	A	B	A	B	A	B	A	A	B	B	B	A	B	A	A	A	B	B	A	A	A	A	A	A	A	B	A	A	A	B	A	A	B	B	A	A	B	A	B	B	B	B	A	A
AX-95087496	1A	53.32	B	A	A	A	B	A	B	A	B	A	A	B	B	B	A	B	A	A	A	B	B	A	A	A	A	A	A	A	B	A	A	A	B	A	A	B	B	A	A	B	A	B	B	B	B	A	A
AX-95200932	1A	53.32	B	A	A	A	B	A	B	A	B	A	A	B	B	B	A	B	A	A	A	B	B	A	A	A	A	A	A	A	B	A	A	A	B	A	A	B	B	A	A	B	A	B	B	B	B	A	A
AX-94893139	1A	53.32	B	A	A	A	B	A	B	A	B	A	A	B	B	B	A	B	A	A	A	B	B	A	A	A	A	A	A	A	B	A	A	A	B	A	A	B	B	A	A	B	A	B	B	B	B	A	A
AX-95226421	1A	53.32	B	A	A	A	B	A	B	A	B	A	A	B	B	B	A	B	A	A	A	B	B	A	A	A	A	A	A	A	B	A	A	A	B	A	A	B	B	A	A	B	A	B	B	B	B	A	A
AX-94940429	1A	53.32	B	A	A	A	B	A	B	A	B	A	A	B	B	B	A	B	A	A	A	B	B	A	A	A	A	A	A	A	B	A	A	A	B	A	A	B	B	A	A	B	A	B	B	B	B	A	A
AX-95203621	1A	53.32	B	A	A	A	B	A	B	A	B	A	A	B	B	B	A	B	A	A	A	B	B	A	A	A	A	A	A	A	B	A	A	A	B	A	A	B	B	A	A	B	A	B	B	B	B	A	A
AX-94466070	1A	53.32	B	A	A	A	B	A	B	A	B	A	A	B	B	B	A	B	A	A	A	B	B	A	A	A	A	A	A	A	B	A	A	A	B	A	A	B	B	A	A	B	A	B	B	B	B	A	A
AX-94552774	1A	53.32	B	A	A	A	B	A	B	A	B	A	A	B	B	B	A	B	A	A	A	B	B	A	A	A	A	A	A	A	B	A	A	A	B	A	A	B	B	A	A	B	A	B	B	B	B	A	A
AX-94446416	1A	53.32	B	A	A	A	B	A	B	A	B	A	A	B	B	B	A	B	A	A	A	B	B	A	A	A	A	A	A	A	B	A	A	A	B	A	A	B	B	A	A	B	A	B	B	B	B	A	A
AX-94596280	1A	53.32	B	A	A	A	B	A	B	A	B	A	A	B	B	B	A	B	A	A	A	B	B	A	A	A	A	A	A	A	B	A	A	A	B	A	A	B	B	A	A	B	A	B	B	B	B	A	A
AX-94771670	1A	53.32	B	A	A	A	B	A	B	A	B	A	A	B	B	B	A	B	A	A	A	B	B	A	A	A	A	A	A	A	B	A	A	A	B	A	A	B	B	A	A	B	A	B	B	B	B	A	A
AX-94398183	1A	53.32	B	A	A	A	B	A	B	A	B	A	A	B	B	B	A	B	A	A	A	B	B	A	A	A	A	A	A	A	B	A	A	A	B	A	A	B	B	A	A	B	A	B	B	B	B	A	A
AX-94663711	1A	53.32	B	A	A	A	B	A	B	A	B	A	A	B	B	B	A	B	A	A	A	B	B	A	A	A	A	A	A	A	B	A	A	A	B	A	A	B	B	A	A	B	A	B	B	B	B	A	A
AX-94464122	1A	53.32	B	A	A	A	B	A	B	A	B	A	A	B	B	B	A	B	A	A	A	B	B	A	A	A	A	A	A	A	B	A	A	A	B	A	A	B	B	A	A	B	A	B	B	B	B	A	A
AX-94660777	1A	53.32	B	A	A	A	B	A	B	A	B	A	A	B	B	B	A	B	A	A	A	B	B	A	A	A	A	A	A	A	B	A	A	A	B	A	A	B	B	A	A	B	A	B	B	B	B	A	A
AX-95150589	1A	53.32	B	A	A	A	B	A	B	A	B	A	A	B	B	B	A	B	A	A	A	B	B	A	A	A	A	A	A	A	B	A	A	A	B	A	A	B	B	A	A	B	A	B	B	B	B	A	A
AX-94719212	1A	53.32	B	A	A	A	B	A	B	A	B	A	A	B	B	B	A	B	A	A	A	B	B	A	A	A	A	A	A	A	B	A	A	A	B	A	A	B	B	A	A	B	A	B	B	B	B	A	A
AX-94878140	1A	53.32	B	A	A	A	B	A	B	A	B	A	A	B	B	B	A	B	A	A	A	B	B	A	A	A	A	A	A	A	B	A	A	A	B	A	A	B	B	A	A	B	A	B	B	B	B	A	A
AX-94452089	1A	53.32	B	A	A	A	B	A	B	A	B	A	A	B	B	B	A	B	A	A	A	B	B	A	A	A	A	A	A	A	B	A	A	A	B	A	A	B	B	A	A	B	A	B	B	B	B	A	A
AX-94730424	1A	53.32	B	A	A	A	B	A	B	A	B	A	A	B	B	B	A	B	A	A	A	B	B	A	A	A	A	A	A	A	B	A	A	A	B	A	A	B	B	A	A	B	A	B	B	B	B	A	A
AX-94798948	1A	53.32	B	A	A	A	B	A	B	A	B	A	A	B	B	B	A	B	A	A	A	B	B	A	A	A	A	A	A	A	B	A	A	A	B	A	A	B	B	A	A	B	A	B	B	B	B	A	A
AX-94583205	1A	53.32	B	A	A	A	B	A	B	A	B	A	A	B	B	B	A	B	A	A	A	B	B	A	A	A	A	A	A	A	B	A	A	A	B	A	A	B	B	A	A	B	A	B	B	B	B	A	A
AX-94631437	1A	53.32	B	A	A	A	B	A	B	A	B	A	A	B	B	B	A	B	A	A	A	B	B	A	A	A	A	A	A	A	B	A	A	A	B	A	A	B	B	A	A	B	A	B	B	B	B	A	A
AX-94788934	1A	53.32	B	A	A	A	B	A	B	A	B	A	A	B	B	B	A	B	A	A	A	B	B	A	A	A	A	A	A	A	B	A	A	A	B	A	A	B	B	A	A	B	A	B	B	B	B	A	A
AX-94927709	1A	53.32	B	A	A	A	B	A	B	A	B	A	A	B	B	B	A	B	A	A	A	B	B	A	A	A	A	A	A	A	B	A	A	A	B	A	A	B	B	A	A	B	A	B	B	B	B	A	A
AX-94408765	1A	53.32	B	A	A	A	B	A	B	A	B	A	A	B	B	B	A	B	A	A	A	B	B	A	A	A	A	A	A	A	B	A	A	A	B	A	A	B	B	A	A	B	A	B	B	B	B	A	A
AX-95101835	1A	53.32	B	A	A	A	B	A	B	A	B	A	A	B	B	B	A	B	A	A	A	B	B	A	A	A	A	A	A	A	B	A	A	A	B	A	A	B	B	A	A	B	A	B	B	B	B	A	A
AX-95253219	1A	53.32	B	A	A	A	B	A	B	A	B	A	A	B	B	B	A	B	A	A	A	B	B	A	A	A	A	A	A	A	B	A	A	A	B	A	A	B	B	A	A	B	A	B	B	B	B	A	A
AX-94927912	1A	53.32	B	A	A	A	B	A	B	A	B	A	A	B	B	B	A	B	A	A	A	B	B	A	A	A	A	A	A	A	B	A	A	A	B	A	A	B	B	A	A	B	A	B	B	B	B	A	A
AX-94907052	1A	53.32	B	A	A	A	B	A	B	A	B	A	A	B	B	B	A	B	A	A	A	B	B	A	A	A	A	A	A	A	B	A	A	A	B	A	A	B	B	A	A	B	A	B	B	B	B	A	A
AX-94410873	1A	53.32	B	A	A	A	B	A	B	A	B	A	A	B	B	B	A	B	A	A	A	B	B	A	A	A	A	A	A	A	B	A	A	A	B	A	A	B	B	A	A	B	A	B	B	B	B	A	A
AX-94476963	1A	53.32	B	A	A	A	B	A	B	A	B	A	A	B	B	B	A	B	A	A	A	B	B	A	A	A	A	A	A	A	B	A	A	A	B	A	A	B	B	A	A	B	A	B	B	B	B	A	A
AX-94410462	1A	53.32	B	A	A	A	B	A	B	A	B	A	A	B	B	B	A	B	A	A	A	B	B	A	A	A	A	A	A	A	B	A	A	A	B	A	A	B	B	A	A	B	A	B	B	B	B	A	A
AX-95238138	1A	53.32	B	A	A	A	B	A	B	A	B	A	A	B	B	B	A	B	A	A	A	B	B	A	A	A	A	A	A	A	B	A	A	A	B	A	A	B	B	A	A	B	A	B	B	B	B	A	A
AX-94973629	1A	53.32	B	A	A	A	B	A	B	A	B	A	A	B	B	B	A	B	A	A	A	B	B	A	A	A	A	A	A	A	B	A	A	A	B	A	A	B	B	A	A	B	A	B	B	B	B	A	A
AX-94654729	1A	53.32	B	A	A	A	B	A	B	A	B	A	A	B	B	B	A	B	A	A	A	B	B	A	A	A	A	A	A	A	B	A	A	A	B	A	A	B	B	A	A	B	A	B	B	B	B	A	A
AX-94997890	1A	53.32	B	A	A	A	B	A	B	A	B	A	A	B	B	B	A	B	A	A	A	B	B	A	A	A	A	A	A	A	B	A	A	A	B	A	A	B	B	A	A	B	A	B	B	B	B	A	A
AX-94807145	1A	53.32	B	A	A	A	B	A	B	A	B	A	A	B	B	B	A	B	A	A	A	B	B	A	A	A	A	A	A	A	B	A	A	A	B	A	A	B	B	A	A	B	A	B	B	B	B	A	A
AX-94403897	1A	53.32	B	A	A	A	B	A	B	A	B	A	A	B	B	B	A	B	A	A	A	B	B	A	A	A	A	A	A	A	B	A	A	A	B	A	A	B	B	A	A	B	A	B	B	B	B	A	A
AX-95220588	1A	53.32	B	A	A	A	B	A	B	A	B	A	A	B	B	B	A	B	A	A	A	B	B	A	A	A	A	A	A	A	B	A	A	A	B	A	A	B	B	A	A	B	A	B	B	B	B	A	A
AX-95095578	1A	53.32	B	A	A	A	B	A	B	A	B	A	A	B	B	B	A	B	A	A	A	B	B	A	A	A	A	A	A	A	B	A	A	A	B	A	A	B	B	A	A	B	A	B	B	B	B	A	A
AX-94544675	1A	53.32	B	A	A	A	B	A	B	A	B	A	A	B	B	B	A	B	A	A	A	B	B	A	A	A	A	A	A	A	B	A	A	A	B	A	A	B	B	A	A	B	A	B	B	B	B	A	A
AX-94921661	1A	53.32	B	A	A	A	B	A	B	A	B	A	A	B	B	B	A	B	A	A	A	B	B	A	A	A	A	A	A	A	B	A	A	A	B	A	A	B	B	A	A	B	A	B	B	B	B	A	A
AX-94921856	1A	53.32	B	A	A	A	B	A	B	A	B	A	A	B	B	B	A	B	A	A	A	B	B	A	A	A	A	A	A	A	B	A	A	A	B	A	A	B	B	A	A	B	A	B	B	B	B	A	A
AX-94810269	1A	53.32	B	A	A	A	B	A	B	A	B	A	A	B	B	B	A	B	A	A	A	B	B	A	A	A	A	A	A	A	B	A	A	A	B	A	A	B	B	A	A	B	A	B	B	B	B	A	A
AX-94781823	1A	53.32	B	A	A	A	B	A	B	A	B	A	A	B	B	B	A	B	A	A	A	B	B	A	A	A	A	A	A	A	B	A	A	A	B	A	A	B	B	A	A	B	A	B	B	B	B	A	A
AX-94405246	1A	53.32	B	A	A	A	B	A	B	A	B	A	A	B	B	B	A	B	A	A	A	B	B	A	A	A	A	A	A	A	B	A	A	A	B	A	A	B	B	A	A	B	A	B	B	B	B	A	A
AX-94405126	1A	53.32	B	A	A	A	B	A	B	A	B	A	A	B	B	B	A	B	A	A	A	B	B	A	A	A	A	A	A	A	B	A	A	A	B	A	A	B	B	A	A	B	A	B	B	B	B	A	A
AX-95177347	1A	53.32	B	A	A	A	B	A	B	A	B	A	A	B	B	B	A	B	A	A	A	B	B	A	A	A	A	A	A	A	B	A	A	A	B	A	A	B	B	A	A	B	A	B	B	B	B	A	A
AX-95213884	1A	53.32	B	A	A	A	B	A	B	A	B	A	A	B	B	B	A	B	A	A	A	B	B	A	A	A	A	A	A	A	B	A	A	A	B	A	A	B	B	A	A	B	A	B	B	B	B	A	A
AX-94874885	1A	53.32	B	A	A	A	B	A	B	A	B	A	A	B	B	B	A	B	A	A	A	B	B	A	A	A	A	A	A	A	B	A	A	A	B	A	A	B	B	A	A	B	A	B	B	B	B	A	A
AX-94875204	1A	53.32	B	A	A	A	B	A	B	A	B	A	A	B	B	B	A	B	A	A	A	B	B	A	A	A	A	A	A	A	B	A	A	A	B	A	A	B	B	A	A	B	A	B	B	B	B	A	A
AX-94415704	1A	53.32	B	A	A	A	B	A	B	A	B	A	A	B	B	B	A	B	A	A	A	B	B	A	A	A	A	A	A	A	B	A	A	A	B	A	A	B	B	A	A	B	A	B	B	B	B	A	A
AX-94464572	1A	53.32	B	A	A	A	B	A	B	A	B	A	A	B	B	B	A	B	A	A	A	B	B	A	A	A	A	A	A	A	B	A	A	A	B	A	A	B	B	A	A	B	A	B	B	B	B	A	A
AX-94505680	1A	53.32	B	A	A	A	B	A	B	A	B	A	A	B	B	B	A	B	A	A	A	B	B	A	A	A	A	A	A	A	B	A	A	A	B	A	A	B	B	A	A	B	A	B	B	B	B	A	A
AX-94539875	1A	53.32	B	A	A	A	B	A	B	A	B	A	A	B	B	B	A	B	A	A	A	B	B	A	A	A	A	A	A	A	B	A	A	A	B	A	A	B	B	A	A	B	A	B	B	B	B	A	A
AX-95017779	1A	53.32	B	A	A	A	B	A	B	A	B	A	A	B	B	B	A	B	A	A	A	B	B	A	A	A	A	A	A	A	B	A	A	A	B	A	A	B	B	A	A	B	A	B	B	B	B	A	A
AX-94522292	1A	53.32	B	A	A	A	B	A	B	A	B	A	A	B	B	B	A	B	A	A	A	B	B	A	A	A	A	A	A	A	B	A	A	A	B	A	A	B	B	A	A	B	A	B	B	B	B	A	A
AX-94912092	1A	53.32	B	A	A	A	B	A	B	A	B	A	A	B	B	B	A	B	A	A	A	B	B	A	A	A	A	A	A	A	B	A	A	A	B	A	A	B	B	A	A	B	A	B	B	B	B	A	A
AX-94534132	1A	53.32	B	A	A	A	B	A	B	A	B	A	A	B	B	B	A	B	A	A	A	B	B	A	A	A	A	A	A	A	B	A	A	A	B	A	A	B	B	A	A	B	A	B	B	B	B	A	A
AX-94673471	1A	53.32	B	A	A	A	B	A	B	A	B	A	A	B	B	B	A	B	A	A	A	B	B	A	A	A	A	A	A	A	B	A	A	A	B	A	A	B	B	A	A	B	A	B	B	B	B	A	A
AX-95081035	1A	53.32	B	A	A	A	B	A	B	A	B	A	A	B	B	B	A	B	A	A	A	B	B	A	A	A	A	A	A	A	B	A	A	A	B	A	A	B	B	A	A	B	A	B	B	B	B	A	A
AX-94561365	1A	53.32	B	A	A	A	B	A	B	A	B	A	A	B	B	B	A	B	A	A	A	B	B	A	A	A	A	A	A	A	B	A	A	A	B	A	A	B	B	A	A	B	A	B	B	B	B	A	A
AX-95187439	1A	53.32	B	A	A	A	B	A	B	A	B	A	A	B	B	B	A	B	A	A	A	B	B	A	A	A	A	A	A	A	B	A	A	A	B	A	A	B	B	A	A	B	A	B	B	B	B	A	A
AX-94912730	1A	53.32	B	A	A	A	B	A	B	A	B	A	A	B	B	B	A	B	A	A	A	B	B	A	A	A	A	A	A	A	B	A	A	A	B	A	A	B	B	A	A	B	A	B	B	B	B	A	A
AX-94493329	1A	53.32	B	A	A	A	B	A	B	A	B	A	A	B	B	B	A	B	A	A	A	B	B	A	A	A	A	A	A	A	B	A	A	A	B	A	A	B	B	A	A	B	A	B	B	B	B	A	A
AX-94760203	1A	53.32	B	A	A	A	B	A	B	A	B	A	A	B	B	B	A	B	A	A	A	B	B	A	A	A	A	A	A	A	B	A	A	A	B	A	A	B	B	A	A	B	A	B	B	B	B	A	A
AX-95116714	1A	53.32	B	A	A	A	B	A	B	A	B	A	A	B	B	B	A	B	A	A	A	B	B	A	A	A	A	A	A	A	B	A	A	A	B	A	A	B	B	A	A	B	A	B	B	B	B	A	A
AX-95082367	1A	53.32	B	A	A	A	B	A	B	A	B	A	A	B	B	B	A	B	A	A	A	B	B	A	A	A	A	A	A	A	B	A	A	A	B	A	A	B	B	A	A	B	A	B	B	B	B	A	A
AX-94584417	1A	53.32	B	A	A	A	B	A	B	A	B	A	A	B	B	B	A	B	A	A	A	B	B	A	A	A	A	A	A	A	B	A	A	A	B	A	A	B	B	A	A	B	A	B	B	B	B	A	A
AX-94467624	1A	53.32	B	A	A	A	B	A	B	A	B	A	A	B	B	B	A	B	A	A	A	B	B	A	A	A	A	A	A	A	B	A	A	A	B	A	A	B	B	A	A	B	A	B	B	B	B	A	A
AX-94533092	1A	53.32	B	A	A	A	B	A	B	A	B	A	A	B	B	B	A	B	A	A	A	B	B	A	A	A	A	A	A	A	B	A	A	A	B	A	A	B	B	A	A	B	A	B	B	B	B	A	A
AX-94668903	1A	53.32	B	A	A	A	B	A	B	A	B	A	A	B	B	B	A	B	A	A	A	B	B	A	A	A	A	A	A	A	B	A	A	A	B	A	A	B	B	A	A	B	A	B	B	B	B	A	A
AX-94463381	1A	53.32	B	A	A	A	B	A	B	A	B	A	A	B	B	B	A	B	A	A	A	B	B	A	A	A	A	A	A	A	B	A	A	A	B	A	A	B	B	A	A	B	A	B	B	B	B	A	A
AX-94558425	1A	53.32	B	A	A	A	B	A	B	A	B	A	A	B	B	B	A	B	A	A	A	B	B	A	A	A	A	A	A	A	B	A	A	A	B	A	A	B	B	A	A	B	A	B	B	B	B	A	A
AX-94845461	1A	53.32	B	A	A	A	B	A	B	A	B	A	A	B	B	B	A	B	A	A	A	B	B	A	A	A	A	A	A	A	B	A	A	A	B	A	A	B	B	A	A	B	A	B	B	B	B	A	A
AX-94434693	1A	53.32	B	A	A	A	B	A	B	A	B	A	A	B	B	B	A	B	A	A	A	B	B	A	A	A	A	A	A	A	B	A	A	A	B	A	A	B	B	A	A	B	A	B	B	B	B	A	A
AX-94673150	1A	53.32	B	A	A	A	B	A	B	A	B	A	A	B	B	B	A	B	A	A	A	B	B	A	A	A	A	A	A	A	B	A	A	A	B	A	A	B	B	A	A	B	A	B	B	B	B	A	A
AX-94381913	1A	53.32	B	A	A	A	B	A	B	A	B	A	A	B	B	B	A	B	A	A	A	B	B	A	A	A	A	A	A	A	B	A	A	A	B	A	A	B	B	A	A	B	A	B	B	B	B	A	A
AX-94951564	1A	53.32	B	A	A	A	B	A	B	A	B	A	A	B	B	B	A	B	A	A	A	B	B	A	A	A	A	A	A	A	B	A	A	A	B	A	A	B	B	A	A	B	A	B	B	B	B	A	A
AX-95024199	1A	53.32	B	A	A	A	B	A	B	A	B	A	A	B	B	B	A	B	A	A	A	B	B	A	A	A	A	A	A	A	B	A	A	A	B	A	A	B	B	A	A	B	A	B	B	B	B	A	A
AX-94465726	1A	53.32	B	A	A	A	B	A	B	A	B	A	A	B	B	B	A	B	A	A	A	B	B	A	A	A	A	A	A	A	B	A	A	A	B	A	A	B	B	A	A	B	A	B	B	B	B	A	A
AX-94435812	1A	53.32	B	A	A	A	B	A	B	A	B	A	A	B	B	B	A	B	A	A	A	B	B	A	A	A	A	A	A	A	B	A	A	A	B	A	A	B	B	A	A	B	A	B	B	B	B	A	A
AX-94395004	1A	53.32	B	A	A	A	B	A	B	A	B	A	A	B	B	B	A	B	A	A	A	B	B	A	A	A	A	A	A	A	B	A	A	A	B	A	A	B	B	A	A	B	A	B	B	B	B	A	A
AX-95170825	1A	53.32	B	A	A	A	B	A	B	A	B	A	A	B	B	B	A	B	A	A	A	B	B	A	A	A	A	A	A	A	B	A	A	A	B	A	A	B	B	A	A	B	A	B	B	B	B	A	A
AX-94962498	1A	53.32	B	A	A	A	B	A	B	A	B	A	A	B	B	B	A	B	A	A	A	B	B	A	A	A	A	A	A	A	B	A	A	A	B	A	A	B	B	A	A	B	A	B	B	B	B	A	A
AX-94964891	1A	53.32	B	A	A	A	B	A	B	A	B	A	A	B	B	B	A	B	A	A	A	B	B	A	A	A	A	A	A	A	B	A	A	A	B	A	A	B	B	A	A	B	A	B	B	B	B	A	A
AX-94493970	1A	53.32	B	A	A	A	B	A	B	A	B	A	A	B	B	B	A	B	A	A	A	B	B	A	A	A	A	A	A	A	B	A	A	A	B	A	A	B	B	A	A	B	A	B	B	B	B	A	A
AX-94861731	1A	53.32	B	A	A	A	B	A	B	A	B	A	A	B	B	B	A	B	A	A	A	B	B	A	A	A	A	A	A	A	B	A	A	A	B	A	A	B	B	A	A	B	A	B	B	B	B	A	A
AX-94494685	1A	53.32	B	A	A	A	B	A	B	A	B	A	A	B	B	B	A	B	A	A	A	B	B	A	A	A	A	A	A	A	B	A	A	A	B	A	A	B	B	A	A	B	A	B	B	B	B	A	A
AX-95186496	1A	53.32	B	A	A	A	B	A	B	A	B	A	A	B	B	B	A	B	A	A	A	B	B	A	A	A	A	A	A	A	B	A	A	A	B	A	A	B	B	A	A	B	A	B	B	B	B	A	A
AX-95011371	1A	53.32	B	A	A	A	B	A	B	A	B	A	A	B	B	B	A	B	A	A	A	B	B	A	A	A	A	A	A	A	B	A	A	A	B	A	A	B	B	A	A	B	A	B	B	B	B	A	A
AX-94838124	1A	53.32	B	A	A	A	B	A	B	A	B	A	A	B	B	B	A	B	A	A	A	B	B	A	A	A	A	A	A	A	B	A	A	A	B	A	A	B	B	A	A	B	A	B	B	B	B	A	A
AX-94520045	1A	53.32	B	A	A	A	B	A	B	A	B	A	A	B	B	B	A	B	A	A	A	B	B	A	A	A	A	A	A	A	B	A	A	A	B	A	A	B	B	A	A	B	A	B	B	B	B	A	A
AX-94532746	1A	53.32	B	A	A	A	B	A	B	A	B	A	A	B	B	B	A	B	A	A	A	B	B	A	A	A	A	A	A	A	B	A	A	A	B	A	A	B	B	A	A	B	A	B	B	B	B	A	A
AX-95189136	1A	53.32	B	A	A	A	B	A	B	A	B	A	A	B	B	B	A	B	A	A	A	B	B	A	A	A	A	A	A	A	B	A	A	A	B	A	A	B	B	A	A	B	A	B	B	B	B	A	A
AX-94716299	1A	53.32	B	A	A	A	B	A	B	A	B	A	A	B	B	B	A	B	A	A	A	B	B	A	A	A	A	A	A	A	B	A	A	A	B	A	A	-	B	A	A	B	A	B	B	B	B	A	A
AX-94510917	1A	53.32	B	A	A	A	B	A	B	A	B	A	A	B	B	B	A	B	A	A	A	B	B	A	A	A	A	A	A	A	B	A	A	A	B	A	A	B	B	A	A	B	A	B	B	B	B	A	A
AX-94695076	1A	53.32	B	A	A	A	B	A	B	A	B	A	A	B	B	B	A	B	A	A	A	B	B	A	A	A	A	A	A	A	B	A	A	A	B	A	A	B	B	A	A	B	A	B	B	B	B	A	A
AX-94769778	1A	53.32	B	A	A	A	B	A	B	A	B	A	A	B	B	B	A	B	A	A	A	B	B	A	A	A	A	A	A	A	B	A	A	A	B	A	A	B	-	A	A	B	A	B	B	B	B	A	A
AX-94564281	1A	53.32	B	A	A	A	B	A	B	A	B	A	A	B	B	B	A	B	A	A	A	B	B	A	A	A	A	A	A	A	B	A	A	A	B	A	A	B	B	A	A	B	A	B	B	B	B	A	A
AX-94640914	1A	53.32	B	A	A	A	B	A	B	A	B	A	A	B	B	B	A	B	A	A	A	B	B	A	A	A	A	A	A	A	B	A	A	A	B	A	A	B	B	A	A	B	A	B	B	B	B	A	A
AX-95141662	1A	53.32	B	A	A	A	B	A	B	A	B	A	A	B	B	B	A	B	A	A	A	B	B	A	A	A	A	A	A	A	B	A	A	A	B	A	A	B	B	A	A	B	A	B	B	B	B	A	A
AX-94861890	1A	53.32	B	A	A	A	B	A	B	A	B	A	A	B	B	B	A	B	A	A	A	B	B	A	A	A	A	A	A	A	B	A	A	A	B	A	A	B	B	A	A	B	A	B	-	B	B	A	A
AX-94532966	1A	53.32	B	A	A	A	B	A	B	A	B	A	A	B	B	B	A	B	A	A	A	B	B	A	A	A	A	A	A	A	B	A	A	A	B	A	A	B	-	A	A	B	A	B	B	B	B	A	A
AX-94444765	1A	53.32	B	A	A	A	B	A	B	A	B	A	A	B	B	B	A	B	A	A	A	B	B	A	A	A	A	A	A	A	B	A	A	A	B	A	A	B	B	A	A	B	A	B	B	B	B	A	A
AX-94768467	1A	53.32	B	A	A	A	B	A	B	A	B	A	A	B	B	B	A	B	A	A	A	B	B	A	A	A	A	A	A	A	B	A	A	A	B	A	A	B	B	A	A	B	A	B	B	B	B	A	A
AX-94456108	1A	53.32	B	A	A	A	B	A	B	A	B	A	A	B	B	B	A	B	A	A	A	B	B	A	A	A	A	A	A	A	B	A	A	A	B	A	A	B	B	A	A	B	A	B	B	B	B	A	A
AX-95115299	1A	53.32	B	A	A	A	B	A	B	A	B	A	A	B	B	B	A	B	A	A	A	B	B	A	A	A	A	A	A	A	B	A	A	A	B	A	A	-	B	A	A	B	A	B	B	B	B	A	A
AX-94817588	1A	53.32	B	A	A	A	B	A	B	A	B	A	A	B	B	B	A	B	A	A	A	B	B	A	A	A	A	A	A	A	B	A	A	A	B	A	A	B	B	A	A	B	A	B	B	B	B	A	A
AX-95068712	1A	53.32	B	A	A	A	B	A	B	A	B	A	A	B	B	B	A	B	A	A	A	B	B	A	A	A	A	A	A	A	B	A	A	A	B	A	A	B	B	A	A	B	A	B	B	B	B	A	A
AX-94408930	1A	53.32	B	A	A	A	B	A	B	A	B	A	A	B	B	B	A	B	A	A	A	B	B	A	A	A	A	A	A	A	B	A	A	A	B	A	A	B	B	A	A	B	A	B	B	B	B	A	A
AX-94849540	1A	53.32	B	A	A	A	B	A	B	A	B	A	A	B	B	B	A	B	A	A	A	B	B	A	A	A	A	A	A	A	B	A	A	A	B	A	A	B	B	A	A	B	A	B	B	B	B	A	A
AX-94751395	1A	53.32	B	A	A	A	B	A	B	A	B	A	A	B	B	B	A	B	A	A	A	B	B	A	A	A	A	A	A	A	B	A	A	A	B	A	A	B	B	A	A	B	A	B	B	B	B	A	A
AX-95089938	1A	53.32	B	A	A	A	B	A	B	A	B	A	A	B	B	B	A	B	A	A	A	B	B	A	A	A	A	A	A	A	B	A	A	A	B	A	A	B	B	A	A	B	A	B	B	B	B	A	A
AX-95084022	1A	53.32	B	A	A	A	B	A	B	A	B	A	A	B	B	B	A	B	A	A	A	B	B	A	A	A	A	A	A	A	B	A	A	A	B	A	A	B	B	A	A	B	A	B	B	B	B	A	A
AX-95163067	1A	53.32	B	A	A	A	B	A	B	A	B	A	A	B	B	B	A	B	A	A	A	B	B	A	A	A	A	A	A	A	B	A	A	A	B	A	A	B	B	A	A	B	A	B	B	B	B	A	A
AX-94400371	1A	53.32	B	A	A	A	B	A	B	A	B	A	A	B	B	B	A	B	A	A	A	B	B	A	A	A	A	A	A	A	B	A	A	A	B	A	A	B	B	A	A	B	A	B	B	B	B	A	A
AX-94403578	1A	53.32	B	A	A	A	B	A	B	A	B	A	A	B	B	B	A	B	A	A	A	B	B	A	A	A	A	A	A	A	B	A	A	A	B	A	A	B	B	A	A	B	A	B	B	B	B	A	A
AX-94665409	1A	53.32	B	A	A	A	B	A	B	A	B	A	A	B	B	B	A	B	A	A	A	B	B	A	A	A	A	A	A	A	B	A	A	A	B	A	A	B	B	A	A	B	A	B	B	B	B	A	A
AX-94452312	1A	53.32	B	A	A	A	B	A	B	A	B	A	A	B	B	B	A	B	A	A	A	B	B	A	A	A	A	A	A	A	B	A	A	A	B	-	A	B	B	A	A	B	A	B	B	B	B	A	A
AX-94751927	1A	53.32	B	A	A	A	B	A	B	A	B	A	A	B	B	B	A	B	A	A	A	B	B	A	-	A	A	A	A	A	B	A	A	A	B	A	A	B	B	A	A	B	A	B	B	B	B	A	A
AX-94822580	1A	53.32	B	A	A	A	B	A	B	A	B	A	A	B	B	B	A	B	A	A	A	B	B	A	A	A	A	A	A	A	B	A	A	A	B	A	A	B	B	A	A	B	A	B	B	B	B	A	A
AX-94415384	1A	53.32	B	A	-	A	B	A	B	A	B	A	A	B	B	B	A	B	A	A	A	B	B	A	A	A	A	A	A	A	B	A	A	A	B	A	A	B	B	A	A	B	A	B	B	B	B	A	A
AX-94442164	1A	53.32	B	A	A	A	B	A	B	A	B	A	A	B	B	B	A	B	A	A	A	B	B	A	A	A	A	A	A	A	B	A	A	A	B	A	A	B	B	A	A	B	A	B	B	B	B	A	A
AX-94737395	1A	53.32	B	A	A	A	B	A	B	A	B	A	A	B	B	B	A	B	A	A	A	B	B	A	A	A	A	A	A	A	B	A	A	A	B	A	A	B	B	A	A	B	A	B	B	B	B	A	A
AX-94813794	1A	53.32	B	A	A	A	B	A	B	A	B	A	A	B	B	B	A	B	A	A	A	B	B	A	A	A	A	A	A	A	B	A	A	A	B	A	A	B	B	A	A	B	A	B	B	B	B	A	A
AX-94775110	1A	53.32	B	A	A	A	B	A	B	A	B	A	A	B	B	B	A	B	A	A	A	B	B	A	A	A	A	A	A	A	B	A	A	A	B	A	A	B	B	A	A	B	A	B	B	B	B	A	A
AX-94399869	1A	53.32	B	A	A	A	B	A	B	A	B	A	A	B	B	B	A	B	A	A	A	B	B	A	A	A	A	A	A	A	B	A	A	A	B	A	A	B	B	A	A	B	A	B	B	B	B	A	-
AX-94818544	1A	53.32	B	A	A	A	B	A	B	A	B	A	A	B	B	B	A	B	A	A	A	B	B	A	A	A	A	A	A	A	B	A	A	A	B	A	A	B	B	A	A	B	A	B	B	B	B	A	A
AX-94802095	1A	53.32	B	A	A	A	B	A	B	A	B	A	A	B	B	B	A	B	A	A	A	B	B	A	A	A	A	A	A	A	B	A	A	A	B	A	A	B	B	A	A	B	A	B	B	B	B	A	A
AX-94489656	1A	53.32	B	A	A	A	B	A	B	A	B	A	A	B	B	B	A	B	A	A	A	B	B	A	A	A	A	A	A	A	B	A	A	A	B	A	A	B	B	A	A	B	A	B	B	B	B	A	A
AX-94848601	1A	53.32	B	A	A	A	B	A	B	A	B	A	A	B	B	B	A	B	A	A	A	B	B	A	A	A	A	A	A	A	B	A	A	A	B	A	A	B	B	A	A	B	A	B	B	B	B	A	A
AX-95247576	1A	53.32	B	A	A	A	B	A	B	A	B	A	A	B	B	B	A	B	A	A	A	B	B	A	-	A	A	A	A	A	B	A	A	A	B	A	A	B	B	A	A	B	A	B	B	B	B	A	A
AX-94496122	1A	53.32	B	A	A	A	B	A	B	A	B	A	A	B	B	B	A	B	A	A	A	B	B	A	A	A	A	-	A	A	B	A	A	A	B	A	A	B	B	A	A	B	A	B	B	B	B	A	A
AX-94607881	1A	53.32	B	A	A	A	B	A	B	A	B	A	A	B	B	B	-	B	A	A	A	B	B	A	A	A	A	A	A	A	B	A	A	A	B	A	A	B	B	A	A	B	A	B	B	B	B	A	A
AX-94695356	1A	53.32	B	A	A	A	B	A	B	A	B	A	A	B	B	B	A	B	A	A	A	B	B	A	A	A	A	A	A	A	B	A	A	A	B	-	A	B	B	A	A	B	A	B	B	B	B	A	A
AX-94890395	1A	53.32	B	A	A	A	B	A	B	A	B	A	A	B	B	B	A	B	A	A	A	B	B	A	A	A	A	A	A	A	B	A	A	A	B	A	A	B	B	A	A	B	A	B	B	B	B	A	A
AX-95099795	1A	53.32	B	A	A	A	B	A	B	A	B	A	A	B	B	B	A	B	A	A	A	B	B	A	A	A	A	A	A	A	B	A	A	A	B	A	A	B	B	A	A	B	A	B	B	B	B	A	A
AX-94471169	1A	53.32	B	A	A	A	B	A	B	A	B	A	A	B	B	B	A	B	A	A	A	B	B	A	A	A	A	A	A	A	B	A	A	A	B	A	A	B	B	A	A	B	A	B	B	B	B	A	A
AX-94720933	1A	53.32	B	A	A	A	B	A	B	A	B	A	A	B	B	B	A	B	A	A	A	B	B	A	A	A	A	A	A	A	B	A	A	A	B	A	A	B	B	A	A	B	A	B	B	B	B	A	A
AX-95074028	1A	53.32	B	A	A	A	B	A	B	A	B	A	A	B	B	B	A	B	A	A	A	B	B	A	A	A	A	A	A	A	B	A	A	A	B	A	A	B	B	A	A	B	A	B	B	B	B	A	A
AX-95229358	1A	53.32	B	A	A	A	B	A	B	A	B	A	A	B	B	B	A	B	A	A	A	B	B	A	A	A	A	A	A	A	B	A	A	A	B	A	A	B	B	A	A	B	A	B	B	B	B	A	A
AX-94501635	1A	53.32	B	A	A	A	B	A	B	A	B	A	A	B	B	B	A	B	A	A	A	B	B	A	A	A	A	A	A	A	B	A	A	A	B	A	A	B	B	A	A	B	A	B	B	B	B	A	A
AX-95166038	1A	53.32	B	A	A	A	B	A	B	A	B	A	A	B	B	B	A	B	A	A	A	B	B	A	A	A	A	A	A	A	B	A	A	A	B	A	A	B	B	A	A	B	A	B	B	B	B	A	A
AX-94648151	1A	53.32	B	A	A	A	B	A	B	A	B	A	A	B	B	B	A	B	A	A	A	B	B	A	A	A	A	A	A	A	B	A	A	A	B	A	A	B	B	A	A	B	A	B	B	B	B	A	A
AX-94521615	1A	53.32	B	A	A	A	B	A	B	A	B	A	A	B	B	B	A	B	A	A	A	B	B	A	A	A	A	A	A	A	B	A	A	A	B	A	A	B	B	A	A	B	A	B	B	B	B	A	A
AX-95186418	1A	53.32	B	A	A	A	B	A	B	A	B	A	A	B	B	B	A	B	A	A	A	B	B	A	A	A	A	A	A	A	B	A	A	A	B	A	A	B	B	A	A	B	A	B	B	B	B	A	A
AX-94611210	1A	53.32	B	A	A	A	B	A	B	A	B	A	A	B	B	B	A	B	A	A	A	B	B	A	A	A	A	A	A	A	B	A	A	A	B	A	A	B	B	A	A	B	A	B	B	B	B	A	A
AX-95186349	1A	53.32	B	A	A	A	B	A	B	A	B	A	A	B	B	B	A	B	A	A	A	B	B	A	A	A	A	A	A	A	B	A	A	A	B	A	A	B	B	A	A	B	A	B	B	B	B	A	A
AX-94730282	1A	53.32	B	A	A	A	B	A	B	A	B	A	A	B	B	B	A	B	A	A	A	B	B	A	A	A	A	A	A	A	-	A	A	A	B	A	A	B	B	A	A	B	A	B	B	B	B	A	A
AX-94876679	1A	53.32	B	A	A	A	B	A	B	A	B	A	A	B	B	B	A	B	A	A	A	B	B	A	A	A	A	A	A	A	B	A	A	A	B	A	A	B	B	A	A	B	A	B	B	B	B	A	A
AX-94387523	1A	53.32	B	A	A	A	B	A	B	A	B	A	A	B	B	B	A	B	A	A	A	B	B	A	A	A	A	A	A	A	B	A	A	A	B	A	A	B	B	A	A	-	A	B	B	B	B	A	A
AX-94815518	1A	53.32	B	A	A	A	B	A	B	A	B	A	A	B	B	B	A	B	A	A	A	B	B	A	A	A	A	A	A	A	B	A	A	A	B	A	A	B	B	A	A	B	A	B	B	B	B	A	A
AX-95177046	1A	53.32	B	A	A	A	B	A	B	A	B	A	A	B	B	B	A	B	A	A	A	B	B	A	A	A	A	A	A	A	B	A	A	A	B	A	A	B	B	A	A	B	A	B	B	B	B	A	-
AX-94482548	1A	53.32	B	A	A	A	B	A	B	A	B	A	A	B	B	B	A	B	A	A	A	B	B	A	A	A	A	A	A	A	B	A	A	A	B	A	A	B	B	A	A	B	A	B	B	B	B	A	A
AX-94755693	1A	53.32	B	A	A	A	B	A	B	A	B	A	A	B	B	B	A	B	A	A	A	B	B	A	A	A	A	A	A	A	B	A	A	A	B	A	A	B	B	A	A	B	A	B	B	B	B	A	A
AX-94559279	1A	53.32	B	A	A	A	B	A	B	A	B	A	A	B	B	B	A	B	A	A	A	B	B	A	A	A	A	A	A	A	B	A	A	A	B	A	A	B	B	A	A	B	A	B	B	B	B	A	A
AX-94870798	1A	53.32	B	A	A	A	B	A	B	A	B	A	A	B	B	B	A	B	A	A	A	B	B	A	A	A	A	A	A	A	B	A	A	A	B	A	A	B	B	A	A	B	A	B	B	B	B	A	A
AX-95151706	1A	53.32	B	A	A	A	B	A	B	A	B	A	A	B	B	B	A	B	A	A	A	B	B	A	A	A	A	A	A	A	B	A	A	A	B	A	A	B	B	A	A	B	A	B	B	B	B	A	A
AX-94433522	1A	53.32	B	A	A	A	B	A	B	A	B	A	A	B	B	B	A	B	A	A	A	B	B	A	A	A	A	A	A	A	B	A	A	A	B	A	A	B	B	A	A	B	A	B	B	B	B	A	-
AX-95202637	1A	53.32	B	A	A	A	B	A	B	A	B	A	A	B	B	B	A	B	A	A	A	B	B	A	A	A	A	A	A	A	B	A	A	A	B	A	A	B	B	A	A	-	A	B	B	B	B	A	-
AX-94776827	1A	53.32	B	A	A	A	B	A	B	A	B	A	A	B	B	B	A	B	A	A	A	B	B	A	A	A	A	A	A	A	B	A	A	A	B	A	A	B	B	A	A	B	A	B	B	B	B	A	A
AX-95133143	1A	53.32	B	A	A	A	B	A	B	A	B	A	A	B	B	B	A	B	A	A	A	B	B	A	A	A	A	A	A	A	B	A	A	A	B	A	A	B	B	A	A	B	A	B	B	B	B	A	A
AX-95099834	1A	53.32	B	A	A	A	B	A	B	A	B	A	A	B	B	B	A	B	A	A	A	B	B	A	A	A	A	A	A	A	B	A	A	A	B	A	A	B	B	A	A	B	A	B	B	B	B	A	A
AX-94684631	1A	53.32	B	A	-	A	B	A	B	A	B	A	A	B	B	B	A	B	A	A	A	B	B	A	A	A	A	A	A	A	B	A	A	A	B	A	A	B	B	A	A	B	A	B	B	B	B	A	A
AX-94803865	1A	53.32	B	A	A	A	B	A	B	A	B	A	A	B	B	B	A	B	A	A	A	B	B	A	A	A	A	A	A	A	B	A	A	A	B	A	A	B	B	A	A	B	A	B	B	B	B	A	A
AX-94794886	1A	53.32	B	A	A	A	B	A	B	A	B	A	A	B	B	B	-	B	A	A	A	B	B	A	-	A	A	A	A	A	B	A	A	A	B	A	A	B	B	A	A	B	A	B	B	B	B	A	A
AX-94646578	1A	53.32	B	A	A	A	B	A	B	A	B	A	A	B	B	B	A	B	A	A	-	B	B	A	A	A	A	A	A	A	B	A	A	A	B	A	A	B	B	A	A	B	A	B	B	B	B	A	A
AX-94417690	1A	53.32	B	A	A	A	B	A	B	A	B	A	A	B	B	B	A	B	A	A	A	B	B	A	A	A	A	A	A	A	B	A	A	A	B	A	A	B	B	A	A	B	A	B	B	B	B	A	A
AX-95123190	1A	53.32	B	A	A	A	B	A	B	A	B	A	A	B	B	B	A	B	A	A	A	B	B	A	A	A	A	A	A	A	B	A	A	A	B	A	A	B	B	A	A	B	A	B	B	B	B	A	A
AX-94830572	1A	53.32	B	A	A	A	B	A	B	A	B	A	A	B	B	B	A	B	A	A	A	B	B	A	A	A	A	A	A	A	B	A	A	-	B	A	A	B	B	-	A	B	A	B	B	B	B	A	A
AX-94497542	1A	53.32	B	A	A	A	B	A	B	A	B	A	A	B	B	B	A	B	A	A	A	B	B	A	A	A	A	A	A	A	B	A	A	A	B	A	A	B	B	A	A	B	A	B	B	B	B	A	A
AX-94903441	1A	53.32	-	A	A	A	B	A	B	A	B	A	A	B	B	-	A	B	A	A	A	B	B	A	A	A	A	A	A	A	B	A	A	A	B	A	A	B	B	A	A	B	A	B	B	B	B	A	A
AX-94702309	1A	53.32	B	A	A	A	B	A	B	A	B	A	A	B	B	B	A	B	A	A	A	B	B	A	A	A	A	A	A	A	B	A	A	A	B	A	A	B	B	A	A	B	A	B	B	B	B	A	-
AX-94693224	1A	53.32	B	A	A	A	B	A	B	A	B	A	A	B	B	B	A	B	A	A	A	B	B	A	A	-	A	A	A	A	B	A	A	A	B	A	A	B	B	A	A	B	A	B	B	B	B	A	A
AX-94399186	1A	53.32	B	A	A	A	B	A	B	A	B	A	A	B	B	B	A	B	A	A	A	B	B	A	A	A	A	A	A	A	B	A	A	A	B	A	A	B	B	A	A	B	A	B	B	B	B	A	A
AX-94407172	1A	53.32	B	A	A	A	B	A	B	A	B	A	A	B	B	B	A	B	A	A	A	B	B	A	A	A	A	A	A	A	B	A	A	A	B	A	A	B	B	A	A	B	A	B	B	B	B	A	A
AX-94458658	1A	53.32	B	A	A	A	B	A	B	A	B	A	A	B	B	B	A	B	A	A	A	B	B	A	A	-	A	A	A	A	B	A	A	A	B	A	A	B	B	A	A	B	A	B	B	B	B	A	A
AX-94500893	1A	53.32	B	A	A	A	B	A	B	A	B	A	A	B	B	B	A	B	A	A	A	B	B	A	A	A	A	A	A	A	B	A	A	A	B	A	A	B	B	A	A	B	A	B	B	B	B	A	A
AX-94382831	1A	53.32	B	A	A	A	B	A	B	A	B	A	A	B	B	B	A	B	A	A	A	B	B	A	A	-	A	A	A	A	B	A	A	A	B	A	A	B	B	A	A	B	A	B	B	B	B	A	A
AX-94403986	1A	53.32	B	A	A	A	B	A	B	A	B	A	A	B	B	B	A	B	A	A	A	B	B	A	A	A	A	A	A	A	B	A	A	A	B	A	A	B	B	A	A	B	A	B	B	B	B	A	A
AX-94737295	1A	53.32	B	A	A	A	B	A	B	A	B	A	A	B	B	B	A	B	A	-	A	B	B	A	A	A	A	A	A	A	B	A	A	A	B	A	A	B	B	A	A	B	-	B	B	B	B	A	A
AX-94519347	1A	53.32	B	A	A	-	B	A	B	A	B	A	A	B	B	B	A	B	A	A	A	B	B	A	A	A	A	A	A	A	B	A	A	A	B	A	A	B	B	A	A	B	A	B	B	B	B	A	A
AX-94813825	1A	53.32	B	A	A	A	B	A	B	A	B	A	A	B	B	B	A	B	A	A	A	B	B	A	A	-	A	A	A	-	B	A	A	A	B	A	A	B	B	A	A	B	A	B	B	B	B	-	A
AX-95007722	1A	53.32	B	A	A	A	B	A	B	A	B	A	A	B	B	B	A	B	A	A	A	B	B	A	A	A	A	A	A	A	B	A	A	A	B	A	A	B	B	A	A	B	A	B	B	B	B	A	A
AX-94500378	1A	53.32	B	A	A	A	B	A	B	A	B	A	A	B	B	B	A	B	A	A	A	B	B	A	A	A	A	A	A	A	B	A	A	A	B	A	A	B	B	A	A	B	A	B	B	B	B	A	A
AX-94412593	1A	53.32	B	A	A	A	B	A	B	A	B	A	A	B	B	B	A	B	A	A	A	B	B	A	A	A	A	A	A	A	B	A	A	A	B	A	A	B	B	A	A	B	A	B	B	B	B	A	A
AX-94490519	1A	53.32	B	A	A	A	B	A	B	A	B	A	A	B	B	B	A	B	A	A	A	B	B	A	A	A	A	A	A	A	B	A	A	A	B	A	A	B	B	A	A	B	A	B	B	B	B	A	A
AX-94639099	1A	53.32	B	A	A	A	B	A	B	A	-	A	A	B	B	B	A	B	A	A	A	B	B	A	A	A	A	A	A	A	B	A	A	A	B	A	A	B	B	A	A	B	A	B	B	B	B	A	A
AX-94997763	1A	53.32	B	A	A	A	B	A	B	A	B	A	A	B	B	B	A	B	A	A	A	B	B	-	A	A	A	A	A	A	-	A	A	A	B	A	A	-	B	A	A	B	A	B	-	B	B	A	A
AX-94895904	1A	53.32	B	A	A	A	B	A	B	A	B	A	A	B	B	B	A	B	A	A	A	B	B	A	A	A	A	A	A	A	B	A	A	A	B	A	A	B	B	A	A	B	A	B	B	B	B	A	A
AX-95015539	1A	53.32	B	A	A	A	B	A	B	A	B	A	A	B	B	B	A	B	A	A	A	B	B	A	A	A	A	A	A	A	B	A	A	A	B	A	A	B	B	A	A	B	A	B	B	B	B	A	A
AX-94431963	1A	54.21	B	A	A	A	B	A	B	A	B	A	A	B	B	B	A	B	A	A	A	B	B	A	A	A	A	A	A	A	B	A	A	A	B	A	A	B	B	A	A	B	A	B	B	B	B	A	A
AX-94565745	1A	54.21	B	A	A	A	B	A	B	A	B	A	A	B	B	B	A	B	A	-	A	B	B	A	A	A	A	A	A	A	B	A	A	A	B	A	A	B	B	A	A	B	-	B	B	B	B	A	A
AX-94921896	1A	55.81	B	A	A	A	B	A	B	A	B	A	A	B	B	B	A	B	A	A	A	B	B	A	A	A	A	A	A	A	B	A	A	A	B	A	A	B	B	A	A	B	A	B	B	B	B	A	A
AX-94841333	1A	55.81	B	A	A	A	B	A	B	A	B	A	A	B	B	B	A	-	A	A	A	B	B	A	A	A	A	A	A	A	B	A	A	A	B	A	A	B	B	A	A	B	A	B	B	B	B	A	A
AX-94481367	1A	59.9	B	B	A	A	B	A	B	A	B	A	A	B	B	B	A	B	A	A	A	B	B	A	A	A	A	A	A	A	B	A	A	A	B	A	A	B	B	A	A	B	B	B	B	B	B	A	A
AX-94521360	1A	60.7	B	B	A	A	B	A	B	A	B	A	A	B	B	B	A	B	A	A	A	B	B	A	A	A	A	A	A	A	B	A	A	A	B	A	A	B	B	B	A	B	B	B	B	B	B	A	A
AX-94386020	1A	61.48	B	B	A	A	B	A	B	A	B	A	A	B	B	B	A	B	A	A	A	B	B	A	A	A	A	A	A	B	B	A	A	A	B	A	A	B	B	B	A	B	B	B	B	B	B	A	A
AX-94824939	1A	61.48	B	B	A	A	B	A	B	A	B	A	A	B	B	B	A	B	A	A	A	B	B	A	A	A	A	A	A	B	B	A	A	A	B	A	A	B	B	B	A	B	B	B	B	B	B	A	A
AX-94657494	1A	61.48	B	B	A	A	B	A	B	A	B	A	A	B	B	B	A	B	A	A	A	B	B	A	A	A	A	A	A	B	B	A	A	A	B	A	A	B	B	B	A	B	B	B	B	B	B	A	A
AX-94603312	1A	61.48	B	B	A	A	B	A	B	A	B	A	A	B	B	B	A	B	A	A	A	B	B	A	A	A	A	A	A	B	B	A	A	A	B	A	A	B	B	B	A	B	B	B	B	B	B	A	A
AX-94428373	1A	61.48	B	B	A	A	B	A	B	A	B	A	A	B	B	B	A	B	A	A	A	B	B	A	A	A	A	A	A	B	B	A	A	A	B	A	A	B	B	B	A	B	B	B	B	B	B	A	A
AX-94562605	1A	61.48	B	B	A	A	B	A	B	A	B	A	A	B	B	B	A	B	A	A	A	B	B	A	A	A	A	A	A	B	B	A	A	A	B	A	A	B	B	B	A	B	B	B	B	B	B	A	A
AX-94442121	1A	61.48	B	B	A	A	B	A	B	A	B	A	A	B	B	B	A	B	A	A	A	B	B	A	A	A	A	A	A	B	B	A	A	A	B	A	A	B	B	B	A	B	B	B	B	B	B	A	A
AX-95194633	1A	61.48	B	B	A	A	B	A	B	A	B	A	A	B	B	B	A	B	A	A	A	B	B	A	A	A	A	A	A	B	B	A	A	A	B	A	A	B	B	B	A	B	B	B	B	B	B	A	A
AX-94914663	1A	61.48	B	B	A	A	B	A	B	A	B	A	A	B	B	B	A	B	A	A	A	B	B	A	A	A	A	A	A	B	B	A	A	A	B	A	A	-	B	B	A	B	B	B	B	B	B	A	A
wMAS13_GluA1	1A	62.33	B	B	A	A	B	A	B	A	B	A	A	B	B	B	A	B	A	A	A	B	B	A	A	A	A	A	A	B	B	A	A	A	B	A	-	B	B	B	A	B	B	B	B	A	B	A	A
wMAS12_GluA1	1A	62.33	B	B	A	A	B	A	B	A	B	A	A	B	B	B	A	B	A	A	A	B	B	A	A	A	A	A	A	B	B	A	A	A	B	A	-	B	-	B	A	B	B	B	B	A	B	A	A
AX-95071361	1A	62.33	B	B	A	A	B	A	B	A	B	A	A	B	B	B	A	B	A	A	A	B	B	A	A	A	A	A	A	B	B	A	A	A	B	A	A	B	B	B	A	B	B	B	B	A	B	A	A
AX-94987165	1A	62.33	B	B	A	A	B	A	B	A	B	A	A	B	B	B	A	B	A	A	A	B	B	A	A	A	A	A	A	B	B	A	A	A	B	A	A	B	B	B	A	B	B	B	B	A	B	A	A
AX-94858618	1A	62.33	B	B	A	A	B	A	B	A	B	A	A	B	B	B	A	B	A	A	A	B	B	A	A	A	A	A	A	B	B	A	A	A	B	A	A	B	B	B	A	B	B	B	B	A	B	A	A
AX-94894618	1A	62.33	B	B	A	A	B	A	B	A	B	A	A	B	B	B	A	B	A	A	A	B	B	A	A	A	A	A	A	B	B	A	A	A	B	A	A	B	B	B	A	B	B	B	B	A	B	A	A
AX-94618537	1A	62.33	B	B	A	A	B	A	B	A	B	A	A	B	B	B	A	B	A	A	A	B	B	A	A	A	A	A	A	B	B	A	A	A	B	A	A	B	B	B	A	B	B	B	B	A	B	A	A
AX-94618546	1A	62.33	B	B	A	A	B	A	B	A	B	A	A	B	B	B	A	B	A	A	A	B	B	A	A	A	A	A	A	B	B	A	A	A	B	A	A	B	B	B	A	B	B	B	B	A	B	A	A
AX-95194961	1A	62.33	B	B	A	A	B	A	B	A	B	A	A	B	B	B	A	B	A	A	A	B	B	A	A	A	A	A	A	B	B	A	A	A	B	A	A	B	B	B	A	B	B	B	B	A	B	A	A
AX-94388701	1A	62.33	B	B	A	A	B	A	B	A	B	A	A	B	B	B	A	B	A	A	A	B	B	A	A	A	A	A	A	B	B	A	A	A	B	A	A	B	B	B	A	B	B	B	B	A	B	A	A
AX-94521226	1A	62.33	B	B	A	A	B	A	B	A	B	A	A	B	B	B	A	B	A	A	A	B	B	A	A	A	A	A	A	B	B	A	A	A	B	A	A	B	B	B	A	B	B	B	B	A	B	A	A
AX-94492139	1A	62.33	B	B	A	A	B	A	B	A	B	A	A	B	B	B	A	B	A	A	A	B	B	A	A	A	A	A	A	B	B	A	A	A	B	A	A	B	B	B	A	B	B	B	B	A	B	A	A
AX-94398706	1A	62.33	B	B	A	A	B	A	B	A	B	A	A	B	B	B	A	B	A	A	A	B	B	A	A	A	A	A	A	B	B	A	A	A	B	A	A	B	B	B	A	B	B	B	B	A	B	A	A
AX-94775918	1A	62.33	B	B	A	A	B	A	B	A	B	A	A	B	B	B	A	B	A	A	A	B	B	A	A	A	A	A	A	B	B	A	A	A	B	A	A	B	B	B	A	B	B	B	B	A	B	A	A
AX-94449293	1A	62.33	B	B	A	A	B	A	B	A	B	A	A	B	B	B	A	B	A	A	A	B	B	A	A	A	A	A	A	B	B	A	A	A	B	A	A	B	B	B	A	B	B	B	B	A	B	A	A
AX-94663476	1A	62.33	B	B	A	A	B	A	B	A	B	A	A	B	B	B	A	B	A	A	A	B	B	A	A	A	A	A	A	B	B	A	A	A	B	A	A	B	B	B	A	B	B	B	B	A	B	A	A
AX-95235178	1A	62.33	B	B	A	A	B	A	B	A	B	A	A	B	B	B	A	B	A	A	A	B	B	A	A	A	A	A	A	B	B	A	A	A	B	A	A	B	B	B	A	B	B	B	B	A	B	A	A
AX-94509092	1A	62.33	B	B	A	A	B	A	B	A	B	A	A	B	B	B	A	B	A	A	A	B	B	A	A	A	A	A	A	B	B	A	A	A	B	-	A	B	B	B	A	B	B	B	B	A	B	A	A
AX-95004055	1A	62.33	B	B	A	A	B	A	B	A	B	A	A	B	B	B	A	B	A	A	A	B	B	A	A	A	A	A	A	B	B	A	A	A	B	A	A	B	B	B	A	B	B	B	B	A	B	A	A
AX-95258395	1A	62.33	B	B	A	A	B	A	B	A	B	A	A	B	B	B	A	B	A	A	A	B	B	A	A	A	A	A	A	B	B	A	A	A	B	A	A	B	B	B	A	B	B	B	B	A	B	A	A
AX-94786460	1A	62.33	B	B	A	A	B	A	B	A	B	A	A	B	B	B	A	B	A	A	A	B	B	A	A	A	A	A	A	B	-	A	A	A	B	A	A	B	-	B	A	B	B	B	B	A	B	A	A
AX-94382781	1A	64.05	B	B	A	A	B	A	B	A	B	A	A	B	B	B	A	B	A	A	A	B	B	A	A	A	A	A	A	B	B	A	A	A	B	A	A	B	B	B	A	B	B	B	B	A	B	A	A
AX-94737712	1A	64.05	B	B	A	A	B	A	B	A	B	A	A	B	B	B	A	B	A	A	A	B	B	A	A	A	A	A	A	B	B	A	A	A	B	A	A	B	B	B	A	B	B	B	B	A	B	A	A
AX-94718117	1A	64.05	B	B	A	A	B	A	B	A	B	A	A	B	B	B	A	B	A	A	A	B	B	A	A	A	A	A	A	B	B	A	A	A	B	A	A	B	B	B	A	B	B	B	B	A	B	A	A
AX-94560467	1A	64.05	B	B	A	A	B	A	B	A	B	A	A	B	B	B	A	B	A	A	A	B	B	A	A	A	A	A	A	B	B	A	A	A	B	A	A	B	B	B	A	-	B	B	B	A	B	A	A
AX-94402125	1A	64.05	B	B	A	A	B	A	B	A	B	A	A	B	B	B	A	B	A	A	A	B	B	A	A	A	A	A	A	B	B	A	A	A	B	A	A	B	B	B	A	B	B	B	B	A	B	A	A
AX-95159805	1A	64.05	B	B	A	A	B	A	B	A	B	A	A	B	B	B	A	B	A	A	A	B	B	A	A	A	A	A	A	B	B	A	A	A	B	A	A	B	B	-	A	B	B	B	B	A	B	A	A
AX-94949146	1A	66.45	B	B	A	A	B	A	B	A	B	A	A	B	B	B	A	B	A	A	A	B	B	A	A	A	A	A	A	B	B	B	A	A	B	A	A	B	B	B	A	B	B	B	B	A	B	A	A
AX-94726800	1A	68.03	B	B	A	A	B	A	B	A	B	A	A	B	B	B	A	B	A	A	A	B	B	A	A	A	A	A	A	B	B	B	A	A	B	A	A	B	B	B	A	B	B	B	B	A	B	A	A
AX-94848834	1A	68.03	B	B	A	A	B	A	B	A	B	A	A	B	B	B	A	B	A	A	A	B	B	A	A	A	A	A	A	B	B	B	A	A	B	A	A	B	B	B	A	B	B	B	B	A	B	A	A
AX-94492604	1A	68.03	B	B	A	A	B	A	B	A	B	A	A	B	B	B	A	B	A	A	A	B	B	A	A	A	A	A	A	B	B	B	A	A	B	A	A	B	B	B	A	B	B	B	B	A	B	A	A
AX-95137011	1A	68.03	B	B	A	A	B	A	B	A	B	A	A	B	B	B	A	B	A	A	A	B	B	A	A	A	A	A	A	B	B	B	A	A	B	A	A	B	B	B	A	B	B	B	B	A	B	A	A
AX-94923874	1A	68.03	B	B	A	A	B	A	B	A	B	A	A	B	B	B	A	B	A	A	A	B	B	A	A	A	A	A	A	B	B	B	A	A	B	A	A	B	B	B	A	B	B	B	B	A	B	A	A
AX-94584593	1A	68.03	B	B	A	A	B	A	B	A	B	A	A	B	B	B	A	B	A	A	A	B	B	A	A	A	A	A	A	B	B	B	A	A	B	A	A	B	B	B	A	B	B	B	B	A	B	A	A
AX-94583506	1A	68.03	B	B	A	A	B	A	B	A	B	A	A	B	B	B	A	B	A	A	A	B	B	A	A	A	A	A	A	B	B	B	A	A	B	A	A	B	B	B	A	B	B	B	B	A	B	A	A
AX-94868846	1A	68.03	B	B	A	A	B	A	B	A	B	A	A	B	B	B	A	B	A	A	A	B	B	A	A	A	A	A	A	B	B	B	A	A	B	A	A	B	B	B	A	B	B	B	B	A	B	A	A
AX-94811656	1A	68.03	B	B	A	A	B	A	B	A	B	A	A	B	B	B	A	B	A	A	A	B	B	A	A	A	A	A	A	B	B	B	A	A	B	A	A	B	B	B	A	B	B	B	B	A	B	A	A
AX-94414189	1A	68.03	B	B	A	A	B	A	B	A	B	A	A	B	B	B	A	B	A	A	A	B	B	A	A	A	A	A	A	B	B	B	A	A	B	A	A	B	B	B	-	B	B	B	B	A	B	A	A
AX-94975495	1A	68.03	B	B	A	A	B	A	B	A	B	A	A	B	B	B	A	B	A	A	A	B	B	A	A	A	A	A	A	B	B	B	A	A	B	A	A	B	B	B	A	B	B	B	B	A	B	A	A
AX-94810594	1A	68.03	B	B	A	A	B	A	B	A	B	A	A	B	B	B	A	B	A	A	A	B	B	A	A	A	A	A	A	-	B	B	A	A	B	A	A	B	B	B	A	B	B	B	B	A	B	A	A
AX-94504454	1A	68.03	B	B	A	A	B	A	B	A	B	A	A	B	B	B	A	B	A	A	A	B	B	A	A	A	A	A	A	B	B	B	A	A	B	A	A	B	B	B	A	B	B	B	B	A	B	A	A
AX-94960090	1A	68.03	B	B	A	A	B	A	B	A	B	A	A	B	B	B	A	B	A	A	A	B	B	A	A	A	A	A	A	B	B	B	A	A	B	A	A	B	B	B	A	B	B	B	B	A	B	A	A
AX-94652135	1A	68.82	B	B	A	A	B	A	B	A	B	A	A	B	B	B	A	B	A	A	A	B	B	A	A	A	A	A	A	B	B	B	A	A	B	A	A	B	B	B	A	B	B	B	B	A	B	A	A
AX-94406149	1A	68.82	B	B	A	A	B	A	B	A	B	A	A	B	B	B	A	B	A	A	A	B	B	A	A	A	A	A	A	B	B	B	A	A	B	A	A	B	B	B	A	B	B	B	B	A	B	A	A
AX-94774305	1A	69.61	B	B	A	A	B	A	B	A	B	A	A	B	B	B	A	B	A	A	A	B	-	A	A	A	A	A	A	B	B	B	A	A	B	A	A	B	B	B	A	B	B	B	B	A	B	A	A
AX-94473981	1A	73.74	B	B	A	A	B	A	B	A	B	A	A	B	B	B	A	B	A	A	A	B	B	A	A	A	A	A	A	A	B	B	A	A	B	A	A	B	B	B	A	B	B	B	B	A	B	A	A
AX-94502624	1A	73.74	B	B	A	A	B	A	B	A	B	A	A	B	B	B	A	B	A	A	A	B	B	A	A	A	A	A	A	A	B	B	A	A	B	A	A	B	B	B	A	B	B	B	B	A	B	A	A
AX-94676999	1A	73.74	B	B	A	A	B	A	B	A	B	A	A	B	B	B	A	B	A	A	A	B	B	A	A	A	A	A	A	A	B	B	A	A	B	A	A	B	B	B	A	B	B	B	B	A	B	A	A
AX-94453690	1A	73.74	B	B	A	A	B	A	B	A	B	A	A	B	B	B	A	B	A	A	A	B	B	A	A	A	A	A	A	A	B	B	A	A	B	A	A	B	B	B	A	B	B	B	B	A	B	A	A
AX-94460676	1A	73.74	B	B	A	A	B	A	B	A	B	A	A	B	B	B	A	B	A	A	A	-	B	A	A	A	A	A	A	A	B	B	A	A	B	A	A	-	B	B	A	B	B	B	B	A	B	A	A
AX-95146857	1A	74.53	B	B	A	A	B	A	B	A	B	A	A	B	B	B	A	B	A	A	A	B	B	A	A	A	A	A	A	A	B	B	A	A	B	A	A	B	B	B	A	B	B	B	B	A	B	A	A
AX-94425953	1A	74.53	B	B	A	A	B	A	B	A	B	A	A	B	B	B	A	B	A	A	A	B	B	A	A	A	A	A	A	A	B	B	A	A	B	A	A	B	B	B	A	B	B	B	B	A	B	A	A
AX-95217332	1A	74.53	B	B	A	A	B	A	B	A	B	A	A	B	B	B	A	B	A	A	A	B	B	A	A	A	A	A	A	A	B	B	A	A	B	A	A	B	B	B	A	B	B	B	B	A	B	A	A
AX-94410850	1A	74.53	B	B	A	A	B	A	B	A	B	A	A	B	B	B	A	B	A	A	A	B	B	A	A	A	A	A	A	A	B	B	A	A	B	A	A	B	B	B	A	B	B	B	B	A	B	A	A
AX-94985209	1A	74.53	B	B	A	A	B	A	B	A	B	A	A	B	B	B	A	B	A	A	A	B	B	A	A	A	A	A	A	A	B	B	A	A	B	A	A	B	B	B	A	B	B	B	B	A	B	A	A
AX-94414832	1A	74.53	B	B	A	A	B	A	B	A	B	A	A	B	B	B	A	B	A	A	A	B	B	A	A	A	A	A	A	A	B	B	A	A	B	A	A	B	B	B	A	B	B	B	B	A	B	A	A
AX-94515468	1A	74.53	B	B	A	A	B	A	B	A	B	A	A	B	B	B	A	B	A	A	A	B	B	A	A	A	A	A	A	A	B	B	A	A	B	A	A	B	B	B	A	B	B	B	B	A	B	A	A
AX-94552630	1A	74.53	B	B	A	A	B	A	B	A	B	A	A	B	B	B	A	B	A	A	A	B	B	A	A	A	A	A	A	A	B	B	A	A	B	A	A	B	B	B	A	B	B	B	B	A	B	A	A
AX-94510190	1A	74.53	B	B	A	A	B	A	B	A	B	A	A	B	B	B	A	B	A	A	A	B	B	A	A	A	A	A	A	A	B	B	A	A	B	A	A	B	B	B	A	B	B	-	B	A	B	A	A
AX-95166641	1A	74.53	B	B	A	A	B	A	B	A	B	A	A	B	B	B	A	B	A	A	A	B	B	A	A	A	A	A	A	A	B	B	A	A	B	A	A	B	B	B	A	B	B	B	B	A	B	A	A
AX-94732589	1A	76.11	B	B	A	A	B	A	B	A	B	A	A	B	B	B	A	B	A	A	A	B	B	A	A	A	A	A	A	A	B	B	A	A	B	A	A	B	B	B	A	B	B	B	B	A	B	A	A
AX-95147962	1A	76.11	B	B	A	A	B	A	B	A	B	A	A	B	B	B	A	B	A	A	A	B	B	A	A	A	A	A	A	A	B	B	A	A	B	A	A	B	B	B	A	B	B	B	B	A	B	A	A
AX-94732625	1A	76.11	B	B	A	A	B	A	B	A	B	A	A	B	B	B	A	B	A	A	A	B	B	A	A	A	A	A	A	A	B	B	A	A	B	A	A	B	B	B	A	B	B	B	B	A	B	A	A
AX-94992087	1A	76.11	B	B	A	A	B	A	B	A	B	A	A	B	B	B	A	B	A	A	A	B	B	A	A	A	A	A	A	A	B	B	A	A	B	A	A	B	B	B	A	B	B	B	B	A	B	A	A
AX-94400729	1A	77.7	B	B	A	A	B	A	B	A	B	A	A	B	B	B	A	B	A	A	A	B	B	A	A	A	A	A	A	A	B	B	A	A	B	A	A	B	B	B	A	B	B	B	B	A	B	A	A
AX-94458307	1A	77.7	B	B	A	A	B	A	B	A	B	A	A	B	B	B	A	B	A	A	A	B	B	A	A	A	A	A	A	A	B	B	A	A	B	A	A	B	B	B	A	B	B	B	B	A	B	A	A
AX-94464571	1A	77.7	B	B	A	A	B	A	B	A	B	A	A	B	B	B	A	B	A	A	A	B	B	A	A	A	A	A	A	A	B	B	A	A	B	A	A	B	B	B	A	B	B	B	B	A	B	A	A
AX-94395032	1A	77.7	B	B	A	A	B	A	B	A	B	A	A	B	B	B	A	B	A	A	A	B	B	A	A	A	A	A	A	A	B	B	A	A	B	A	A	B	B	B	A	B	B	B	B	A	B	A	A
AX-94467726	1A	77.7	B	B	A	A	B	A	B	A	B	A	A	B	B	B	A	B	A	A	A	B	B	A	A	A	A	A	A	A	B	B	A	A	B	A	A	B	B	B	A	B	B	B	B	A	B	A	A
AX-95226098	1A	77.7	B	B	A	A	B	A	B	A	B	A	A	B	B	B	A	B	A	A	A	B	B	A	A	A	A	A	A	A	B	B	A	A	B	A	A	B	B	B	A	B	B	B	B	A	B	A	A
AX-94417718	1A	77.7	B	B	A	A	B	A	B	A	B	A	A	B	B	B	A	B	A	A	A	B	B	A	A	A	A	A	A	A	B	B	A	A	B	A	A	B	B	B	A	B	B	B	B	A	B	A	A
AX-94480220	1A	77.7	B	B	A	A	B	A	B	A	B	A	A	B	B	B	A	B	A	A	A	B	B	A	A	A	A	A	A	A	B	B	A	A	B	A	A	B	B	B	A	B	B	B	B	A	B	A	A
AX-94585050	1A	77.7	B	B	A	A	B	A	B	A	B	A	A	B	B	B	A	B	A	A	A	B	B	A	A	A	A	-	A	-	B	B	A	A	B	A	A	B	B	B	A	B	B	B	B	A	B	A	A
AX-94465677	1A	77.7	B	B	A	A	B	A	B	A	B	A	A	B	B	B	A	B	A	A	A	B	B	A	A	A	A	A	A	A	B	B	A	A	B	A	A	B	B	B	A	B	B	B	B	A	B	A	A
AX-95085207	1A	77.7	B	B	A	A	B	A	B	A	B	A	A	B	B	B	A	B	A	A	A	B	B	A	A	A	A	A	A	A	B	B	A	A	B	-	A	B	B	B	A	-	B	B	B	A	B	A	A
AX-95228998	1A	77.7	B	B	A	A	B	A	B	A	B	A	A	B	B	B	A	B	A	A	A	B	B	A	A	A	A	A	A	A	-	B	A	A	B	A	A	B	B	B	A	B	B	B	B	A	B	A	A
AX-94780664	1A	77.7	B	B	A	-	B	A	B	-	B	A	A	B	B	B	A	B	A	A	A	B	B	A	A	A	A	A	A	A	B	B	A	A	B	A	A	B	B	B	A	B	B	B	B	A	B	A	A
AX-94429585	1A	78.48	B	B	A	A	B	A	B	A	B	A	A	B	B	B	A	B	A	A	A	B	B	A	A	A	A	A	A	A	B	B	A	A	B	A	A	B	B	B	A	B	B	B	B	A	B	A	A
AX-95016738	1A	79.27	B	B	A	A	B	A	B	A	B	A	A	B	B	B	A	B	A	A	A	B	B	A	A	A	A	A	A	A	B	B	A	A	B	A	A	B	B	B	A	B	B	B	B	A	B	A	A
AX-95162673	1A	80.07	B	B	A	A	B	A	B	A	B	A	A	B	B	B	A	B	A	A	A	B	B	A	A	A	A	A	A	A	B	B	A	A	B	A	A	B	B	B	A	B	B	B	B	A	B	A	A
AX-94937957	1A	88.71	B	B	A	A	B	A	B	A	B	A	A	B	B	B	A	B	A	A	A	B	B	A	A	A	A	A	A	A	A	B	B	B	B	A	A	B	B	B	A	B	B	B	B	A	B	B	A
AX-95204965	1A	88.71	B	B	A	A	B	A	B	A	B	A	A	B	B	B	A	B	A	A	A	B	B	A	A	A	A	A	A	A	A	B	B	B	B	A	A	B	B	B	A	B	B	B	B	A	B	B	A
AX-95078697	1A	88.71	B	B	A	A	B	A	B	A	B	A	A	B	B	B	A	B	A	A	A	B	B	A	A	A	A	A	A	A	A	B	B	B	B	A	A	B	B	B	A	B	B	B	B	A	B	B	A
AX-94785197	1A	88.71	B	B	A	A	B	A	B	A	B	A	A	B	B	B	A	B	A	A	A	B	B	A	A	A	A	A	A	A	A	B	B	B	B	A	A	B	B	B	A	B	B	B	B	A	B	B	A
AX-94475494	1A	126.59	B	B	A	A	A	A	B	A	B	A	A	A	B	B	A	B	A	A	B	B	B	A	B	A	A	B	A	A	A	A	B	B	B	A	A	B	B	B	B	A	B	B	A	A	B	B	A
AX-94864348	1A	126.59	B	B	A	A	A	A	B	A	B	A	A	A	B	B	A	B	A	A	B	B	B	A	B	A	A	B	A	A	A	A	B	B	B	A	A	B	B	B	B	A	B	B	A	A	B	B	A
AX-95207143	1A	126.59	B	B	A	A	A	A	B	A	B	A	A	A	B	B	A	B	A	A	B	B	B	A	-	A	A	B	A	A	A	A	B	B	B	A	A	B	B	B	B	A	B	B	A	A	B	B	A
AX-95137931	1A	146.46	B	A	A	A	A	B	B	B	B	B	A	A	B	A	A	B	A	A	B	A	B	A	B	A	A	B	B	A	A	A	B	B	A	A	A	A	B	B	B	A	B	B	A	A	B	B	A
AX-94800178	1A	148.06	B	A	B	A	A	B	B	B	B	B	A	A	B	A	A	B	B	A	B	A	B	A	B	A	A	B	B	A	A	A	B	B	A	A	A	A	B	B	B	A	B	B	A	A	B	B	A
AX-94720138	1A	148.06	B	A	B	A	A	B	B	B	B	B	A	A	B	A	A	B	B	A	B	A	B	A	B	A	A	B	B	A	A	A	B	B	A	A	A	A	B	B	B	A	B	B	A	A	B	B	A
AX-95215542	1B	0	A	A	A	B	B	A	B	A	A	A	A	B	B	A	A	B	B	A	A	A	A	A	B	B	A	B	B	B	A	A	A	B	A	B	A	B	A	B	B	B	A	B	A	B	B	A	B
AX-95095232	1B	0	A	A	A	B	B	A	B	A	A	A	A	B	B	A	A	B	B	A	A	A	A	A	B	B	A	B	B	B	A	A	A	B	A	B	A	B	A	B	B	B	A	B	A	B	B	A	B
AX-94669661	1B	0	A	A	A	B	B	A	B	A	A	A	A	B	B	A	A	B	B	A	A	A	A	A	B	B	A	B	B	B	A	A	A	B	A	B	A	B	A	B	B	B	A	B	A	B	B	A	B
AX-95015283	1B	0	A	A	A	B	B	A	B	A	A	A	A	B	B	A	A	B	B	A	A	A	A	A	B	B	A	B	B	B	A	A	A	B	A	B	A	B	A	B	B	B	A	B	A	B	B	A	B
AX-94561039	1B	0	A	A	A	B	B	A	B	A	A	A	A	B	B	A	A	B	B	A	A	A	A	A	B	B	A	B	B	B	A	A	A	B	A	B	A	B	A	B	B	B	A	B	A	B	B	A	B
AX-94403859	1B	0	A	A	A	B	B	A	B	A	A	A	A	B	B	A	A	B	B	A	A	A	A	A	B	B	A	B	B	B	A	A	A	B	A	B	A	B	A	B	B	B	A	B	A	B	B	A	B
AX-94387787	1B	0	A	A	A	B	B	A	B	A	A	A	A	B	B	A	A	B	B	A	A	A	A	A	B	B	A	B	B	B	A	A	A	B	A	B	A	-	A	B	B	B	A	B	A	B	B	A	B
AX-94647324	1B	0.79	A	A	A	B	B	A	B	A	A	A	A	B	B	A	A	B	B	A	A	A	A	A	B	B	A	B	B	B	A	A	A	B	A	B	A	B	A	B	B	B	A	B	A	B	B	A	B
AX-94614966	1B	0.79	A	A	A	B	B	A	B	A	A	A	A	B	B	A	A	B	B	A	A	A	A	A	B	B	A	B	B	B	A	A	A	B	A	B	A	B	A	B	B	B	A	B	A	B	B	A	B
AX-95222141	1B	0.79	A	A	A	B	B	A	B	A	A	A	A	B	B	A	A	B	B	A	A	A	A	A	B	B	A	B	B	B	A	A	A	B	A	B	A	B	A	B	B	B	A	B	A	B	B	A	B
AX-95094660	1B	0.79	A	A	A	B	B	A	B	A	A	A	A	B	B	A	A	B	B	A	A	A	A	A	B	B	A	B	B	B	A	A	A	B	A	B	A	B	A	B	B	B	A	B	A	B	B	A	B
AX-94971367	1B	0.79	A	A	A	B	B	A	B	A	A	A	A	B	B	A	A	B	B	A	A	A	A	A	B	B	A	B	B	B	A	A	A	B	A	B	A	B	A	B	B	B	A	B	A	B	B	A	B
AX-94456747	1B	0.79	A	A	A	B	B	A	B	A	A	A	A	B	B	A	A	B	B	A	A	A	A	A	B	B	A	B	B	B	A	A	A	B	A	B	A	B	A	B	B	B	A	B	A	B	B	A	B
AX-94540281	1B	0.79	A	A	A	B	B	A	B	A	A	A	A	B	B	A	A	B	B	A	A	A	A	A	B	B	A	B	B	B	A	A	A	B	A	B	A	B	A	B	B	B	A	B	-	B	B	A	B
AX-95094710	1B	0.79	A	A	A	B	B	A	B	A	A	A	A	B	B	A	A	B	B	A	A	A	A	A	B	B	A	B	B	B	A	A	-	B	A	B	A	B	A	B	B	B	A	B	A	B	B	A	B
AX-94896359	1B	7.46	A	A	A	B	B	A	B	A	A	A	A	B	A	A	A	B	B	A	A	A	A	A	B	B	A	B	B	B	A	A	A	B	A	B	B	B	A	B	B	B	A	B	A	B	A	A	B
AX-95077497	1B	7.46	A	A	A	B	B	A	B	A	A	A	A	B	A	A	A	B	B	A	A	A	A	A	B	B	A	B	B	B	A	A	A	B	A	B	B	B	A	B	B	B	A	B	A	B	A	A	B
AX-94733147	1B	7.46	A	A	A	B	B	A	B	A	A	A	A	B	A	A	A	B	B	A	A	A	A	A	B	B	A	B	B	B	A	A	A	B	A	B	B	B	A	B	B	B	A	B	A	B	A	A	B
AX-94771532	1B	7.46	A	A	A	-	B	A	B	A	A	A	A	B	A	A	A	B	B	A	A	A	A	A	B	B	A	B	B	B	A	A	A	B	A	B	B	B	A	B	B	B	A	B	A	B	A	A	B
AX-94642563	1B	9.05	A	A	A	B	B	A	B	A	A	A	A	B	A	A	A	B	B	A	A	A	A	A	B	B	A	B	B	B	A	A	A	B	A	B	B	B	A	B	B	B	A	B	A	B	A	A	B
AX-94583021	1B	9.83	A	A	A	B	B	A	B	A	A	A	A	B	A	A	A	B	B	A	A	A	A	A	B	B	A	B	B	B	A	A	A	B	A	B	B	B	A	B	B	B	A	B	A	B	A	A	B
AX-94700275	1B	9.83	A	A	A	B	B	A	B	A	A	A	A	B	A	A	A	B	B	A	A	A	A	A	B	B	A	B	B	B	A	A	A	B	A	B	B	B	A	B	B	B	A	B	A	B	A	A	B
AX-94790297	1B	9.83	A	A	A	B	B	A	B	A	A	A	A	B	A	A	A	B	B	A	A	A	A	A	B	B	A	B	B	B	A	A	A	B	A	B	B	B	A	B	B	B	A	B	A	B	A	A	B
AX-94944488	1B	9.83	A	A	A	B	B	A	B	A	A	A	A	B	A	A	A	B	B	A	A	A	A	A	B	B	A	B	B	B	A	A	A	B	A	B	B	B	A	B	B	B	A	B	A	B	A	A	B
AX-94980178	1B	9.83	A	A	A	B	B	A	B	A	A	A	A	B	A	A	A	B	B	A	A	A	A	A	B	B	A	B	B	B	A	A	A	B	A	B	B	B	A	B	B	B	A	B	A	B	A	A	B
AX-94692514	1B	9.83	A	A	A	B	B	A	B	A	A	A	A	B	A	A	A	B	B	A	A	A	A	A	B	B	A	B	B	B	A	A	A	B	A	B	B	B	A	B	B	B	A	B	A	B	A	A	B
AX-94736092	1B	9.83	A	A	A	B	B	A	B	A	A	A	A	B	A	A	A	B	B	A	A	A	A	A	B	B	A	B	B	B	A	A	A	B	A	B	B	B	A	B	B	B	A	B	A	B	A	A	B
AX-95173983	1B	9.83	A	A	A	B	B	A	B	A	A	A	A	B	A	A	A	B	B	A	A	A	A	A	B	B	A	B	B	B	A	A	A	B	A	B	B	B	A	B	B	B	A	B	A	B	A	A	B
AX-95245523	1B	9.83	A	A	A	B	B	A	B	A	A	A	A	B	A	A	A	B	B	A	A	A	A	A	B	B	A	B	B	B	A	A	A	B	A	B	B	B	A	B	B	B	A	B	A	B	A	A	B
AX-94381968	1B	9.83	A	A	A	B	B	A	B	A	A	A	A	B	A	A	A	B	B	A	A	A	A	A	B	B	A	B	B	B	A	A	A	B	A	B	B	B	A	B	B	B	A	B	A	B	A	A	B
AX-95182696	1B	9.83	A	A	A	B	B	A	B	A	A	A	A	B	A	A	A	B	B	A	A	A	A	A	B	B	A	B	B	B	A	A	A	B	A	B	B	B	A	B	B	B	A	B	A	B	A	A	B
AX-94403447	1B	9.83	A	A	A	B	B	A	B	A	A	A	A	B	A	A	A	B	B	A	A	A	A	A	B	B	A	B	B	B	A	A	A	B	A	B	B	B	A	B	B	B	A	B	A	B	A	A	B
AX-94638390	1B	9.83	A	A	A	B	B	A	B	A	A	A	A	B	A	A	A	B	B	A	A	A	A	A	B	B	A	B	B	B	A	A	A	B	A	B	B	B	A	B	B	B	A	B	A	B	A	A	B
AX-95207086	1B	9.83	A	A	A	B	B	A	B	A	A	A	A	B	A	A	A	B	B	A	A	A	A	A	B	B	A	B	B	B	A	A	A	B	A	B	B	B	A	B	B	B	A	B	A	B	A	A	B
AX-95135840	1B	9.83	A	A	A	B	B	A	B	A	A	A	A	B	A	A	A	B	B	A	A	A	A	A	B	B	A	B	B	B	A	A	A	B	A	B	B	B	A	B	B	B	A	B	A	B	A	A	B
AX-94531517	1B	9.83	A	A	A	B	B	A	B	A	A	A	A	B	A	A	A	B	B	A	A	A	A	A	B	B	A	B	B	B	A	A	A	B	A	B	B	B	A	B	B	B	A	B	A	B	A	A	B
AX-94685030	1B	9.83	A	A	A	B	B	A	B	A	A	A	A	B	A	A	A	B	B	A	A	A	A	A	B	B	A	B	B	B	A	A	A	B	A	B	B	B	A	B	B	B	A	B	A	B	A	A	B
AX-94936111	1B	9.83	A	A	A	B	B	A	B	A	A	A	A	B	A	A	A	B	B	A	A	A	A	A	B	B	A	B	B	B	A	A	A	B	A	B	B	B	A	B	B	B	A	B	A	B	A	A	B
AX-94694976	1B	9.83	A	A	A	B	B	A	B	A	A	A	A	B	A	A	A	B	B	A	A	A	A	A	B	B	A	B	B	B	A	A	A	B	A	B	B	B	A	B	B	B	A	B	A	B	A	A	B
AX-94777467	1B	9.83	A	A	A	B	B	A	B	A	A	A	A	B	A	A	A	B	B	A	A	A	A	A	B	B	A	B	B	B	A	A	A	B	A	B	B	B	A	B	B	B	A	B	A	B	A	A	B
AX-94634532	1B	9.83	A	A	A	B	B	A	B	A	A	A	A	B	A	A	A	B	B	A	A	A	A	A	B	B	A	B	B	B	A	A	A	B	A	B	B	B	A	B	B	B	A	B	A	B	A	A	B
AX-95191491	1B	9.83	A	A	A	B	B	A	B	A	A	A	A	B	A	A	A	B	B	A	A	A	A	A	B	B	A	B	B	B	A	A	A	B	A	B	B	B	A	B	B	B	A	B	A	B	A	A	B
AX-94590720	1B	9.83	A	A	A	B	B	A	B	A	A	A	A	B	A	A	A	B	B	A	A	A	A	A	B	B	A	B	B	B	A	A	A	B	A	B	B	B	A	B	B	B	A	B	A	B	A	A	B
AX-94845742	1B	9.83	A	A	A	B	B	A	B	A	A	A	A	B	A	A	A	B	B	A	A	A	A	A	B	B	A	B	B	B	A	A	A	B	A	B	B	B	A	B	B	B	A	B	A	B	A	A	B
AX-95255571	1B	9.83	A	A	A	B	B	A	B	A	A	A	A	B	A	A	A	B	B	A	A	A	A	A	B	B	A	B	B	B	A	A	A	B	A	B	B	B	A	B	B	B	A	B	A	B	A	A	B
AX-94983014	1B	9.83	A	A	A	B	B	A	B	A	A	A	A	B	A	A	A	B	B	A	A	A	A	A	B	B	A	B	B	B	A	A	A	B	A	B	B	B	A	B	B	B	A	B	A	B	A	A	B
AX-94602619	1B	9.83	A	A	A	B	B	A	B	A	A	A	A	B	A	A	A	B	B	A	A	A	A	A	B	B	A	B	B	B	A	A	A	B	A	B	B	B	A	B	B	B	A	B	A	B	A	A	B
AX-95253262	1B	9.83	A	A	A	B	B	A	B	A	A	A	A	B	A	A	A	B	B	A	A	A	A	A	B	B	A	B	B	B	A	A	A	B	A	B	B	B	A	B	B	B	A	B	A	B	A	A	B
AX-94659353	1B	9.83	A	A	A	B	B	A	B	A	A	A	A	B	A	A	A	B	B	A	A	A	A	A	B	B	A	B	B	B	A	A	A	B	A	B	B	B	A	B	B	B	A	B	A	B	A	A	B
AX-94563702	1B	9.83	A	A	A	B	B	A	B	A	A	A	A	B	A	A	A	B	B	A	A	A	A	A	B	B	A	B	B	B	A	A	A	B	A	B	B	B	A	B	B	B	A	B	A	B	A	A	B
AX-94741250	1B	9.83	A	A	A	B	B	A	B	A	A	A	A	B	A	A	A	B	B	A	A	A	A	A	B	B	A	B	B	B	A	A	A	B	A	B	B	B	A	B	B	B	A	B	A	B	A	A	B
AX-95119512	1B	9.83	A	A	A	B	B	A	B	A	A	A	A	B	A	A	A	B	B	A	A	A	A	A	B	B	A	B	B	B	A	A	A	B	A	B	B	B	A	B	B	B	A	B	A	B	A	A	B
AX-94862641	1B	9.83	A	A	A	B	B	A	B	A	A	A	A	B	A	A	A	B	B	A	A	A	A	A	B	B	A	B	B	B	A	A	A	B	A	B	B	B	A	B	B	B	A	B	A	B	A	A	B
AX-94966346	1B	9.83	A	A	A	B	B	A	B	A	A	A	A	B	A	A	A	B	B	A	A	A	A	A	B	B	A	B	B	B	A	A	A	B	A	B	B	B	A	B	B	B	A	B	A	B	A	A	B
AX-94704008	1B	9.83	A	A	A	B	B	A	B	A	A	A	A	B	A	A	A	B	B	A	A	A	A	A	B	B	A	B	B	B	A	A	A	B	A	B	B	B	A	B	B	B	A	B	A	B	A	A	B
AX-94638289	1B	9.83	A	A	A	B	B	A	B	A	A	A	A	B	A	A	A	B	B	A	A	A	A	A	B	B	A	B	B	B	A	A	A	B	A	B	B	B	A	B	B	B	A	B	A	B	A	A	B
AX-95095852	1B	9.83	A	A	A	B	B	A	B	A	A	A	A	B	A	A	A	B	B	A	A	A	A	A	B	B	A	B	B	B	A	A	A	B	A	B	B	B	A	B	B	B	A	B	A	B	A	A	B
AX-95134745	1B	9.83	A	A	A	B	B	A	B	A	A	A	A	B	A	A	A	B	B	A	A	A	A	A	B	B	A	B	B	B	A	A	A	B	A	B	B	B	A	B	B	B	A	B	A	B	A	A	B
AX-94529386	1B	9.83	A	A	A	B	B	A	B	A	A	A	A	B	A	A	A	B	B	A	A	A	A	A	B	B	A	B	B	B	A	A	A	B	A	B	B	B	A	B	B	B	A	B	A	B	A	A	B
AX-95196508	1B	9.83	A	A	A	B	B	A	B	A	A	A	A	B	A	A	A	B	B	A	A	A	A	A	B	B	A	B	B	B	A	A	A	B	A	B	B	B	A	B	B	B	A	B	A	B	A	A	B
AX-94399339	1B	9.83	A	A	A	B	B	A	B	A	A	A	A	B	A	A	A	B	B	A	A	A	A	A	B	B	A	B	B	B	A	A	A	B	A	B	B	B	A	B	B	B	A	B	A	B	A	A	B
AX-94550967	1B	9.83	A	A	A	B	B	A	B	A	A	A	A	B	A	A	A	B	B	A	A	A	A	A	B	B	A	B	B	B	A	A	A	B	A	B	B	B	A	B	B	B	A	B	A	B	A	A	B
AX-94759726	1B	9.83	A	A	A	B	B	A	B	A	A	A	A	B	A	A	A	B	B	A	A	A	A	A	B	B	A	B	B	B	A	A	A	B	A	B	B	B	A	B	B	B	A	B	A	B	A	A	B
AX-94416930	1B	9.83	A	A	A	B	B	A	B	A	A	A	A	B	A	A	A	B	B	A	A	A	A	A	B	B	A	B	B	B	A	A	A	B	A	B	B	B	A	B	B	B	A	B	A	B	A	A	B
AX-94913428	1B	9.83	A	A	A	B	B	A	B	A	A	A	A	B	A	A	A	B	B	A	A	A	A	A	B	B	A	B	B	B	A	A	A	B	A	B	B	B	A	B	B	B	A	B	A	B	A	A	B
AX-94960626	1B	9.83	A	A	A	B	B	A	B	A	A	A	A	B	A	A	A	B	B	A	A	A	A	A	B	B	A	B	B	B	A	A	A	B	A	B	B	B	A	B	B	B	A	B	A	B	A	A	B
AX-95254501	1B	9.83	A	A	A	B	B	A	B	A	A	A	A	B	A	A	A	B	B	A	A	A	A	A	B	B	A	B	B	B	A	A	A	B	A	B	B	B	A	B	B	B	A	B	A	B	A	A	B
AX-95084010	1B	9.83	A	A	A	B	B	A	B	A	A	A	A	B	A	A	A	B	B	A	A	A	A	A	B	B	A	B	B	B	A	A	A	B	A	B	B	B	A	B	B	B	A	B	A	B	A	A	B
AX-94662212	1B	9.83	A	A	A	B	B	A	B	A	A	A	A	B	A	A	A	B	B	A	A	A	A	A	B	B	A	B	B	B	A	A	A	B	A	B	B	B	A	B	B	B	A	B	A	B	A	A	B
AX-95191102	1B	9.83	A	A	A	B	B	A	B	A	A	A	A	B	A	A	A	B	B	A	A	A	A	A	B	B	A	B	B	B	A	A	A	B	A	B	B	B	A	B	B	B	A	B	A	B	A	A	B
AX-94759371	1B	9.83	A	A	A	B	B	A	B	A	A	A	A	B	A	A	A	B	B	A	A	A	A	A	B	B	A	B	B	B	A	A	A	B	A	B	B	B	A	B	B	B	A	B	A	B	A	A	B
AX-94657416	1B	9.83	A	A	A	B	B	A	B	A	A	A	A	B	A	A	A	B	B	A	A	A	A	A	B	B	A	B	B	B	A	A	A	B	A	B	B	B	A	B	B	B	A	B	A	B	A	A	B
AX-94875742	1B	9.83	A	A	A	B	B	A	B	A	A	A	A	B	A	A	A	B	B	A	A	A	A	A	B	B	A	B	B	B	A	A	A	B	A	B	B	B	A	B	B	B	A	B	A	B	A	A	B
AX-94455488	1B	9.83	A	A	A	B	B	A	B	A	A	A	A	B	A	A	A	B	B	A	A	A	A	A	B	B	A	B	B	B	A	A	A	B	A	B	B	B	A	B	B	B	A	B	A	B	A	A	B
AX-94903145	1B	9.83	A	A	A	B	B	A	B	A	A	A	A	B	A	A	A	B	B	A	A	A	A	A	B	B	A	B	B	B	A	A	A	B	A	B	B	B	A	B	B	B	A	B	-	B	A	A	B
AX-94870943	1B	9.83	A	A	A	B	B	A	B	A	A	A	A	B	A	A	A	B	B	A	A	A	A	A	B	B	A	B	B	B	A	A	A	B	A	B	B	B	A	B	B	B	A	B	A	B	A	A	B
AX-94866998	1B	9.83	A	A	A	B	B	A	B	A	A	A	A	B	A	A	A	B	B	A	A	A	A	A	B	B	A	B	B	B	A	A	A	B	A	B	B	B	A	B	B	B	A	B	A	B	A	A	B
AX-94658551	1B	9.83	A	A	A	B	B	A	B	A	A	A	A	B	A	A	A	B	B	A	A	A	A	A	B	B	A	B	B	B	A	A	A	B	A	B	B	B	A	B	B	B	A	B	A	B	A	A	B
AX-95161184	1B	9.83	A	A	A	B	B	A	B	A	A	A	A	B	A	A	A	B	B	A	A	A	A	A	B	B	A	B	B	B	A	A	A	B	A	B	B	B	A	B	B	B	A	B	A	B	A	A	B
AX-94762873	1B	9.83	A	A	A	B	B	A	B	A	A	A	A	B	A	A	A	B	B	A	A	A	A	A	B	B	A	B	B	B	A	A	A	B	A	B	B	B	A	B	B	B	A	B	A	B	A	A	B
AX-94602901	1B	9.83	A	A	A	B	B	A	B	A	A	A	A	B	A	A	A	B	B	A	A	A	A	A	B	B	A	B	B	B	A	A	A	B	A	B	B	B	A	B	B	B	A	B	A	B	A	A	B
AX-95215485	1B	9.83	A	A	A	B	B	A	B	A	A	A	A	B	A	A	A	B	B	A	A	A	A	A	B	B	A	B	B	B	A	A	A	B	A	B	B	B	A	B	B	B	A	B	A	B	A	A	B
AX-94966305	1B	9.83	A	A	A	B	B	A	B	A	A	A	A	B	A	A	A	B	B	A	A	A	A	A	B	B	A	B	B	B	A	A	A	B	A	B	B	B	A	B	B	B	A	B	A	B	A	A	B
AX-94454402	1B	9.83	A	A	A	B	B	A	B	A	A	A	A	B	A	A	A	B	B	A	A	A	A	A	B	B	A	B	B	B	A	A	A	B	A	B	B	B	A	B	B	B	A	B	A	B	A	A	B
AX-94609385	1B	9.83	A	A	A	B	B	A	B	A	A	A	A	B	A	A	A	B	B	A	A	A	A	A	B	B	A	B	B	B	-	A	A	B	A	B	B	B	A	B	B	B	A	B	A	B	A	A	B
AX-95201842	1B	9.83	-	A	A	B	B	A	B	A	A	A	A	B	A	A	A	B	B	A	A	A	A	A	B	B	A	B	B	B	A	A	A	B	A	B	B	B	A	B	B	B	A	B	A	B	A	A	B
AX-94569385	1B	9.83	A	A	A	B	B	A	B	A	A	A	A	B	A	A	A	B	B	A	A	A	A	A	B	B	A	B	B	B	A	A	A	B	A	B	B	B	A	B	B	B	A	B	A	B	A	A	B
AX-94686172	1B	9.83	A	A	A	B	B	A	B	A	A	A	A	B	A	A	A	B	B	A	A	A	A	A	B	B	A	B	B	B	A	A	A	B	A	B	B	B	A	B	B	B	A	B	A	B	A	A	B
AX-94451934	1B	9.83	A	A	A	B	B	A	B	A	A	A	A	B	A	A	A	B	B	A	A	A	A	A	B	B	A	B	B	B	A	A	A	B	A	B	B	B	A	B	B	B	A	B	A	B	A	A	B
AX-95119024	1B	9.83	A	A	A	B	B	A	B	A	A	A	A	B	A	A	A	B	B	A	A	A	A	A	B	B	A	B	B	B	A	A	A	B	A	B	B	B	A	B	B	B	A	B	A	B	A	A	B
AX-94940584	1B	9.83	A	A	A	B	B	A	B	A	A	A	A	B	A	A	A	B	B	A	A	A	A	A	B	B	A	B	B	B	A	A	A	B	A	B	B	B	-	B	B	B	A	B	A	B	A	A	B
AX-95152800	1B	9.83	A	A	A	B	B	A	B	A	A	A	A	B	A	A	A	B	B	A	A	A	A	A	B	B	A	B	B	B	A	A	A	B	A	B	B	B	A	B	B	B	A	B	A	B	A	-	B
AX-95181804	1B	10.62	A	A	A	B	B	A	B	A	A	A	A	B	A	A	A	B	B	A	A	A	A	A	B	B	A	B	B	B	A	A	A	B	A	B	B	B	A	B	B	B	A	B	A	B	A	A	B
AX-94632731	1B	10.62	A	A	A	B	B	A	B	A	A	A	A	B	A	A	A	B	B	A	A	A	A	A	B	-	A	B	B	B	A	A	A	B	A	B	B	B	A	B	B	B	A	B	A	B	A	A	B
AX-94834442	1B	12.2	A	A	A	B	B	A	B	A	A	A	A	B	A	A	A	B	B	A	A	A	A	A	B	B	A	B	B	B	A	A	A	B	A	B	B	B	A	B	B	B	A	B	A	B	A	A	B
AX-94551507	1B	12.2	A	A	A	B	B	A	B	A	A	A	A	B	A	A	A	B	B	A	A	A	A	A	B	B	A	B	B	B	A	A	A	B	A	B	B	B	A	B	B	B	A	B	A	B	A	A	B
AX-95086602	1B	12.2	A	A	A	B	B	A	B	A	A	A	A	B	A	A	A	B	B	A	A	A	A	A	B	B	A	B	B	B	A	A	A	B	A	B	B	B	A	B	B	B	A	B	A	B	A	A	B
AX-94466051	1B	12.2	A	A	A	B	B	A	B	A	A	A	A	B	A	A	A	B	B	A	A	A	A	A	B	B	A	B	B	B	A	A	A	B	A	B	B	B	A	B	B	B	A	B	A	B	A	A	B
AX-94574509	1B	12.2	A	A	A	B	B	A	B	A	A	A	A	B	A	A	A	B	B	A	A	A	A	A	B	B	A	B	B	B	A	A	A	B	A	B	B	B	A	B	B	B	A	B	A	B	A	A	B
AX-94728974	1B	12.2	A	A	A	B	B	A	B	A	A	A	A	B	A	A	A	B	B	A	A	A	A	A	B	B	A	B	B	B	A	A	A	B	A	B	B	B	A	B	B	B	A	B	A	B	A	A	B
AX-94561486	1B	12.2	A	A	A	B	B	A	B	A	A	A	A	B	A	A	A	B	B	A	A	A	A	A	B	B	A	B	B	B	A	A	A	B	A	B	B	B	A	B	B	B	A	B	A	B	A	A	B
AX-94939233	1B	12.2	A	A	A	B	B	A	B	A	A	A	A	B	A	A	A	B	B	A	A	A	A	A	B	B	A	B	B	B	A	A	A	B	A	B	B	B	A	B	B	B	A	B	A	B	A	A	B
AX-95234267	1B	12.2	A	A	A	B	B	A	B	A	A	A	A	B	A	A	A	B	B	A	A	A	A	A	B	B	A	B	B	B	A	A	A	B	A	B	B	B	A	B	B	B	A	B	A	B	A	A	B
AX-95150553	1B	12.2	A	A	A	B	B	A	B	A	-	A	A	B	A	A	A	B	B	A	A	A	A	A	B	B	A	B	B	B	A	A	A	B	A	B	B	B	A	B	B	B	A	B	A	B	A	A	B
AX-94874112	1B	12.2	A	A	A	B	B	A	B	A	A	A	A	B	A	A	A	B	B	A	A	A	A	A	B	B	A	B	B	B	A	A	A	B	A	B	B	B	A	B	B	B	A	B	A	B	A	A	B
AX-95002520	1B	12.2	A	A	A	B	B	A	B	A	A	A	A	B	A	A	A	B	B	A	A	A	A	A	B	B	A	B	B	B	A	A	A	B	A	B	B	B	A	B	B	B	A	B	A	B	A	A	B
AX-94950575	1B	12.2	A	A	A	B	B	A	B	A	A	A	A	B	A	A	A	B	B	A	A	A	A	A	B	B	A	B	B	B	A	A	A	B	A	B	B	B	A	B	B	B	A	B	A	B	A	A	B
AX-94775606	1B	12.2	A	A	A	B	B	A	B	A	A	A	A	B	A	A	A	B	B	A	A	A	A	A	B	B	A	B	B	B	A	A	A	B	A	B	B	B	A	B	B	B	A	B	A	B	A	A	B
AX-95226757	1B	12.2	A	A	A	B	B	A	B	A	A	A	A	B	A	A	A	B	B	A	A	A	A	A	B	B	A	B	B	B	A	A	A	B	A	B	B	B	A	B	B	B	A	B	A	B	A	A	B
AX-94997422	1B	12.2	A	A	A	B	B	A	B	A	A	A	A	B	A	A	A	B	B	A	A	A	A	A	B	B	A	B	B	B	A	A	-	B	A	B	B	B	A	B	B	B	A	B	A	B	A	-	B
AX-95214458	1B	12.2	A	A	A	B	B	A	B	A	A	A	A	B	A	A	A	B	B	A	A	A	A	A	B	B	A	B	B	B	A	A	A	B	A	B	B	B	A	B	B	B	A	B	A	B	A	A	B
AX-94886724	1B	12.2	A	A	A	B	B	A	B	-	A	-	-	B	A	A	-	B	B	A	-	A	-	A	B	B	A	B	B	B	A	A	A	B	A	B	B	B	A	B	B	B	-	B	-	B	A	-	B
AX-94837805	1B	18.88	A	A	A	B	B	A	B	A	A	A	A	B	A	A	A	B	B	A	A	A	A	A	B	A	A	B	A	B	A	A	A	B	B	B	B	B	A	B	B	B	A	B	A	B	A	A	B
AX-94434257	1B	18.88	A	A	A	B	B	A	B	A	A	A	A	B	A	A	A	B	B	A	A	A	A	A	B	A	A	B	A	B	A	A	A	B	B	B	B	B	A	B	B	B	A	B	A	B	A	A	B
AX-95023139	1B	18.88	A	A	A	B	B	A	B	A	A	A	A	B	A	A	A	B	B	A	A	A	A	A	B	A	A	B	A	B	A	A	A	B	B	B	B	B	A	B	B	B	A	B	A	B	A	A	B
AX-95106834	1B	18.88	A	A	A	B	B	A	B	A	A	A	A	B	A	A	A	B	B	A	A	A	A	A	B	A	A	B	A	B	A	A	A	B	B	B	B	B	A	B	B	B	A	B	A	B	A	A	B
AX-94475996	1B	18.88	A	A	A	B	B	A	B	A	A	A	A	B	A	A	A	B	B	A	A	A	A	A	B	A	A	B	A	B	A	A	A	B	B	B	B	B	A	B	B	B	A	B	A	B	A	A	B
AX-95175396	1B	18.88	A	A	A	B	B	A	B	A	A	A	A	B	A	A	A	B	B	A	A	A	A	A	B	A	A	B	A	B	A	A	A	B	B	B	B	B	A	B	B	B	A	B	A	B	A	A	B
AX-94505182	1B	18.88	A	A	A	B	B	A	B	A	A	A	A	B	A	A	A	B	B	A	A	A	A	A	B	A	A	B	A	B	A	A	A	B	B	B	B	B	A	B	B	B	A	B	A	B	A	A	B
AX-94550983	1B	18.88	A	A	A	B	B	A	B	A	A	A	A	B	A	A	A	B	B	A	A	A	A	A	B	A	A	B	A	B	A	A	A	B	B	B	B	B	A	B	B	B	A	B	A	B	A	A	B
AX-94598047	1B	19.67	A	A	A	B	B	A	B	A	A	A	A	B	A	A	A	B	B	A	A	A	A	A	B	A	A	B	A	B	A	A	A	B	B	B	B	B	A	B	B	B	A	B	A	B	A	A	B
AX-94778143	1B	19.67	A	A	A	B	B	A	B	A	A	A	A	B	A	A	A	B	B	A	A	A	A	A	B	A	A	B	A	B	A	A	A	B	B	B	B	B	A	B	B	B	A	B	A	B	A	A	B
AX-94949390	1B	19.67	A	A	A	B	B	A	B	A	A	A	A	B	A	A	A	B	B	A	A	A	A	A	B	A	A	B	A	B	A	A	A	B	B	B	B	B	A	B	B	B	A	B	A	B	A	A	B
AX-94674423	1B	19.67	A	A	A	B	B	A	B	A	A	A	A	B	A	A	A	B	B	A	A	A	A	A	B	A	A	B	A	B	A	A	A	B	B	B	B	B	A	B	B	B	A	B	A	B	A	A	B
AX-95124839	1B	19.67	A	A	A	B	B	A	B	A	A	A	A	B	A	A	A	B	B	A	A	A	A	A	B	A	A	B	A	B	A	A	A	B	B	B	B	B	A	B	B	B	A	B	A	B	A	A	B
AX-94857397	1B	19.67	A	A	A	B	B	A	B	A	A	A	A	B	A	A	A	B	B	A	A	A	A	A	B	A	A	B	A	B	A	A	A	B	B	B	B	B	A	B	B	B	A	B	A	B	A	A	B
AX-94698368	1B	19.67	A	A	A	B	B	A	B	A	A	A	A	B	A	A	A	B	B	A	A	A	A	A	B	A	A	B	A	B	A	A	A	B	B	B	B	B	A	B	B	B	A	B	A	B	A	A	B
AX-95224177	1B	19.67	A	A	A	B	B	A	B	A	A	A	A	B	A	A	A	B	B	A	A	A	A	A	B	A	A	B	A	B	A	A	A	B	B	B	B	B	A	B	B	B	A	B	A	B	A	A	B
AX-95137918	1B	19.67	A	A	A	B	B	A	B	A	A	A	A	B	-	A	A	B	B	A	A	A	A	A	B	-	A	B	A	B	A	A	A	B	B	B	B	B	A	B	B	B	A	B	A	B	A	A	B
AX-94921195	1B	19.67	A	A	A	B	B	A	B	A	A	A	A	B	A	A	A	B	B	A	A	A	A	A	B	A	A	B	A	B	A	A	A	B	B	B	B	B	A	B	B	B	A	B	A	B	A	A	B
AX-94647917	1B	21.25	A	A	A	B	B	A	B	A	A	A	A	B	A	A	A	B	B	A	A	A	A	A	B	A	A	B	A	B	A	A	A	B	B	B	B	B	A	B	B	B	A	B	A	B	A	A	B
AX-95152103	1B	33.7	A	A	A	B	B	A	B	A	A	B	A	B	A	A	A	B	B	A	A	B	A	A	B	A	A	B	A	B	A	A	A	B	B	B	B	B	A	B	B	A	A	B	B	B	A	B	B
AX-94692978	1B	33.7	A	A	A	B	B	A	B	A	A	B	A	B	A	A	A	B	B	A	A	B	A	A	B	A	A	B	A	B	A	A	A	B	B	B	B	B	A	B	B	A	A	B	B	B	A	B	B
AX-94504839	1B	33.7	A	A	A	B	B	A	B	A	A	B	A	B	A	A	A	B	B	A	A	B	A	A	B	A	A	B	A	B	A	A	A	B	B	B	B	B	A	B	B	A	A	B	B	B	A	B	B
AX-94888336	1B	33.7	A	A	A	B	B	A	B	A	A	B	A	B	A	A	A	B	B	A	A	B	A	A	B	A	A	B	A	B	A	A	A	B	B	B	B	B	A	B	B	A	A	B	B	B	A	B	B
AX-94835306	1B	33.7	A	A	A	B	B	A	B	A	A	B	A	B	A	A	A	B	B	A	A	B	A	A	B	A	A	B	A	B	A	A	A	B	B	B	B	B	A	B	B	A	A	B	B	B	A	B	B
AX-94408914	1B	35.3	A	A	A	B	B	A	B	A	A	B	A	B	A	A	A	B	B	A	A	B	A	A	B	A	A	B	A	B	A	A	A	B	B	B	B	B	A	B	B	A	A	B	B	B	A	B	B
AX-94990715	1B	35.3	A	A	A	B	B	A	B	A	A	B	A	B	A	A	A	B	B	A	A	B	A	A	B	A	A	B	A	B	A	A	A	B	B	B	B	B	A	B	B	A	A	B	B	B	A	B	B
AX-94629930	1B	35.3	A	A	A	B	B	A	B	A	A	B	A	B	A	A	A	B	B	A	A	B	A	A	B	A	A	B	A	B	A	A	A	B	B	B	B	B	A	B	B	A	A	B	B	B	A	B	B
AX-94668940	1B	35.3	A	A	A	B	B	A	B	A	A	B	A	B	A	A	A	B	B	A	A	B	A	A	B	A	A	B	A	B	A	A	A	B	B	B	B	B	A	B	B	A	A	B	B	B	A	B	B
AX-94537311	1B	38.52	A	A	A	B	B	A	B	A	A	B	B	B	A	B	A	B	B	A	A	B	A	A	B	A	A	B	A	B	A	A	A	B	B	B	B	B	A	B	B	A	A	B	B	B	A	B	B
AX-94941035	1B	38.52	A	A	A	B	B	A	B	A	A	B	B	B	A	B	A	B	B	A	A	B	A	A	B	A	A	B	A	B	A	A	A	B	B	B	B	B	A	B	B	A	A	B	B	B	A	B	B
AX-94872431	1B	38.52	A	A	A	B	B	A	B	A	A	B	B	B	A	B	A	B	B	A	A	B	A	A	B	A	A	B	A	B	A	A	A	B	B	B	B	B	A	B	B	A	A	B	B	B	A	B	B
AX-94661034	1B	38.52	A	A	A	B	B	A	B	A	A	B	B	B	A	B	A	B	B	A	A	B	A	A	B	A	A	B	A	B	A	A	A	B	B	B	B	B	A	B	B	A	A	B	B	B	A	B	B
AX-95146219	1B	39.3	A	A	A	B	B	A	B	A	A	B	B	B	A	B	A	B	B	A	A	B	A	A	B	A	A	A	A	B	A	A	A	B	B	B	B	B	A	B	B	A	A	B	B	B	A	B	B
AX-94505137	1B	40.09	A	A	A	B	B	A	B	A	A	B	B	B	A	B	A	B	B	A	A	B	A	A	B	A	A	A	A	B	A	A	A	B	B	B	B	B	A	B	B	A	A	B	B	B	A	B	B
AX-95166367	1B	40.09	A	A	A	B	B	A	B	A	A	B	B	B	A	B	A	B	B	A	A	B	A	A	B	A	A	A	A	B	A	A	A	B	B	B	B	B	A	B	B	A	A	B	B	B	A	B	B
AX-94672308	1B	40.09	A	A	A	B	B	A	B	A	A	B	B	B	A	B	A	B	B	A	A	B	A	A	B	A	A	A	A	B	A	A	A	B	B	B	B	B	A	B	B	A	A	B	B	B	A	B	B
AX-94924774	1B	40.09	A	A	A	B	B	A	B	A	A	B	B	B	A	B	A	B	-	A	A	B	A	A	B	A	A	A	A	B	A	A	A	B	B	B	B	B	A	B	B	A	A	B	B	B	A	B	B
AX-95240977	1B	40.88	B	A	A	B	B	A	B	A	A	B	B	B	A	B	A	B	B	A	A	B	A	A	B	A	A	A	A	B	A	A	A	B	B	B	B	B	A	B	B	A	A	B	B	B	A	B	B
AX-94466739	1B	41.66	B	A	A	B	B	A	B	A	A	B	B	B	A	B	A	B	B	A	A	B	A	A	B	A	A	A	A	B	A	A	A	B	B	B	B	B	A	B	B	A	A	B	B	B	A	B	B
AX-94823205	1B	41.66	B	A	A	B	B	A	B	A	A	B	B	B	A	B	A	B	B	A	A	B	A	A	B	A	A	A	A	B	A	A	A	B	B	B	B	B	A	B	B	A	A	B	B	B	A	B	B
AX-94522339	1B	41.66	B	A	A	B	B	A	B	A	A	B	B	B	A	B	A	B	B	A	A	B	A	A	B	A	A	A	A	B	A	A	A	B	B	B	B	B	A	B	B	A	A	B	B	B	A	B	B
AX-95022601	1B	41.66	B	A	A	B	B	A	B	A	A	B	B	B	A	B	A	B	B	A	A	B	A	A	B	A	A	A	A	B	A	A	A	B	B	B	B	B	A	B	B	A	A	B	B	B	A	B	B
AX-94440361	1B	41.66	B	A	A	B	B	A	B	A	A	B	B	B	A	B	A	B	B	A	A	B	A	A	B	A	A	A	A	B	A	A	A	B	B	B	B	B	A	B	B	A	A	B	B	B	A	B	B
AX-94896029	1B	41.66	B	A	A	B	B	A	B	A	A	B	B	B	A	B	A	B	B	A	A	B	A	A	B	A	A	A	A	B	A	A	A	B	B	B	B	B	A	B	B	A	A	B	B	B	A	B	B
AX-94689958	1B	41.66	B	A	A	B	B	A	B	A	A	B	B	B	A	B	A	B	B	A	A	B	A	A	B	A	A	A	A	B	A	A	A	B	B	B	B	B	A	B	B	A	A	B	B	B	A	B	B
AX-95007767	1B	41.66	B	A	A	B	B	A	B	A	A	B	B	B	A	B	A	B	B	A	A	B	A	A	B	-	A	A	A	B	A	A	A	B	B	B	B	B	A	B	B	A	A	B	B	B	A	B	B
AX-95162694	1B	41.66	B	A	A	B	B	A	B	A	A	B	B	B	A	B	A	B	B	A	A	B	A	A	B	A	A	A	A	B	A	A	A	B	B	B	B	B	A	B	B	A	A	B	B	B	A	B	B
AX-94882923	1B	41.66	B	A	A	B	B	A	B	A	A	B	B	B	A	B	-	B	B	A	A	B	A	A	B	A	A	A	A	B	A	A	A	B	B	B	B	B	A	B	B	A	A	B	B	B	A	B	B
AX-94807456	1B	41.66	B	A	A	B	B	A	B	A	A	B	B	B	A	B	A	B	B	A	A	B	A	A	B	A	A	A	A	B	-	A	A	B	B	B	B	B	A	B	B	A	A	B	B	B	A	B	B
AX-94806781	1B	41.66	B	A	A	B	B	A	B	A	A	B	B	B	A	B	A	B	B	A	A	B	A	A	B	A	A	A	A	B	A	A	A	B	B	B	B	B	A	B	B	A	A	B	B	B	A	B	B
AX-95103175	1B	41.66	B	A	A	B	B	A	B	A	A	B	B	B	A	B	A	B	B	A	A	B	A	A	B	-	A	-	A	B	A	A	A	B	B	B	B	B	A	B	B	A	A	B	B	B	A	B	B
AX-95185659	1B	43.26	B	A	A	B	B	A	B	A	A	B	B	B	A	B	A	B	B	A	A	B	A	A	B	A	A	A	A	B	A	A	A	B	B	A	B	B	A	B	B	A	A	B	B	B	A	B	B
AX-94840526	1B	43.26	B	A	A	B	B	A	B	A	A	B	B	B	A	B	A	B	B	A	A	B	A	A	B	A	A	A	A	B	A	A	A	B	B	A	B	B	A	B	B	A	A	B	B	B	A	B	B
AX-94538854	1B	44.04	B	A	A	B	B	A	B	A	A	B	B	B	A	B	A	B	B	A	A	B	A	A	B	A	A	A	A	B	A	A	A	B	B	A	B	B	A	B	B	A	A	B	B	B	A	B	B
AX-94923277	1B	44.04	B	A	A	B	B	A	B	A	A	B	B	B	A	B	A	B	B	A	A	B	A	A	B	A	A	A	A	B	A	A	A	B	B	A	B	B	A	B	B	A	A	B	B	B	A	B	B
AX-95004680	1B	44.04	B	A	A	B	B	A	B	A	A	B	B	B	A	B	A	B	B	A	A	B	A	A	B	A	A	A	A	B	A	A	A	B	B	A	B	B	A	B	B	A	A	B	B	B	A	B	B
AX-95005356	1B	44.04	B	A	A	B	B	A	B	A	A	B	B	B	A	B	A	B	B	A	A	B	A	A	B	A	A	A	A	B	A	A	A	B	B	A	B	B	A	B	B	A	A	B	B	B	A	B	B
AX-94514118	1B	44.04	B	A	A	B	B	A	B	A	A	B	B	B	A	B	A	B	B	A	A	B	A	A	B	A	A	A	A	B	A	A	A	B	B	A	B	B	A	B	B	A	A	B	B	B	A	B	B
AX-94409481	1B	44.04	B	A	A	B	B	A	B	A	A	B	B	B	A	B	A	B	B	A	A	B	A	A	B	A	A	A	A	B	A	A	A	B	B	A	B	B	A	B	B	A	A	B	B	B	A	B	B
AX-95216143	1B	44.04	B	A	A	B	B	A	B	A	A	B	B	B	A	B	A	B	B	A	A	B	A	A	B	A	A	A	A	B	A	A	A	B	B	A	B	B	A	B	B	A	A	B	B	B	A	B	B
AX-95150128	1B	44.04	B	A	A	B	B	A	B	A	A	B	B	B	A	B	A	B	B	A	A	B	A	A	B	A	A	A	A	B	A	A	A	B	B	A	B	B	A	B	B	A	A	B	B	B	A	B	B
AX-94798980	1B	44.04	B	A	A	B	B	A	B	A	A	B	B	B	A	B	A	B	B	A	A	B	A	A	B	A	A	A	A	B	A	A	A	B	B	A	B	B	A	B	B	A	A	B	B	B	A	B	B
AX-94576991	1B	44.04	B	A	A	B	B	A	B	A	A	B	B	B	A	B	A	B	B	A	A	B	A	A	B	A	A	A	A	B	A	A	A	B	B	A	B	B	A	B	B	A	A	B	B	B	A	B	B
AX-94540531	1B	44.04	B	A	A	B	B	A	B	A	A	B	B	B	A	B	A	B	B	A	A	B	A	A	B	A	A	A	A	B	A	A	A	B	B	A	B	B	A	B	B	A	A	B	B	B	A	B	B
AX-94992565	1B	44.04	B	A	A	B	B	A	B	A	A	B	B	B	A	B	A	B	B	A	A	B	A	A	B	A	A	A	A	B	A	A	A	B	B	A	B	B	A	B	B	A	A	B	B	B	A	B	B
AX-94725256	1B	44.04	B	A	A	B	B	A	B	A	A	B	B	B	A	B	A	B	B	A	A	B	A	A	B	A	A	A	A	B	A	A	A	B	B	A	B	B	A	B	B	A	A	B	B	B	A	B	B
AX-94462230	1B	44.04	B	A	A	B	B	A	B	A	A	B	B	B	A	B	A	B	B	A	A	B	A	A	B	A	A	A	A	B	A	A	A	B	B	A	B	B	A	B	B	A	A	B	B	B	A	B	B
AX-94390273	1B	44.04	B	A	A	B	B	A	B	A	A	B	B	B	A	B	A	B	B	A	A	B	A	A	B	A	A	A	A	B	A	A	A	B	B	A	B	B	A	B	B	A	A	B	B	B	A	B	B
AX-95017297	1B	44.04	B	A	A	B	B	A	B	A	A	B	B	B	A	B	A	B	B	A	A	B	A	A	B	A	A	A	A	B	A	A	A	B	B	A	B	B	A	B	B	A	A	B	B	B	A	B	B
AX-94909725	1B	44.04	B	A	A	B	B	A	B	A	A	B	B	B	A	B	A	B	B	A	A	B	A	A	B	A	A	A	A	B	A	A	A	B	B	A	B	B	A	B	B	A	A	B	B	B	A	B	B
AX-95159410	1B	44.04	B	A	A	B	B	A	B	A	A	B	B	B	A	B	A	B	B	A	A	B	A	A	B	A	A	A	A	B	A	A	A	B	B	A	B	B	A	B	B	A	A	B	B	B	A	B	B
AX-95171300	1B	44.04	B	A	A	B	B	A	B	A	A	B	B	B	A	B	A	B	B	A	A	B	A	A	B	A	A	A	A	B	A	A	A	B	B	A	B	B	A	B	B	A	A	B	B	B	A	B	B
AX-94768106	1B	44.04	B	A	A	B	B	A	B	A	A	B	B	B	A	B	A	B	B	A	A	B	A	A	B	A	A	A	A	B	A	A	A	B	B	A	B	B	A	B	B	A	A	B	B	B	A	B	B
AX-95229871	1B	44.04	B	A	A	B	B	A	B	A	A	B	B	B	A	B	A	B	B	A	A	B	A	A	B	A	A	A	A	B	A	A	A	B	B	A	B	B	A	B	B	A	A	B	B	B	A	B	B
AX-94562740	1B	44.04	B	A	A	B	B	A	B	A	A	B	B	B	A	B	A	B	B	A	A	B	A	A	B	A	A	A	A	B	A	A	A	B	B	A	B	B	A	B	B	A	A	B	B	B	A	B	B
AX-94764152	1B	44.04	B	A	A	B	B	A	B	A	A	B	B	B	A	B	A	B	B	A	A	B	A	A	B	A	A	A	A	B	A	A	A	B	B	A	B	B	A	B	B	A	A	B	B	B	A	B	B
AX-94492556	1B	44.04	B	A	A	B	B	A	B	A	A	B	B	B	A	B	A	B	B	A	A	B	A	A	B	A	A	A	A	B	A	A	A	B	B	A	B	B	A	B	B	A	A	B	B	B	A	B	B
AX-94674342	1B	44.04	B	A	A	B	B	A	B	A	A	B	B	B	A	B	A	B	B	A	A	B	A	A	B	A	A	A	A	B	A	A	A	B	B	A	B	B	A	B	B	A	A	B	B	B	A	B	B
AX-95124337	1B	44.04	B	A	A	B	B	A	B	A	A	B	B	B	A	B	A	B	B	A	A	B	A	A	B	A	A	A	A	B	A	A	A	B	B	A	B	B	A	B	B	A	A	B	B	B	A	B	B
AX-94676820	1B	44.04	B	A	A	B	B	A	B	A	A	B	B	B	A	B	A	B	B	A	A	B	A	A	B	A	A	A	A	B	A	A	A	B	B	A	B	B	A	B	B	A	A	B	B	B	A	B	B
AX-94951818	1B	44.04	B	A	A	B	B	A	B	A	A	B	B	B	A	B	A	B	B	A	A	B	A	A	B	A	A	A	A	B	A	A	A	B	B	A	B	B	A	B	B	A	A	B	B	B	A	B	B
AX-95194736	1B	44.04	B	A	A	B	B	A	B	A	A	B	B	B	A	B	A	B	B	A	A	B	A	A	B	A	A	A	A	B	A	A	A	B	B	A	B	B	A	B	B	A	A	B	B	B	A	B	B
AX-94945709	1B	44.04	B	A	A	B	B	A	B	A	A	B	B	B	A	B	A	B	B	A	A	B	A	A	B	A	A	A	A	B	A	A	A	B	B	A	B	B	A	B	B	A	A	B	B	B	A	B	B
AX-94861978	1B	44.04	B	A	A	B	B	A	B	A	A	B	B	B	A	B	A	B	B	A	A	B	A	A	B	A	A	A	A	B	A	A	A	B	B	A	B	B	A	B	B	A	A	B	B	B	A	B	B
AX-94981940	1B	44.04	B	A	A	B	B	A	B	A	A	B	B	B	A	B	A	B	B	A	A	B	A	A	B	A	A	A	A	B	A	A	A	B	B	A	B	B	A	B	B	A	A	B	B	B	A	B	B
AX-94688419	1B	44.04	B	A	A	B	B	A	B	A	A	B	B	B	A	B	A	B	B	A	A	B	A	A	B	A	A	A	A	B	A	A	A	B	B	A	B	B	A	B	B	A	A	B	B	B	A	B	B
AX-94544160	1B	44.04	B	A	A	B	B	A	B	A	A	B	B	B	A	B	A	B	B	A	A	B	A	A	B	A	A	A	A	B	A	A	A	B	B	A	B	B	A	B	B	A	A	B	B	B	A	B	B
AX-94806570	1B	44.04	B	A	A	B	B	A	B	A	A	B	B	B	A	B	A	B	B	A	A	B	A	A	B	A	A	A	A	B	A	A	A	B	B	A	B	B	A	B	B	A	A	B	B	B	A	B	B
AX-94621346	1B	44.04	B	A	A	B	B	A	B	A	A	B	B	B	A	B	A	B	B	A	A	B	A	A	B	A	A	A	A	B	A	A	A	B	B	A	B	B	A	B	B	A	A	B	B	B	A	B	B
AX-94549074	1B	44.04	B	A	A	B	B	A	B	A	A	B	B	B	A	B	A	B	B	A	A	B	A	A	B	A	A	A	A	B	A	A	A	B	B	A	B	B	A	B	B	A	A	B	B	B	A	B	B
AX-94467145	1B	44.04	B	A	A	B	B	A	B	A	A	B	B	B	A	B	A	B	B	A	A	B	A	A	B	A	A	A	A	B	A	A	A	B	B	A	B	B	A	B	B	A	A	B	B	B	A	B	B
AX-94744655	1B	44.04	B	A	A	B	B	A	B	A	A	B	B	B	A	B	A	B	B	A	A	B	A	A	B	A	A	A	A	B	A	A	A	B	B	A	B	B	A	B	B	A	A	B	B	B	A	B	B
AX-94531967	1B	44.04	B	A	A	B	B	A	B	A	A	B	B	B	A	B	A	B	B	A	A	B	A	A	B	A	A	A	A	B	A	A	A	B	B	A	B	B	A	B	B	A	A	B	B	B	A	B	B
AX-94944127	1B	44.04	B	A	A	B	B	A	B	A	A	B	B	B	A	B	A	B	B	A	A	B	A	A	B	A	A	A	A	B	A	A	A	B	B	A	B	B	A	B	B	A	A	B	-	B	A	B	B
AX-94703283	1B	44.04	B	A	A	B	B	A	B	A	A	B	B	B	A	B	A	B	B	A	A	B	A	A	B	A	A	A	A	B	A	A	A	B	B	A	B	B	A	B	B	A	A	B	B	B	A	B	B
AX-95195920	1B	44.04	B	A	A	B	B	A	B	A	A	B	B	B	A	B	A	B	B	A	A	B	A	A	B	A	A	A	A	B	A	A	A	B	B	A	B	B	A	B	B	A	A	B	B	B	A	B	B
AX-94473023	1B	44.04	B	A	A	B	B	A	B	A	A	B	B	B	A	B	A	B	B	A	A	B	A	A	B	A	A	A	A	B	A	A	A	B	B	A	B	B	A	B	B	A	A	B	B	B	A	B	B
AX-94726528	1B	44.04	B	A	A	B	B	A	B	A	A	B	B	B	A	B	A	B	B	A	A	B	A	A	B	A	A	A	A	B	-	A	A	B	B	A	B	B	A	B	B	A	A	B	B	B	A	B	B
AX-94943083	1B	44.04	B	A	A	B	B	A	B	A	A	B	B	B	A	B	A	B	B	A	A	B	A	A	B	A	A	A	A	B	A	A	A	B	B	A	B	-	A	B	B	A	A	B	B	B	A	B	B
AX-95159553	1B	44.04	B	A	A	B	B	A	B	A	A	B	B	B	A	B	A	B	B	A	A	B	A	A	B	A	A	A	A	B	A	A	A	B	B	A	B	B	A	B	B	A	A	B	B	B	A	B	B
AX-94414930	1B	44.04	B	A	A	B	B	A	B	A	A	B	B	B	A	B	A	B	B	A	A	B	A	A	B	A	A	A	A	B	A	A	A	B	B	A	B	B	A	B	B	A	A	B	B	B	A	B	B
AX-94885687	1B	44.04	B	A	A	B	B	A	B	A	A	B	B	B	A	B	A	B	B	A	A	B	A	A	B	A	A	A	A	B	A	A	A	B	B	A	B	B	A	B	B	A	A	B	B	B	A	B	-
AX-94447764	1B	44.04	B	A	A	B	B	A	B	A	A	B	B	B	A	B	A	B	B	A	A	B	A	A	B	A	A	A	A	B	A	A	A	B	B	A	B	B	A	B	B	A	A	B	B	B	A	B	B
AX-95103543	1B	44.04	B	A	A	B	B	A	B	A	A	B	B	B	A	B	A	B	B	A	A	B	A	A	B	A	A	A	A	B	A	A	A	B	B	A	B	B	A	B	B	A	A	B	B	B	A	B	B
AX-94864245	1B	44.04	B	A	A	B	B	A	B	A	A	B	B	B	A	B	A	B	B	A	A	B	A	A	B	A	A	A	A	B	A	A	A	B	B	A	B	B	A	B	B	A	A	B	B	B	A	B	B
AX-94387902	1B	44.04	B	A	A	B	B	A	B	A	A	B	B	B	A	B	A	B	B	A	A	B	A	A	B	A	A	A	A	B	A	A	A	B	B	A	B	B	A	B	B	A	A	B	B	B	A	B	B
AX-94570942	1B	44.04	B	A	A	B	B	A	B	A	A	B	B	B	A	B	A	B	B	A	A	B	A	A	B	A	A	A	A	B	A	A	A	B	B	A	B	B	A	B	B	A	A	B	B	B	A	B	B
AX-95183146	1B	44.04	B	A	A	B	B	A	B	A	A	B	B	B	A	B	A	B	B	A	A	B	A	A	B	A	A	A	A	B	A	A	A	B	B	A	B	B	A	B	B	A	A	B	B	B	A	B	B
AX-95120025	1B	44.04	B	A	A	B	B	A	B	A	A	B	B	B	A	B	A	B	B	A	A	B	A	A	B	A	A	A	A	B	A	A	A	B	B	A	B	B	A	B	B	A	A	B	B	B	A	B	B
AX-95225103	1B	44.04	B	A	A	B	B	A	B	A	A	B	B	B	A	B	A	B	B	A	A	B	A	A	B	A	A	A	A	B	A	A	A	B	B	A	B	-	A	B	B	A	A	B	B	B	A	B	B
AX-94758330	1B	44.04	B	A	A	B	B	A	B	A	A	B	B	B	A	B	A	B	B	A	A	B	A	A	B	A	A	A	A	B	A	A	A	B	B	A	B	B	A	B	B	A	A	B	B	B	A	B	B
AX-94428697	1B	44.04	B	A	A	B	B	A	B	A	A	B	B	B	A	B	A	B	B	A	A	B	A	A	B	A	A	A	A	B	A	A	A	B	B	A	B	B	A	B	B	A	A	B	B	B	A	B	B
AX-94518088	1B	44.04	B	A	A	B	B	A	B	A	A	B	B	B	A	B	A	B	B	A	A	B	A	A	B	A	A	A	A	B	A	A	A	B	B	A	B	B	A	B	B	A	A	B	B	B	A	B	B
AX-94946875	1B	44.04	B	A	A	B	B	A	B	A	A	B	B	B	A	B	A	B	B	-	A	B	A	A	B	A	A	A	A	B	A	A	A	B	B	A	B	B	A	B	B	A	A	B	B	B	A	B	B
AX-94761119	1B	44.04	B	A	A	B	B	A	B	A	A	B	B	B	A	B	A	B	B	A	A	B	A	A	B	A	A	A	A	B	A	A	A	B	B	A	B	B	A	B	B	A	A	B	B	B	A	B	B
AX-94416141	1B	44.04	B	A	A	B	B	A	-	A	A	B	B	B	A	B	A	B	B	A	A	B	A	A	B	-	A	A	A	B	-	A	A	B	B	A	B	B	A	B	B	A	A	B	B	B	A	B	B
AX-94450088	1B	44.04	B	A	A	B	B	A	B	A	A	B	B	B	A	B	A	B	B	A	A	B	A	A	B	A	A	A	A	B	A	A	A	B	B	A	B	B	A	B	B	A	A	B	B	B	A	B	B
AX-94382261	1B	44.04	B	A	A	B	B	A	B	A	A	B	B	B	A	B	A	B	B	A	A	B	A	A	-	A	A	A	A	B	A	A	A	B	B	A	B	B	A	B	B	A	A	B	B	B	A	B	B
AX-94825904	1B	44.04	B	A	A	B	B	A	B	A	A	B	B	B	A	B	A	B	B	A	A	B	A	A	B	A	A	A	A	B	A	A	A	-	B	A	B	B	A	B	B	A	A	B	B	B	A	B	-
AX-94780647	1B	44.04	B	A	A	B	B	A	B	A	A	B	B	B	A	B	A	B	B	A	A	B	A	A	B	A	-	A	A	B	A	A	A	B	B	A	-	B	A	B	B	A	A	B	B	B	A	-	B
AX-94548073	1B	44.04	B	A	A	B	B	A	B	A	A	B	B	B	A	B	A	B	B	A	A	B	A	A	B	A	-	A	A	B	A	A	A	B	B	A	B	B	A	B	B	A	A	B	B	B	A	B	B
AX-94708736	1B	44.04	B	A	A	B	B	A	B	A	A	B	B	B	A	B	A	B	B	A	A	B	A	A	B	A	A	A	A	B	A	A	A	B	B	-	B	B	A	B	B	A	A	B	B	B	A	B	B
AX-95184743	1B	44.04	B	A	A	B	B	A	B	A	A	B	B	B	A	B	A	-	B	A	A	B	A	A	-	A	A	A	A	B	A	A	A	B	B	A	B	-	A	-	-	A	A	B	-	B	A	B	-
AX-94481490	1B	44.83	B	A	A	B	B	A	B	A	A	B	B	B	A	B	A	B	B	A	A	B	A	A	B	A	A	A	A	B	A	A	A	B	B	A	B	B	A	B	B	A	A	B	B	B	A	B	B
AX-95158773	1B	44.83	B	A	A	-	B	A	B	A	A	-	B	B	A	B	A	B	B	A	A	B	A	A	B	A	A	A	A	B	A	A	A	B	B	A	B	B	A	B	B	A	A	B	B	B	A	B	B
AX-94423678	1B	45.63	B	A	A	B	B	A	B	A	A	B	B	B	A	B	A	B	B	A	A	B	A	A	B	A	A	A	A	B	A	A	A	B	B	A	B	B	A	B	B	A	A	B	B	B	A	B	B
AX-94571235	1B	45.63	B	A	A	B	B	A	B	A	A	B	B	B	A	B	A	B	B	A	A	B	A	A	B	A	A	A	A	B	A	A	A	B	B	A	B	B	A	B	B	A	A	B	B	B	A	B	B
AX-95202449	1B	45.63	B	A	A	B	B	A	B	A	A	B	B	B	A	B	A	B	B	A	A	B	A	A	B	A	A	A	A	B	A	A	A	B	B	A	B	B	A	B	B	A	A	B	B	B	A	B	B
AX-94527931	1B	45.63	B	A	A	B	B	A	B	A	A	B	B	B	A	B	A	B	B	A	A	B	A	A	B	A	A	A	A	B	A	A	A	B	B	A	B	B	A	B	B	A	A	B	B	B	A	B	B
AX-94840198	1B	46.41	B	A	A	B	B	A	B	A	A	B	B	B	A	B	A	B	B	A	A	B	A	A	B	A	A	A	A	B	A	A	A	B	B	A	B	B	A	B	B	A	A	B	B	B	A	B	B
AX-94834139	1B	46.41	B	A	A	B	B	A	B	A	A	B	B	B	A	B	A	B	B	A	A	B	A	A	B	A	A	A	A	B	A	A	A	B	B	A	B	B	A	B	B	A	A	B	B	B	A	B	B
AX-94386130	1B	46.41	B	A	A	B	B	A	B	A	A	B	B	B	A	B	A	B	B	A	A	B	A	A	B	A	A	A	A	B	A	A	A	B	B	A	B	B	A	B	B	A	A	B	B	B	A	B	B
AX-94452684	1B	46.41	B	A	A	B	B	A	B	A	A	B	B	B	A	B	-	B	B	-	A	B	A	A	B	A	A	A	A	B	A	A	A	B	B	A	B	B	A	B	B	A	A	B	B	B	A	B	B
AX-95179466	1B	47.2	B	A	A	B	B	A	B	A	A	B	B	B	A	B	A	B	B	A	A	B	A	A	B	A	A	A	A	B	A	A	A	B	B	A	B	B	A	B	B	A	A	B	B	B	A	B	B
AX-94503906	1B	47.2	B	A	A	B	B	A	B	A	A	B	B	B	A	B	A	B	B	A	A	B	A	A	B	A	A	A	A	B	A	A	A	B	B	A	B	B	A	B	B	A	A	B	B	B	A	B	B
AX-94796074	1B	47.2	B	A	A	B	B	A	B	A	A	B	B	B	A	B	A	B	B	A	A	B	A	A	B	A	A	A	A	B	A	A	A	B	B	A	B	B	A	B	B	A	A	B	B	B	A	B	B
AX-94763861	1B	48.8	B	A	A	B	B	A	B	A	A	B	B	B	A	B	A	B	B	A	A	B	A	A	B	A	A	A	A	B	A	A	A	B	B	A	B	B	A	B	B	A	A	B	B	B	A	B	B
AX-95100475	1B	48.8	B	A	A	B	B	A	B	A	A	B	B	B	A	B	A	B	B	A	A	B	A	A	B	A	A	A	A	B	A	A	A	B	B	A	B	B	A	B	B	A	A	B	B	B	A	B	B
AX-95078373	1B	49.61	B	A	A	B	B	A	B	A	A	B	B	B	A	B	A	B	B	A	A	B	A	A	B	-	A	A	A	B	A	A	A	B	B	A	B	B	A	B	B	A	A	B	B	B	A	B	B
AX-95177376	1B	49.61	-	A	A	B	B	A	B	A	A	B	B	B	A	B	A	B	B	A	A	B	A	A	B	A	A	A	A	B	A	A	A	B	B	A	B	B	A	B	B	A	A	B	B	B	A	B	B
AX-94684119	1B	50.41	B	A	A	B	B	A	B	A	A	B	B	B	A	B	A	B	B	A	A	B	A	A	B	A	A	A	A	B	A	A	A	B	B	A	B	B	A	B	B	A	A	B	B	B	A	B	B
AX-94527035	1B	50.41	B	A	A	B	B	A	B	A	A	B	B	B	A	B	A	B	B	A	A	B	A	A	B	A	A	A	A	B	A	A	A	B	B	A	B	B	A	B	B	A	A	B	B	B	A	B	B
AX-94464654	1B	50.41	B	A	A	B	B	A	B	A	A	B	B	B	A	B	A	B	B	A	A	B	A	A	B	A	A	A	A	B	A	A	A	B	B	A	B	B	A	B	B	A	A	B	B	B	A	B	B
AX-94700877	1B	50.41	B	A	A	B	B	A	B	A	A	B	B	B	A	B	A	B	B	A	A	B	A	A	B	A	A	A	A	B	A	A	A	B	B	A	B	B	A	B	B	A	A	B	B	B	A	B	B
AX-94820127	1B	50.41	B	A	A	B	B	A	B	A	A	B	B	B	A	B	A	B	B	A	A	B	A	A	B	A	A	A	A	B	A	A	A	B	B	A	B	B	A	B	B	A	A	B	B	B	A	B	B
AX-95259758	1B	50.41	B	A	A	B	B	A	B	A	A	B	B	B	A	B	A	B	B	A	A	B	A	A	B	A	A	A	A	B	A	A	A	B	B	A	B	B	A	B	B	A	A	B	B	B	A	B	B
AX-94747308	1B	50.41	B	A	A	B	B	A	B	A	A	B	B	B	A	B	A	B	B	A	A	B	A	A	B	A	A	A	A	B	A	A	A	B	B	A	B	B	A	B	B	A	A	B	B	B	A	B	B
AX-94867558	1B	50.41	B	A	A	B	B	A	B	A	A	B	B	B	A	B	A	B	B	A	A	B	A	A	B	A	A	A	A	B	A	A	A	B	B	A	B	B	A	B	B	A	A	B	B	B	A	B	B
AX-94538318	1B	50.41	B	A	A	B	B	A	B	A	A	B	B	B	A	B	A	B	B	A	A	B	A	A	B	A	A	A	A	B	A	A	A	B	B	A	B	B	A	B	B	A	A	B	B	B	A	B	B
AX-94515082	1B	50.41	B	A	A	B	B	A	B	A	A	B	B	B	A	B	A	B	B	A	A	B	A	A	B	A	A	A	A	B	A	A	A	B	B	A	B	B	A	B	B	A	A	B	B	B	A	B	B
AX-94661180	1B	50.41	B	A	A	B	B	A	B	A	A	B	B	B	A	B	A	B	B	A	A	B	A	A	B	A	A	A	A	B	A	A	A	B	B	A	B	B	A	B	B	A	A	B	B	B	A	B	B
AX-94685469	1B	50.41	B	A	A	B	B	A	B	A	A	B	B	B	A	B	A	B	B	A	A	B	A	A	B	A	A	A	A	B	A	A	A	B	B	A	B	B	A	B	B	A	A	B	B	B	A	B	B
AX-95182588	1B	50.41	B	A	A	B	B	A	B	A	A	B	B	B	A	B	A	B	B	A	A	B	A	A	B	A	A	A	A	B	A	A	A	B	B	A	B	B	A	B	B	A	A	B	B	B	A	B	B
AX-95147141	1B	50.41	B	A	A	B	B	A	B	A	A	B	B	B	A	B	A	B	B	A	A	B	A	A	B	A	A	A	A	B	A	A	A	B	B	A	B	B	A	B	B	A	A	B	B	B	A	B	B
AX-95000586	1B	50.41	B	A	A	B	B	A	B	A	A	B	B	B	A	B	A	B	B	A	A	B	A	A	B	A	A	A	A	B	A	A	A	B	B	A	B	B	A	B	B	A	A	B	B	B	A	B	B
AX-94699507	1B	50.41	B	A	A	B	B	A	B	A	A	B	B	B	A	B	A	B	B	A	A	B	A	A	B	A	A	A	A	B	A	A	A	B	B	A	B	B	A	B	B	A	A	B	B	B	A	B	B
AX-94735269	1B	50.41	B	A	A	B	B	A	B	A	A	B	B	B	A	B	A	B	B	A	A	B	A	A	B	A	A	A	A	B	A	A	A	B	B	A	B	B	A	B	B	A	A	B	B	B	A	B	B
AX-94816375	1B	50.41	B	A	A	B	B	A	B	A	A	B	B	B	A	B	A	B	B	A	A	B	A	A	B	A	A	A	A	B	A	A	A	B	B	A	B	B	A	B	B	A	A	B	B	B	A	B	B
AX-94448074	1B	50.41	B	A	A	B	B	A	B	A	A	B	B	B	A	B	A	B	B	A	A	B	A	A	B	A	A	A	A	B	A	A	A	B	B	A	B	B	A	B	B	A	A	B	B	B	A	B	B
AX-95238778	1B	50.41	B	A	A	B	B	A	B	A	A	B	B	B	A	B	A	B	B	A	A	B	A	A	B	A	A	A	A	B	A	A	A	B	B	A	B	B	A	B	B	A	A	B	B	B	A	B	B
AX-95242262	1B	50.41	B	A	A	B	B	A	B	A	A	B	B	B	A	B	A	B	B	A	A	B	A	A	B	A	A	A	A	B	A	A	A	B	B	A	B	B	A	B	B	A	A	B	B	B	A	B	B
AX-94546090	1B	50.41	B	A	A	B	B	A	B	A	A	B	B	B	A	B	A	B	B	A	A	B	A	A	B	A	A	A	A	B	A	A	A	B	B	A	B	B	A	B	B	A	A	B	B	B	A	B	B
AX-94887858	1B	50.41	B	A	A	B	B	A	B	A	A	B	B	B	A	B	A	B	B	A	A	B	A	A	B	A	A	A	A	B	A	A	A	B	B	A	B	B	A	B	B	A	A	B	B	B	A	B	B
AX-94864247	1B	50.41	B	A	A	B	B	A	B	A	A	B	B	B	A	B	A	B	B	A	A	B	A	A	B	A	A	A	A	B	A	A	A	B	B	A	B	B	A	B	B	A	A	B	B	B	A	B	B
AX-94425211	1B	50.41	B	A	A	B	B	A	B	A	A	B	B	B	A	B	A	B	B	A	A	B	A	A	B	A	A	A	A	B	A	A	A	B	B	A	B	B	A	B	B	A	A	B	B	B	A	B	B
AX-95158976	1B	50.41	B	A	A	B	B	A	B	A	A	B	B	B	A	B	A	B	B	A	A	B	A	A	B	A	A	A	A	B	A	A	A	B	B	A	B	B	A	B	B	A	A	B	B	B	A	B	B
AX-94753435	1B	50.41	B	A	A	B	B	A	B	A	A	B	B	B	A	B	A	B	B	A	A	B	A	A	B	A	A	A	A	B	A	A	A	B	B	A	B	B	A	B	B	A	A	B	B	B	A	B	B
AX-95120043	1B	50.41	B	A	A	B	B	A	B	A	A	B	B	B	A	B	A	B	B	A	A	B	A	A	B	A	A	A	A	B	A	A	A	B	B	A	B	B	A	B	B	A	A	B	B	B	A	B	B
AX-94824369	1B	50.41	B	A	A	B	B	A	B	A	A	B	B	B	A	B	A	B	B	A	A	B	A	A	B	A	A	A	A	B	A	A	A	B	B	A	B	B	A	B	B	A	A	B	B	B	A	B	B
AX-94680724	1B	50.41	B	A	A	B	B	A	B	A	A	B	B	B	A	B	A	B	B	A	A	B	A	A	B	A	A	A	A	B	A	A	A	B	B	A	B	B	A	B	B	A	A	B	B	B	A	B	B
AX-95121080	1B	50.41	B	A	A	B	B	A	B	A	A	B	B	B	A	B	A	B	B	A	A	B	A	A	B	A	A	A	A	B	A	A	A	B	B	A	B	B	A	B	B	A	A	B	B	B	A	B	B
AX-94396214	1B	50.41	B	A	A	B	B	A	B	A	A	B	B	B	A	B	A	B	B	A	A	B	A	A	B	A	A	A	A	B	A	A	A	B	B	A	B	B	A	B	B	A	A	B	B	B	A	B	B
AX-94862872	1B	50.41	B	A	A	B	B	A	B	A	A	B	B	B	A	B	A	B	B	A	A	B	A	A	B	A	A	A	A	B	A	A	A	B	B	A	B	B	A	B	B	A	A	B	B	B	A	B	B
AX-94826469	1B	50.41	B	A	A	B	B	A	B	A	A	B	B	B	A	B	A	B	B	A	A	B	A	A	B	A	A	A	A	B	A	A	A	B	B	A	B	B	A	B	B	A	A	B	B	B	A	B	B
AX-95087694	1B	50.41	B	A	A	B	B	A	B	A	A	B	B	B	A	B	A	B	B	A	A	B	A	A	B	A	A	A	A	B	A	A	A	B	B	A	B	B	A	B	B	A	A	B	B	B	A	B	B
AX-94396544	1B	50.41	B	A	A	B	B	A	B	A	A	B	B	B	A	B	A	B	B	A	A	B	A	A	B	A	A	A	A	B	A	A	A	B	B	A	B	B	A	B	B	A	A	B	B	B	A	B	B
AX-94703450	1B	50.41	B	A	A	B	B	A	B	A	A	B	B	B	A	B	A	B	B	A	A	B	A	A	B	A	A	A	A	B	A	A	A	B	B	A	B	B	A	B	B	A	A	B	B	B	A	B	B
AX-95259957	1B	50.41	B	A	A	B	B	A	B	A	A	B	B	B	A	B	A	B	B	A	A	B	A	A	B	A	A	A	A	B	A	A	A	B	B	A	B	B	A	B	B	A	A	B	B	B	A	B	B
AX-94938804	1B	50.41	B	A	A	B	B	A	B	A	A	B	B	B	A	B	A	B	B	A	A	B	A	A	B	A	A	A	A	B	A	A	A	B	B	A	B	B	A	B	B	A	A	B	B	B	A	B	B
AX-94568913	1B	50.41	B	A	A	B	B	A	B	A	A	B	B	B	A	B	A	B	B	A	A	B	A	A	B	A	A	A	A	B	A	A	A	B	B	A	B	B	A	B	B	A	A	B	B	B	A	B	B
AX-94526905	1B	50.41	B	A	A	B	B	A	B	A	A	B	B	B	A	B	A	B	B	A	A	B	A	A	B	A	A	A	A	B	A	A	A	B	B	A	B	B	A	B	B	A	A	B	B	B	A	B	B
AX-95004985	1B	50.41	B	A	A	B	B	A	B	A	A	B	B	B	A	B	A	B	B	A	A	B	A	A	B	A	A	A	A	B	A	A	A	B	B	A	B	B	A	B	B	A	A	B	B	B	A	B	B
AX-95007248	1B	50.41	B	A	A	B	B	A	B	A	A	B	B	B	A	B	A	B	B	A	A	B	A	A	B	A	A	A	A	B	A	A	A	B	B	A	B	B	A	B	B	A	A	B	B	B	A	B	B
AX-94865580	1B	50.41	B	A	A	B	B	A	B	A	A	B	B	B	A	B	A	B	B	A	A	B	A	A	B	A	A	A	A	B	A	A	A	B	B	A	B	B	A	B	B	A	A	B	B	B	A	B	B
AX-94398121	1B	50.41	B	A	A	B	B	A	B	A	A	B	B	B	A	B	A	B	B	A	A	B	A	A	B	A	A	A	A	B	A	A	A	B	B	A	B	B	A	B	B	A	A	B	B	B	A	B	B
AX-95225499	1B	50.41	B	A	A	B	B	A	B	A	A	B	B	B	A	B	A	B	B	A	A	B	A	A	B	A	A	A	A	B	A	A	A	B	B	A	B	B	A	B	B	A	A	B	B	B	A	B	B
AX-94681694	1B	50.41	B	A	A	B	B	A	B	A	A	B	B	B	A	B	A	B	B	A	A	B	A	A	B	A	A	A	A	B	A	A	A	B	B	A	B	B	A	B	B	A	A	B	B	B	A	B	B
AX-94510790	1B	50.41	B	A	A	B	B	A	B	A	A	B	B	B	A	B	A	B	B	A	A	B	A	A	B	A	A	A	A	B	A	A	A	B	B	A	B	B	A	B	B	A	A	B	B	B	A	B	B
AX-94510864	1B	50.41	B	A	A	B	B	A	B	A	A	B	B	B	A	B	A	B	B	A	A	B	A	A	B	A	A	A	A	B	A	A	A	B	B	A	B	B	A	B	B	A	A	B	B	B	A	B	B
AX-94540527	1B	50.41	B	A	A	B	B	A	B	A	A	B	B	B	A	B	A	B	B	A	A	B	A	A	B	A	A	A	A	B	A	A	A	B	B	A	B	B	A	B	B	A	A	B	B	B	A	B	B
AX-95218249	1B	50.41	B	A	A	B	B	A	B	A	A	B	B	B	A	B	A	B	B	A	A	B	A	A	B	A	A	A	A	B	A	A	A	B	B	A	B	B	A	B	B	A	A	B	B	B	A	B	B
AX-95215500	1B	50.41	B	A	A	B	B	A	B	A	A	B	B	B	A	B	A	B	B	A	A	B	A	A	B	A	A	A	A	B	A	A	A	B	B	A	B	B	A	B	B	A	A	B	B	B	A	B	B
AX-94652855	1B	50.41	B	A	A	B	B	A	B	A	A	B	B	B	A	B	A	B	B	A	A	B	A	A	B	A	A	A	A	B	A	A	A	B	B	A	B	B	A	B	B	A	A	B	B	B	A	B	B
AX-95106542	1B	50.41	B	A	A	B	B	A	B	A	A	B	B	B	A	B	A	B	B	A	A	B	A	A	B	A	A	A	A	B	A	A	A	B	B	A	B	B	A	B	B	A	A	B	B	B	A	B	B
AX-94406806	1B	50.41	B	A	A	B	B	A	B	A	A	B	B	B	A	B	A	B	B	A	A	B	A	A	B	A	A	A	A	B	A	A	A	B	B	A	B	B	A	B	B	A	A	B	B	B	A	B	B
AX-94478312	1B	50.41	B	A	A	B	B	A	B	A	A	B	B	B	A	B	A	B	B	A	A	B	A	A	B	A	A	A	A	B	A	A	A	B	B	A	B	B	A	B	B	A	A	B	B	B	A	B	B
AX-95216578	1B	50.41	B	A	A	B	B	A	B	A	A	B	B	B	A	B	A	B	B	A	A	B	A	A	B	A	A	A	A	B	A	A	A	B	B	A	B	B	A	B	B	A	A	B	B	B	A	B	B
AX-95102192	1B	50.41	B	A	A	B	B	A	B	A	A	B	B	B	A	B	A	B	B	A	A	B	A	A	B	A	A	A	A	B	A	A	A	B	B	A	B	B	A	B	B	A	A	B	B	B	A	B	B
AX-95217160	1B	50.41	B	A	A	B	B	A	B	A	A	B	B	B	A	B	A	B	B	A	A	B	A	A	B	A	A	A	A	B	A	A	A	B	B	A	B	B	A	B	B	A	A	B	B	B	A	B	B
AX-94694428	1B	50.41	B	A	A	B	B	A	B	A	A	B	B	B	A	B	A	B	B	A	A	B	A	A	B	A	A	A	A	B	A	A	A	B	B	A	B	B	A	B	B	A	A	B	B	B	A	B	B
AX-94510085	1B	50.41	B	A	A	B	B	A	B	A	A	B	B	B	A	B	A	B	B	A	A	B	A	A	B	A	A	A	A	B	A	A	A	B	B	A	B	B	A	B	B	A	A	B	B	B	A	B	B
AX-94578739	1B	50.41	B	A	A	B	B	A	B	A	A	B	B	B	A	B	A	B	B	A	A	B	A	A	B	A	A	A	A	B	A	A	A	B	B	A	B	B	A	B	B	A	A	B	B	B	A	B	B
AX-95102767	1B	50.41	B	A	A	B	B	A	B	A	A	B	B	B	A	B	A	B	B	A	A	B	A	A	B	A	A	A	A	B	A	A	A	B	B	A	B	B	A	B	B	A	A	B	B	B	A	B	B
AX-94449890	1B	50.41	B	A	A	B	B	A	B	A	A	B	B	B	A	B	A	B	B	A	A	B	A	A	B	A	A	A	A	B	A	A	A	B	B	A	B	B	A	B	B	A	A	B	B	B	A	B	B
AX-94474766	1B	50.41	B	A	A	B	B	A	B	A	A	B	B	B	A	B	A	B	B	A	A	B	A	A	B	A	A	A	A	B	A	A	A	B	B	A	B	B	A	B	B	A	A	B	B	B	A	B	B
AX-95210470	1B	50.41	B	A	A	B	B	A	B	A	A	B	B	B	A	B	A	B	B	A	A	B	A	A	B	A	A	A	A	B	A	A	A	B	B	A	B	B	A	B	B	A	A	B	B	B	A	B	B
AX-94544049	1B	50.41	B	A	A	B	B	A	B	A	A	B	B	B	A	B	A	B	B	A	A	B	A	A	B	A	A	A	A	B	A	A	A	B	B	A	B	B	A	B	B	A	A	B	B	B	A	B	B
AX-94689152	1B	50.41	B	A	A	B	B	A	B	A	A	B	B	B	A	B	A	B	B	A	A	B	A	A	B	A	A	A	A	B	A	A	A	B	B	A	B	B	A	B	B	A	A	B	B	B	A	B	B
AX-94479134	1B	50.41	B	A	A	B	B	A	B	A	A	B	B	B	A	B	A	B	B	A	A	B	A	A	B	A	A	A	A	B	A	A	A	B	B	A	B	B	A	B	B	A	A	B	B	B	A	B	B
AX-94980064	1B	50.41	B	A	A	B	B	A	B	A	A	B	B	B	A	B	A	B	B	A	A	B	A	A	B	A	A	A	A	B	A	A	A	B	B	A	B	B	A	B	B	A	A	B	B	B	A	B	B
AX-94418059	1B	50.41	B	A	A	B	B	A	B	A	A	B	B	B	A	B	A	B	B	A	A	B	A	A	B	A	A	A	A	B	A	A	A	B	B	A	B	B	A	B	B	A	A	B	B	B	A	B	B
AX-94572866	1B	50.41	B	A	A	B	B	A	B	A	A	B	B	B	A	B	A	B	B	A	A	B	A	A	B	A	A	A	A	B	A	A	A	B	B	A	B	B	A	B	B	A	A	B	B	B	A	B	B
AX-95110077	1B	50.41	B	A	A	B	B	A	B	A	A	B	B	B	A	B	A	B	B	A	A	B	A	A	B	A	A	A	A	B	A	A	A	B	B	A	B	B	A	B	B	A	A	B	B	B	A	B	B
AX-94981325	1B	50.41	B	A	A	B	B	A	B	A	A	B	B	B	A	B	A	B	B	A	A	B	A	A	B	A	A	A	A	B	A	A	A	B	B	A	B	B	A	B	B	A	A	B	B	B	A	B	B
AX-95177095	1B	50.41	B	A	A	B	B	A	B	A	A	B	B	B	A	B	A	B	B	A	A	B	A	A	B	A	A	A	A	B	A	A	A	B	B	A	B	B	A	B	B	A	A	B	B	B	A	B	B
AX-95219528	1B	50.41	B	A	A	B	B	A	B	A	A	B	B	B	A	B	A	B	B	A	A	B	A	A	B	A	A	A	A	B	A	A	A	B	B	A	B	B	A	B	B	A	A	B	B	B	A	B	B
AX-95255424	1B	50.41	B	A	A	B	B	A	B	A	A	B	B	B	A	B	A	B	B	A	A	B	A	A	B	A	A	A	A	B	A	A	A	B	B	A	B	B	A	B	B	A	A	B	B	B	A	B	B
AX-94511663	1B	50.41	B	A	A	B	B	A	B	A	A	B	B	B	A	B	A	B	B	A	A	B	A	A	B	A	A	A	A	B	A	A	A	B	B	A	B	B	A	B	B	A	A	B	B	B	A	B	B
AX-94506813	1B	50.41	B	A	A	B	B	A	B	A	A	B	B	B	A	B	A	B	B	A	A	B	A	A	B	A	A	A	A	B	A	A	A	B	B	A	B	B	A	B	B	A	A	B	B	B	A	B	B
AX-94986498	1B	50.41	B	A	A	B	B	A	B	A	A	B	B	B	A	B	A	B	B	A	A	B	A	A	B	A	A	A	A	B	A	A	A	B	B	A	B	B	A	B	B	A	A	B	B	B	A	B	B
AX-94478669	1B	50.41	B	A	A	B	B	A	B	A	A	B	B	B	A	B	A	B	B	A	A	B	A	A	B	A	A	A	A	B	A	A	A	B	B	A	B	B	A	B	B	A	A	B	B	B	A	B	B
AX-94659778	1B	50.41	B	A	A	B	B	A	B	A	A	B	B	B	A	B	A	B	B	A	A	B	A	A	B	A	A	A	A	B	A	A	A	B	B	A	B	B	A	B	B	A	A	B	B	B	A	B	B
AX-95220187	1B	50.41	B	A	A	B	B	A	B	A	A	B	B	B	A	B	A	B	B	A	A	B	A	A	B	A	A	A	A	B	A	A	A	B	B	A	B	B	A	B	B	A	A	B	B	B	A	B	B
AX-95251676	1B	50.41	B	A	A	B	B	A	B	A	A	B	B	B	A	B	A	B	B	A	A	B	A	A	B	A	A	A	A	B	A	A	A	B	B	A	B	B	A	B	B	A	A	B	B	B	A	B	B
AX-94414919	1B	50.41	B	A	A	B	B	A	B	A	A	B	B	B	A	B	A	B	B	A	A	B	A	A	B	A	A	A	A	B	A	A	A	B	B	A	B	B	A	B	B	A	A	B	B	B	A	B	B
AX-94465583	1B	50.41	B	A	A	B	B	A	B	A	A	B	B	B	A	B	A	B	B	A	A	B	A	A	B	A	A	A	A	B	A	A	A	B	B	A	B	B	A	B	B	A	A	B	B	B	A	B	B
AX-94957939	1B	50.41	B	A	A	B	B	A	B	A	A	B	B	B	A	B	A	B	B	A	A	B	A	A	B	A	A	A	A	B	A	A	A	B	B	A	B	B	A	B	B	A	A	B	B	B	A	B	B
AX-95235622	1B	50.41	B	A	A	B	B	A	B	A	A	B	B	B	A	B	A	B	B	A	A	B	A	A	B	A	A	A	A	B	A	A	A	B	B	A	B	B	A	B	B	A	A	B	B	B	A	B	B
AX-94648330	1B	50.41	B	A	A	B	B	A	B	A	A	B	B	B	A	B	A	B	B	A	A	B	A	A	B	A	A	A	A	B	A	A	A	B	B	A	B	B	A	B	B	A	A	B	B	B	A	B	B
AX-95075429	1B	50.41	B	A	A	B	B	A	B	A	A	B	B	B	A	B	A	B	B	A	A	B	A	A	B	A	A	A	A	B	A	A	A	B	B	A	B	B	A	B	B	A	A	B	B	B	A	B	B
AX-95081931	1B	50.41	B	A	A	B	B	A	B	A	A	B	B	B	A	B	A	B	B	A	A	B	A	A	B	A	A	A	A	B	A	A	A	B	B	A	B	B	A	B	B	A	A	B	B	B	A	B	B
AX-94522784	1B	50.41	B	A	A	B	B	A	B	A	A	B	B	B	A	B	A	B	B	A	A	B	A	A	B	A	A	A	A	B	A	A	A	B	B	A	B	B	A	B	B	A	A	B	B	B	A	B	B
AX-94608780	1B	50.41	B	A	A	B	B	A	B	A	A	B	B	B	A	B	A	B	B	A	A	B	A	A	B	A	A	A	A	B	A	A	A	B	B	A	B	B	A	B	B	A	A	B	B	B	A	B	B
AX-94721893	1B	50.41	B	A	A	B	B	A	B	A	A	B	B	B	A	B	A	B	B	A	A	B	A	A	B	A	A	A	A	B	A	A	A	B	B	A	B	B	A	B	B	A	A	B	B	B	A	B	B
AX-94955953	1B	50.41	B	A	A	B	B	A	B	A	A	B	B	B	A	B	A	B	B	A	A	B	A	A	B	A	A	A	A	B	A	A	A	B	B	A	B	B	A	B	B	A	A	B	B	B	A	B	B
AX-94608795	1B	50.41	B	A	A	B	B	A	B	A	A	B	B	B	A	B	A	B	B	A	A	B	A	A	B	A	A	A	A	B	A	A	A	B	B	A	B	B	A	B	B	A	A	B	B	B	A	B	B
AX-95194781	1B	50.41	B	A	A	B	B	A	B	A	A	B	B	B	A	B	A	B	B	A	A	B	A	A	B	A	A	A	A	B	A	A	A	B	B	A	B	B	A	B	B	A	A	B	B	B	A	B	B
AX-94549574	1B	50.41	B	A	A	B	B	A	B	A	A	B	B	B	A	B	A	B	B	A	A	B	A	A	B	A	A	A	A	B	A	A	A	B	B	A	B	B	A	B	B	A	A	B	B	B	A	B	B
AX-94957845	1B	50.41	B	A	A	B	B	A	B	A	A	B	B	B	A	B	A	B	B	A	A	B	A	A	B	A	A	A	A	B	A	A	A	B	B	A	B	B	A	B	B	A	A	B	B	B	A	B	B
AX-94390671	1B	50.41	B	A	A	B	B	A	B	A	A	B	B	B	A	B	A	B	B	A	A	B	A	A	B	A	A	A	A	B	A	A	A	B	B	A	B	B	A	B	B	A	A	B	B	B	A	B	B
AX-94674294	1B	50.41	B	A	A	B	B	A	B	A	A	B	B	B	A	B	A	B	B	A	A	B	A	A	B	A	A	A	A	B	A	A	A	B	B	A	B	B	A	B	B	A	A	B	B	B	A	B	B
AX-94616911	1B	50.41	B	A	A	B	B	A	B	A	A	B	B	B	A	B	A	B	B	A	A	B	A	A	B	A	A	A	A	B	A	A	A	B	B	A	B	B	A	B	B	A	A	B	B	B	A	B	B
AX-95127844	1B	50.41	B	A	A	B	B	A	B	A	A	B	B	B	A	B	A	B	B	A	A	B	A	A	B	A	A	A	A	B	A	A	A	B	B	A	B	B	A	B	B	A	A	B	B	B	A	B	B
AX-94431765	1B	50.41	B	A	A	B	B	A	B	A	A	B	B	B	A	B	A	B	B	A	A	B	A	A	B	A	A	A	A	B	A	A	A	B	B	A	B	B	A	B	B	A	A	B	B	B	A	B	B
AX-95161104	1B	50.41	B	A	A	B	B	A	B	A	A	B	B	B	A	B	A	B	B	A	A	B	A	A	B	A	A	A	A	B	A	A	A	B	B	A	B	B	A	B	B	A	A	B	B	B	A	B	B
AX-94441767	1B	50.41	B	A	A	B	B	A	B	A	A	B	B	B	A	B	A	B	B	A	A	B	A	A	B	A	A	A	A	B	A	A	A	B	B	A	B	B	A	B	B	A	A	B	B	B	A	B	B
AX-94675945	1B	50.41	B	A	A	B	B	A	B	A	A	B	B	B	A	B	A	B	B	A	A	B	A	A	B	A	A	A	A	B	A	A	A	B	B	A	B	B	A	B	B	A	A	B	B	B	A	B	B
AX-95016115	1B	50.41	B	A	A	B	B	A	B	A	A	B	B	B	A	B	A	B	B	A	A	B	A	A	B	A	A	A	A	B	A	A	A	B	B	A	B	B	A	B	B	A	A	B	B	B	A	B	B
AX-94639818	1B	50.41	B	A	A	B	B	A	B	A	A	B	B	B	A	B	A	B	B	A	A	B	A	A	B	A	A	A	A	B	A	A	A	B	B	A	B	B	A	B	B	A	A	B	B	B	A	B	B
AX-94851536	1B	50.41	B	A	A	B	B	A	B	A	A	B	B	B	A	B	A	B	B	A	A	B	A	A	B	A	A	A	A	B	A	A	A	B	B	A	B	B	A	B	B	A	A	B	B	B	A	B	B
AX-94906016	1B	50.41	B	A	A	B	B	A	B	A	A	B	B	B	A	B	A	B	B	A	A	B	A	A	B	A	A	A	A	B	A	A	A	B	B	A	B	B	A	B	B	A	A	B	B	B	A	B	B
AX-95075373	1B	50.41	B	A	A	B	B	A	B	A	A	B	B	B	A	B	A	B	B	A	A	B	A	A	B	A	A	A	A	B	A	A	A	B	B	A	B	B	A	B	B	A	A	B	B	B	A	B	B
AX-94897165	1B	50.41	B	A	A	B	B	A	B	A	A	B	B	B	A	B	A	B	B	A	A	B	A	A	B	A	A	A	A	B	A	A	A	B	B	A	B	B	A	B	B	A	A	B	B	B	A	B	B
AX-94675339	1B	50.41	B	A	A	B	B	A	B	A	A	B	B	B	A	B	A	B	B	A	A	B	A	A	B	A	A	A	A	B	A	A	A	B	B	A	B	B	A	B	B	A	A	B	B	B	A	B	B
AX-95168205	1B	50.41	B	A	A	B	B	A	B	A	A	B	B	B	A	B	A	B	B	A	A	B	A	A	B	A	A	A	A	B	A	A	A	B	B	A	B	B	A	B	B	A	A	B	B	B	A	B	B
AX-95133680	1B	50.41	B	A	A	B	B	A	B	A	A	B	B	B	A	B	A	B	B	A	A	B	A	A	B	A	A	A	A	B	A	A	A	B	B	A	B	B	A	B	B	A	A	B	B	B	A	B	B
AX-95097131	1B	50.41	B	A	A	B	B	A	B	A	A	B	B	B	A	B	A	B	B	A	A	B	A	A	B	A	A	A	A	B	A	A	A	B	B	A	B	B	A	B	B	A	A	B	B	B	A	B	B
AX-94532960	1B	50.41	B	A	A	B	B	A	B	A	A	B	B	B	A	B	A	B	B	A	A	B	A	A	B	A	A	A	A	B	A	A	A	B	B	A	B	B	A	B	B	A	A	B	B	B	A	B	B
AX-94718037	1B	50.41	B	A	A	B	B	A	B	A	A	B	B	B	A	B	A	B	B	A	A	B	A	A	B	A	A	A	A	B	A	A	A	B	B	A	B	B	A	B	B	A	A	B	B	B	A	B	B
AX-94720458	1B	50.41	B	A	A	B	B	A	B	A	A	B	B	B	A	B	A	B	B	A	A	B	A	A	B	A	A	A	A	B	A	A	A	B	B	A	B	B	A	B	B	A	A	B	B	B	A	B	B
AX-94749797	1B	50.41	B	A	A	B	B	A	B	A	A	B	B	B	A	B	A	B	B	A	A	B	A	A	B	A	A	A	A	B	A	A	A	B	B	A	B	B	A	B	B	A	A	B	B	B	A	B	B
AX-94711657	1B	50.41	B	A	A	B	B	A	B	A	A	B	B	B	A	B	A	B	B	A	A	B	A	A	B	A	A	A	A	B	A	A	A	B	B	A	B	B	A	B	B	A	A	B	B	B	A	B	B
AX-94717933	1B	50.41	B	A	A	B	B	A	B	A	A	B	B	B	A	B	A	B	B	A	A	B	A	A	B	A	A	A	A	B	A	A	A	B	B	A	B	B	A	B	B	A	A	B	B	B	A	B	B
AX-94845157	1B	50.41	B	A	A	B	B	A	B	A	A	B	B	B	A	B	A	B	B	A	A	B	A	A	B	A	A	A	A	B	A	A	A	B	B	A	B	B	A	B	B	A	A	B	B	B	A	B	B
AX-94435368	1B	50.41	B	A	A	B	B	A	B	A	A	B	B	B	A	B	A	B	B	A	A	B	A	A	B	A	A	A	A	B	A	A	A	B	B	A	B	B	A	B	B	A	A	B	B	B	A	B	B
AX-95137260	1B	50.41	B	A	A	B	B	A	B	A	A	B	B	B	A	B	A	B	B	A	A	B	A	A	B	A	A	A	A	B	A	A	A	B	B	A	B	B	A	B	B	A	A	B	B	B	A	B	B
AX-94910851	1B	50.41	B	A	A	B	B	A	B	A	A	B	B	B	A	B	A	B	B	A	A	B	A	A	B	A	A	A	A	B	A	A	A	B	B	A	B	B	A	B	B	A	A	B	B	B	A	B	B
AX-94533843	1B	50.41	B	A	A	B	B	A	B	A	A	B	B	B	A	B	A	B	B	A	A	B	A	A	B	A	A	A	A	B	A	A	A	B	B	A	B	B	A	B	B	A	A	B	B	B	A	B	B
AX-95188646	1B	50.41	B	A	A	B	B	A	B	A	A	B	B	B	A	B	A	B	B	A	A	B	A	A	B	A	A	A	A	B	A	A	A	B	B	A	B	B	A	B	B	A	A	B	B	B	A	B	B
AX-94436448	1B	50.41	B	A	A	B	B	A	B	A	A	B	B	B	A	B	A	B	B	A	A	B	A	A	B	A	A	A	A	B	A	A	A	B	B	A	B	B	A	B	B	A	A	B	B	B	A	B	B
AX-94721178	1B	50.41	B	A	A	B	B	A	B	A	A	B	B	B	A	B	A	B	B	A	A	B	A	A	B	A	A	A	A	B	A	A	A	B	B	A	B	B	A	B	B	A	A	B	B	B	A	B	B
AX-94486477	1B	50.41	B	A	A	B	B	A	B	A	A	B	B	B	A	B	A	B	B	A	A	B	A	A	B	A	A	A	A	B	A	A	A	B	B	A	B	B	A	B	B	A	A	B	B	B	A	B	B
AX-94804188	1B	50.41	B	A	A	B	B	A	B	A	A	B	B	B	A	B	A	B	B	A	A	B	A	A	B	A	A	A	A	B	A	A	A	B	B	A	B	B	A	B	B	A	A	B	B	B	A	B	B
AX-94941077	1B	50.41	B	A	A	B	B	A	B	A	A	B	B	B	A	B	A	B	B	A	A	B	A	A	B	A	A	A	A	B	A	A	A	B	B	A	B	B	A	B	B	A	A	B	B	B	A	B	B
AX-94677043	1B	50.41	B	A	A	B	B	A	B	A	A	B	B	B	A	B	A	B	B	A	A	B	A	A	B	A	A	A	A	B	A	A	A	B	B	A	B	B	A	B	B	A	A	B	B	B	A	B	B
AX-95226506	1B	50.41	B	A	A	B	B	A	B	A	A	B	B	B	A	B	A	B	B	A	A	B	A	A	B	A	A	A	A	B	A	A	A	B	B	A	B	B	A	B	B	A	A	B	B	B	A	B	B
AX-95122596	1B	50.41	B	A	A	B	B	A	B	A	A	B	B	B	A	B	A	B	B	A	A	B	A	A	B	A	A	A	A	B	A	A	A	B	B	A	B	B	A	B	B	A	A	B	B	B	A	B	B
AX-94913697	1B	50.41	B	A	A	B	B	A	B	A	A	B	B	B	A	B	A	B	B	A	A	B	A	A	B	A	A	A	A	B	A	A	A	B	B	A	B	B	A	B	B	A	A	B	B	B	A	B	B
AX-94830437	1B	50.41	B	A	A	B	B	A	B	A	A	B	B	B	A	B	A	B	B	A	A	B	A	A	B	A	A	A	A	B	A	A	A	B	B	A	B	B	A	B	B	A	A	B	B	B	A	B	B
AX-94602515	1B	50.41	B	A	A	B	B	A	B	A	A	B	B	B	A	B	A	B	B	A	A	B	A	A	B	A	A	A	A	B	A	A	A	B	B	A	B	B	A	B	B	A	A	B	B	B	A	B	B
AX-94740571	1B	50.41	B	A	A	B	B	A	B	A	A	B	B	B	A	B	A	B	B	A	A	B	A	A	B	A	A	A	A	B	A	A	A	B	B	A	B	B	A	B	B	A	A	B	B	B	A	B	B
AX-95186655	1B	50.41	B	A	A	B	B	A	B	A	A	B	B	B	A	B	A	B	B	A	A	B	A	A	B	A	A	A	A	B	A	A	A	B	B	A	B	B	A	B	B	A	A	B	B	B	A	B	B
AX-95140237	1B	50.41	B	A	A	B	B	A	B	A	A	B	B	B	A	B	A	B	B	A	A	B	A	A	B	A	A	A	A	B	A	A	A	B	B	A	B	B	A	B	B	A	A	B	B	B	A	B	B
AX-94495533	1B	50.41	B	A	A	B	B	A	B	A	A	B	B	B	A	B	A	B	B	A	A	B	A	A	B	A	A	A	A	B	A	A	A	B	B	A	B	B	A	B	B	A	A	B	B	B	A	B	B
AX-94638945	1B	50.41	B	A	A	B	B	A	B	A	A	B	B	B	A	B	A	B	B	A	A	B	A	A	B	A	A	A	A	B	A	A	A	B	B	A	B	B	A	B	B	A	A	B	B	B	A	B	B
AX-95171368	1B	50.41	B	A	A	B	B	A	B	A	A	B	B	B	A	B	A	B	B	A	A	B	A	A	B	A	A	A	A	B	A	A	A	B	B	A	B	B	A	B	B	A	A	B	B	B	A	B	B
AX-95121973	1B	50.41	B	A	A	B	B	A	B	A	A	B	B	B	A	B	A	B	B	A	A	B	A	A	B	A	A	A	A	B	A	A	A	B	B	A	B	B	A	B	B	A	A	B	B	B	A	B	B
AX-94518238	1B	50.41	B	A	A	B	B	A	B	A	A	B	B	B	A	B	A	B	B	A	A	B	A	A	B	A	A	A	A	B	A	A	A	B	B	A	B	B	A	B	B	A	A	B	B	B	A	B	B
AX-94520125	1B	50.41	B	A	A	B	B	A	B	A	A	B	B	B	A	B	A	B	B	A	A	B	A	A	B	A	A	A	A	B	A	A	A	B	B	A	B	B	A	B	B	A	A	B	B	B	A	B	B
AX-94441956	1B	50.41	B	A	A	B	B	A	B	A	A	B	B	B	A	B	A	B	B	A	A	B	A	A	B	A	A	A	A	B	A	A	A	B	B	A	B	B	A	B	B	A	A	B	B	B	A	B	B
AX-94427330	1B	50.41	B	A	A	B	B	A	B	A	A	B	B	B	A	B	A	B	B	A	A	B	A	A	B	A	A	A	A	B	A	A	A	B	B	A	B	B	A	B	B	A	A	B	B	B	A	B	B
AX-95087890	1B	50.41	B	A	A	B	B	A	B	A	A	B	B	B	A	B	A	B	B	A	A	B	A	A	B	A	A	A	A	B	A	A	A	B	B	A	B	B	A	B	B	A	A	B	B	B	A	B	B
AX-94679043	1B	50.41	B	A	A	B	B	A	B	A	A	B	B	B	A	B	A	B	B	A	A	B	A	A	B	A	A	A	A	B	A	A	A	B	B	A	B	B	A	B	B	A	A	B	B	B	A	B	B
AX-94427201	1B	50.41	B	A	A	B	B	A	B	A	A	B	B	B	A	B	A	B	B	A	A	B	A	A	B	A	A	A	A	B	A	A	A	B	B	A	B	B	A	B	B	A	A	B	B	B	A	B	B
AX-94954658	1B	50.41	B	A	A	B	B	A	B	A	A	B	B	B	A	B	A	B	B	A	A	B	A	A	B	A	A	A	A	B	A	A	A	B	B	A	B	B	A	B	B	A	A	B	B	B	A	-	B
AX-94944435	1B	50.41	B	A	A	B	B	A	B	A	A	B	B	B	A	B	A	B	B	A	A	B	A	A	B	A	A	A	A	B	A	A	A	B	B	A	B	B	A	B	B	A	A	B	B	B	A	B	B
AX-95241585	1B	50.41	B	A	A	B	B	A	B	A	A	B	B	B	A	B	A	B	B	A	A	B	A	A	B	A	A	A	A	B	A	A	A	B	B	A	B	B	A	B	B	A	A	B	B	B	A	B	B
AX-94701327	1B	50.41	B	A	A	B	B	A	B	A	A	B	B	B	A	B	A	B	B	A	A	B	A	A	B	A	A	A	A	B	A	A	A	B	B	A	B	B	A	B	B	A	A	B	B	B	A	B	-
AX-94919771	1B	50.41	B	A	A	B	B	A	B	A	A	B	B	B	A	B	A	B	B	A	A	B	A	A	B	A	A	A	A	B	A	A	A	B	B	A	B	B	A	B	B	A	A	B	B	B	A	B	B
AX-94446889	1B	50.41	B	A	A	B	B	A	B	A	A	B	B	B	A	B	A	B	B	A	A	B	A	A	B	A	A	A	A	B	A	A	A	B	B	A	B	B	A	B	B	A	A	B	B	B	A	B	B
AX-95120411	1B	50.41	B	A	A	B	B	A	B	A	A	B	B	B	A	B	A	B	B	A	A	B	A	A	B	A	A	A	A	B	A	A	A	B	B	A	B	-	A	B	B	A	A	B	B	B	A	B	B
AX-94869415	1B	50.41	B	A	A	B	B	A	B	A	A	B	B	B	A	B	A	B	B	A	A	B	A	A	B	A	A	A	A	B	A	A	A	B	B	A	B	B	A	B	B	A	A	B	B	B	A	B	B
AX-94842878	1B	50.41	B	A	A	B	B	A	B	A	A	B	B	B	A	B	A	B	B	A	A	B	A	A	B	A	A	A	A	B	A	A	A	B	B	A	B	B	A	B	B	A	A	B	B	B	A	B	B
AX-94517396	1B	50.41	B	A	A	B	B	A	B	A	A	B	B	B	A	B	A	B	B	A	A	B	A	A	B	A	A	A	A	B	A	A	A	B	B	A	B	B	A	B	B	A	A	B	B	B	A	B	B
AX-94402495	1B	50.41	B	A	A	B	B	A	B	A	A	B	B	B	A	B	A	B	B	A	A	B	A	A	B	A	A	A	A	B	A	A	A	B	B	A	B	B	A	B	B	A	A	B	B	B	A	B	B
AX-94434098	1B	50.41	B	A	A	B	B	A	B	A	A	B	B	B	A	B	A	B	B	A	A	B	A	A	B	A	A	A	A	B	A	A	A	B	B	A	B	-	A	B	B	A	A	B	B	B	A	B	B
AX-94408391	1B	50.41	B	A	A	B	B	A	B	A	A	B	B	B	A	B	A	B	B	A	A	B	A	A	B	A	A	A	A	B	A	A	A	B	B	A	B	B	A	B	B	A	A	B	B	B	A	B	-
AX-94590950	1B	50.41	B	A	A	B	B	A	B	A	A	B	B	B	A	B	A	B	B	A	A	B	A	A	B	A	A	A	A	B	A	A	A	B	B	A	B	B	A	-	B	A	A	B	B	B	A	B	B
AX-94451305	1B	50.41	B	A	A	B	B	A	B	A	A	B	B	B	A	B	A	B	B	A	A	B	A	A	B	A	A	A	A	B	A	A	A	B	B	A	B	B	A	B	B	A	A	B	B	B	A	B	B
AX-94753714	1B	50.41	B	A	A	B	B	A	B	A	A	B	B	B	A	B	A	B	B	A	A	B	A	A	B	A	A	A	A	B	A	A	A	B	B	A	B	B	A	B	B	A	A	B	B	B	A	B	B
AX-94449177	1B	50.41	B	A	A	B	B	A	B	A	A	B	B	B	A	B	A	B	B	A	A	B	A	A	B	A	A	A	A	B	A	A	A	B	B	A	B	B	A	B	B	A	A	B	B	B	A	B	B
AX-94628754	1B	50.41	B	A	A	B	B	A	B	A	A	B	B	B	A	B	A	B	B	A	A	B	A	A	B	A	A	A	A	B	A	A	A	B	B	A	B	B	A	B	B	A	A	B	B	B	A	B	B
AX-94664710	1B	50.41	B	A	A	B	B	A	B	A	A	B	B	B	A	B	A	B	B	A	A	B	A	A	B	A	A	A	A	B	A	A	A	B	B	A	B	B	A	B	B	A	A	B	B	B	A	B	B
AX-94446513	1B	50.41	B	A	A	B	B	A	B	A	A	B	B	B	A	B	A	B	B	A	A	B	A	A	B	A	A	A	A	B	A	A	A	B	B	A	B	B	A	B	B	A	A	B	B	B	A	B	B
AX-94541535	1B	50.41	B	A	A	B	B	A	B	A	A	B	B	B	A	B	A	B	B	A	A	B	A	A	B	A	A	A	A	B	A	A	A	B	B	A	B	B	A	B	B	A	A	B	B	B	A	B	B
AX-94936370	1B	50.41	B	A	A	B	B	A	B	A	A	B	B	B	A	B	A	B	B	A	A	B	A	A	B	A	A	A	A	B	A	A	A	B	B	A	B	B	A	B	B	A	A	B	B	B	A	B	B
AX-94935636	1B	50.41	B	A	A	B	B	A	B	A	A	B	B	B	A	B	A	B	B	A	A	B	A	A	B	A	A	A	A	B	A	A	A	B	B	A	B	B	A	B	B	A	A	B	B	B	A	B	B
AX-94442802	1B	50.41	B	A	A	B	B	A	B	A	A	B	B	B	A	B	A	B	B	A	A	B	A	A	B	A	A	A	A	B	A	A	A	B	B	A	B	B	A	B	B	A	A	B	B	B	A	B	B
AX-94568418	1B	50.41	B	A	A	B	B	A	B	A	A	B	B	B	A	B	A	B	B	A	A	B	A	A	B	A	A	A	A	B	A	A	A	B	B	A	B	B	A	B	B	A	A	B	B	B	A	B	B
AX-95203873	1B	50.41	B	A	A	B	B	A	B	A	A	B	B	B	A	B	A	B	B	A	A	B	A	A	B	A	A	A	A	B	A	A	A	B	B	A	B	B	A	B	B	A	A	B	B	B	A	B	B
AX-95119802	1B	50.41	B	A	A	B	B	A	B	A	A	B	B	B	A	B	A	B	B	A	A	B	A	A	B	A	A	A	A	B	A	A	A	B	B	A	B	B	A	B	B	A	A	B	B	B	A	B	B
AX-95202317	1B	50.41	B	A	A	B	B	A	B	A	A	B	B	B	A	B	A	B	B	A	A	B	A	A	B	A	A	A	A	B	A	A	A	B	B	A	B	B	A	B	B	A	A	B	B	B	A	B	B
AX-95116150	1B	50.41	B	A	A	B	B	A	B	A	A	B	B	B	A	B	A	B	B	A	A	B	A	A	B	A	A	A	A	B	A	A	A	B	B	A	B	B	A	B	B	A	A	B	B	B	A	B	B
AX-94545824	1B	50.41	B	A	A	B	B	A	B	A	A	B	B	B	A	B	A	B	B	A	A	B	A	A	B	A	A	A	A	B	A	A	A	B	B	A	B	B	A	B	B	A	A	B	B	B	A	B	B
AX-94809873	1B	50.41	B	A	A	B	B	A	B	A	A	B	B	B	A	B	A	B	B	A	A	B	A	A	B	A	A	A	A	B	A	A	A	B	B	A	B	B	A	B	B	A	A	B	B	B	A	B	B
AX-94399951	1B	50.41	B	A	A	B	B	A	B	A	A	B	B	B	A	B	A	B	B	A	A	B	A	A	B	A	A	A	A	B	A	A	A	B	B	A	B	B	A	B	B	A	A	B	B	B	A	B	B
AX-94421613	1B	50.41	B	A	A	B	B	A	B	A	A	B	B	B	A	B	A	B	B	A	A	B	A	A	B	A	A	A	A	B	A	A	A	B	B	A	B	B	A	B	B	A	A	B	B	B	A	B	B
AX-94500876	1B	50.41	B	A	A	B	B	A	B	A	A	B	B	B	A	B	A	B	B	A	A	B	A	A	B	A	A	A	A	B	A	A	A	B	B	A	B	B	A	B	B	A	A	B	B	B	A	B	B
AX-94414814	1B	50.41	B	A	A	B	B	A	B	A	A	B	B	B	A	B	A	B	B	A	A	B	A	A	B	A	A	A	A	B	A	A	A	B	B	A	B	B	A	B	B	A	A	B	B	B	A	B	B
AX-94394608	1B	50.41	B	A	A	B	B	A	B	A	A	B	B	B	A	B	A	B	B	A	A	B	A	A	B	A	-	A	A	B	A	A	A	B	B	A	B	B	A	B	B	A	A	B	B	B	A	B	B
AX-94435441	1B	50.41	B	A	A	B	B	A	B	A	A	B	B	B	A	B	A	B	B	A	A	B	A	A	B	A	A	A	A	B	A	A	A	B	B	A	B	B	A	B	B	A	A	B	B	B	A	B	B
AX-94608698	1B	50.41	B	A	A	B	B	A	B	A	A	B	B	B	A	B	A	B	B	A	A	B	A	A	B	A	A	A	A	B	A	A	A	B	B	A	B	B	A	B	B	A	A	B	B	B	A	B	B
AX-94433968	1B	50.41	B	A	A	B	B	A	B	A	A	B	B	B	A	B	A	B	B	A	A	B	A	A	B	A	A	A	A	B	A	A	A	B	B	A	B	B	A	B	B	A	A	B	B	B	A	B	B
AX-95191065	1B	50.41	B	A	A	B	B	A	B	A	A	B	B	B	A	B	A	B	B	A	A	B	A	A	B	A	A	A	A	B	A	A	A	B	B	A	B	B	A	B	B	A	A	B	B	B	A	B	B
AX-94850114	1B	50.41	B	A	A	B	B	A	B	A	A	B	B	B	A	B	A	B	B	A	A	B	A	A	B	A	A	A	A	B	A	A	A	B	B	A	B	B	A	B	B	A	A	B	B	B	A	B	B
AX-94436250	1B	50.41	B	A	A	B	B	A	B	A	A	B	B	B	A	B	A	B	B	A	A	B	A	A	B	A	A	A	A	B	A	A	A	B	B	A	B	B	A	B	B	A	A	B	B	B	A	B	B
AX-94987601	1B	50.41	B	A	A	B	B	A	B	A	A	B	B	B	A	B	A	B	B	A	A	B	A	A	B	A	A	A	A	B	A	A	A	B	B	A	B	B	A	B	B	A	A	B	B	B	A	B	B
AX-94766574	1B	50.41	B	A	A	B	B	A	B	A	A	B	B	B	A	B	A	B	B	A	A	B	A	A	B	A	A	A	A	B	A	A	A	B	B	A	B	B	A	B	B	A	A	B	B	B	A	B	B
AX-95225943	1B	50.41	B	A	A	B	B	A	B	A	A	B	B	B	A	B	A	B	B	A	A	B	A	A	B	A	A	A	A	B	A	A	A	B	B	A	B	B	A	B	B	A	A	B	B	B	A	B	B
AX-94395709	1B	50.41	B	A	A	B	B	A	B	A	A	B	B	B	A	B	A	B	B	A	A	B	A	A	B	A	A	A	A	B	A	A	A	B	B	A	B	B	A	B	B	A	A	B	B	B	A	B	B
AX-94492463	1B	50.41	B	A	A	B	B	A	B	A	A	B	B	B	A	B	A	B	B	A	A	B	A	A	B	A	A	A	A	B	A	A	A	B	B	A	B	B	A	B	B	A	A	B	B	B	A	B	B
AX-94432371	1B	50.41	B	A	A	B	B	A	B	A	A	B	B	B	A	B	A	B	B	A	A	B	A	A	B	A	A	A	A	B	A	A	A	B	B	A	B	B	A	B	B	A	A	B	B	B	A	B	B
AX-95195903	1B	50.41	B	A	A	B	B	A	B	A	A	B	B	B	A	B	A	B	B	A	A	B	A	A	B	A	A	A	A	B	A	A	A	B	B	A	B	B	A	B	B	A	A	B	B	B	A	B	B
AX-94607990	1B	50.41	B	A	A	B	B	A	B	A	A	B	B	B	A	B	A	B	B	A	A	B	A	A	B	A	A	A	A	B	A	A	A	B	B	A	B	B	A	B	B	A	A	B	B	B	A	B	B
AX-94821106	1B	50.41	B	A	A	B	B	A	B	A	A	B	B	B	A	B	A	B	B	A	A	B	A	A	B	A	A	A	A	B	A	A	A	B	B	A	B	B	A	B	B	A	A	B	B	B	A	B	B
AX-94704071	1B	50.41	B	A	A	B	B	A	B	A	A	B	B	B	A	B	A	B	B	A	A	B	A	A	B	A	A	A	A	B	A	A	A	B	B	A	B	B	A	B	B	A	A	B	B	B	A	B	B
AX-94839014	1B	50.41	B	A	A	B	B	A	B	A	A	B	B	B	A	B	A	B	B	A	A	B	A	A	B	A	A	A	A	B	A	A	A	B	B	A	B	B	A	B	B	A	A	B	B	B	A	B	B
AX-94635647	1B	50.41	B	A	A	B	B	A	B	A	A	B	B	B	A	B	A	B	B	A	A	B	A	A	B	A	A	A	A	B	A	A	A	B	B	A	B	B	A	B	B	A	A	B	B	B	A	B	B
AX-94742323	1B	50.41	B	A	A	B	B	A	B	A	A	B	B	B	A	B	A	B	B	A	A	B	A	A	B	A	A	-	A	B	A	A	A	B	B	A	B	B	A	B	B	A	A	B	B	B	A	B	B
AX-95075154	1B	50.41	B	A	A	B	B	A	B	A	A	B	B	B	A	B	A	B	B	A	A	B	A	A	B	A	A	A	A	B	A	A	A	B	B	A	B	B	A	B	B	A	A	B	B	B	A	B	B
AX-94696066	1B	50.41	B	A	A	B	B	A	B	A	A	B	B	B	A	B	A	B	B	A	A	B	A	A	B	A	A	A	A	B	A	A	A	B	B	A	B	B	A	B	B	A	A	B	B	B	A	B	B
AX-94923910	1B	50.41	B	A	A	B	B	A	B	A	A	B	B	B	A	B	A	B	B	A	A	B	A	A	B	A	A	A	A	B	A	A	A	B	B	A	B	B	A	B	B	A	A	B	B	B	A	B	B
AX-94680683	1B	50.41	B	A	A	B	B	A	B	A	A	B	B	B	A	B	A	B	B	A	A	B	A	A	B	A	A	A	A	B	A	A	A	B	B	A	B	B	A	B	B	A	A	B	B	B	A	B	B
AX-94896564	1B	50.41	B	A	A	B	B	A	B	A	A	B	B	B	A	B	A	B	B	A	A	B	A	A	B	A	A	A	A	B	A	A	A	B	B	A	B	B	A	B	B	A	A	B	B	B	A	B	B
AX-94466262	1B	50.41	B	A	A	B	B	A	B	A	A	B	B	B	A	B	A	B	B	A	A	B	A	A	B	A	A	A	A	B	A	A	A	B	B	A	B	B	A	B	B	A	A	B	B	B	A	B	B
AX-94526379	1B	50.41	B	A	A	B	B	A	B	A	A	B	B	B	A	B	A	B	B	A	A	B	A	A	B	A	A	A	A	B	A	A	A	B	B	A	B	B	A	B	B	A	A	B	B	B	A	B	B
AX-94786026	1B	50.41	B	A	A	B	B	A	B	A	A	B	B	B	A	B	A	B	B	A	A	B	A	A	B	A	A	A	A	B	A	A	A	B	B	A	B	B	A	B	B	A	A	B	B	B	A	B	B
AX-94406260	1B	50.41	B	A	A	B	B	A	B	A	A	B	B	B	A	B	A	B	B	A	A	B	A	A	B	A	A	A	A	B	A	A	A	B	B	A	B	B	A	B	B	A	A	B	B	B	A	B	B
AX-94554649	1B	50.41	B	A	A	B	B	A	B	A	A	B	B	B	A	B	A	B	B	A	A	B	A	A	B	A	A	A	A	B	A	A	A	B	B	A	B	B	A	B	B	A	A	B	B	B	A	B	B
AX-94528655	1B	50.41	B	A	A	B	B	A	B	A	A	B	B	B	A	B	A	B	B	A	A	B	A	A	B	A	A	A	A	B	A	A	A	B	B	A	B	B	A	B	B	A	A	B	B	B	A	B	B
AX-95238010	1B	50.41	B	A	A	B	B	A	B	A	A	B	B	B	A	B	A	B	B	A	A	B	A	A	B	A	A	A	A	B	A	A	A	B	B	A	B	B	A	B	B	A	A	B	B	B	A	B	B
AX-94893742	1B	50.41	B	A	A	B	B	A	B	A	A	B	B	B	A	B	A	B	B	A	A	B	A	A	B	A	A	A	A	B	A	A	A	B	B	A	B	B	A	B	B	A	A	B	B	B	A	B	B
AX-94852418	1B	50.41	B	A	A	B	B	A	B	A	A	B	B	B	A	B	A	B	B	A	A	B	A	A	B	A	A	A	A	B	A	A	A	B	B	A	B	B	A	B	B	A	A	B	B	B	A	B	B
AX-94583285	1B	50.41	B	A	A	B	B	A	B	A	A	B	B	B	A	B	A	B	B	A	A	B	A	A	B	A	A	A	A	B	A	A	A	B	B	A	B	B	A	B	B	A	A	B	B	B	A	B	B
AX-94469225	1B	50.41	B	A	A	B	B	A	B	A	A	B	B	B	A	B	A	B	B	A	A	B	A	A	B	A	A	A	A	B	A	A	A	B	B	A	B	B	A	B	B	A	A	B	B	B	A	-	B
AX-94903617	1B	50.41	B	A	A	B	B	A	B	A	A	B	B	B	A	B	A	B	B	A	A	B	A	A	B	A	A	A	A	B	A	A	A	B	B	A	B	-	A	B	B	A	A	B	B	B	A	B	B
AX-94654998	1B	50.41	B	A	A	B	B	A	B	A	A	B	B	B	A	B	A	B	-	A	A	B	A	A	B	A	A	A	A	B	A	A	A	B	B	A	B	-	A	B	B	A	A	B	B	B	A	B	B
AX-94895459	1B	50.41	B	A	A	B	B	A	B	A	A	B	B	B	A	B	A	B	B	A	A	B	A	A	B	A	A	A	A	B	A	A	A	B	B	A	B	B	A	B	B	A	A	B	B	B	A	B	B
AX-94533174	1B	50.41	B	A	A	B	B	A	B	A	A	B	B	B	A	B	A	B	B	A	A	B	A	A	B	A	A	A	A	B	A	A	A	B	B	A	B	B	A	B	B	A	A	B	B	B	A	B	-
AX-94534036	1B	50.41	B	A	A	B	B	A	B	A	A	B	B	B	A	B	A	B	B	A	A	B	A	A	B	A	A	A	A	B	A	A	A	B	B	A	B	B	A	B	B	A	A	B	B	B	A	B	B
AX-94994794	1B	50.41	B	A	A	B	B	A	B	A	A	B	B	B	A	B	A	B	B	A	A	B	A	A	B	-	A	A	A	B	A	A	A	B	B	A	B	B	A	B	B	A	A	B	B	B	A	B	-
AX-94490921	1B	50.41	B	A	A	B	B	A	B	A	A	B	B	B	A	B	A	B	B	A	A	B	A	A	B	A	A	A	A	B	A	A	A	B	B	A	B	B	A	-	B	A	A	B	B	B	A	B	B
AX-94644677	1B	50.41	B	A	A	B	B	A	B	A	A	B	B	B	A	B	A	B	B	A	A	B	A	A	B	A	A	A	A	B	A	A	A	B	B	A	B	B	A	B	B	A	A	B	B	B	A	B	B
AX-94464269	1B	50.41	B	A	A	B	B	A	B	A	A	B	B	B	A	B	A	B	B	A	A	B	A	A	B	A	A	A	A	B	A	A	A	B	B	A	B	B	A	B	B	A	A	B	B	B	A	B	B
AX-94643420	1B	50.41	B	A	A	B	B	A	B	A	A	B	B	B	A	B	A	B	B	A	A	B	A	A	B	A	A	A	A	B	A	A	A	B	B	A	B	B	A	B	B	A	A	B	B	B	A	B	B
AX-95105100	1B	50.41	B	A	A	B	B	A	B	A	A	B	B	B	-	B	A	B	B	A	A	B	A	A	B	A	A	-	A	B	A	A	A	B	B	A	B	B	A	B	B	A	A	B	B	B	A	B	B
AX-95105804	1B	50.41	B	A	A	B	B	A	B	A	A	B	B	B	A	B	A	B	B	A	A	B	A	A	B	A	A	A	A	B	A	A	A	B	B	A	B	B	A	B	B	A	A	B	B	B	A	B	B
AX-94581964	1B	50.41	B	A	A	B	B	A	B	A	A	B	B	B	A	B	A	B	B	A	A	B	A	A	B	A	A	A	A	B	A	A	A	B	B	A	B	B	A	B	B	-	A	B	B	B	A	B	B
AX-94693391	1B	50.41	B	A	A	B	B	A	B	A	A	B	B	B	A	B	A	B	B	A	A	B	A	A	B	A	A	A	A	B	A	A	A	B	B	A	B	B	A	B	B	A	A	B	B	B	A	B	B
AX-94467830	1B	50.41	B	A	A	B	B	A	B	A	A	B	B	B	A	B	A	B	B	A	A	B	A	A	B	A	A	A	A	B	A	A	-	B	B	A	B	B	A	B	B	A	A	B	B	B	A	B	B
AX-94639890	1B	50.41	B	A	A	B	B	A	B	A	A	B	B	B	A	B	A	B	B	A	A	B	A	A	B	A	A	A	A	B	A	A	A	B	B	A	B	B	A	B	B	A	A	B	B	B	A	B	B
AX-95254066	1B	50.41	B	A	A	B	B	A	B	A	A	B	B	B	A	B	A	B	B	A	A	B	A	A	B	A	A	A	A	B	A	A	A	B	B	A	B	B	A	B	B	A	A	B	B	B	A	B	B
AX-94645635	1B	50.41	B	A	A	B	B	A	B	A	A	B	B	B	A	B	A	B	B	A	A	B	A	A	B	A	A	A	A	B	A	A	A	B	B	A	B	B	A	B	B	A	A	B	B	B	A	B	B
AX-94471510	1B	50.41	B	A	A	B	B	A	B	A	A	B	B	B	A	B	A	B	B	A	A	B	A	A	B	A	A	A	A	B	A	A	A	B	B	A	B	B	A	B	B	A	A	B	B	B	A	B	B
AX-95171339	1B	50.41	B	A	A	B	B	A	B	A	A	B	B	B	A	B	A	B	B	A	A	B	A	A	B	A	A	A	A	B	A	A	A	B	B	-	B	B	A	B	B	A	A	B	B	B	A	B	B
AX-95128677	1B	50.41	B	A	A	B	B	A	B	A	A	B	B	B	A	B	A	B	B	A	A	B	A	A	B	A	A	A	A	B	A	A	A	B	B	A	B	B	A	B	B	A	A	B	B	B	A	B	B
AX-94594867	1B	50.41	B	A	A	B	B	A	B	A	A	B	B	B	A	B	A	B	B	A	A	B	A	A	B	A	A	A	A	B	A	A	A	B	B	A	B	B	A	B	B	A	A	B	B	B	A	B	B
AX-94936635	1B	50.41	B	A	A	B	B	A	B	A	A	B	B	B	A	B	A	B	B	A	A	B	A	A	B	A	A	A	A	B	A	A	A	B	B	A	B	B	A	B	B	A	A	B	B	B	A	B	B
AX-94934301	1B	50.41	B	A	A	B	B	A	B	A	A	B	B	B	A	B	A	B	B	A	A	B	A	A	B	A	A	A	A	B	A	A	A	B	B	-	B	B	A	B	B	A	A	B	B	B	A	B	B
AX-94678469	1B	50.41	B	A	A	B	B	A	B	A	A	B	B	B	A	B	A	B	B	A	A	B	A	A	B	A	A	A	A	B	A	A	A	B	B	A	B	B	A	B	B	A	A	B	B	B	A	B	B
AX-94738294	1B	50.41	B	A	A	B	B	A	B	A	A	B	B	B	A	B	A	B	B	A	A	B	A	A	B	A	A	A	A	B	A	A	A	B	B	A	B	B	A	B	B	A	A	B	B	B	A	B	B
AX-95190533	1B	50.41	B	A	A	B	B	A	B	A	A	B	B	B	A	B	A	B	B	A	A	B	A	A	B	A	A	A	A	B	A	A	A	B	B	A	B	B	A	B	B	A	A	B	B	B	A	B	B
AX-94615605	1B	50.41	B	A	A	B	B	A	B	A	A	B	B	B	A	B	A	B	B	A	A	B	A	A	B	A	A	A	A	B	A	A	A	B	B	A	B	B	A	B	B	A	A	B	B	B	A	B	B
AX-94848959	1B	50.41	B	A	A	B	B	A	B	A	A	B	B	B	A	B	A	B	B	A	A	B	A	A	B	A	A	A	A	B	A	A	A	B	B	A	B	B	A	B	B	A	A	B	B	B	A	B	B
AX-94711346	1B	50.41	B	A	A	B	B	A	B	A	A	B	B	B	A	B	A	B	B	A	A	B	A	A	B	A	A	A	A	B	A	A	A	B	B	A	B	B	A	B	B	A	A	B	B	B	A	B	B
AX-94453148	1B	50.41	B	A	A	B	B	A	B	A	A	B	B	B	A	B	A	B	B	A	A	B	A	A	B	A	A	A	A	B	A	A	A	B	B	A	B	B	A	B	B	A	A	B	B	B	A	B	B
AX-94970276	1B	50.41	B	A	A	B	B	A	B	A	A	B	B	B	A	B	A	B	B	A	A	B	A	A	B	A	A	A	A	B	A	A	A	B	B	A	B	B	A	B	B	A	A	B	B	B	A	B	B
AX-94623923	1B	50.41	B	A	A	B	B	A	B	A	A	B	B	B	A	B	A	B	B	A	A	B	A	A	-	A	A	A	A	B	A	A	A	B	B	A	B	B	A	B	B	A	A	B	B	B	A	B	B
AX-95218659	1B	50.41	B	A	A	B	B	A	B	A	A	B	B	B	A	B	A	B	B	A	A	B	A	A	B	A	A	A	A	B	A	A	A	B	B	A	B	B	A	B	B	A	A	B	B	B	A	B	B
AX-94618550	1B	50.41	B	A	A	B	B	A	B	A	A	B	B	B	A	B	A	B	B	A	A	B	A	A	B	A	A	A	A	B	A	A	A	B	B	A	B	B	A	B	B	A	A	B	B	B	A	B	B
AX-94948615	1B	50.41	B	A	A	B	B	A	B	A	A	B	B	B	A	B	A	B	B	A	A	B	A	-	B	A	A	A	A	B	A	A	A	B	B	A	B	B	A	B	B	A	A	B	-	B	A	B	B
AX-95237845	1B	50.41	B	A	A	B	B	A	B	A	A	B	B	B	A	B	A	B	B	A	A	B	A	A	B	A	A	A	A	B	A	A	A	B	B	-	B	B	A	B	B	A	A	B	B	B	A	B	B
AX-94559725	1B	50.41	B	A	A	B	B	A	B	A	A	B	B	B	A	B	A	B	B	A	A	B	A	A	B	-	A	A	A	B	A	A	A	B	B	-	B	B	A	B	B	A	A	B	B	B	A	B	B
AX-94432711	1B	50.41	B	A	A	B	B	A	B	A	A	B	B	B	A	B	A	B	B	A	A	B	A	A	B	A	A	A	A	B	A	A	A	B	B	A	B	B	A	B	B	A	A	B	B	B	A	B	B
AX-95211391	1B	50.41	B	A	A	B	B	A	B	A	A	B	B	B	A	B	A	B	B	A	A	B	A	A	B	A	A	A	A	B	A	A	A	B	B	A	B	B	A	B	B	A	A	B	B	B	A	B	B
AX-94488026	1B	50.41	B	A	A	B	B	A	B	A	A	B	B	B	A	B	A	B	B	A	A	B	A	A	B	A	A	A	A	B	A	A	A	B	B	A	B	B	A	B	B	A	A	B	B	B	A	B	B
AX-94947626	1B	50.41	B	A	-	B	B	A	B	A	-	B	B	B	A	B	A	B	B	A	A	B	A	A	B	A	A	A	A	B	A	A	A	B	B	A	B	B	A	B	B	A	A	B	B	B	A	B	B
AX-94580851	1B	50.41	B	A	A	B	B	A	B	A	-	B	B	B	A	B	A	B	B	A	A	B	A	A	B	A	A	A	A	B	A	A	A	B	B	A	B	B	A	B	B	A	A	B	B	B	A	B	B
AX-94997235	1B	50.41	B	A	A	B	B	A	B	A	A	B	B	B	A	B	A	B	B	A	A	B	A	A	B	A	A	A	A	B	A	A	A	B	B	A	B	B	A	B	B	A	A	B	B	B	A	B	B
AX-94709107	1B	50.41	B	A	A	B	B	A	B	A	A	B	B	B	-	B	A	B	B	A	A	B	A	-	B	A	A	A	A	B	A	A	A	B	B	A	B	B	A	B	B	A	A	B	B	B	A	B	B
AX-94471255	1B	50.41	B	A	A	B	B	A	B	A	A	B	B	B	A	B	A	B	B	A	A	B	A	A	B	A	A	A	A	B	A	A	A	B	B	A	B	B	A	B	B	A	A	B	B	B	A	B	B
AX-95204890	1B	50.41	B	A	A	B	B	A	B	A	A	B	B	B	A	B	A	B	B	A	A	B	A	A	B	A	A	A	A	B	A	A	A	B	B	A	B	B	A	B	B	A	A	B	B	B	A	B	B
AX-95232723	1B	50.41	B	A	A	B	B	A	B	A	A	B	B	B	A	B	A	B	B	A	A	B	A	A	B	A	A	A	A	B	A	A	A	B	B	A	B	B	A	B	B	A	A	B	B	B	A	B	B
AX-94840981	1B	50.41	B	A	A	B	B	A	B	A	A	B	B	B	A	B	A	B	B	A	A	B	A	A	B	A	A	A	A	B	A	A	A	B	B	A	B	B	A	B	B	-	A	B	B	B	A	B	B
AX-94543706	1B	50.41	B	A	A	B	B	A	B	A	A	B	B	B	A	B	A	B	B	A	A	B	A	A	B	A	A	A	A	B	A	A	A	B	B	A	B	B	A	B	B	A	A	B	B	B	A	B	B
AX-95236170	1B	50.41	B	A	A	B	B	A	B	A	A	B	B	B	A	B	A	B	B	A	A	B	A	A	B	A	A	A	A	B	A	A	A	B	B	A	B	B	A	B	B	A	A	B	B	B	A	B	B
AX-94879113	1B	50.41	B	A	A	B	B	A	B	A	A	B	B	B	A	B	A	B	B	A	A	B	A	A	B	A	A	A	A	B	A	A	A	B	B	A	B	B	A	B	B	A	A	B	B	B	A	B	B
AX-94848827	1B	50.41	B	A	A	B	B	A	B	A	A	B	B	-	A	B	A	B	B	A	A	B	A	A	B	A	A	A	A	B	A	A	A	B	B	A	-	-	A	B	B	A	A	B	B	B	A	B	B
AX-94779677	1B	50.41	B	A	A	B	B	A	B	A	A	B	B	B	A	B	A	B	B	A	A	B	A	A	B	A	A	A	A	B	A	A	A	B	B	A	B	B	A	B	B	A	A	B	B	B	A	B	B
AX-94922475	1B	50.41	B	A	A	B	B	A	B	A	A	B	B	B	A	B	A	B	B	-	A	B	A	A	B	A	A	A	A	B	A	A	A	B	B	A	B	B	A	B	B	A	A	B	B	B	A	B	B
AX-94451625	1B	50.41	B	A	A	B	B	A	B	A	A	B	B	B	A	B	A	B	B	A	A	B	A	A	B	A	A	A	A	B	A	A	A	B	B	A	B	B	A	B	B	-	A	B	B	B	A	B	B
AX-94720610	1B	50.41	B	A	A	B	B	A	B	A	A	B	B	-	A	B	A	B	B	A	A	B	A	A	-	A	A	-	A	B	-	A	A	B	B	A	B	B	A	B	B	A	A	B	B	B	A	B	B
AX-94712693	1B	50.41	B	A	A	B	B	A	B	A	A	B	B	B	A	B	A	B	B	A	A	B	A	A	B	A	A	A	A	B	A	A	A	B	B	A	B	B	A	B	B	A	A	B	B	B	A	B	B
AX-94555065	1B	50.41	B	A	A	B	B	A	B	A	A	B	B	B	A	B	A	B	B	A	A	B	A	A	B	-	A	A	A	B	-	A	A	B	B	A	B	B	A	B	B	A	A	B	B	B	A	B	B
AX-95178074	1B	50.41	B	A	A	B	B	A	B	A	A	B	B	B	A	B	A	B	B	A	A	B	A	A	B	A	A	A	A	B	A	A	A	B	B	-	B	-	-	B	B	-	A	B	B	B	A	B	B
AX-94438518	1B	50.41	B	A	-	B	B	A	B	A	A	B	B	B	A	B	A	B	B	A	A	B	A	A	B	A	A	A	A	B	A	A	A	B	B	-	B	B	A	B	B	A	A	B	B	B	A	B	B
AX-94837011	1B	51.19	B	A	A	B	B	A	B	A	A	B	B	B	A	B	A	B	B	A	A	B	A	A	B	A	A	A	A	B	A	A	A	B	B	A	B	B	A	B	B	A	A	B	B	B	A	B	B
AX-94428251	1B	51.19	B	A	A	B	B	A	B	A	A	B	B	B	A	B	A	B	B	A	A	B	A	A	B	A	A	A	A	B	A	A	A	B	B	A	B	B	A	B	B	A	A	B	B	B	A	B	B
AX-94389614	1B	52.78	B	A	A	B	B	A	B	A	A	B	B	B	A	B	A	B	B	A	A	B	A	A	B	A	A	A	A	B	A	A	A	B	B	A	B	B	A	B	B	A	A	B	B	B	A	B	B
AX-94809703	1B	52.78	B	A	A	B	B	A	B	A	A	B	B	B	A	B	A	B	B	A	A	B	A	A	B	A	A	A	A	B	A	A	A	B	B	A	B	B	A	B	B	A	A	B	B	B	A	B	B
AX-94740152	1B	52.78	B	A	A	B	B	A	B	A	A	B	B	B	A	B	A	B	B	A	A	B	A	A	B	A	A	A	A	B	A	A	A	B	B	A	B	B	A	B	B	A	A	B	B	B	A	B	B
AX-94616791	1B	52.78	B	A	A	B	B	A	B	A	A	B	B	B	A	B	A	B	B	A	A	B	A	A	B	A	A	A	A	B	A	A	A	B	B	A	B	B	A	B	B	A	A	B	B	B	A	B	B
AX-94645328	1B	52.78	B	A	A	B	B	A	B	A	A	B	B	B	A	B	A	B	B	A	A	B	A	A	B	A	A	A	A	B	A	A	A	B	B	-	-	B	A	B	B	A	A	B	B	B	A	B	B
AX-94454822	1B	52.78	B	A	A	B	B	A	B	A	A	B	B	B	A	B	A	B	B	A	A	B	A	A	B	A	A	A	A	B	A	A	A	B	B	A	B	B	A	B	B	A	A	B	B	B	A	B	B
AX-94431045	1B	52.78	B	A	A	B	B	A	B	A	A	B	B	B	A	B	-	B	B	-	A	B	A	A	B	-	-	-	A	B	-	A	A	B	B	A	B	B	A	B	B	-	-	B	B	B	A	B	B
AX-94730403	1B	54.36	B	A	A	B	B	A	B	A	A	B	B	B	A	B	A	B	B	A	A	B	A	A	B	A	A	A	A	B	A	A	A	B	B	A	B	B	A	B	B	A	A	B	B	B	A	B	B
AX-94969629	1B	54.36	B	A	A	B	B	A	B	A	A	B	B	B	A	B	A	B	B	A	A	B	A	A	B	A	A	A	A	B	A	A	A	B	B	A	B	B	A	B	B	A	A	B	B	B	A	B	B
AX-94779519	1B	55.95	B	A	A	B	B	A	B	A	A	B	B	B	A	B	A	B	B	A	A	B	A	A	B	A	A	A	A	B	A	A	A	B	B	A	B	B	A	B	B	A	A	B	B	B	A	B	B
AX-94500816	1B	55.95	B	A	A	B	B	A	B	A	A	B	B	B	A	B	A	B	B	A	A	B	A	A	B	A	A	A	A	B	A	A	A	B	B	A	B	B	A	B	B	A	A	B	B	B	A	B	B
AX-95159335	1B	55.95	B	A	A	B	B	A	B	A	A	B	B	B	A	B	A	B	B	A	A	B	A	A	B	A	A	A	A	B	A	A	A	B	B	A	B	B	A	B	B	A	A	B	B	B	A	B	B
AX-94733975	1B	55.95	B	A	A	B	B	A	B	A	A	B	B	B	A	B	A	B	B	A	A	B	A	A	B	A	A	A	A	B	A	A	A	B	B	-	B	B	A	B	B	A	A	B	B	B	A	B	B
AX-94964336	1B	57.53	B	A	A	B	B	A	B	A	A	B	B	B	A	B	B	B	B	A	A	B	A	A	B	A	A	A	A	B	A	A	A	B	B	A	B	B	A	B	B	A	A	B	B	B	A	B	B
AX-94691247	1B	57.53	B	A	A	B	B	A	B	A	A	B	B	B	A	B	B	B	B	A	A	B	A	A	B	A	A	A	A	B	A	A	A	B	B	A	B	B	A	B	B	A	A	B	B	B	A	B	B
AX-94950911	1B	57.53	B	A	A	B	B	A	B	A	A	B	B	B	A	B	B	B	B	A	A	B	A	A	B	A	A	A	A	B	A	A	A	B	B	A	B	B	A	B	B	A	A	B	B	B	A	B	B
AX-94428442	1B	57.53	B	A	A	B	B	A	B	A	A	B	B	B	A	B	B	B	B	A	A	B	A	A	B	A	A	A	A	B	A	A	A	B	B	A	B	B	A	B	B	A	A	B	B	B	A	B	B
AX-95182503	1B	57.53	B	A	A	B	B	A	B	A	A	B	B	B	A	B	B	B	B	A	A	B	A	A	B	A	A	A	A	B	A	A	A	B	B	A	B	B	A	B	B	A	A	B	B	B	A	B	B
AX-94906568	1B	57.53	B	A	A	B	B	A	B	A	A	B	B	B	A	B	B	B	B	A	A	B	A	A	B	A	A	A	A	B	A	A	A	B	B	A	B	B	A	B	B	A	A	B	B	B	A	B	B
AX-94479851	1B	57.53	B	A	A	B	B	A	B	A	A	B	B	B	A	B	B	B	B	A	A	B	A	A	B	A	A	A	A	B	A	A	A	B	B	A	B	B	A	B	B	A	A	B	B	B	A	B	B
AX-94962832	1B	57.53	B	A	A	B	B	A	B	A	A	B	B	B	A	B	B	B	B	A	A	B	A	A	B	A	A	A	A	B	A	A	A	B	B	A	B	B	A	B	B	A	A	B	B	B	A	B	B
AX-94873793	1B	57.53	B	A	A	B	B	A	B	A	A	B	B	B	A	B	B	B	B	A	A	B	A	A	B	A	A	A	A	B	A	A	A	B	B	A	B	B	A	B	B	A	A	B	B	B	A	B	B
AX-94957945	1B	57.53	B	A	A	B	B	A	B	A	A	B	B	B	A	B	B	B	B	A	A	B	A	A	B	A	A	A	A	B	A	A	A	B	B	A	B	B	A	B	B	A	A	B	B	B	A	B	B
AX-94595920	1B	57.53	B	A	A	B	B	A	B	A	A	B	B	B	A	B	B	B	B	A	A	B	A	A	B	A	A	A	A	B	A	A	A	B	B	A	B	B	A	B	B	A	A	B	B	B	A	B	B
AX-95109512	1B	57.53	B	A	A	B	B	A	B	A	A	B	B	B	A	B	B	B	B	A	A	B	A	A	B	A	A	A	A	B	A	A	A	B	B	A	B	B	A	B	B	A	A	B	B	B	A	B	B
AX-95069571	1B	57.53	B	A	A	B	B	A	B	A	A	B	B	B	A	B	B	B	B	A	A	B	A	A	B	A	A	A	A	B	A	A	A	B	B	A	B	B	A	B	B	A	A	B	B	B	A	B	B
AX-94538509	1B	57.53	B	A	A	B	B	A	B	A	A	B	B	B	A	B	B	B	B	A	A	B	A	A	B	A	A	A	A	B	A	A	A	B	B	A	B	B	A	B	B	A	A	B	B	B	A	B	B
AX-94917376	1B	57.53	B	A	A	B	B	A	B	A	A	B	B	B	A	B	B	B	B	A	A	B	A	A	B	A	A	A	A	B	A	A	A	B	B	A	B	B	A	B	B	A	A	B	B	B	A	B	B
AX-94889904	1B	57.53	B	A	A	B	B	A	B	A	A	B	B	B	A	B	B	B	B	A	A	B	A	A	B	A	A	A	A	B	A	A	A	B	B	A	B	B	A	B	B	A	A	B	B	B	A	B	B
AX-95158221	1B	57.53	B	A	A	B	B	A	B	A	A	B	B	B	A	B	B	B	B	A	A	B	A	A	B	A	A	A	A	B	A	A	A	B	B	A	B	B	A	B	B	A	A	B	B	B	A	B	B
AX-94712467	1B	57.53	B	A	A	B	B	A	B	A	A	B	B	B	A	B	B	B	B	A	A	B	A	A	B	A	A	A	A	B	A	A	A	B	B	A	B	B	A	B	B	A	A	B	B	B	A	B	B
AX-94534282	1B	57.53	B	A	A	B	B	A	B	A	A	B	B	B	A	B	B	B	B	A	A	B	A	A	B	A	A	A	A	B	A	A	A	B	B	A	B	B	A	B	B	A	A	B	B	B	A	B	B
AX-94390497	1B	57.53	B	A	A	B	B	A	B	A	A	B	B	B	A	B	B	B	B	A	A	B	A	A	B	A	A	A	A	B	A	A	A	B	B	A	B	B	A	B	B	A	A	B	B	B	A	B	B
AX-94629954	1B	57.53	B	A	A	B	B	A	B	A	A	B	B	B	A	B	B	B	B	A	A	B	A	A	B	A	A	A	A	B	A	A	A	B	B	A	B	B	A	B	B	A	A	B	B	B	A	B	B
AX-94881376	1B	57.53	B	A	A	B	B	A	B	A	A	B	B	B	A	B	B	B	B	A	A	B	A	A	B	A	A	A	A	B	A	A	A	B	B	A	B	B	A	B	B	A	A	B	B	B	A	B	B
AX-95204146	1B	57.53	B	A	A	B	B	A	B	A	A	B	B	B	A	B	B	B	B	A	A	B	A	A	B	A	A	A	A	B	A	A	A	B	B	A	B	B	A	B	B	A	A	B	B	B	A	B	B
AX-95076044	1B	57.53	B	A	A	B	B	A	B	A	A	B	B	B	A	B	B	B	B	A	A	B	A	A	B	A	A	A	A	B	A	A	A	B	B	A	B	B	A	B	B	A	A	B	B	B	A	B	B
AX-94648809	1B	57.53	B	A	A	B	B	A	B	A	A	B	B	B	A	B	B	B	B	A	A	B	A	A	B	A	A	A	A	B	A	A	A	B	B	A	B	B	A	B	B	A	A	B	B	B	A	B	B
AX-94893158	1B	57.53	B	A	A	B	B	A	B	A	A	B	B	B	A	B	B	B	B	A	A	B	A	A	B	A	A	A	A	B	A	A	A	B	B	A	B	B	A	B	B	A	A	B	B	B	A	B	B
AX-95083332	1B	57.53	B	A	A	B	B	A	B	A	A	B	B	B	A	B	B	B	B	A	A	B	A	A	B	A	A	A	A	B	A	A	A	B	B	A	B	B	A	B	B	A	A	B	B	B	A	B	B
AX-94388408	1B	57.53	B	A	A	B	B	A	B	A	A	B	B	B	A	B	B	B	B	A	A	B	A	A	B	A	A	A	A	B	A	A	A	B	B	A	B	B	A	B	B	A	A	B	B	B	A	B	B
AX-94544446	1B	57.53	B	A	A	B	B	A	B	A	A	B	B	B	A	B	B	B	B	A	A	B	A	A	B	A	A	A	A	B	A	A	A	B	B	A	B	B	A	B	B	A	A	B	B	B	A	B	B
AX-94685696	1B	57.53	B	A	A	B	B	A	B	A	A	B	B	B	A	B	B	B	B	A	A	B	A	A	B	A	A	A	A	B	A	A	A	B	B	A	-	B	A	B	B	A	A	B	B	B	A	B	B
AX-95243424	1B	57.53	B	A	A	B	B	A	B	A	A	B	B	B	A	B	B	B	B	A	A	B	A	A	B	A	A	A	A	B	A	A	A	B	B	A	B	B	A	B	B	A	A	B	B	B	A	B	B
AX-94781869	1B	57.53	B	A	A	B	B	A	B	A	A	B	B	B	A	B	B	B	B	A	A	B	A	A	B	A	A	A	A	B	A	A	A	B	B	A	B	B	A	B	B	A	A	B	B	B	A	B	B
AX-95233633	1B	57.53	B	A	A	B	B	A	B	A	A	B	B	B	A	B	B	B	B	A	A	B	A	A	B	A	A	A	A	B	A	A	A	B	B	A	B	B	A	B	B	A	A	B	B	B	A	B	B
AX-94796202	1B	57.53	B	A	A	B	B	A	B	A	A	B	B	B	A	B	B	B	B	A	A	B	A	A	B	A	A	A	A	B	A	A	A	B	B	A	B	B	A	B	B	A	A	B	B	B	A	B	B
AX-94687836	1B	57.53	B	A	A	B	B	A	B	A	A	B	B	B	A	B	B	B	B	A	A	B	A	A	B	A	A	A	A	B	A	A	A	B	B	A	B	B	A	B	B	A	A	B	B	B	A	B	B
AX-94687972	1B	57.53	B	A	A	B	B	A	B	A	A	B	B	B	A	B	B	B	B	A	A	B	A	A	B	A	A	A	A	B	A	A	A	B	B	A	B	B	A	B	B	A	A	B	B	B	A	B	B
AX-95196737	1B	57.53	B	A	A	B	B	A	B	A	A	B	B	B	A	B	B	B	B	A	A	B	A	A	B	A	A	A	A	B	A	A	A	B	B	-	B	B	A	B	B	A	A	B	B	B	A	B	B
AX-94506427	1B	57.53	B	A	A	B	B	A	B	A	A	B	B	B	A	B	B	B	B	A	A	B	A	A	B	A	A	A	A	B	A	A	A	B	B	-	B	B	A	B	B	A	A	B	B	B	A	B	B
AX-94560134	1B	57.53	B	A	A	B	B	A	B	A	A	B	B	B	A	B	B	B	B	A	A	B	A	A	B	A	A	A	A	B	A	A	A	B	B	A	B	B	A	B	B	A	A	B	B	B	A	B	B
AX-95150178	1B	57.53	B	A	A	B	B	A	B	A	A	B	B	B	A	B	B	B	B	A	A	B	A	A	B	A	A	A	A	B	A	A	A	B	B	A	B	B	A	B	B	A	A	B	B	B	A	B	B
AX-94592974	1B	57.53	B	A	A	B	B	A	B	A	A	B	B	B	A	B	B	B	B	A	A	B	A	A	B	A	A	A	A	B	A	A	A	B	B	A	B	B	A	B	B	A	A	B	B	B	A	B	B
AX-94944827	1B	58.32	B	A	A	B	B	A	B	A	A	B	B	B	A	B	B	B	B	A	A	B	A	A	B	A	A	A	A	B	A	A	A	B	B	A	B	B	A	B	B	A	A	B	B	B	A	B	B
AX-94412546	1B	58.32	B	A	A	B	B	A	B	A	A	B	B	-	A	B	B	B	B	A	A	B	A	A	B	A	A	A	A	B	A	A	A	B	B	A	B	B	A	B	B	A	A	B	B	B	A	B	B
AX-95208979	1B	58.32	B	A	A	B	B	A	B	A	A	B	B	B	A	B	B	B	B	A	A	B	A	A	B	A	A	A	A	B	A	A	A	B	B	A	B	B	A	B	B	A	A	B	B	B	A	B	B
AX-95140632	1B	58.32	B	A	A	B	B	A	B	A	A	B	B	B	A	B	B	B	B	A	A	B	A	A	B	A	A	A	A	B	A	A	A	B	B	A	B	B	A	B	B	A	A	B	B	B	A	B	B
AX-95133783	1B	59.1	B	A	A	B	B	A	B	A	A	B	B	B	A	B	B	B	B	A	A	B	A	A	B	A	A	A	A	B	A	A	A	B	B	A	B	B	A	B	B	A	A	B	B	B	A	B	B
AX-94497561	1B	59.1	B	A	A	B	B	A	B	A	A	B	B	B	A	B	B	B	B	A	A	B	A	A	B	A	A	A	A	B	A	A	A	B	B	A	B	B	A	B	B	A	A	B	B	B	A	B	B
AX-94735746	1B	59.1	B	A	A	B	B	A	B	A	A	B	B	B	A	B	B	B	B	A	A	B	A	A	B	A	A	A	A	B	A	A	A	B	B	A	B	B	A	B	B	A	A	B	B	B	A	B	B
AX-94597094	1B	59.1	B	A	A	B	B	A	B	A	A	B	B	B	A	B	B	B	B	A	A	B	A	A	B	A	A	A	A	B	A	A	A	B	B	A	B	B	A	B	B	A	A	B	B	B	A	B	B
AX-94699213	1B	59.1	B	A	A	B	B	A	B	A	A	B	B	B	A	B	B	B	B	A	A	B	A	A	B	A	A	A	A	B	A	A	A	B	B	A	B	B	A	B	B	A	A	B	B	B	A	B	B
AX-94546925	1B	59.1	B	A	A	B	B	A	B	A	A	B	B	B	A	B	B	B	B	A	A	B	A	A	B	A	A	A	A	B	A	A	A	B	B	A	B	B	A	B	B	A	A	B	B	B	A	B	B
AX-95074566	1B	59.1	B	A	A	B	B	A	B	A	A	B	B	B	A	B	B	B	B	A	A	B	A	A	B	A	A	A	A	B	A	A	A	B	B	A	B	B	A	B	B	A	A	B	B	B	A	B	B
AX-94519136	1B	59.1	B	A	A	B	B	A	B	A	A	B	B	B	A	B	B	B	B	A	-	B	A	A	B	A	A	A	A	B	A	A	A	B	B	A	B	B	A	B	B	A	A	B	B	B	A	B	B
AX-94544246	1B	59.1	B	A	A	B	B	A	B	A	A	B	B	B	A	B	B	B	B	A	A	B	A	A	B	A	A	A	A	B	A	A	A	B	B	A	B	B	A	B	B	A	A	B	B	B	A	B	B
AX-94982191	1B	59.1	B	A	A	B	B	A	B	A	A	B	B	B	A	B	B	B	B	A	A	B	A	A	B	A	A	A	A	B	A	A	A	B	B	A	B	B	A	B	B	A	A	B	B	B	A	B	B
AX-94579287	1B	59.1	B	A	A	B	B	A	B	A	A	B	B	B	A	B	B	B	B	A	A	B	A	A	B	A	A	A	A	B	A	A	A	B	B	A	B	B	A	B	B	A	A	B	B	B	A	B	B
AX-94631005	1B	59.1	B	A	A	B	B	A	B	A	A	B	B	B	A	B	B	B	B	A	A	B	A	A	B	A	A	A	A	B	A	A	A	B	B	A	B	B	A	B	B	A	A	B	B	B	A	B	B
AX-95022315	1B	59.1	B	A	A	B	B	A	B	A	A	B	B	B	A	B	B	B	B	A	A	B	A	A	B	A	A	A	A	B	A	A	A	B	B	A	B	B	A	B	B	A	A	B	B	B	A	B	B
AX-94726629	1B	59.1	B	A	A	B	B	A	B	A	A	B	B	B	A	B	B	B	B	A	A	B	A	A	B	A	A	A	A	B	A	A	A	B	B	A	B	B	A	B	B	A	A	B	B	B	A	B	B
AX-94605330	1B	59.1	B	A	A	B	B	A	B	A	A	B	B	B	A	B	B	B	B	A	A	B	A	A	B	A	A	A	A	B	A	A	A	B	B	A	B	B	A	B	B	A	A	B	B	B	A	B	B
AX-94844716	1B	59.1	B	A	A	B	B	A	B	A	A	B	B	B	A	B	B	B	B	A	A	B	A	A	B	A	A	A	A	B	A	A	A	B	B	A	B	B	A	B	B	A	A	B	B	B	A	B	B
AX-94706600	1B	59.1	B	A	A	B	B	A	B	A	A	B	B	-	A	B	B	B	B	A	A	B	A	A	B	A	A	A	A	B	A	A	A	B	B	A	B	B	A	B	B	A	A	B	B	B	A	B	B
AX-94831655	1B	59.1	B	A	A	B	B	A	B	A	A	B	B	B	A	B	B	B	B	A	A	B	A	A	B	A	A	A	A	B	-	A	A	B	B	A	B	B	A	B	B	A	A	B	B	B	A	B	B
AX-94532765	1B	59.1	B	A	A	B	B	A	B	A	A	B	B	B	A	B	B	B	B	A	A	B	A	A	B	A	A	A	A	B	A	A	A	B	B	A	B	B	A	B	B	A	A	B	B	B	A	B	B
AX-95257593	1B	59.1	B	A	A	B	B	A	B	A	A	B	B	B	A	B	B	B	B	A	A	B	A	A	B	A	A	A	A	B	A	A	A	B	B	A	B	B	A	B	B	A	A	B	B	B	A	B	B
AX-94384779	1B	59.1	B	A	A	B	B	A	B	A	A	B	B	B	A	B	B	B	B	A	A	B	A	A	B	A	A	A	A	B	A	A	A	B	B	A	B	B	A	B	B	A	A	B	B	B	A	B	B
AX-94901770	1B	59.1	B	A	A	B	B	A	B	A	A	B	B	B	A	B	B	B	B	A	A	B	A	A	B	A	A	A	A	B	A	A	A	B	B	A	B	-	A	B	B	A	A	B	B	B	A	B	B
AX-95182432	1B	59.1	B	A	A	B	B	A	B	A	A	B	B	B	A	B	B	B	B	A	A	B	A	A	B	A	A	A	A	B	A	A	A	B	B	A	B	B	A	B	B	A	A	B	B	B	A	B	B
AX-95179446	1B	59.89	B	A	A	B	B	A	B	A	A	B	B	B	A	B	B	B	B	A	A	B	A	A	B	A	A	A	A	B	A	A	A	B	B	A	B	B	A	B	B	A	A	B	B	B	A	B	B
AX-94483811	1B	60.68	B	B	A	B	B	A	B	A	A	B	B	B	A	B	B	B	B	A	A	B	A	A	B	A	A	A	A	B	A	A	A	B	B	A	B	B	A	B	B	A	A	B	B	B	A	B	B
AX-94457264	1B	60.68	B	B	A	B	B	A	B	A	A	B	B	B	A	B	B	B	B	A	A	B	A	A	B	A	A	A	A	B	A	A	A	B	B	A	B	B	A	B	B	A	A	B	B	B	A	B	B
AX-94726578	1B	60.68	B	B	A	B	B	A	B	A	A	B	B	B	A	B	B	B	B	A	A	B	A	A	B	A	A	A	A	B	A	A	A	B	B	A	B	B	A	B	B	A	A	B	B	B	A	B	B
AX-94387135	1B	60.68	B	B	A	B	B	A	B	A	A	B	B	B	A	B	B	B	B	A	A	B	A	A	B	A	A	A	A	B	A	A	A	B	B	A	B	B	A	B	B	A	A	B	B	B	A	B	B
AX-94754305	1B	60.68	B	B	A	B	B	A	B	A	A	B	B	B	A	B	B	B	B	A	A	B	A	A	B	A	A	A	A	B	A	A	A	B	B	A	B	B	A	B	B	A	A	B	B	B	A	B	B
AX-94827415	1B	60.68	B	B	A	B	B	A	B	A	A	B	B	B	A	B	B	B	B	A	A	B	A	A	-	A	A	A	A	B	A	A	A	B	B	A	B	B	A	B	B	A	A	B	B	B	A	B	B
AX-94641148	1B	60.68	B	B	A	B	B	A	B	A	A	B	B	B	A	B	B	B	B	A	A	B	A	A	B	A	A	A	A	B	-	A	A	B	B	A	B	B	A	B	B	A	A	B	B	B	A	B	B
AX-94805000	1B	60.68	B	B	A	B	B	A	B	A	A	B	B	B	A	B	B	B	B	A	A	B	A	A	B	A	A	A	A	B	A	A	A	B	B	A	B	B	A	B	B	A	A	B	B	B	A	B	B
AX-94633266	1B	61.46	B	B	A	B	B	A	B	A	A	B	B	B	A	B	B	B	A	A	A	B	A	A	B	A	A	A	A	B	A	A	A	B	B	A	B	B	A	B	B	A	A	B	B	B	A	B	B
AX-94470908	1B	61.46	B	B	A	B	B	A	B	A	A	B	B	B	A	B	B	-	A	A	A	B	A	A	B	A	A	A	A	B	A	A	A	B	B	A	B	B	A	B	B	A	A	B	B	B	A	B	B
AX-94779939	1B	62.25	B	B	A	B	B	A	B	A	A	B	B	B	A	B	B	B	A	A	A	B	A	A	B	A	A	A	A	B	A	A	A	B	B	A	B	B	A	B	B	A	A	B	B	B	A	B	B
AX-94921973	1B	62.25	B	B	A	B	B	A	B	A	A	B	B	B	A	B	B	B	A	A	A	B	A	A	B	A	A	A	A	B	A	A	A	B	B	A	B	B	A	B	B	A	A	B	B	B	A	B	B
AX-94699684	1B	62.25	B	B	A	B	B	A	B	A	A	B	B	B	A	B	B	B	A	A	A	B	A	A	B	A	A	A	A	B	A	A	A	B	B	A	B	B	A	B	B	A	A	B	B	B	A	B	B
AX-94403383	1B	62.25	B	B	A	B	B	A	B	A	A	B	B	B	A	B	B	B	A	A	A	B	A	A	B	A	A	A	A	B	A	A	A	B	B	A	B	B	A	B	B	A	A	B	B	B	A	B	B
AX-94918877	1B	62.25	B	B	A	B	B	A	B	A	A	B	B	B	A	B	B	B	A	A	A	B	A	A	B	A	A	A	A	B	A	A	A	B	B	A	B	B	A	B	B	A	A	B	B	B	A	B	B
AX-95224161	1B	62.25	B	B	A	B	B	A	B	A	A	B	B	B	A	B	B	B	A	A	A	B	A	A	B	A	A	A	A	B	A	A	A	B	B	A	B	B	A	B	B	A	A	B	B	B	A	B	B
AX-95174883	1B	62.25	B	B	A	B	B	A	B	A	A	B	B	B	A	B	B	B	A	A	A	B	A	A	B	A	A	A	A	B	A	A	A	B	B	A	B	B	A	B	B	A	A	B	B	B	A	B	B
AX-94579849	1B	62.25	B	B	A	B	B	A	B	A	A	B	B	B	A	B	B	B	A	A	A	B	A	A	B	A	A	A	A	B	A	A	A	B	B	A	B	B	A	B	B	A	A	B	B	B	A	B	B
AX-94461977	1B	62.25	B	B	A	B	B	A	B	A	A	B	B	B	A	B	B	B	A	A	A	B	A	A	B	A	A	A	A	B	A	A	A	B	B	A	B	B	A	B	B	A	A	B	B	B	A	B	B
AX-94469723	1B	62.25	B	B	A	B	B	A	B	A	A	B	B	B	A	B	B	B	A	A	A	B	A	A	B	A	A	A	A	B	A	A	A	B	B	A	B	B	A	B	B	A	A	B	B	B	A	B	B
AX-95128580	1B	62.25	B	B	A	B	B	A	B	A	A	B	B	B	A	B	B	B	A	A	A	B	A	A	B	A	A	A	A	B	A	A	A	B	B	A	B	B	A	B	B	A	A	B	B	B	A	B	B
AX-94678835	1B	62.25	B	B	A	B	B	A	B	A	A	B	B	B	A	B	B	B	A	A	A	B	A	A	B	A	A	A	A	B	A	A	A	B	B	A	B	B	A	B	B	A	A	B	B	B	A	B	B
AX-94618943	1B	62.25	B	B	A	B	B	A	B	A	A	B	B	B	A	B	B	B	A	A	A	B	A	A	B	A	A	A	A	B	A	A	A	B	B	A	B	B	A	B	B	A	A	B	B	B	A	B	B
AX-94395985	1B	62.25	B	B	A	B	B	A	B	A	A	B	B	B	A	B	B	B	A	A	A	B	A	A	B	A	A	A	A	B	A	A	A	B	B	A	B	B	A	B	B	A	A	B	B	B	A	B	B
AX-95193974	1B	62.25	B	B	A	B	B	A	B	A	A	B	B	B	A	B	B	B	A	A	A	B	A	A	B	A	A	A	A	B	A	A	A	B	B	A	B	B	A	B	B	A	A	B	B	B	A	B	B
AX-95131399	1B	62.25	B	B	A	B	B	A	B	A	A	B	B	B	A	B	B	B	A	A	A	B	A	A	B	A	A	A	A	B	A	A	A	B	B	A	B	B	A	B	B	A	A	B	B	B	A	B	B
AX-94671930	1B	62.25	B	B	A	B	B	A	B	A	A	B	B	B	A	B	B	B	A	A	A	B	A	A	B	A	A	A	A	B	A	A	A	B	B	A	B	B	A	B	B	A	A	B	B	B	A	B	B
AX-94439880	1B	62.25	B	B	A	B	B	A	B	A	A	B	B	B	A	B	B	B	A	A	A	B	A	A	B	A	A	A	A	B	A	A	A	B	B	A	B	B	A	B	B	A	A	B	B	B	A	B	B
AX-94975360	1B	62.25	B	B	A	B	B	A	B	A	A	B	B	B	A	B	B	B	A	A	A	B	A	A	B	A	A	A	A	B	A	A	A	B	B	A	B	B	A	B	B	A	A	B	B	B	A	B	B
AX-95206874	1B	62.25	B	B	A	B	B	A	B	A	A	B	B	B	A	B	B	B	A	A	A	B	A	A	B	A	A	A	A	B	A	A	A	B	B	A	B	B	A	B	B	A	A	B	B	B	A	B	B
AX-94659248	1B	62.25	B	B	A	B	B	A	B	A	A	B	B	B	A	B	B	B	A	A	A	B	A	A	B	A	A	A	A	B	A	A	A	B	B	A	B	B	A	B	B	A	A	B	B	B	A	B	B
AX-94822956	1B	62.25	B	B	A	B	B	A	B	A	A	B	B	B	A	B	B	B	A	A	A	B	A	A	B	A	A	A	A	B	A	A	A	B	B	A	B	B	A	B	B	A	A	B	B	B	A	B	B
AX-94483422	1B	62.25	B	B	A	B	B	A	B	A	A	B	B	B	A	B	B	B	A	A	A	B	A	A	B	A	A	A	A	B	A	A	A	B	B	A	B	B	A	B	B	A	A	B	B	B	A	B	B
AX-94481312	1B	62.25	B	B	A	B	B	A	B	A	A	B	B	B	A	B	B	B	A	A	A	B	A	A	B	A	A	A	A	B	A	A	A	B	B	A	B	B	A	B	B	A	A	B	B	B	A	B	B
AX-94739583	1B	62.25	B	B	A	B	B	A	B	A	A	B	B	B	A	B	B	B	A	A	A	B	A	A	B	A	A	A	A	B	A	A	A	B	B	A	B	B	A	B	B	A	A	B	B	B	A	B	B
AX-95073456	1B	62.25	B	B	A	B	B	A	B	A	A	B	B	B	A	B	B	B	A	A	A	B	A	A	B	A	A	A	A	B	A	A	A	B	B	A	B	B	A	B	B	A	A	B	B	B	A	B	B
AX-94644578	1B	62.25	B	B	A	B	B	A	B	A	A	B	B	B	A	B	B	B	A	A	A	B	A	A	B	A	A	A	A	B	A	A	A	B	B	A	B	B	A	B	B	A	A	B	B	B	A	B	B
AX-95001986	1B	62.25	B	B	A	B	B	A	B	A	A	B	B	B	A	B	B	B	A	A	A	B	A	A	B	A	A	A	A	B	A	A	A	B	B	A	B	B	A	B	B	A	A	B	B	B	A	B	B
AX-94533817	1B	62.25	B	B	A	B	B	A	B	A	A	B	B	B	A	B	B	B	A	A	A	B	A	A	B	A	A	A	A	B	A	A	A	B	B	A	B	B	A	B	B	A	A	B	B	B	A	B	B
AX-94686793	1B	62.25	B	B	A	B	B	A	B	A	A	B	B	B	A	B	B	B	A	A	A	B	A	A	B	A	A	A	A	B	A	A	A	B	B	A	B	B	A	B	B	A	A	B	B	B	A	B	B
AX-94545549	1B	62.25	B	B	A	B	B	A	B	A	A	B	B	B	A	B	B	B	A	A	A	B	A	A	B	A	A	A	A	B	A	A	A	B	B	A	B	B	A	B	B	A	A	B	B	B	A	B	B
AX-95176659	1B	62.25	B	B	A	B	B	A	B	A	A	B	B	B	A	B	B	B	A	A	A	B	A	A	B	A	A	A	A	B	A	A	A	B	B	A	B	B	A	B	B	A	A	B	B	B	A	B	B
AX-94462182	1B	62.25	B	B	A	B	B	A	B	A	A	B	B	B	A	B	B	B	A	A	A	B	A	A	B	A	A	A	A	B	A	A	A	B	B	A	B	B	A	B	B	A	A	B	B	B	A	B	B
AX-94447594	1B	62.25	B	B	A	B	B	A	B	A	A	B	B	B	A	B	B	B	A	A	A	B	A	A	B	A	A	A	A	B	A	A	A	B	B	A	B	B	A	B	B	A	A	B	B	B	A	B	B
AX-95162967	1B	62.25	B	B	A	B	B	A	B	A	A	B	B	B	A	B	B	B	A	A	A	B	A	A	B	A	A	A	A	B	A	A	A	B	B	A	B	B	A	B	B	A	A	B	B	B	A	B	B
AX-94598595	1B	62.25	B	B	A	B	B	A	B	A	A	B	B	B	A	B	B	B	A	A	A	B	A	A	B	A	A	A	A	B	A	A	A	B	B	A	B	B	A	B	B	A	A	B	B	B	A	B	B
AX-94899483	1B	62.25	B	B	A	B	B	A	B	A	A	B	B	B	A	B	B	B	A	A	A	B	A	A	B	A	A	A	A	B	A	A	A	B	B	A	B	B	A	B	B	A	A	B	B	B	A	B	B
AX-94618797	1B	62.25	B	B	A	B	B	A	B	A	A	B	B	B	A	B	B	B	A	A	A	B	A	A	B	A	A	A	A	B	A	A	A	B	B	A	B	B	A	B	B	A	A	B	B	B	A	B	B
AX-94836581	1B	62.25	B	B	A	B	B	A	B	A	A	B	B	B	A	B	B	B	A	A	A	B	A	A	B	A	A	A	A	B	A	A	A	B	B	A	B	B	A	B	B	A	A	B	B	B	A	B	B
AX-94792850	1B	62.25	B	B	A	B	B	A	B	A	A	B	B	B	A	B	B	B	A	A	A	B	A	A	B	A	A	A	A	B	A	A	A	B	B	A	B	B	A	B	B	A	A	B	B	B	A	B	B
AX-94558559	1B	62.25	B	B	A	B	B	A	B	A	A	B	B	B	A	B	B	B	A	A	A	B	A	A	B	A	A	A	A	B	A	A	A	B	B	A	B	B	A	B	B	A	A	B	B	B	A	B	B
AX-95174921	1B	62.25	B	B	A	B	B	A	B	A	A	B	B	B	A	B	B	B	A	A	A	B	A	A	B	A	A	A	A	B	A	A	A	B	B	A	B	B	A	B	B	A	A	B	-	B	A	B	B
AX-94442355	1B	62.25	B	B	A	B	B	A	B	A	A	B	B	B	A	B	B	B	A	A	A	B	A	A	B	A	A	A	A	B	A	A	A	B	B	A	B	B	A	B	B	A	A	B	B	B	A	-	B
AX-94473908	1B	62.25	B	B	A	B	B	A	B	A	A	B	B	B	A	B	B	B	A	A	A	B	A	A	B	A	A	A	A	B	A	A	A	B	B	A	B	B	A	B	B	A	A	B	B	B	A	B	B
AX-94532894	1B	62.25	B	B	A	B	B	A	B	A	A	B	B	B	A	B	B	B	A	A	A	B	A	A	B	A	A	A	A	B	A	A	A	B	B	A	B	B	A	B	B	A	A	B	B	B	A	B	B
AX-94692952	1B	62.25	B	B	A	B	B	A	B	A	A	B	B	B	A	B	B	B	A	A	A	B	A	A	B	A	A	A	A	B	A	A	A	B	B	A	B	B	A	B	B	A	A	B	B	B	A	B	B
AX-94529527	1B	62.25	B	B	A	B	B	A	B	A	A	-	B	B	A	B	B	B	A	A	A	B	A	A	B	A	A	A	A	B	A	A	A	B	B	A	B	B	A	B	B	A	A	B	B	B	A	B	B
AX-94830663	1B	62.25	B	B	A	B	B	A	B	A	A	B	B	B	A	B	B	B	A	A	A	B	A	A	B	A	A	A	A	B	A	A	A	B	B	A	B	B	A	B	B	A	A	B	B	B	A	B	B
AX-94656703	1B	62.25	B	B	A	B	B	A	B	A	A	B	B	B	A	B	B	B	A	A	A	B	A	A	B	A	A	A	A	B	A	A	A	B	B	-	B	-	A	B	B	A	A	B	B	B	A	B	B
AX-94514811	1B	62.25	B	B	A	B	B	A	B	A	A	B	B	B	A	B	B	B	A	A	A	B	A	A	B	A	A	A	A	B	A	A	A	B	B	A	B	B	A	B	B	A	A	B	B	B	A	B	B
AX-94777670	1B	62.25	B	B	A	B	B	A	B	A	A	B	B	B	A	B	B	B	A	A	A	B	A	A	B	A	A	A	A	B	A	A	A	B	B	A	B	-	A	B	B	A	A	B	B	B	A	B	B
AX-94383370	1B	62.25	B	B	A	B	B	A	B	A	A	B	B	B	A	B	B	B	A	-	A	B	A	A	B	A	A	A	A	B	A	A	A	B	B	A	B	B	A	B	B	A	A	B	B	B	A	B	B
AX-94454534	1B	62.25	B	B	A	B	B	A	B	A	A	B	B	B	A	B	B	B	-	A	A	B	A	A	B	A	A	A	A	B	A	A	A	B	B	A	B	B	A	B	B	A	A	B	B	B	A	-	B
AX-94506199	1B	62.25	B	B	A	B	B	A	B	A	A	B	B	B	A	B	B	B	A	A	A	B	A	A	B	A	A	A	A	B	A	A	A	B	B	A	B	B	A	B	B	A	A	B	B	B	A	B	B
AX-95257184	1B	63.04	B	B	A	B	B	A	B	A	A	B	B	B	A	B	B	B	A	A	A	B	A	A	B	A	A	A	A	B	A	A	A	B	B	A	B	B	A	B	B	A	A	B	B	B	A	A	B
AX-94872031	1B	63.04	B	B	A	B	B	A	B	A	A	B	B	B	A	B	B	B	A	A	A	B	A	A	B	A	A	A	A	B	A	A	A	B	B	A	B	B	A	B	B	A	A	B	B	B	A	A	B
AX-94969778	1B	63.04	B	B	A	B	B	A	B	A	A	B	B	B	A	B	B	B	A	A	A	B	A	A	B	A	A	A	A	B	A	A	A	B	B	A	B	B	A	B	B	A	A	B	B	B	A	A	B
AX-94687563	1B	63.04	B	B	A	B	B	A	B	A	A	B	B	B	A	B	B	B	A	A	A	B	A	A	B	A	A	A	A	B	A	A	A	B	B	A	B	B	A	B	B	A	A	B	B	B	A	A	B
AX-94506402	1B	63.04	B	B	A	B	B	A	B	A	A	B	B	B	A	B	B	B	A	A	A	B	A	A	B	A	A	A	A	B	A	A	A	B	B	A	B	B	A	B	B	A	A	B	B	B	A	A	B
AX-94721947	1B	63.04	B	B	A	B	B	A	B	A	A	B	B	B	A	B	B	B	A	A	A	B	A	A	B	A	A	A	A	B	A	A	A	B	B	A	B	B	A	B	B	A	A	B	B	B	A	A	B
AX-94829509	1B	63.04	B	B	A	B	B	A	B	A	A	B	B	B	A	B	B	B	A	A	A	B	A	A	B	A	A	A	A	B	A	A	A	B	B	A	B	B	A	B	B	A	A	B	B	B	A	A	B
AX-95199768	1B	63.04	B	B	A	B	B	A	B	A	A	B	B	B	A	B	B	B	A	A	A	B	A	A	B	A	A	A	A	B	A	A	A	B	B	A	B	B	A	B	B	A	A	B	B	B	A	A	B
AX-94451977	1B	63.04	B	B	A	B	B	A	B	A	A	B	B	B	A	B	B	B	A	A	A	B	A	A	B	A	A	A	A	B	A	A	A	B	B	A	B	B	A	B	B	A	A	B	B	B	A	A	B
AX-94823926	1B	63.04	B	B	A	B	B	A	B	A	A	B	B	B	A	B	B	B	A	A	A	B	A	A	B	A	A	A	A	B	A	A	A	B	B	A	B	B	A	B	B	A	A	B	B	B	A	A	B
AX-94916753	1B	63.04	B	B	A	B	B	A	B	A	A	B	B	B	A	B	B	B	A	A	A	B	A	A	B	A	A	A	A	B	A	A	A	B	B	A	B	B	A	B	B	A	A	B	B	B	A	A	B
AX-94664843	1B	63.04	B	B	A	B	B	A	B	A	A	B	B	B	A	B	B	B	A	A	A	B	A	A	B	A	A	A	A	B	A	A	A	B	B	A	B	B	A	B	B	A	A	B	B	B	A	A	B
AX-94740126	1B	63.04	B	B	A	B	B	A	B	A	A	B	B	B	A	B	B	B	A	A	A	B	A	A	B	A	A	A	A	-	A	A	A	B	B	A	B	B	A	B	B	A	A	B	B	B	A	A	B
AX-94450861	1B	63.04	B	B	A	B	B	A	B	A	A	B	B	B	A	B	B	B	A	A	A	B	A	A	B	A	A	A	A	B	A	A	A	B	B	A	B	B	A	B	B	A	A	B	B	B	A	A	B
AX-95253616	1B	63.82	B	B	A	B	B	A	B	A	A	B	B	B	A	B	B	B	A	A	A	B	A	A	A	A	A	A	A	B	A	A	A	B	B	A	B	B	A	B	B	A	A	B	B	B	A	A	B
AX-94499416	1B	63.82	B	B	A	B	B	A	B	A	A	B	B	B	A	B	B	B	A	A	A	B	A	A	A	A	A	A	A	B	A	A	A	B	B	A	B	B	A	B	B	A	A	B	B	B	A	A	B
AX-94814758	1B	63.82	B	B	A	B	B	A	B	A	A	B	B	B	A	B	B	B	A	A	A	B	A	A	A	A	A	A	A	B	A	A	A	B	B	A	B	B	A	B	B	A	A	B	B	B	A	A	B
AX-94944833	1B	63.82	B	B	A	B	B	A	B	A	A	B	B	B	A	B	B	B	A	A	A	B	A	A	A	A	A	A	A	B	A	A	A	B	B	A	B	B	A	B	B	A	A	B	B	B	A	A	B
AX-95137321	1B	63.82	B	B	A	B	B	A	B	A	A	B	B	B	A	B	B	B	A	A	A	B	A	A	A	A	A	A	A	B	A	A	A	B	B	A	B	B	A	B	B	A	A	B	B	B	A	A	B
AX-95176409	1B	63.82	B	B	A	B	B	A	B	A	A	B	B	B	A	B	B	B	A	A	A	B	A	A	A	A	A	A	A	B	A	A	A	B	B	A	B	B	A	B	B	A	A	B	B	B	A	A	B
AX-95026241	1B	63.82	B	B	A	B	B	A	B	A	A	B	B	B	A	B	B	B	A	A	A	B	A	A	A	A	A	A	A	B	A	A	A	B	B	A	B	B	A	B	B	A	A	B	B	B	A	A	B
AX-94995102	1B	63.82	B	B	A	B	B	A	B	A	A	B	B	B	A	B	B	B	A	A	A	B	A	A	A	A	A	A	A	B	A	A	A	B	B	A	B	B	A	B	B	A	A	B	B	B	A	A	B
AX-94519635	1B	63.82	B	B	A	B	B	A	B	A	A	B	B	B	A	B	B	B	A	A	A	B	A	A	A	A	A	A	A	B	A	A	A	B	B	A	B	B	A	B	B	A	A	B	B	B	A	A	B
AX-94405961	1B	63.82	B	B	A	B	B	A	B	A	A	B	B	B	A	B	B	B	A	A	A	B	A	A	A	A	A	A	A	B	A	A	A	B	B	A	B	B	A	B	B	A	A	B	B	B	A	A	B
AX-94787670	1B	63.82	B	B	A	B	B	A	B	A	A	B	B	B	A	B	B	B	A	A	A	B	A	A	A	A	A	A	A	B	A	A	A	B	B	A	B	B	A	B	B	A	A	B	B	B	A	A	B
AX-94770609	1B	63.82	B	B	A	B	B	A	B	A	A	B	B	B	A	B	B	B	A	A	A	B	A	A	A	A	A	A	A	B	A	A	A	B	B	A	B	B	A	B	B	A	A	B	B	B	A	A	B
AX-94909350	1B	63.82	B	B	A	B	B	A	B	A	A	B	B	B	A	B	B	B	A	A	A	B	A	A	A	A	A	A	A	B	A	A	A	B	B	A	B	B	A	B	B	A	A	B	B	B	A	A	B
AX-94462466	1B	63.82	B	B	A	B	B	A	B	A	A	B	B	B	A	B	B	B	A	A	A	B	A	A	A	A	A	A	A	B	A	A	A	B	B	A	B	B	A	B	B	A	A	B	B	B	A	A	B
AX-94667633	1B	63.82	B	B	A	B	B	A	B	A	A	B	B	B	A	B	B	B	A	A	A	B	A	A	A	A	A	A	A	B	A	A	A	B	B	A	B	B	A	B	B	A	A	B	B	B	A	A	B
AX-94505791	1B	63.82	B	B	A	B	B	A	B	A	A	B	B	B	A	B	B	B	A	A	A	B	A	A	A	A	A	A	A	B	A	A	A	B	B	A	B	B	A	B	B	A	A	B	B	B	A	A	B
AX-94727079	1B	63.82	B	B	A	B	B	A	B	A	A	B	-	B	A	B	B	B	A	A	A	B	A	A	A	A	A	A	A	B	A	A	A	B	B	A	B	B	A	B	B	A	A	B	B	B	A	A	B
AX-94829369	1B	63.82	B	B	A	B	B	A	B	A	A	B	B	B	A	B	B	B	A	A	A	B	A	A	A	A	A	A	A	B	A	A	A	B	B	A	B	B	A	-	B	A	A	B	B	B	A	A	B
AX-94775349	1B	63.82	B	B	A	B	B	A	B	A	A	B	B	B	A	-	B	B	A	A	A	B	A	A	A	A	A	A	A	B	A	A	A	B	B	A	B	B	A	B	B	A	A	B	B	B	A	A	B
AX-94620208	1B	63.82	B	B	A	B	B	A	B	A	A	B	B	B	A	B	B	B	A	A	A	B	A	A	A	A	A	A	A	B	A	A	A	B	B	A	B	B	A	B	B	A	A	B	B	B	A	A	B
AX-95081610	1B	63.82	B	B	A	B	B	A	B	A	A	B	B	B	A	B	B	B	A	A	A	B	A	A	A	A	A	A	A	B	A	A	A	B	B	A	B	B	A	B	B	A	A	B	B	B	A	A	B
AX-94632321	1B	63.82	B	B	A	B	B	A	B	A	A	B	B	B	A	B	B	B	A	A	A	B	A	A	A	A	A	A	A	B	A	A	A	B	B	A	B	B	A	B	B	A	A	B	B	B	A	A	-
AX-94668931	1B	63.82	B	B	A	B	B	A	B	A	A	B	B	B	A	B	B	B	A	A	A	B	A	A	A	A	A	A	A	B	A	A	A	B	B	A	B	B	A	B	B	A	A	B	B	B	A	A	B
AX-94610365	1B	65.41	B	B	A	B	B	A	B	A	A	B	A	B	A	B	B	B	A	A	A	B	A	A	A	A	A	A	A	B	A	A	A	B	B	A	B	B	A	B	B	A	A	B	B	B	A	A	B
AX-94438274	1B	65.41	B	B	A	B	B	A	B	A	A	B	A	B	A	B	B	B	A	A	A	B	A	A	A	A	A	A	A	B	A	A	A	B	B	A	B	B	A	B	B	A	A	B	B	B	A	A	B
AX-94666461	1B	65.41	B	B	A	B	B	A	B	A	A	B	A	B	A	B	B	B	A	A	A	B	A	A	A	A	A	A	A	B	A	A	A	B	B	A	B	B	A	B	B	A	A	B	B	B	A	A	B
AX-94396871	1B	65.41	B	B	A	B	B	A	B	A	A	B	A	B	A	B	B	B	A	A	A	B	A	A	A	A	A	A	A	B	A	A	A	B	B	A	B	B	A	B	B	A	A	B	B	B	A	A	B
AX-94533970	1B	65.41	B	B	A	B	B	A	B	A	A	B	A	B	A	B	B	B	A	A	A	B	A	A	A	A	A	A	A	B	A	A	A	B	B	A	B	B	A	B	B	A	A	B	B	B	A	A	B
AX-94891105	1B	65.41	B	B	A	B	B	A	B	A	A	B	A	B	A	B	B	B	A	A	A	B	A	A	A	A	A	A	A	B	A	A	A	B	B	A	B	B	A	B	B	A	A	B	B	B	A	A	B
AX-94462858	1B	65.41	B	B	A	B	B	A	B	A	A	B	A	B	A	B	B	B	A	A	A	B	A	A	A	A	A	A	A	B	A	A	A	B	B	A	B	B	A	B	B	A	A	B	B	B	A	A	-
AX-94682892	1B	65.41	B	B	A	B	B	A	B	A	A	B	A	B	A	B	B	B	A	A	A	B	A	A	A	A	A	A	A	B	A	A	A	B	B	A	B	B	A	B	B	A	A	B	B	B	A	A	-
AX-94632377	1B	65.41	B	B	A	B	B	A	B	A	A	B	A	B	A	B	B	B	A	A	A	B	A	A	A	A	A	A	A	B	A	A	A	B	B	A	B	B	A	B	B	A	A	B	B	B	A	A	B
AX-95220675	1B	65.41	B	B	A	B	B	A	B	A	A	B	A	B	A	B	B	B	A	A	A	B	A	A	A	A	A	A	A	B	A	A	A	B	B	A	B	B	A	B	B	A	A	B	B	B	A	A	B
AX-94468186	1B	65.41	B	B	A	B	B	A	B	A	A	B	A	-	A	B	B	-	A	A	A	B	A	A	A	A	A	A	A	B	A	A	A	B	B	A	B	B	A	B	B	A	A	B	B	B	A	A	B
AX-95142195	1B	66.99	B	B	A	B	B	A	B	A	A	B	A	B	A	B	B	B	A	A	A	B	A	A	A	A	A	A	A	B	A	A	A	B	B	A	B	B	A	B	B	A	A	B	B	B	A	A	B
AX-94566112	1B	66.99	B	B	A	B	B	A	B	A	A	B	A	B	A	B	B	B	A	A	A	B	A	A	A	A	A	A	A	B	A	A	A	B	B	A	B	B	A	B	B	A	A	B	B	B	A	A	B
AX-94488007	1B	67.78	B	B	A	B	B	A	B	A	A	B	A	B	A	B	B	B	A	A	A	B	A	A	A	A	A	A	A	B	A	A	A	B	B	A	B	B	A	B	B	A	A	B	B	B	A	A	B
AX-95004840	1B	67.78	B	B	A	B	B	A	B	A	A	B	A	B	A	B	B	B	A	A	A	B	A	A	A	A	A	A	A	B	A	A	A	B	B	A	B	B	A	B	B	A	A	B	B	B	A	A	B
AX-94847967	1B	67.78	B	B	A	B	B	A	B	A	A	B	A	B	A	B	B	B	A	A	A	B	A	A	A	A	A	A	A	B	A	A	A	B	B	A	B	B	A	B	B	A	A	B	B	B	A	A	B
AX-94897199	1B	67.78	B	B	A	B	B	A	B	A	A	B	A	B	A	B	B	B	A	A	A	B	A	A	A	A	A	A	A	B	A	A	A	B	B	A	B	B	A	B	B	A	A	B	B	B	A	A	B
AX-94827580	1B	67.78	B	B	A	B	B	A	B	A	A	B	A	B	A	B	B	B	A	A	A	B	A	A	A	A	A	A	A	B	A	A	A	B	B	A	B	B	A	B	B	A	A	B	B	B	A	A	B
AX-95168722	1B	67.78	B	B	A	B	B	A	B	A	A	B	A	B	A	B	B	B	A	A	A	B	A	A	A	A	A	A	A	B	A	A	A	B	B	A	B	B	A	B	B	A	A	B	B	B	A	A	B
AX-95226745	1B	67.78	B	B	A	B	B	A	B	A	A	B	A	B	A	B	B	B	A	A	A	B	A	A	A	A	A	A	A	B	A	A	A	B	B	A	B	B	A	B	B	A	A	B	B	B	A	A	B
AX-95166870	1B	67.78	B	B	A	B	B	A	B	A	A	B	A	B	A	B	B	B	A	A	A	B	A	A	A	A	A	A	A	B	A	A	A	B	B	A	B	B	A	B	B	A	A	B	B	B	A	A	B
AX-94509547	1B	67.78	B	B	A	B	B	A	B	A	A	B	A	B	A	B	B	B	A	A	A	B	A	A	A	A	A	A	A	B	A	A	A	B	B	A	B	B	A	B	B	A	A	B	B	B	A	A	-
AX-95130445	1B	67.78	B	B	A	B	B	A	B	A	A	B	A	B	A	B	B	B	A	A	A	B	A	A	A	A	A	A	A	B	A	A	A	B	B	A	B	B	A	B	B	A	A	B	B	B	A	A	B
AX-94496824	1B	67.78	B	B	A	B	B	A	B	A	A	B	A	B	A	B	B	B	A	A	A	B	A	A	A	A	A	A	A	B	A	A	A	B	B	A	B	-	A	B	B	A	A	B	B	B	A	A	B
AX-94923443	1B	67.78	B	B	A	B	B	A	B	A	A	B	A	B	A	B	B	B	A	A	A	B	A	A	A	A	A	A	A	B	-	A	A	B	B	A	B	B	-	B	B	A	A	B	B	B	-	A	B
AX-95092269	1B	67.78	B	B	-	B	B	A	B	A	A	B	A	B	A	B	B	B	A	A	A	B	A	A	A	A	A	A	A	B	A	A	A	B	B	A	B	B	A	B	B	A	A	B	-	B	A	A	B
AX-94757270	1B	68.56	B	B	A	B	B	A	B	A	A	B	A	B	A	B	B	B	A	A	A	B	A	A	A	A	A	A	A	B	A	A	A	B	B	A	B	B	A	B	B	A	A	B	B	B	A	A	B
AX-94533666	1B	68.56	B	B	A	B	B	A	B	A	A	B	A	B	A	B	B	B	A	A	A	B	A	A	A	A	A	A	A	B	A	A	A	B	B	A	B	B	A	B	B	A	A	B	B	B	A	A	B
AX-95195929	1B	68.56	B	B	A	B	B	A	B	A	A	B	A	B	A	B	B	B	A	A	A	B	A	A	A	A	A	A	A	B	A	A	A	B	B	A	B	B	A	B	B	A	A	B	B	B	A	A	B
AX-94869513	1B	68.56	B	B	A	B	B	A	B	A	A	B	A	B	A	B	B	B	A	A	A	B	A	A	A	A	A	A	A	B	A	A	A	B	B	A	B	B	A	B	B	A	A	B	B	B	A	A	B
AX-94415663	1B	68.56	B	B	A	B	B	A	B	A	A	B	A	B	A	B	B	B	A	A	A	B	A	A	A	A	A	A	A	B	A	A	A	B	B	A	B	B	A	B	B	A	A	B	B	B	A	A	B
AX-94875635	1B	68.56	B	B	A	B	B	A	B	A	A	B	A	B	A	B	B	B	A	A	A	B	A	A	A	A	A	A	A	B	A	A	A	B	B	A	B	B	A	B	B	A	A	B	B	B	A	A	B
AX-95085043	1B	68.56	B	B	A	B	B	A	B	A	A	B	A	B	A	B	B	B	A	A	A	B	A	A	A	A	A	A	A	B	A	A	A	B	B	A	B	B	A	B	B	A	A	B	B	B	A	A	B
AX-94981461	1B	68.56	B	B	A	B	B	A	B	A	A	B	A	B	A	B	B	B	A	A	A	B	A	A	A	A	A	A	A	B	A	A	A	B	B	A	B	-	A	B	B	A	A	B	B	B	A	A	B
AX-94873452	1B	68.56	B	B	A	B	B	A	B	A	A	B	A	B	A	B	B	B	A	A	A	B	A	A	A	A	A	A	A	B	A	A	A	B	B	A	B	B	A	B	B	A	A	B	B	B	A	A	-
AX-94950884	1B	68.56	B	B	A	B	B	A	B	A	A	B	A	B	A	B	B	B	A	A	A	B	A	A	A	A	A	A	A	B	A	A	A	B	B	A	B	B	A	B	B	A	A	B	B	B	A	A	B
AX-94419521	1B	68.56	B	B	A	B	B	A	B	A	A	B	A	B	A	B	B	B	A	A	-	B	A	A	A	A	A	A	A	B	A	A	A	B	B	A	B	B	A	B	B	A	A	B	B	B	A	A	B
AX-94879094	1B	69.35	B	B	A	B	B	A	B	A	A	B	A	B	A	B	B	B	A	A	A	B	A	A	A	A	A	A	A	B	A	A	A	B	B	A	B	B	A	B	B	A	A	B	B	B	A	A	B
AX-94931595	1B	69.35	B	B	A	B	B	A	B	A	A	B	A	B	A	B	B	B	A	A	A	B	A	A	A	A	A	A	A	B	A	A	A	B	B	A	B	B	A	B	B	A	A	B	B	B	A	A	B
AX-94426392	1B	69.35	B	B	A	B	B	A	B	A	A	B	A	B	A	B	B	B	A	A	A	B	A	A	A	A	A	A	A	B	A	A	A	B	B	A	B	B	A	B	B	A	A	B	B	B	A	A	B
AX-94609342	1B	69.35	B	B	A	B	B	A	B	A	A	B	A	B	A	B	B	B	A	A	A	B	A	A	A	A	A	A	A	B	A	A	A	B	B	A	B	B	A	B	B	A	A	B	B	B	A	A	B
AX-95025932	1B	69.35	B	B	A	B	B	A	B	A	A	B	A	B	A	B	B	B	A	A	A	B	A	A	A	A	A	A	A	B	A	A	A	B	B	A	B	B	A	B	B	A	A	B	B	B	A	A	B
AX-95223898	1B	69.35	B	B	A	B	B	A	B	A	A	B	A	B	A	B	B	B	A	A	A	B	A	A	A	A	A	A	A	B	A	A	A	B	B	A	B	B	A	B	B	A	A	B	B	B	A	A	B
AX-94716155	1B	69.35	B	B	A	B	B	A	B	A	A	B	A	B	A	B	B	B	A	A	A	B	A	A	A	A	A	A	A	B	A	A	A	B	B	A	B	B	A	B	B	A	A	B	B	B	A	A	B
AX-94430132	1B	70.14	B	B	A	B	B	A	B	A	A	B	A	B	A	B	B	B	A	A	A	B	A	A	A	A	A	A	A	B	A	A	A	B	B	A	B	B	A	B	B	A	A	B	B	B	A	A	B
AX-95198436	1B	70.14	B	B	A	B	B	A	B	A	A	B	A	B	A	B	B	B	A	A	A	B	A	A	A	A	A	A	A	B	A	A	A	B	B	A	B	B	A	B	B	A	A	B	B	B	A	A	B
AX-94526208	1B	70.14	B	B	A	B	B	A	B	A	A	B	A	B	A	B	B	B	A	A	A	B	A	A	A	A	A	A	A	B	A	A	A	B	B	A	B	B	A	B	B	A	A	B	B	B	A	A	B
AX-95153545	1B	70.14	B	B	A	B	B	A	B	A	A	B	A	B	A	B	B	B	A	A	A	B	A	A	A	A	A	A	A	B	A	A	A	B	B	A	B	B	A	B	B	A	A	B	B	B	A	A	B
AX-95229302	1B	70.14	B	B	A	B	B	A	B	A	A	B	A	B	A	B	B	B	A	A	A	B	A	A	A	A	A	A	A	B	A	A	A	B	B	A	B	B	A	B	B	A	A	B	B	B	A	A	B
AX-94506854	1B	70.14	B	B	A	B	B	A	B	A	A	B	A	B	A	B	B	B	A	A	A	B	A	A	A	A	A	A	A	B	A	A	A	B	B	A	B	B	A	B	B	A	A	B	B	B	A	A	B
AX-95198133	1B	70.14	B	B	A	B	B	A	B	A	A	B	A	B	A	B	B	B	A	A	A	B	A	A	A	A	A	A	A	B	A	A	A	B	B	A	B	B	A	B	B	A	A	B	B	B	A	A	B
AX-95025706	1B	70.14	B	B	A	B	B	A	B	A	A	B	A	B	A	B	B	B	A	A	A	B	A	A	A	A	A	A	A	B	A	A	A	B	B	A	B	B	A	B	B	A	A	B	B	B	A	A	B
AX-94766462	1B	70.14	B	B	A	B	B	A	B	A	A	B	A	B	A	B	B	B	A	A	A	B	A	A	A	A	A	A	A	B	A	A	A	B	B	A	B	B	A	B	B	A	A	B	B	B	A	A	B
AX-94742877	1B	70.14	B	B	A	B	B	A	B	A	A	B	A	B	A	B	B	B	A	A	A	B	A	A	A	A	A	A	A	B	A	A	A	B	B	A	B	B	A	B	B	A	A	B	B	B	A	A	B
AX-94765102	1B	70.14	B	B	A	B	B	A	B	A	A	B	A	B	A	B	B	B	A	A	A	B	A	A	A	A	A	A	A	B	A	A	A	B	B	A	B	B	A	B	B	A	A	B	B	B	A	A	B
AX-95013057	1B	70.14	B	B	A	B	B	A	B	A	A	B	A	B	A	B	B	B	A	A	A	B	A	A	A	A	A	A	A	B	A	A	A	B	B	A	B	B	A	B	B	A	A	B	B	B	A	A	B
AX-94755340	1B	70.14	B	B	A	B	B	A	B	A	A	B	A	B	A	B	B	B	A	A	A	B	A	A	A	A	A	A	A	B	A	A	A	B	B	A	B	B	A	B	B	A	A	B	B	B	A	A	B
AX-95193825	1B	70.14	B	B	A	B	B	A	B	A	A	B	A	B	A	B	B	B	A	A	A	B	A	A	A	A	A	A	A	B	A	A	A	B	B	A	B	B	A	B	B	A	A	B	B	B	A	A	B
AX-94953892	1B	70.14	B	B	A	B	B	A	B	A	A	B	A	B	A	B	B	B	A	A	A	B	A	A	A	A	A	A	A	B	A	A	A	B	B	A	B	B	A	B	B	A	A	B	B	B	A	A	B
AX-94476532	1B	70.14	B	B	A	B	B	A	B	A	A	B	A	B	A	B	B	B	A	A	A	B	A	A	A	A	A	A	A	B	A	A	A	B	B	A	B	B	A	B	B	A	A	B	B	B	A	A	B
AX-94530483	1B	70.14	B	B	A	B	B	A	B	A	A	B	A	B	A	B	B	B	A	A	A	B	A	A	A	A	A	A	A	B	A	A	A	B	B	A	B	B	A	B	B	A	A	B	B	B	A	A	B
AX-95232664	1B	70.14	B	B	A	B	B	A	B	A	A	B	A	B	A	B	B	B	A	A	A	B	A	A	A	A	A	A	A	B	A	A	A	B	B	A	B	B	A	B	B	A	A	B	B	B	A	A	B
AX-94900891	1B	70.14	B	B	A	B	B	A	B	A	A	B	A	B	A	B	B	B	A	A	A	B	A	A	A	A	A	A	A	B	A	A	A	B	B	A	B	B	A	B	B	A	A	B	B	B	A	A	B
AX-94488882	1B	70.14	B	B	A	B	B	A	B	A	A	B	A	B	A	B	B	B	A	A	A	B	A	A	A	A	A	A	A	B	A	A	A	B	B	A	B	B	A	B	B	A	A	B	B	B	A	A	B
AX-94408453	1B	70.14	B	B	A	B	B	A	B	A	A	B	A	B	A	B	B	B	A	A	A	B	A	A	A	A	A	A	A	B	A	A	A	B	B	A	B	B	A	B	B	A	A	B	B	B	A	A	B
AX-95244380	1B	70.14	B	B	A	B	B	A	B	A	A	B	A	B	A	B	B	B	A	A	A	B	A	A	A	A	A	A	A	B	A	A	A	B	B	A	B	B	A	B	B	A	A	B	B	B	A	A	B
AX-94549145	1B	70.14	B	B	A	B	B	A	B	A	A	B	A	B	A	B	B	B	A	A	A	B	A	A	A	A	A	A	A	B	A	A	A	B	B	A	B	B	A	B	B	A	A	B	B	B	A	A	B
AX-94847341	1B	70.14	B	B	A	B	B	A	B	A	A	B	A	B	A	B	B	B	A	A	A	B	A	A	A	A	A	A	A	B	A	A	A	B	B	A	B	B	A	B	B	A	A	B	B	B	A	A	B
AX-94381637	1B	70.14	B	B	A	B	B	A	B	A	A	B	A	B	A	B	B	B	A	A	A	B	A	A	A	A	A	A	A	B	A	A	A	B	B	A	B	B	A	B	B	A	A	B	B	B	A	A	B
AX-94925443	1B	70.14	B	B	A	B	B	A	B	A	A	B	A	B	A	B	B	B	A	A	A	B	A	A	A	A	A	A	A	B	A	A	A	B	B	A	B	B	A	B	B	A	A	B	B	B	A	A	B
AX-94484634	1B	70.14	B	B	A	B	B	A	B	A	A	B	A	B	A	B	B	B	A	A	A	B	A	A	A	A	A	A	A	B	A	A	A	B	B	A	B	B	A	B	B	A	A	B	B	B	A	A	B
AX-95243592	1B	70.14	B	B	A	B	B	A	B	A	A	B	A	B	A	B	B	B	A	A	A	B	A	A	A	A	A	A	A	B	A	A	A	B	B	A	B	B	A	B	B	A	A	B	B	B	A	A	B
AX-94584294	1B	70.14	B	B	A	B	B	A	B	A	A	B	A	B	A	B	B	B	A	A	A	B	A	A	A	A	A	A	A	B	A	A	A	B	B	A	B	B	A	B	B	A	A	B	B	B	A	A	B
AX-94816673	1B	70.14	B	B	A	B	B	A	B	A	A	B	A	B	A	B	B	B	A	A	A	B	A	A	A	A	A	A	A	B	A	A	A	B	B	A	B	B	A	B	B	A	A	B	B	B	A	A	B
AX-94999132	1B	70.14	B	B	A	B	B	A	B	A	A	B	A	B	A	B	B	B	A	A	A	B	A	A	A	A	A	A	A	B	A	A	A	B	B	A	B	B	A	B	B	A	A	B	B	B	A	A	B
AX-94402431	1B	70.14	B	B	A	B	B	A	B	A	A	B	A	B	A	B	B	B	A	A	A	B	A	A	A	A	A	A	A	B	A	A	A	B	B	A	B	B	A	B	B	A	A	B	B	B	A	A	B
AX-94417290	1B	70.14	B	B	A	B	B	A	B	A	A	B	A	B	A	B	B	B	A	A	A	B	A	A	A	A	A	A	A	B	A	A	A	B	B	A	B	B	A	B	B	A	A	B	B	B	A	A	B
AX-95259065	1B	70.14	B	B	A	B	B	A	B	A	A	B	A	B	A	B	B	B	A	A	A	B	A	A	A	A	A	A	A	B	A	A	A	B	B	A	B	B	A	B	B	A	A	B	B	B	A	A	B
AX-95184989	1B	70.14	B	B	A	B	B	A	B	A	A	B	A	B	A	B	B	B	A	A	A	B	A	A	A	A	A	A	A	B	A	A	A	B	B	A	B	B	A	B	B	A	A	B	B	B	A	A	B
AX-94700034	1B	70.14	B	B	A	B	B	A	B	A	A	B	A	B	A	B	B	B	A	A	A	B	A	A	A	A	A	A	A	B	A	A	A	B	B	A	B	B	A	B	B	A	A	B	B	B	A	A	B
AX-94693862	1B	70.14	B	B	A	B	B	A	B	A	A	B	A	B	A	B	B	B	A	A	A	B	A	A	A	A	A	A	A	B	A	A	A	B	B	A	B	B	A	B	B	A	A	B	B	B	A	A	B
AX-94613350	1B	70.14	B	B	A	B	B	A	B	A	A	B	A	B	A	B	B	B	A	A	A	B	A	A	A	A	A	A	A	B	A	A	A	B	B	A	B	B	A	B	B	A	A	B	B	B	A	A	B
AX-94459633	1B	70.14	B	B	A	B	B	A	B	A	A	B	A	B	A	B	B	B	A	A	A	B	A	A	A	A	A	A	A	B	A	A	A	B	B	A	B	B	A	B	B	A	A	B	B	B	A	A	B
AX-94746478	1B	70.14	B	B	A	B	B	A	B	A	A	B	A	B	A	B	B	B	A	A	A	B	A	A	A	A	A	A	A	B	A	A	A	B	B	A	B	B	A	B	B	A	A	B	B	B	A	A	B
AX-94642880	1B	70.14	B	B	A	B	B	A	B	A	A	B	A	B	A	B	B	B	A	A	A	B	A	A	A	A	A	A	A	B	A	A	A	B	B	A	B	B	A	B	B	A	A	B	B	B	A	A	B
AX-94433343	1B	70.14	B	B	A	B	B	A	B	A	A	B	A	B	A	B	B	B	A	-	A	B	A	A	A	A	A	A	A	B	A	A	A	B	B	A	B	B	A	B	B	A	A	B	B	B	A	A	B
AX-94651362	1B	70.14	B	B	A	B	B	A	B	A	A	B	A	B	A	B	B	B	A	A	A	B	A	A	A	A	A	A	A	B	A	A	A	B	B	A	B	B	A	B	B	A	A	B	B	B	A	A	B
AX-94765939	1B	70.14	B	B	A	B	B	A	B	A	A	B	A	B	A	B	B	B	A	A	A	B	A	A	A	A	A	A	A	B	A	A	A	B	B	A	B	B	A	B	B	A	A	B	B	B	A	A	B
AX-95257656	1B	70.14	B	B	A	B	B	A	B	A	A	B	A	B	A	B	B	B	A	A	A	B	A	A	A	A	A	A	A	B	A	A	A	B	B	A	B	B	A	B	B	A	A	B	B	B	A	A	B
AX-94508154	1B	70.14	B	B	A	B	B	A	B	A	A	B	A	B	A	B	B	B	A	A	A	B	A	A	A	A	A	A	A	B	A	A	A	B	B	A	B	B	A	B	B	A	A	B	B	B	A	A	B
AX-94481507	1B	70.14	B	B	A	B	B	A	B	A	A	B	A	B	A	B	B	B	A	A	A	B	A	A	A	A	A	A	A	B	A	A	A	B	B	A	B	B	A	B	B	A	A	B	B	B	A	A	B
AX-94559074	1B	70.14	B	B	A	B	B	A	B	A	A	B	A	B	A	B	B	B	A	A	A	B	A	A	A	A	A	A	A	B	A	A	A	B	B	A	B	B	A	B	B	A	A	B	B	B	A	A	B
AX-95108145	1B	70.14	B	B	A	B	B	A	B	A	A	B	A	B	A	B	B	B	A	A	A	B	A	A	A	A	A	A	A	B	A	A	A	B	B	A	B	B	A	B	B	A	A	B	B	B	A	A	B
AX-95008775	1B	70.14	B	B	A	B	B	A	B	A	A	B	A	B	A	B	B	B	A	A	A	B	A	A	A	A	A	A	A	B	A	A	A	B	B	A	B	B	A	B	B	A	A	B	B	B	A	A	B
AX-94850928	1B	70.14	B	B	A	B	B	A	B	A	A	B	A	B	A	B	B	B	A	A	A	B	A	A	A	A	A	A	A	B	A	A	A	B	B	A	B	B	A	B	B	A	A	B	B	B	A	A	B
AX-94479292	1B	70.14	B	B	-	B	B	A	B	A	A	B	A	B	A	B	B	B	A	A	A	B	A	A	A	A	A	A	A	B	A	A	A	B	B	A	B	B	A	B	B	A	A	B	B	B	A	A	B
AX-94514865	1B	70.14	B	B	A	B	B	A	B	A	A	B	A	B	A	B	B	B	A	A	A	B	A	A	A	A	A	A	A	B	A	A	A	B	B	A	B	B	A	B	B	A	A	B	B	B	A	A	B
AX-94381448	1B	70.14	B	B	A	B	B	A	B	A	A	B	A	B	A	B	B	B	A	A	A	B	A	A	A	A	A	A	A	B	A	A	A	B	B	A	B	B	A	B	B	A	A	B	B	B	A	A	B
AX-94521596	1B	70.14	B	B	A	B	B	A	B	A	A	B	A	B	A	B	B	B	A	A	A	B	A	A	A	A	A	A	A	B	A	A	A	B	B	A	B	B	A	B	B	A	A	B	B	B	A	A	B
AX-94866149	1B	70.14	B	B	A	B	B	A	B	A	A	-	A	B	A	B	B	B	A	A	A	B	A	A	A	A	A	A	A	B	A	A	A	B	B	A	B	B	A	B	B	A	A	B	B	B	A	A	B
AX-94620468	1B	70.14	B	B	A	B	B	A	B	A	A	B	A	B	A	B	B	B	A	A	A	B	A	A	A	A	A	A	A	B	A	A	A	B	B	A	B	B	A	B	-	A	A	B	B	B	A	A	B
AX-94759180	1B	70.14	B	B	A	B	B	A	B	A	A	B	A	B	A	B	B	B	A	A	A	B	A	A	A	A	A	A	A	B	A	A	A	B	B	A	B	B	A	B	B	A	A	B	B	B	A	A	B
AX-95234898	1B	70.14	B	B	A	B	B	A	B	A	A	B	A	B	A	B	B	B	A	A	A	B	A	A	A	A	A	A	A	B	A	A	A	B	B	A	B	B	A	B	B	A	A	B	B	B	A	A	B
AX-94678664	1B	70.14	B	B	A	B	B	A	B	A	A	B	A	B	A	B	B	B	A	A	A	B	A	A	A	A	A	A	A	B	A	A	A	B	B	A	B	B	A	B	B	A	A	B	B	B	A	A	B
AX-95188796	1B	70.14	B	B	A	B	B	A	B	A	A	B	A	B	A	B	B	B	A	A	A	B	A	A	A	A	A	A	A	B	A	A	A	B	B	A	B	B	A	B	B	A	A	B	B	B	A	A	B
AX-94793674	1B	70.14	B	B	A	B	B	A	B	A	A	B	A	B	A	B	B	B	A	A	A	B	A	A	A	A	A	A	A	B	A	A	A	B	B	A	B	B	A	B	B	A	A	B	B	B	A	-	B
AX-94751680	1B	70.14	B	B	A	B	B	A	B	A	A	B	A	B	A	B	B	B	A	A	A	B	A	A	A	A	A	A	A	B	A	A	A	B	B	A	B	B	A	B	B	A	A	B	B	B	A	A	B
AX-94582961	1B	70.14	B	B	A	B	B	A	B	A	A	B	A	B	A	B	B	B	A	A	A	B	A	A	A	A	A	A	A	B	A	A	A	B	B	A	B	B	A	B	B	A	A	B	B	B	A	A	B
AX-94562966	1B	70.14	B	B	A	B	B	A	B	A	A	B	A	B	A	B	B	B	A	A	A	B	-	A	A	A	A	A	A	B	A	A	A	B	B	A	B	B	A	B	B	A	A	B	B	B	A	A	B
AX-95208428	1B	70.14	B	B	A	B	B	A	B	A	A	B	A	B	A	B	B	B	A	A	A	B	A	A	A	A	A	A	A	B	A	A	A	B	B	A	B	B	A	B	B	-	A	B	B	B	A	A	B
AX-94620168	1B	70.14	B	B	A	B	B	A	B	A	A	B	A	B	A	B	B	B	A	A	A	B	A	A	A	A	A	A	A	B	A	A	A	B	B	A	B	B	A	B	B	A	A	B	B	B	A	A	B
AX-94717790	1B	70.14	B	B	A	B	B	A	B	A	A	B	A	B	A	B	B	B	A	A	A	B	A	A	A	A	A	A	A	B	A	A	A	B	B	A	B	B	A	B	B	A	A	B	B	B	A	A	B
AX-95133168	1B	70.14	B	B	A	-	B	A	B	A	A	B	A	B	A	B	B	B	A	A	A	B	A	A	A	A	A	A	A	B	A	A	A	B	B	-	B	B	A	B	B	A	A	B	B	B	A	A	B
AX-95073183	1B	70.14	B	B	A	B	B	A	B	A	A	B	A	B	A	B	B	B	A	A	A	B	A	A	A	A	A	A	A	-	A	A	A	B	B	A	B	B	A	B	B	A	A	B	B	B	A	A	B
AX-94569444	1B	70.14	B	B	A	B	B	A	B	A	A	B	A	B	A	B	B	B	A	A	A	B	A	A	A	A	A	A	A	B	A	A	A	B	B	A	B	B	A	B	B	A	A	B	B	B	A	A	B
AX-94920826	1B	70.14	B	B	A	B	B	A	B	A	A	B	A	B	A	B	B	B	A	A	A	B	A	A	A	A	A	A	A	B	A	A	A	B	B	A	B	B	A	B	B	A	A	B	B	B	A	A	B
AX-94525416	1B	70.14	B	B	A	B	B	A	B	A	A	B	A	B	A	B	B	B	A	A	A	B	A	A	A	A	A	A	A	B	A	A	A	B	B	A	B	-	A	B	B	A	A	B	B	B	A	A	B
AX-94794804	1B	70.14	B	B	A	B	B	A	B	A	A	B	A	B	A	B	B	B	A	A	A	B	A	A	A	A	A	A	A	B	A	A	A	B	B	A	B	B	A	B	B	A	A	B	B	B	A	A	B
AX-94817140	1B	70.14	B	B	A	B	B	A	B	A	A	B	A	B	A	B	B	B	A	A	A	B	A	A	A	A	A	A	A	B	A	A	-	B	B	A	B	B	A	B	B	A	A	B	B	B	A	A	B
AX-95220005	1B	70.14	B	B	A	B	B	A	B	A	A	B	A	B	A	B	B	B	A	A	A	B	A	A	A	A	A	A	A	B	A	A	A	B	B	A	B	B	A	B	B	A	A	B	B	B	A	A	B
AX-95257071	1B	70.14	B	B	A	B	B	A	B	A	A	B	A	B	A	B	B	B	A	A	A	B	A	A	A	A	A	A	A	B	A	A	A	B	B	A	B	B	A	B	B	A	A	B	B	B	A	A	B
AX-95155091	1B	70.14	B	B	A	B	B	A	B	A	A	B	A	B	A	B	B	B	A	A	A	B	A	A	A	A	A	A	A	B	A	A	A	B	B	A	B	-	A	B	B	A	A	B	-	B	A	A	B
AX-94385896	1B	70.14	B	B	A	B	B	A	B	A	A	B	A	B	A	B	B	B	A	A	A	B	A	A	A	A	A	A	A	B	A	A	A	B	B	A	B	-	A	B	B	A	A	B	-	B	A	A	B
AX-94633666	1B	70.14	B	B	A	B	B	A	B	A	A	B	-	B	A	B	B	B	A	A	A	B	A	A	A	A	A	A	A	B	-	A	A	B	B	A	B	B	A	B	B	A	A	B	B	B	A	A	B
AX-94434557	1B	70.14	B	B	A	B	B	A	B	A	A	B	A	B	A	B	B	B	A	A	A	B	A	A	A	A	A	A	A	B	A	A	A	B	B	-	B	B	A	B	B	-	A	B	B	B	A	A	B
AX-94512920	1B	70.14	B	B	A	B	B	A	B	A	A	B	A	B	A	B	B	B	A	A	A	B	A	A	A	A	A	A	A	B	A	A	A	B	B	A	B	B	A	B	B	A	A	B	B	B	A	A	B
AX-94954277	1B	70.92	B	B	A	B	B	A	B	A	A	B	A	B	A	B	B	B	A	A	A	B	A	A	A	A	A	A	A	B	A	A	A	B	B	A	B	B	A	B	B	A	A	B	B	B	A	A	B
AX-95160270	1B	70.92	B	B	A	B	B	A	B	A	A	B	A	B	A	B	B	B	A	A	A	B	A	A	A	A	A	A	A	B	A	A	A	B	B	A	B	B	A	B	B	A	A	B	B	B	A	A	B
AX-94963680	1B	70.92	B	B	A	B	B	A	B	A	A	B	A	B	A	B	B	B	A	A	A	B	A	A	A	A	A	A	A	B	A	A	A	B	B	A	B	B	A	B	B	A	A	B	B	B	A	A	B
AX-94669643	1B	70.92	B	B	A	B	B	A	B	A	A	B	A	B	A	B	B	B	A	A	A	B	A	A	A	A	A	A	A	B	A	A	A	B	B	A	B	B	A	B	B	A	A	B	B	B	A	A	B
AX-94895375	1B	70.92	B	B	A	B	B	A	B	A	A	-	A	B	A	B	B	B	A	A	A	B	A	A	A	A	A	A	A	B	A	A	A	B	B	A	B	B	A	B	B	A	A	B	B	B	A	A	B
AX-94887162	1B	70.92	B	B	A	B	B	A	B	A	A	B	A	B	A	B	B	B	A	A	A	B	A	A	A	A	A	A	A	B	A	A	A	B	B	A	B	B	A	B	B	-	A	B	B	B	A	A	B
AX-94605876	1B	71.71	B	B	A	B	B	A	B	A	A	B	A	B	A	B	B	B	A	A	A	B	A	A	A	A	A	A	A	B	A	A	A	B	B	A	B	B	A	B	B	A	A	B	B	B	A	A	B
AX-95008988	1B	71.71	B	B	A	B	B	A	B	A	A	B	A	B	A	B	B	B	A	A	A	B	A	A	A	A	A	A	A	B	A	A	A	B	B	A	B	B	A	B	B	A	A	B	B	B	A	A	B
AX-95185443	1B	71.71	B	B	-	B	B	A	B	A	A	B	A	B	A	B	B	B	A	A	A	B	A	A	A	A	A	A	A	B	A	A	A	B	B	A	B	B	A	B	B	A	A	B	B	B	A	A	B
AX-94505424	1B	71.71	B	B	A	B	B	A	B	A	A	B	A	B	A	B	B	B	A	A	A	B	A	A	A	A	A	A	A	B	A	A	A	B	B	A	B	B	A	B	B	A	A	B	B	B	A	A	B
AX-94975230	1B	71.71	B	B	A	B	B	A	B	A	A	B	A	B	A	B	B	B	A	A	A	B	A	A	A	A	A	A	A	B	A	A	A	B	B	A	B	B	A	B	B	A	A	B	B	B	A	A	B
AX-94525914	1B	71.71	B	B	A	B	B	A	B	A	A	B	A	B	A	B	B	B	A	A	A	B	A	A	A	A	A	A	A	B	A	A	A	B	B	A	B	B	A	B	B	A	A	B	B	B	A	A	B
AX-94403165	1B	71.71	B	B	A	B	B	A	B	A	A	B	A	B	A	B	B	B	A	A	A	B	A	A	A	A	A	A	A	B	A	A	A	B	B	A	B	B	A	B	B	A	A	B	B	B	A	A	B
AX-95071375	1B	74.1	B	B	A	B	B	A	B	A	A	B	A	B	A	B	B	B	A	A	A	B	A	A	A	A	A	A	A	B	A	A	A	B	B	A	B	B	A	B	B	A	A	B	B	B	A	A	B
AX-95249324	1B	74.1	B	B	A	B	B	A	B	A	A	B	A	B	A	B	B	B	A	A	A	B	A	A	A	A	A	A	A	B	A	A	A	B	B	A	B	B	A	B	B	A	A	B	B	B	A	A	B
AX-94993908	1B	74.1	B	B	A	B	B	A	B	A	A	B	A	B	A	B	B	B	A	A	A	B	A	A	A	A	A	A	A	B	A	A	A	B	B	A	B	B	A	B	B	A	A	B	B	B	A	A	B
AX-95014058	1B	74.1	B	B	A	B	B	A	B	A	A	B	A	B	A	B	B	B	A	A	A	B	A	A	A	A	A	A	A	B	A	A	A	B	B	A	B	B	A	B	B	A	A	B	B	B	A	A	B
AX-95172164	1B	74.1	B	B	A	B	B	A	B	A	A	B	A	B	A	B	B	B	A	A	A	B	-	A	A	A	A	A	A	B	A	A	A	B	B	A	B	B	A	B	B	A	A	B	B	B	A	A	B
AX-94829127	1B	74.1	B	B	A	B	B	A	B	A	A	B	A	B	A	B	B	B	A	A	A	B	A	A	A	A	A	A	A	B	A	A	A	B	B	A	B	B	A	B	B	A	A	B	B	B	A	A	B
AX-94502320	1B	74.89	B	B	A	B	B	A	B	A	A	B	A	B	A	B	B	B	A	A	A	A	A	A	A	A	A	A	A	B	A	A	A	B	B	A	B	B	A	B	B	A	A	B	B	B	A	A	B
AX-94914633	1B	78.98	B	B	A	B	B	A	B	A	A	B	A	B	A	B	B	B	A	A	A	A	A	A	A	A	A	A	A	B	A	A	A	B	B	A	B	B	A	B	B	A	A	B	B	A	A	A	B
AX-94672143	1B	78.98	B	B	A	B	B	A	B	A	A	B	A	B	A	B	B	B	A	A	A	A	A	A	A	A	A	A	A	B	A	A	A	B	B	A	B	B	A	B	B	A	A	B	B	A	A	A	B
AX-94711748	1B	78.98	B	B	A	B	B	A	B	A	A	B	A	B	A	B	B	B	A	A	A	A	A	A	A	A	A	A	A	B	A	A	A	B	B	A	B	B	A	B	B	A	A	B	B	A	A	A	B
AX-94580758	1B	78.98	B	B	A	B	B	A	B	A	A	B	A	B	A	B	B	B	A	A	A	A	A	A	A	A	A	A	A	B	A	A	A	B	B	A	B	B	A	B	B	A	A	B	B	A	A	A	B
AX-94871042	1B	79.77	B	B	A	B	B	A	B	A	A	B	A	B	A	B	B	B	A	A	A	A	A	A	A	A	A	A	A	B	A	A	A	B	B	A	B	B	A	B	B	A	A	B	B	A	A	A	B
AX-94395727	1B	80.58	B	B	A	B	B	A	B	A	A	B	A	B	A	B	B	B	A	A	A	A	A	A	A	A	A	A	A	B	A	A	A	B	B	A	B	B	A	B	B	A	A	B	B	A	A	A	B
AX-94677202	1B	82.21	B	B	A	B	B	A	B	A	A	B	A	B	A	B	B	B	A	A	A	A	A	A	A	A	A	A	A	B	A	A	A	B	B	A	B	B	A	B	B	A	A	B	B	A	A	A	B
AX-95104798	1B	82.21	B	B	A	B	B	A	B	A	A	B	A	B	A	B	B	B	A	A	A	A	A	A	A	A	A	A	A	B	A	A	A	B	B	A	B	B	A	B	B	A	A	B	B	A	A	A	B
AX-94841376	1B	82.21	B	B	A	B	B	A	B	A	A	B	A	B	A	B	B	B	A	A	A	A	A	A	A	A	A	A	A	B	A	A	A	B	B	A	B	-	A	B	B	A	A	B	B	A	A	A	B
AX-95212058	1B	82.21	B	B	A	B	B	A	B	A	A	B	A	B	A	B	B	B	A	A	A	A	A	A	A	A	A	A	A	B	A	A	A	B	B	A	B	B	A	B	B	A	A	B	B	A	A	A	B
AX-94553813	1B	82.21	B	B	A	B	B	A	B	A	A	B	A	B	A	B	B	B	A	A	A	A	A	A	A	A	A	A	A	B	A	A	A	B	B	A	B	B	A	B	B	A	A	B	B	A	A	A	B
AX-94541532	1B	83	B	B	A	B	B	A	B	A	A	B	A	B	A	B	B	B	A	A	A	A	A	A	A	A	A	A	A	B	A	A	A	B	B	A	B	B	A	B	B	A	A	B	B	A	A	A	B
AX-94801998	1B	83	B	B	A	B	B	A	B	A	A	B	A	B	A	B	B	B	A	A	A	A	A	A	A	A	A	A	A	B	A	A	A	B	B	A	B	B	A	B	B	A	A	B	B	A	A	A	B
AX-94653610	1B	83	B	B	A	B	B	A	B	A	A	B	A	B	A	B	B	B	A	A	A	A	A	A	A	A	A	A	A	B	A	A	A	B	B	A	B	B	A	B	B	A	A	B	B	A	A	A	B
AX-94631107	1B	83	B	B	A	B	B	A	B	A	A	B	A	B	A	B	B	B	A	A	A	A	A	A	A	A	A	A	A	B	A	A	A	B	B	A	B	B	A	B	B	A	A	B	B	A	A	A	B
AX-94550466	1B	83	B	B	A	B	B	A	B	A	A	B	A	B	A	B	B	B	A	A	A	A	A	A	A	A	A	A	A	B	A	A	A	B	B	A	B	B	A	B	B	A	A	B	B	A	A	A	B
AX-95022227	1B	83	B	B	A	B	B	A	B	A	A	B	A	B	A	B	B	B	A	A	A	A	A	A	A	A	A	A	A	B	A	A	A	B	B	A	B	B	A	B	B	A	A	B	B	A	A	A	B
AX-94932953	1B	83	B	B	A	B	B	A	B	A	A	B	A	B	A	B	B	B	A	A	A	A	A	A	A	A	A	A	A	B	A	A	A	B	B	A	B	B	A	B	B	A	A	B	B	A	A	A	B
AX-94869012	1B	83	B	B	A	B	B	A	B	A	A	B	A	B	A	B	B	B	A	A	A	A	A	A	A	A	A	A	A	B	A	A	A	B	B	A	B	B	A	B	B	A	A	B	B	A	A	A	B
AX-95229114	1B	83	B	B	A	B	B	A	B	A	A	B	A	B	A	B	B	B	A	A	A	A	A	A	A	A	A	A	A	B	A	A	A	B	B	A	B	B	A	B	B	A	A	B	B	A	A	A	B
AX-94719582	1B	83	B	B	A	B	B	A	B	A	A	B	A	B	A	B	B	B	A	A	A	A	A	A	A	A	A	A	A	B	A	A	A	B	B	A	B	B	A	B	B	A	A	B	B	A	A	A	B
AX-94401616	1B	83	B	B	A	B	B	A	B	A	A	B	A	B	A	B	B	B	A	A	A	A	A	A	A	A	A	A	A	B	A	A	A	B	B	A	B	B	A	B	B	A	A	B	B	A	A	A	B
AX-94665545	1B	83	B	B	A	B	B	A	B	A	A	B	A	B	A	B	B	B	A	A	A	A	A	A	A	A	A	A	A	B	A	A	A	B	B	A	B	B	A	B	B	A	-	B	B	A	A	A	B
AX-94955390	1B	83	B	B	A	B	B	A	B	A	A	B	A	B	A	B	B	B	A	A	A	A	A	A	A	A	A	A	A	B	A	A	A	B	B	A	B	B	A	B	B	A	A	B	B	A	A	A	B
AX-94512829	1B	83	B	B	A	B	B	A	B	A	A	B	A	B	A	B	B	B	A	A	A	A	A	A	A	A	A	A	A	-	A	A	A	B	B	A	B	B	A	-	B	A	A	B	B	A	A	A	-
AX-94774041	1B	84.58	B	B	A	B	B	A	B	A	A	B	A	A	A	B	B	B	A	A	A	A	A	A	A	A	A	A	A	B	A	A	A	B	B	A	B	B	A	B	B	A	A	B	B	A	A	A	B
AX-94792213	1B	84.58	B	B	A	B	B	A	B	A	A	B	A	A	A	B	B	B	A	A	A	A	A	A	A	A	A	A	A	B	A	A	A	B	B	A	B	B	A	B	B	A	A	B	B	A	A	A	B
AX-94785349	1B	84.58	B	B	A	B	B	A	B	A	A	B	A	A	A	B	B	B	A	A	A	A	A	A	A	A	A	A	A	B	A	A	A	B	B	A	B	B	A	B	B	A	A	B	B	A	A	A	B
AX-94773580	1B	84.58	B	B	A	B	B	A	B	A	A	B	A	A	A	B	B	B	A	A	A	A	A	A	A	A	A	A	A	B	A	A	A	B	B	A	B	B	A	B	B	A	A	B	B	A	A	A	B
AX-95224095	1B	84.58	B	B	A	B	B	A	B	A	A	B	A	A	A	B	B	B	A	A	A	A	A	A	A	A	A	A	A	B	A	A	A	B	B	A	B	B	A	B	B	A	A	B	B	A	A	A	B
AX-95187840	1B	84.58	B	B	A	B	B	A	B	A	A	B	A	A	A	B	B	B	A	A	A	A	A	A	A	A	A	A	A	B	A	A	A	B	B	A	B	B	A	B	B	A	A	B	B	A	A	A	B
AX-95251106	1B	84.58	B	B	A	B	B	A	B	A	A	B	A	A	A	B	B	B	A	A	A	A	A	A	A	A	A	A	A	B	A	A	A	B	B	A	B	B	A	-	B	A	A	B	B	A	A	A	B
AX-94783957	1B	94.09	B	B	A	B	B	A	B	A	A	B	A	A	A	B	B	B	A	A	A	A	A	A	A	A	A	B	A	B	A	A	A	B	B	A	B	A	A	B	A	A	A	B	B	A	A	A	A
AX-94439319	1B	94.09	B	B	A	B	B	A	B	A	A	B	A	A	A	B	B	B	A	A	A	A	A	A	A	A	A	B	A	B	A	A	A	B	B	A	B	A	A	B	A	A	A	B	B	A	A	A	A
AX-94766122	1B	94.09	B	B	A	B	B	A	B	A	A	B	A	A	A	B	B	B	A	A	A	A	A	A	A	A	A	B	A	B	A	A	A	B	B	A	B	A	A	B	A	A	A	B	B	A	A	A	A
AX-94986554	1B	100.82	B	B	A	A	B	A	B	A	A	B	A	A	A	B	B	B	A	A	A	A	A	A	A	A	A	B	A	B	A	A	A	B	A	A	B	A	A	A	A	A	A	B	B	B	A	A	A
AX-94820148	1B	100.82	B	B	A	A	B	A	B	A	A	B	A	A	A	B	B	B	A	A	A	A	A	A	A	A	A	B	A	B	A	A	A	B	A	A	B	A	A	A	A	A	A	B	B	B	A	A	A
AX-94382922	1B	100.82	B	B	A	A	B	A	B	A	A	B	A	A	A	B	B	B	A	A	A	A	A	A	A	A	A	B	A	B	A	A	A	B	A	A	B	A	A	A	A	A	A	B	B	B	A	A	A
AX-95197628	1B	100.82	B	B	A	A	B	A	B	A	A	B	A	A	A	B	B	B	A	A	A	A	A	A	A	A	A	B	A	B	A	A	A	B	A	A	B	A	A	A	A	A	A	B	B	B	A	A	A
AX-94742787	1B	100.82	B	B	A	A	B	A	B	A	A	B	A	A	A	B	B	B	A	A	A	A	A	A	A	A	A	B	A	B	A	A	A	B	A	A	B	A	A	A	A	A	A	B	B	B	A	A	A
AX-95112360	1B	100.82	B	B	A	A	B	A	B	A	A	B	A	A	A	B	B	B	A	A	A	A	A	A	A	A	A	B	A	B	A	A	A	B	A	A	B	A	A	A	A	A	A	B	B	B	A	A	A
AX-94748775	1B	100.82	B	B	A	A	B	A	B	A	A	-	A	A	A	B	B	B	A	A	A	A	A	A	A	A	A	B	A	B	A	A	A	B	A	A	B	A	A	A	A	A	A	B	B	B	A	A	A
AX-94900228	1B	100.82	B	B	A	A	B	A	B	A	A	B	A	A	A	B	B	B	A	A	A	A	A	A	A	A	A	B	A	B	A	A	A	B	A	A	B	A	A	A	A	A	A	B	B	B	A	A	A
AX-95181599	1B	100.82	B	B	A	A	B	A	B	A	A	B	A	A	A	B	B	B	A	A	A	A	-	A	A	A	A	B	A	B	A	A	A	B	A	A	B	A	A	A	A	A	A	B	B	B	A	A	A
AX-94629503	1B	100.82	B	B	A	A	B	A	B	A	A	B	A	A	A	B	B	B	A	A	A	A	A	A	-	A	A	B	A	B	-	A	A	B	A	A	B	A	A	A	A	A	A	B	B	B	A	A	-
AX-94935095	1B	100.82	B	B	A	A	B	A	B	A	A	B	A	A	A	B	B	B	A	A	A	A	A	A	A	A	A	B	A	B	A	A	A	B	A	A	B	A	A	A	A	A	A	B	B	B	A	A	A
AX-94761084	1B	100.82	B	B	A	A	B	A	B	A	A	B	A	A	A	B	B	B	A	A	A	A	A	A	A	A	A	B	A	B	A	A	A	B	A	A	B	A	A	A	A	A	A	B	B	B	A	A	A
AX-94767098	1B	104.04	B	B	A	A	B	A	B	A	A	B	A	A	A	B	B	B	A	A	A	A	A	B	B	A	A	B	A	B	A	A	A	B	A	A	B	A	A	A	A	A	A	B	B	B	A	A	A
AX-94707438	1B	104.04	B	B	A	A	B	A	B	A	A	B	A	A	A	B	B	B	A	A	A	A	A	B	B	A	A	B	A	B	A	A	A	B	A	A	B	A	A	A	A	A	A	B	B	B	A	A	A
AX-95147364	1B	104.04	B	B	A	A	B	A	B	A	A	B	A	A	A	B	B	B	A	A	A	A	A	B	B	A	A	B	A	B	A	A	A	B	A	A	B	A	A	A	A	A	A	B	B	B	A	A	A
AX-94400616	1B	104.04	B	B	A	A	B	A	B	A	A	B	A	A	A	B	B	B	A	A	A	A	A	B	B	A	A	B	A	B	A	A	A	B	A	A	B	A	A	A	A	A	A	B	B	B	A	A	A
AX-94759528	1B	104.04	B	B	A	A	B	A	B	A	A	B	A	A	A	B	B	B	A	A	A	A	A	B	B	A	A	B	A	B	A	A	A	B	A	A	B	A	A	A	A	A	A	B	B	B	A	A	-
AX-94840083	1B	104.04	B	B	A	A	B	A	B	A	A	B	A	A	A	B	B	B	A	A	A	A	A	B	B	A	A	B	A	B	A	A	A	B	A	A	B	A	A	A	A	A	A	B	B	B	A	A	A
AX-94779390	1B	104.04	B	B	A	A	B	A	B	A	A	B	A	A	A	B	B	B	A	A	A	A	A	B	B	A	A	B	A	B	A	A	A	B	A	A	B	A	A	A	A	A	A	B	B	B	A	A	A
AX-94561057	1B	104.04	B	B	A	A	B	A	B	A	A	B	A	A	A	B	B	B	A	A	A	A	A	B	B	A	A	B	A	B	A	A	A	B	A	A	B	A	A	A	A	A	A	B	B	B	A	A	A
AX-95005246	1B	104.04	B	B	A	A	B	A	B	A	A	B	A	A	A	B	B	B	A	A	A	A	A	B	B	A	A	B	A	B	A	A	A	B	A	A	B	A	A	A	A	A	A	B	B	B	A	A	A
AX-94534534	1B	104.04	B	B	A	A	B	A	B	A	A	B	A	A	A	B	B	B	A	A	A	A	A	B	B	A	A	B	A	B	A	A	A	B	A	A	B	A	A	A	A	A	A	B	B	B	A	A	A
AX-94524314	1B	104.04	B	B	A	A	B	A	B	A	A	B	A	A	A	B	B	B	A	A	A	A	A	B	B	A	A	B	A	B	A	A	A	B	A	A	B	A	A	A	A	A	A	B	B	B	A	A	A
AX-94510581	1B	104.04	B	B	A	A	B	A	B	A	A	-	A	A	A	B	B	B	A	A	A	A	A	B	B	A	A	B	A	B	A	A	A	B	A	A	B	A	A	A	A	A	A	B	B	B	A	A	A
AX-94629504	1B	104.04	B	B	A	A	B	A	-	A	A	-	A	A	A	B	B	B	A	A	A	A	A	-	B	A	A	B	A	B	A	A	A	B	A	A	B	A	A	A	A	A	A	B	B	B	A	A	A
AX-94813152	1B	105.62	B	B	A	A	B	A	B	A	A	B	A	A	A	B	B	B	A	A	A	A	A	B	B	A	A	B	A	B	A	A	A	B	A	A	B	A	A	A	A	A	A	B	B	B	A	A	A
AX-94620918	1B	105.62	B	B	A	A	B	A	B	A	A	B	A	A	A	B	B	B	A	A	A	A	A	B	B	A	A	B	A	B	A	A	A	B	A	A	B	A	A	A	A	A	A	B	B	B	A	A	A
AX-94906452	1B	105.62	B	B	A	A	B	A	B	A	A	B	A	A	A	B	B	B	A	A	A	A	A	B	B	A	A	B	A	B	A	A	A	B	A	A	B	A	A	A	A	A	A	B	B	B	A	A	A
AX-94545291	1B	105.62	B	B	A	A	B	A	B	A	A	B	A	A	A	B	B	B	A	A	A	A	A	B	B	A	A	B	A	B	A	A	A	B	A	A	B	A	A	A	A	A	A	B	B	B	A	A	A
AX-94621037	1B	108.04	B	B	A	A	B	A	B	A	A	B	A	A	A	B	B	B	A	A	A	A	A	B	B	A	A	B	A	B	A	A	A	B	A	A	B	A	A	A	A	A	A	B	A	B	A	A	A
AX-94780679	1B	108.83	B	B	A	A	B	A	B	A	A	B	A	A	A	B	B	B	A	A	A	A	A	B	B	A	A	B	A	B	A	A	A	B	A	A	B	A	A	A	A	A	A	B	A	B	A	A	A
AX-94632981	1B	109.61	B	B	A	A	B	A	B	A	A	B	A	A	A	B	B	B	A	A	A	A	A	B	B	A	A	B	A	B	A	A	A	B	A	A	B	A	A	A	A	A	A	B	A	B	A	A	A
AX-94385888	1B	109.61	B	B	A	A	B	A	B	A	A	B	A	A	A	B	B	B	A	A	A	A	A	B	B	A	A	B	A	B	A	A	A	B	A	A	B	A	A	A	A	A	A	B	A	B	A	A	A
AX-94596078	1B	112.83	B	B	A	A	B	A	B	A	A	B	A	A	A	B	B	B	A	A	B	A	A	B	B	A	A	B	A	B	A	A	A	B	A	A	B	A	A	A	A	A	A	B	A	B	A	A	A
AX-95232646	1B	114.42	B	B	A	A	B	A	B	A	A	B	A	A	A	B	B	B	A	A	B	A	B	B	B	A	A	B	A	B	A	A	A	B	A	A	B	A	A	A	A	A	A	B	A	B	A	A	A
AX-94804524	1B	114.42	B	B	A	A	B	A	B	A	A	B	A	A	A	B	B	B	A	A	B	A	B	B	B	A	A	B	A	B	A	A	A	B	A	A	B	A	A	A	A	A	A	B	A	B	A	A	A
AX-94403953	1B	120.2	B	B	A	A	B	A	B	A	A	B	A	A	A	B	B	B	A	A	B	A	B	B	B	A	A	B	A	B	A	B	A	B	A	A	B	B	A	A	A	A	A	A	A	B	A	A	A
AX-94730675	1B	120.2	B	B	A	A	B	A	B	A	A	B	A	A	A	B	B	B	A	A	B	A	B	B	B	A	A	B	A	B	A	B	A	B	A	A	B	B	A	A	A	A	A	A	A	B	A	A	A
AX-94817502	1B	120.2	B	B	A	A	B	A	B	A	A	B	A	A	A	B	B	B	A	A	B	A	B	B	B	A	A	B	A	B	A	B	A	B	A	A	B	B	A	A	A	A	A	A	A	B	A	A	A
AX-94790259	1B	120.99	B	B	A	A	B	A	B	A	A	B	A	A	A	B	B	B	A	A	B	A	B	B	B	A	A	B	B	B	A	B	A	B	A	A	B	B	A	A	A	A	A	A	A	B	A	A	A
AX-94710302	1B	136.56	B	B	B	A	B	A	B	A	A	B	A	A	A	B	B	B	A	A	B	A	B	B	B	A	A	B	B	B	A	B	A	A	A	A	B	B	A	A	A	A	A	A	B	B	A	A	A
AX-95224479	1B	143.28	B	B	B	A	A	A	B	A	A	B	A	A	A	B	B	A	A	A	B	A	B	B	B	A	A	B	B	B	A	B	A	A	A	A	B	B	A	A	B	B	A	A	B	B	A	A	B
AX-94642072	1B	143.28	B	B	B	A	A	A	B	A	A	B	A	A	A	B	B	A	A	A	B	A	B	B	B	A	A	B	B	B	A	B	A	A	A	A	B	B	A	A	B	B	A	A	B	B	A	A	B
AX-95230834	1B	143.28	B	B	B	A	A	A	B	A	A	B	A	A	A	B	B	A	A	A	B	A	B	B	B	A	A	B	B	B	A	B	A	A	A	A	B	B	A	A	B	B	A	A	B	B	A	A	B
AX-95159552	1B	143.28	B	B	B	A	A	A	B	A	A	B	A	A	A	B	B	A	A	A	B	A	B	B	B	A	A	B	B	B	A	B	A	A	A	A	B	B	A	A	B	B	A	A	B	B	A	A	B
AX-94946032	1B	143.28	B	B	B	A	A	A	B	A	A	B	A	A	A	B	B	A	A	A	B	A	B	B	B	A	A	B	B	B	A	B	A	A	A	A	B	B	A	A	B	B	A	A	B	B	A	A	B
AX-94592638	1B	143.28	B	B	B	A	A	A	B	A	A	B	A	A	A	B	B	A	A	A	B	A	B	B	B	A	A	B	B	B	A	B	A	A	A	A	B	B	A	A	B	B	A	A	B	B	A	A	B
AX-95202607	1B	143.28	B	B	B	A	A	A	B	A	A	B	A	A	A	B	B	A	A	A	B	A	B	B	B	A	A	B	B	B	A	B	A	A	A	A	B	B	A	A	B	B	A	A	B	B	A	A	B
AX-95199802	1B	145.68	B	B	B	A	A	A	B	A	A	B	A	A	A	B	B	A	A	B	A	A	B	B	B	A	A	B	B	B	A	B	A	A	A	A	B	B	A	A	B	B	A	A	B	B	A	A	B
AX-94944372	1B	147.26	B	B	B	A	A	A	B	A	A	B	A	A	A	B	B	A	A	B	A	A	B	B	B	A	A	B	B	B	A	B	A	A	A	A	B	B	A	A	B	B	A	A	B	B	A	A	B
AX-94432058	1B	147.26	B	B	B	A	A	A	B	A	A	B	A	A	A	B	B	A	A	B	A	A	B	B	B	A	A	B	B	B	A	B	A	A	A	A	B	B	A	A	B	B	A	A	B	B	A	A	B
AX-94467961	1B	147.26	B	B	B	-	A	A	B	A	A	B	A	A	A	B	-	A	A	B	A	A	B	B	B	A	A	B	B	B	A	B	A	A	A	A	B	B	A	A	B	B	A	A	B	B	A	A	B
AX-95072570	1B	147.26	B	B	B	A	A	A	B	A	A	B	A	A	A	B	B	A	A	B	A	A	B	B	B	A	A	B	B	B	A	B	A	A	A	A	B	B	A	A	B	B	A	A	B	B	-	A	B
AX-94572205	1D	0	B	A	A	A	A	A	B	A	B	A	A	A	A	A	B	A	A	A	A	A	A	B	B	A	B	A	A	A	A	A	B	A	A	B	B	A	A	A	B	B	B	B	A	B	A	B	A
AX-94673585	1D	0	B	A	A	A	A	A	B	A	B	A	A	A	A	A	B	A	A	A	A	A	A	B	B	A	B	A	A	A	A	A	B	A	A	B	B	A	A	A	B	B	B	B	A	B	A	B	A
AX-94490662	1D	0	B	A	A	A	A	A	B	A	B	A	A	A	A	A	B	A	A	A	A	A	A	B	B	A	B	A	A	A	A	A	B	A	A	B	B	A	A	A	B	B	B	B	A	B	A	B	A
AX-94512382	1D	0	B	A	A	A	A	A	B	A	B	A	A	A	A	A	B	A	A	A	A	A	A	B	B	A	B	A	A	A	A	A	B	A	A	B	B	A	A	A	B	B	B	B	A	B	A	B	A
AX-95246720	1D	0	B	A	A	A	A	A	B	A	B	A	A	A	A	A	B	A	A	A	A	A	A	B	B	A	B	A	A	A	A	A	B	A	A	B	B	A	A	A	B	B	B	B	A	B	A	B	A
AX-94762982	1D	0	B	A	A	A	A	A	B	A	B	A	A	A	A	A	B	A	A	A	A	A	A	B	B	A	B	A	A	A	A	A	B	A	A	B	B	A	A	A	B	B	B	B	A	B	A	-	A
AX-94402389	1D	0.79	B	A	A	A	A	A	B	A	B	A	B	A	A	A	B	A	A	A	A	A	A	B	B	A	B	A	A	A	A	A	B	A	A	B	B	A	A	A	B	B	B	B	A	B	A	B	A
AX-94393474	1D	0.79	B	A	A	A	A	A	B	A	B	A	B	A	A	A	B	A	A	A	A	A	A	B	B	A	B	A	A	A	A	A	B	A	A	B	B	A	A	A	B	B	B	B	A	B	A	B	A
AX-94972911	1D	0.79	B	A	A	A	A	A	B	A	B	A	B	A	A	A	B	A	A	A	A	A	A	B	B	A	B	A	A	A	A	A	B	A	A	B	B	A	A	A	B	B	B	B	A	B	A	B	A
AX-94919500	1D	1.57	B	A	A	A	A	A	B	B	B	A	B	A	A	A	B	A	A	A	A	A	A	B	B	A	B	A	A	A	A	A	B	A	A	B	B	A	A	A	B	B	B	B	A	B	A	B	A
AX-94765928	1D	1.57	B	A	A	A	A	A	B	B	B	A	B	A	A	A	B	A	A	A	A	A	A	B	B	A	B	A	A	A	A	A	B	A	A	B	B	A	A	A	B	B	B	B	A	B	A	B	A
AX-94929490	1D	1.57	B	A	A	A	A	A	B	B	B	A	B	A	A	A	B	A	A	A	A	A	A	B	B	A	B	A	A	A	A	A	B	A	A	B	B	A	A	A	B	B	B	B	A	B	A	B	A
AX-95116057	1D	1.57	B	A	A	A	A	A	B	B	B	A	B	A	A	A	B	A	A	A	A	A	A	-	B	A	B	A	A	A	A	A	B	A	A	B	B	A	A	A	B	B	B	B	A	B	A	B	A
AX-94522381	1D	2.36	B	A	A	A	A	A	B	B	B	A	B	A	A	A	B	A	A	A	A	A	A	B	B	A	B	A	A	A	A	A	B	A	A	B	B	A	A	A	B	B	B	B	A	B	B	B	A
AX-94603514	1D	21.26	B	A	A	A	B	B	B	B	B	A	B	A	A	A	B	B	A	A	A	A	A	A	B	A	B	A	A	A	A	A	B	A	A	B	B	A	A	A	A	B	B	B	A	B	B	B	A
AX-94434109	1D	22.06	B	A	A	A	B	B	B	B	B	A	B	A	A	A	B	B	A	A	A	A	A	A	B	A	B	A	A	A	A	A	B	A	A	B	B	A	A	A	A	-	B	B	A	B	B	B	A
AX-94803245	1D	26.18	B	A	A	A	B	B	B	B	B	A	B	A	A	A	B	B	A	A	A	A	A	A	B	A	B	A	A	A	A	B	B	B	A	B	B	A	A	A	A	B	B	B	A	B	B	B	A
AX-94538776	1D	26.18	B	A	A	A	B	B	B	B	B	A	B	A	A	A	B	B	A	A	A	A	A	A	B	A	B	A	A	A	A	B	B	B	A	B	B	A	A	A	A	B	B	B	A	B	B	B	A
AX-94706443	1D	26.18	B	A	A	A	B	B	B	B	B	A	B	A	A	A	B	B	A	A	A	A	A	A	B	A	B	A	A	A	A	B	B	B	A	B	B	A	A	A	A	B	B	B	A	B	B	B	A
AX-94758477	1D	26.18	B	A	A	A	B	B	B	B	B	A	B	A	A	A	B	B	A	A	A	A	A	A	B	A	B	A	A	A	A	B	B	B	A	B	B	A	A	A	A	B	B	B	A	B	B	B	A
AX-94459663	1D	26.18	B	A	A	A	B	B	B	B	B	A	B	A	A	A	B	B	A	A	A	A	A	A	B	A	B	A	A	A	A	B	B	B	A	B	B	A	A	A	A	B	B	B	A	B	B	B	A
AX-94681510	1D	26.18	B	A	A	A	B	B	B	B	B	A	B	A	A	A	B	B	A	A	A	A	A	A	B	A	B	A	A	A	A	B	B	B	A	B	B	A	A	A	A	B	B	B	A	B	B	B	A
AX-95187550	1D	26.18	B	A	A	A	B	B	B	B	B	A	B	A	A	A	B	B	A	A	A	A	A	A	B	A	B	A	A	A	A	B	B	B	A	B	B	A	A	A	A	B	B	B	A	B	B	B	A
AX-94730813	1D	26.18	B	A	A	A	B	B	B	B	B	A	B	A	A	A	B	B	A	A	A	A	A	A	B	A	B	A	A	A	A	B	B	B	A	B	B	A	A	A	A	B	B	B	A	B	B	B	A
AX-94478409	1D	26.18	B	A	A	A	B	B	B	B	B	A	B	A	A	A	B	B	A	A	A	A	A	A	B	A	B	A	A	A	A	B	B	B	A	B	B	A	A	A	A	B	B	B	A	B	B	B	A
AX-94457852	1D	26.18	B	A	A	A	B	B	B	B	B	A	B	A	A	A	B	B	A	A	A	A	A	A	B	A	B	A	A	A	A	B	B	B	A	B	B	A	A	A	A	B	B	B	A	B	B	B	A
AX-95182692	1D	26.18	B	A	A	A	B	B	B	B	B	A	B	A	A	A	B	B	A	A	A	A	A	A	B	A	B	A	A	A	A	B	B	B	A	B	B	A	A	A	A	B	B	B	A	B	B	B	A
AX-94685643	1D	26.18	B	A	A	A	B	B	B	B	B	A	B	A	A	A	B	B	A	A	A	A	A	A	B	A	B	A	A	A	A	B	B	B	A	B	B	A	A	A	A	B	B	B	A	B	B	B	A
AX-94448207	1D	26.18	B	A	A	A	B	B	B	B	B	A	B	A	A	A	B	B	A	A	A	A	A	A	B	A	B	A	A	A	A	B	B	B	A	B	B	A	A	A	A	B	B	B	A	B	B	B	A
AX-94825835	1D	26.18	B	A	A	A	B	B	B	B	B	A	-	A	A	A	B	B	A	A	A	A	A	A	B	A	B	A	A	A	A	B	B	B	A	B	B	A	A	A	A	B	B	B	A	B	B	B	A
AX-94790358	1D	26.18	B	A	A	A	B	B	B	B	B	A	B	A	A	A	B	B	A	A	A	A	A	A	B	-	B	A	A	A	A	B	B	B	A	B	B	A	A	A	A	B	B	B	A	B	B	B	A
AX-94448890	1D	26.18	B	A	A	A	B	B	B	B	B	A	B	A	A	A	B	B	A	A	A	A	A	A	B	A	B	A	A	A	A	B	B	B	A	B	B	A	A	A	A	B	B	B	A	B	B	B	A
AX-95198554	1D	26.18	B	A	A	A	B	B	B	B	B	A	B	A	A	A	B	B	A	A	A	A	A	A	B	A	B	A	A	A	A	B	B	B	A	B	B	A	A	A	A	B	B	B	A	B	B	B	A
AX-94541657	1D	26.18	B	A	A	A	B	B	B	B	B	A	B	A	A	A	B	B	A	A	A	A	A	A	B	A	B	A	A	A	A	B	B	B	A	B	B	A	A	A	A	B	B	B	A	B	B	B	A
AX-95069958	1D	27.78	B	A	A	A	B	B	B	B	B	B	B	A	A	A	B	B	A	A	A	A	A	A	B	A	B	A	A	B	A	B	B	B	A	B	B	A	A	A	A	B	B	B	A	B	B	B	A
AX-95087025	1D	27.78	B	A	A	A	B	B	B	B	B	B	B	A	A	A	B	B	A	A	A	A	A	A	B	A	B	A	A	B	A	B	B	B	A	B	B	A	A	A	A	B	B	B	A	B	B	B	A
AX-94386053	1D	28.58	B	A	A	A	B	B	B	B	B	B	B	A	A	A	B	B	A	A	A	A	A	A	B	A	B	A	B	B	A	B	B	B	A	B	B	A	A	A	A	B	B	B	A	B	B	B	A
AX-94472344	1D	36.36	B	A	A	A	B	B	B	B	B	B	B	A	A	A	B	B	B	A	A	A	A	A	B	A	B	A	B	B	A	B	B	B	A	B	B	A	A	A	A	B	B	A	A	B	B	B	A
AX-94874878	1D	36.36	B	A	A	A	B	B	B	B	B	B	B	A	A	A	B	B	B	A	A	A	A	A	B	A	B	A	B	B	A	B	B	B	A	B	B	A	A	A	A	B	B	A	A	B	B	B	A
AX-94983610	1D	36.36	B	A	A	A	B	B	B	B	B	B	B	A	A	A	B	B	B	A	A	A	A	A	B	A	B	A	B	B	A	B	B	B	A	B	B	A	A	A	A	B	B	A	A	B	B	B	A
AX-94418622	1D	36.36	B	A	A	A	B	B	B	B	B	B	B	A	A	A	B	B	B	A	A	A	A	A	B	A	B	A	B	B	A	B	B	B	A	B	B	A	A	A	A	B	B	A	A	B	B	B	A
AX-94611117	1D	36.36	B	A	A	A	B	B	B	B	B	B	B	A	A	A	B	B	B	A	A	A	A	A	B	A	B	A	B	B	A	B	B	B	A	B	B	A	A	A	A	B	B	A	A	B	B	B	A
AX-94664699	1D	36.36	B	A	A	A	B	B	B	B	B	B	B	A	A	A	B	B	B	A	A	A	A	A	B	A	B	A	B	B	A	B	B	B	A	B	B	A	A	A	A	B	B	A	A	B	B	B	A
AX-94596631	1D	36.36	B	A	A	A	B	B	B	B	B	B	B	A	A	A	B	B	B	A	A	A	A	A	B	A	B	A	B	B	A	B	B	B	A	B	B	A	A	A	A	B	B	A	A	B	B	B	A
AX-95259577	1D	41.27	B	A	A	A	B	A	B	B	B	B	B	A	A	A	B	B	B	A	A	A	A	A	A	A	B	A	B	B	A	B	B	B	A	B	B	A	A	A	A	B	B	A	A	B	B	B	A
AX-95081585	1D	41.27	B	A	A	A	B	A	B	B	B	B	B	A	A	A	B	B	B	A	A	A	A	A	A	A	B	A	B	B	A	B	B	B	A	B	B	A	A	A	A	B	B	A	A	B	B	B	A
AX-95106573	1D	41.27	B	A	A	A	B	A	B	B	B	B	B	A	A	A	B	B	B	A	A	A	A	A	A	A	B	A	B	B	A	B	B	B	A	B	B	A	A	A	A	B	B	A	A	B	B	B	A
AX-94626749	1D	41.27	B	A	A	A	B	A	B	B	B	B	B	A	A	A	B	B	B	A	A	A	A	A	A	A	B	A	B	B	A	B	B	B	A	B	B	A	A	A	A	B	B	A	A	B	B	B	A
AX-94460001	1D	41.27	B	A	A	A	B	A	B	B	B	B	B	A	A	A	B	B	B	A	A	A	A	A	A	A	B	A	B	B	A	B	B	B	A	B	B	A	A	A	A	B	B	A	A	B	B	B	A
AX-94990862	1D	41.27	B	A	A	A	B	A	B	B	B	B	B	A	A	A	B	B	B	A	A	A	A	A	A	A	B	A	B	B	A	B	B	B	A	B	B	A	A	A	A	B	B	A	-	B	B	B	A
AX-94606759	1D	45.37	B	A	A	B	B	A	B	B	B	B	B	A	A	A	B	B	-	A	A	A	A	A	A	A	B	A	B	B	A	B	B	B	A	B	A	A	A	A	A	B	B	A	A	B	B	A	A
AX-94546280	1D	45.37	B	A	A	B	B	A	B	B	B	B	B	A	A	A	B	B	B	A	A	A	A	A	A	A	B	A	B	B	A	B	B	B	A	B	A	A	A	A	A	B	B	A	A	B	B	A	A
AX-94774611	1D	47.78	B	A	A	B	B	A	B	B	B	B	B	A	A	A	B	B	B	A	A	A	A	A	A	A	B	A	B	B	A	B	B	B	A	B	A	A	A	A	A	B	B	A	A	B	B	A	A
AX-94796264	1D	47.78	B	A	A	B	B	A	B	B	B	B	B	A	A	A	B	B	B	A	A	A	A	A	A	A	B	A	B	B	A	B	B	B	A	B	A	A	A	A	A	B	B	A	A	B	B	A	A
AX-94956048	1D	47.78	B	A	A	B	B	A	B	B	B	B	B	A	A	A	B	B	B	A	A	A	A	A	A	A	B	A	B	B	A	B	B	B	A	B	A	A	A	A	A	B	B	A	A	B	B	A	A
AX-95096670	1D	47.78	B	A	A	B	B	A	B	B	B	B	B	A	A	A	B	B	B	A	A	A	A	A	A	A	B	A	B	B	A	B	B	B	A	B	A	A	A	A	A	B	B	A	A	B	B	A	A
AX-94799023	1D	47.78	B	A	A	B	B	A	B	B	B	B	B	A	A	A	B	B	B	A	A	A	A	A	A	A	B	A	B	B	A	B	B	B	A	B	A	A	A	A	A	B	B	A	A	B	B	A	A
AX-94467383	1D	47.78	B	A	A	B	B	A	B	B	B	B	B	A	A	A	B	B	B	A	A	A	A	A	A	A	B	A	B	B	A	B	B	B	A	B	A	A	-	A	A	B	B	A	A	B	B	A	A
AX-94401187	1D	50.22	B	A	A	B	B	A	B	B	B	A	B	A	A	A	B	B	B	A	A	A	A	A	A	A	B	A	B	B	A	B	B	B	A	-	A	A	A	A	A	B	B	A	A	B	B	A	A
AX-95247030	1D	51.03	B	A	A	B	B	A	B	B	B	A	B	A	A	A	B	B	B	A	A	A	A	A	A	A	B	A	B	B	A	B	B	B	A	B	A	A	A	A	A	B	B	A	A	B	B	A	A
AX-94883693	1D	51.81	B	A	A	B	B	A	B	B	B	A	B	A	A	A	B	B	B	A	A	A	A	A	A	A	B	A	B	B	A	B	B	B	A	B	A	A	A	A	A	B	B	A	A	B	B	A	A
AX-94392760	1D	51.81	B	A	A	B	B	A	B	B	B	A	B	A	A	A	B	B	B	A	A	A	A	A	A	A	B	A	B	B	A	B	B	B	A	B	A	A	A	A	A	B	B	A	A	B	B	A	A
AX-94982885	1D	51.81	B	A	A	B	B	A	B	B	B	A	B	A	A	A	B	B	B	A	A	A	A	A	A	A	B	A	B	B	A	B	B	B	A	B	A	A	A	A	A	B	B	A	A	B	B	A	A
AX-94438477	1D	51.81	B	A	A	B	B	A	B	B	B	A	B	A	A	A	B	B	B	A	A	A	A	A	A	A	B	A	B	B	A	B	B	B	A	B	A	A	A	A	A	B	B	A	A	B	B	A	A
AX-94401696	1D	51.81	B	A	A	B	B	A	B	B	B	A	B	A	A	A	B	B	B	A	A	A	A	A	A	A	B	A	B	B	A	B	B	B	A	B	A	A	A	A	A	B	B	A	A	B	B	A	A
AX-94881152	1D	51.81	B	A	A	B	B	A	B	B	B	A	B	A	A	A	B	B	B	A	A	A	A	A	A	A	B	A	B	B	A	B	B	B	A	B	A	A	A	A	A	B	B	A	A	B	B	A	A
AX-94561041	1D	51.81	B	-	A	B	B	A	B	B	B	A	B	A	A	A	B	B	B	A	A	A	A	A	A	A	B	A	B	B	A	B	B	B	A	B	A	A	A	A	A	B	B	A	A	B	B	A	A
AX-94528348	1D	51.81	B	A	A	B	B	A	B	B	B	A	B	A	A	A	B	B	B	A	A	A	A	A	A	A	B	A	B	B	A	B	B	B	A	B	A	A	A	A	A	B	B	A	A	B	B	A	A
AX-94491903	1D	52.6	B	A	A	B	B	A	B	B	B	A	B	A	A	A	B	B	B	A	A	A	A	A	A	A	B	A	B	B	A	B	B	B	A	B	A	A	A	A	A	B	B	A	A	B	B	A	A
AX-94456991	1D	52.6	B	A	A	B	B	A	B	B	B	A	B	A	A	A	B	B	B	A	A	A	A	A	A	A	B	A	B	B	A	B	B	B	A	B	A	A	A	A	A	B	B	A	A	B	B	A	A
AX-95239397	1D	52.6	B	A	A	B	B	A	B	B	B	A	B	A	A	A	B	B	B	A	A	A	A	A	A	A	B	A	B	B	A	B	B	B	A	B	A	A	A	A	A	B	B	A	A	B	B	A	A
AX-94466473	1D	52.6	B	A	A	B	B	A	B	B	B	A	B	A	A	A	B	B	B	A	A	A	A	A	A	A	B	A	B	B	A	B	B	B	A	B	A	A	A	A	A	B	B	A	A	B	B	A	A
AX-94483483	1D	52.6	B	A	A	B	B	A	B	B	B	A	B	A	A	A	B	B	B	A	A	A	A	A	A	A	B	A	B	B	A	B	B	B	A	B	A	A	A	A	A	B	B	A	A	B	B	A	A
AX-94452612	1D	52.6	B	A	A	B	B	A	B	B	B	A	B	A	A	A	B	B	B	A	A	A	A	A	A	A	B	A	B	B	A	B	B	B	A	B	A	A	A	A	A	B	B	A	A	B	B	A	A
AX-94839474	1D	52.6	B	A	A	B	B	A	B	B	B	A	B	A	A	A	B	B	B	A	A	A	A	A	A	A	B	A	B	B	A	B	B	B	A	B	A	A	A	A	A	B	B	A	A	B	B	A	A
AX-94765690	1D	52.6	B	A	A	B	B	A	B	B	B	A	B	A	A	A	B	B	B	A	A	A	A	A	A	A	B	A	B	B	A	B	B	B	A	B	A	A	A	A	A	B	B	A	A	B	B	A	A
AX-94392070	1D	52.6	B	A	A	B	B	A	B	B	B	A	B	A	A	A	B	B	B	A	A	A	A	A	A	A	B	A	B	B	A	B	B	B	A	B	A	A	A	A	A	B	B	A	A	B	B	A	A
AX-94587529	1D	52.6	B	A	A	B	B	A	B	B	B	A	B	A	A	A	B	B	B	A	A	A	A	A	A	A	B	A	B	B	A	B	B	B	A	B	A	A	A	A	A	B	B	A	A	B	B	A	A
AX-94687380	1D	53.41	B	A	A	B	B	A	B	B	B	A	B	A	A	A	B	B	B	A	A	A	A	A	A	A	B	A	B	B	A	B	B	B	A	B	A	A	A	A	A	B	B	A	A	B	B	A	A
AX-94434190	1D	54.21	B	A	A	B	B	A	B	B	B	A	B	A	A	A	B	B	B	A	A	A	A	A	A	A	B	A	B	B	A	B	B	B	A	B	A	A	A	A	A	B	B	A	A	B	B	A	A
AX-94739727	1D	54.21	B	A	A	B	B	A	B	B	B	A	B	A	A	A	B	B	B	A	A	A	A	A	A	A	B	A	B	B	A	B	B	B	A	B	A	A	A	A	A	B	B	A	A	B	B	A	A
AX-94606913	1D	54.21	B	A	A	B	B	A	B	B	B	A	B	A	A	A	B	B	B	A	A	A	A	A	A	A	B	A	B	B	A	B	B	B	A	B	A	A	A	A	A	B	B	A	A	B	B	A	-
AX-94820035	1D	54.21	B	A	A	B	B	A	B	B	B	A	B	A	A	A	B	B	B	A	A	A	A	A	A	A	B	A	B	B	A	B	B	B	A	B	A	A	A	A	A	B	B	A	A	B	B	A	A
AX-95216543	1D	55	B	A	A	B	B	A	B	B	B	A	B	A	A	A	B	B	B	A	A	A	A	A	A	A	B	A	B	B	A	B	B	B	A	B	A	A	A	A	A	B	B	A	A	B	B	A	A
AX-94992370	1D	56.58	B	A	A	B	B	A	B	B	B	A	B	A	A	A	A	B	B	A	A	A	A	A	A	A	B	A	B	B	A	B	B	B	A	B	A	A	A	A	A	B	B	A	A	B	B	A	A
AX-94552298	1D	56.58	B	A	A	B	B	A	B	B	B	A	B	A	A	A	A	B	B	A	A	A	A	A	A	A	B	A	B	B	A	B	B	B	A	B	A	A	A	A	A	B	B	A	A	B	B	A	A
AX-95008943	1D	56.58	B	A	A	B	B	A	B	B	B	A	B	A	A	A	A	B	B	A	A	A	A	A	A	A	B	A	B	B	A	B	B	B	A	B	A	A	A	A	A	B	B	A	A	B	B	A	A
AX-95199484	1D	56.58	B	A	A	B	B	A	B	B	B	A	B	A	A	A	A	B	B	A	A	A	A	A	A	A	B	A	B	B	A	B	B	B	A	B	A	A	A	A	A	B	B	A	A	B	B	A	A
AX-95017670	1D	60.71	B	A	A	B	B	A	B	B	B	A	B	A	A	A	A	B	B	A	A	A	A	A	A	A	B	A	B	B	A	B	B	B	B	B	A	A	A	A	A	A	A	A	A	B	B	A	A
wMAS14_GluD1	1D	61.56	B	A	A	B	B	A	B	B	B	A	B	A	A	A	A	B	B	A	A	A	A	A	A	A	B	A	B	B	A	B	B	B	B	B	-	A	A	A	A	A	A	A	A	B	B	A	A
AX-95009932	1D	61.56	B	A	A	B	B	A	B	B	B	A	B	A	A	A	A	B	B	A	A	A	A	A	A	A	B	A	B	B	A	B	B	B	B	B	A	A	A	A	A	A	A	A	A	B	B	A	A
AX-94922585	1D	61.56	B	A	A	B	B	A	B	B	B	A	B	A	A	A	A	B	B	A	A	A	A	A	A	A	B	A	B	B	A	B	B	B	B	B	A	A	A	A	A	A	A	A	A	B	B	A	A
AX-94453107	1D	61.56	B	A	A	B	B	A	B	B	B	A	B	A	A	A	A	B	B	A	A	A	A	A	A	A	B	A	B	B	A	B	B	B	B	B	A	A	A	A	A	A	A	A	A	B	B	A	A
AX-95106982	1D	61.56	B	A	A	B	B	A	B	B	B	A	B	A	A	A	A	B	B	A	A	A	A	A	A	A	B	A	B	B	A	B	B	B	B	B	A	A	A	A	A	A	A	A	A	B	B	A	A
AX-94432771	1D	61.56	B	A	A	B	B	A	B	B	B	A	B	A	A	A	A	B	B	A	A	A	A	A	A	A	B	A	B	B	A	B	B	B	B	B	A	A	A	A	A	A	A	A	A	B	B	A	A
AX-94500404	1D	61.56	B	A	A	B	B	A	B	B	B	A	B	A	A	A	A	B	B	A	A	A	A	A	A	A	B	A	B	B	A	B	B	B	B	B	A	A	A	A	A	A	A	A	A	B	B	A	A
AX-94868799	1D	61.56	B	A	A	B	B	A	B	B	B	A	B	A	A	A	A	B	B	A	A	A	A	A	A	A	B	A	B	B	A	B	B	B	B	B	A	A	A	A	A	A	A	A	A	B	B	A	A
AX-95236907	1D	61.56	B	A	A	B	B	A	B	B	B	A	B	A	A	A	A	B	B	A	A	A	A	A	A	A	B	A	B	B	A	B	B	B	B	B	A	A	A	A	A	A	A	A	A	B	B	A	A
AX-94958994	1D	61.56	B	A	A	B	B	A	B	B	B	A	B	A	A	A	A	B	B	A	A	A	A	A	A	A	B	A	B	B	A	B	B	B	B	B	A	A	A	A	A	A	A	A	A	B	B	A	A
AX-94799418	1D	61.56	B	A	A	B	B	A	B	B	B	A	B	A	A	A	A	B	B	A	A	A	A	A	A	A	B	A	B	B	A	B	B	B	B	B	A	A	A	A	A	A	A	A	A	B	B	A	A
AX-94693410	1D	61.56	B	A	A	B	B	A	B	B	B	A	B	A	A	A	A	B	B	A	A	A	A	A	A	A	B	A	B	B	A	B	B	B	B	B	A	A	A	A	A	A	A	A	A	B	B	A	A
AX-94433348	1D	61.56	B	A	A	B	B	A	B	B	B	A	B	A	A	A	A	B	B	A	A	A	A	A	A	A	B	A	B	B	A	B	B	B	B	B	A	A	A	A	A	A	A	A	A	B	B	A	A
AX-95070278	1D	61.56	B	A	A	B	B	A	B	B	B	A	B	A	A	A	A	B	B	A	A	A	A	A	A	A	B	A	B	B	A	B	B	B	B	B	A	A	A	A	A	A	A	A	A	B	B	A	A
AX-94458487	1D	61.56	B	A	A	B	B	A	B	B	B	A	B	A	A	A	A	B	B	A	A	A	A	A	A	A	B	A	B	B	A	B	B	B	B	B	A	A	A	A	A	A	A	A	-	B	B	A	A
AX-94551520	1D	61.56	B	A	A	B	B	A	B	B	B	A	B	A	A	A	A	B	B	A	A	A	A	A	A	A	B	A	B	B	A	B	B	B	B	B	A	A	A	A	A	A	A	A	A	B	B	A	A
AX-94670671	1D	61.56	B	A	A	B	B	A	B	B	B	A	B	A	A	A	A	B	B	A	A	A	A	A	A	A	B	A	B	B	A	B	B	B	B	B	A	A	A	A	A	A	A	A	A	B	B	A	A
AX-95260344	1D	61.56	B	A	A	B	B	A	B	B	B	A	B	A	A	A	A	B	B	A	A	A	A	A	A	A	B	A	B	B	A	B	B	B	B	B	A	A	A	A	A	A	A	A	-	B	B	A	A
AX-94960699	1D	61.56	B	A	A	B	B	A	B	B	B	A	B	A	A	A	A	B	B	A	A	A	A	A	A	A	B	A	B	B	A	B	B	B	B	B	A	A	A	A	A	A	A	A	A	B	B	A	A
AX-95199722	1D	61.56	B	A	A	B	B	A	B	B	B	A	B	A	A	A	A	B	B	A	A	A	A	A	A	A	B	A	B	B	A	B	B	B	B	B	A	A	A	A	A	A	A	A	A	B	B	A	A
AX-94403925	1D	61.56	B	A	A	B	B	A	B	B	B	A	B	A	A	A	A	B	B	A	A	A	A	A	A	A	B	A	B	B	A	B	B	B	B	B	A	A	A	A	A	A	A	A	A	B	B	A	A
AX-94891269	1D	61.56	B	A	A	B	B	A	B	B	B	A	B	A	A	A	A	B	B	A	A	A	A	A	A	A	B	A	B	B	A	B	B	B	B	B	A	A	A	A	A	A	A	A	A	B	B	A	A
AX-94506861	1D	61.56	B	A	A	B	B	A	B	B	B	A	B	A	A	A	A	B	B	A	-	A	A	A	A	A	B	A	B	B	A	B	B	B	B	B	A	A	A	A	A	A	A	A	A	B	B	A	A
AX-95148840	1D	61.56	B	A	A	B	B	A	B	B	B	A	B	A	A	A	A	B	B	A	A	A	A	A	A	A	B	A	B	B	A	B	B	B	B	B	A	A	A	A	A	A	A	A	A	B	B	A	A
AX-95200242	1D	61.56	B	A	A	B	B	A	B	B	B	A	B	A	A	A	A	B	B	A	A	A	A	A	A	A	B	A	B	B	A	B	B	B	B	B	A	A	A	A	A	A	A	A	A	B	B	A	A
AX-95141187	1D	61.56	B	A	A	B	B	A	B	B	B	A	B	A	A	A	A	B	B	A	A	A	A	A	A	A	B	A	B	B	A	B	B	B	B	B	A	A	A	A	A	A	A	A	A	B	B	A	A
AX-94514809	1D	61.56	B	A	A	B	-	A	B	B	B	A	B	A	A	A	A	B	B	A	A	A	A	A	A	A	B	A	B	B	A	B	B	B	B	B	A	A	A	A	A	A	A	A	A	B	B	A	A
AX-94495992	1D	61.56	B	A	A	B	B	A	B	B	B	A	B	A	A	A	A	B	B	A	A	A	A	A	A	A	B	A	B	B	A	B	B	B	B	B	A	-	A	A	A	A	A	A	A	B	B	A	A
AX-94893816	1D	62.4	A	A	A	B	B	A	B	B	B	A	B	A	A	A	A	B	B	A	A	A	A	A	A	A	B	A	B	B	A	B	B	B	B	B	A	A	A	A	A	A	A	A	A	B	B	A	A
AX-94613367	1D	62.4	A	A	A	B	B	A	B	B	B	A	B	A	A	A	A	B	B	A	A	A	A	A	A	A	B	A	B	B	A	B	B	B	B	B	A	A	A	A	A	A	A	A	A	B	B	A	A
AX-95145127	1D	62.4	A	A	A	B	B	A	B	B	B	A	B	A	A	A	A	B	B	A	A	A	A	A	A	A	B	A	B	B	A	B	B	B	B	B	A	A	A	A	A	A	A	A	A	B	B	A	A
AX-95110895	1D	62.4	A	A	A	B	B	A	B	B	B	A	B	A	A	A	A	B	B	A	A	A	A	A	A	A	B	A	B	B	A	B	B	B	B	B	A	A	A	A	A	A	A	A	A	B	B	A	A
AX-94673659	1D	62.4	A	A	A	B	B	A	B	B	B	A	B	A	A	A	A	B	B	A	A	A	A	A	A	A	B	A	B	B	A	B	B	B	B	B	A	A	A	A	A	A	A	A	A	B	B	A	A
AX-94668919	1D	62.4	A	A	A	B	B	A	B	B	B	A	B	A	A	A	A	B	B	A	A	A	A	A	A	A	B	A	B	B	A	B	B	B	B	B	A	A	A	A	A	A	A	A	A	B	B	A	A
AX-95159582	1D	62.4	A	A	A	B	B	A	B	B	B	A	B	A	A	A	A	B	B	A	A	A	A	A	A	A	B	A	B	B	A	B	B	B	B	B	A	A	A	A	A	A	A	A	A	B	B	A	-
AX-95015996	1D	62.4	A	A	A	B	B	A	B	B	B	A	B	A	A	A	A	B	B	A	A	A	A	A	A	A	B	A	B	B	A	B	B	B	B	B	A	A	A	A	A	A	A	A	A	B	B	A	A
AX-95097802	1D	65.68	A	A	A	B	B	A	B	B	B	A	B	A	A	A	A	B	B	A	A	A	A	A	A	A	B	A	B	B	A	B	B	B	B	B	A	A	A	A	A	A	A	A	A	A	B	A	A
AX-95105709	1D	68.12	A	A	A	B	B	A	B	B	B	A	B	A	A	A	A	B	B	A	A	A	A	A	A	A	B	A	B	B	A	B	B	B	B	B	A	A	A	A	A	A	A	A	A	A	B	A	A
AX-94718128	1D	68.12	A	A	A	B	B	A	B	B	B	A	B	A	A	A	A	B	B	A	A	A	A	A	A	A	B	A	B	B	A	B	B	B	B	B	A	A	A	A	A	A	A	A	A	A	B	A	A
AX-94846537	1D	68.12	A	A	A	B	B	A	B	B	B	A	B	A	A	A	A	B	B	A	A	A	A	A	A	A	B	A	B	B	A	B	B	B	B	B	A	A	A	A	A	A	A	A	A	A	B	A	A
AX-94424233	1D	68.12	A	A	A	B	B	A	B	B	B	A	B	A	A	A	A	B	B	A	A	A	A	A	A	A	B	A	B	B	A	B	B	B	B	B	A	A	A	A	A	A	A	A	A	A	B	A	A
AX-94749766	1D	68.12	A	A	A	B	B	A	B	B	B	A	B	A	A	A	A	B	B	A	A	A	A	A	A	A	B	A	B	B	A	B	B	B	B	B	A	A	A	A	A	A	A	A	A	A	B	A	A
AX-94443420	1D	68.12	A	A	A	B	B	A	B	B	B	A	B	A	A	A	A	B	B	A	A	A	A	A	A	A	B	A	B	B	A	B	B	B	B	B	A	A	A	A	A	A	A	A	A	A	B	A	A
AX-94631915	1D	68.12	A	A	A	B	B	A	B	B	B	A	B	A	A	A	A	B	B	A	A	A	A	A	A	A	B	A	B	B	A	B	B	B	B	B	A	A	A	A	A	A	A	A	A	A	B	A	A
AX-94829936	1D	68.12	A	A	A	B	B	A	B	B	B	A	B	A	A	A	A	B	B	A	A	A	A	A	A	A	B	A	B	B	A	B	B	B	B	B	A	-	A	A	A	A	A	A	A	A	B	A	A
AX-94936327	1D	68.9	A	A	A	B	B	A	B	B	B	A	B	A	A	A	A	A	B	A	A	A	A	A	A	A	B	A	B	B	A	B	B	B	B	B	A	A	A	A	A	A	A	A	A	A	B	A	A
AX-94387203	1D	68.9	A	A	A	B	B	A	B	B	B	A	B	A	A	A	A	A	B	A	A	A	A	A	A	A	B	A	B	B	A	B	B	B	B	B	A	A	A	A	A	A	A	A	A	A	B	A	A
AX-94785117	1D	68.9	A	A	A	B	B	A	B	B	B	A	B	A	A	A	A	A	B	A	A	A	A	A	A	A	B	A	B	B	A	B	B	B	B	B	A	A	A	A	A	A	A	A	A	A	B	A	A
AX-95189966	1D	68.9	A	A	A	B	B	A	B	B	B	A	B	A	A	A	A	A	B	A	A	A	A	A	A	A	B	A	B	B	A	B	B	B	B	B	A	A	A	A	A	A	A	A	A	A	B	A	A
AX-95219263	1D	70.49	A	A	A	B	B	A	B	B	B	A	B	A	A	A	A	A	B	A	A	A	A	A	A	A	B	A	B	B	A	B	B	B	B	B	A	A	A	A	A	A	A	A	A	A	B	A	A
AX-94997814	1D	77.16	A	A	A	B	B	A	B	B	B	A	B	A	A	A	A	A	B	A	A	A	A	A	A	A	B	A	B	B	A	B	B	B	B	B	A	A	A	A	A	A	A	A	A	A	B	A	A
AX-95008614	1D	79.56	A	A	A	A	B	A	B	B	B	A	B	A	A	A	A	A	B	A	A	A	A	A	A	A	B	A	B	B	A	B	B	B	B	B	A	A	A	A	B	A	A	A	A	A	B	A	A
AX-94756992	1D	79.56	A	A	-	A	B	A	B	B	B	A	B	A	A	A	A	A	B	A	A	A	A	A	A	A	B	A	B	B	A	B	B	B	B	B	-	A	A	A	B	A	A	A	A	A	B	A	A
AX-94704979	1D	80.35	A	A	A	A	B	A	B	B	B	A	B	A	A	A	A	A	B	A	A	A	A	A	A	A	B	A	B	B	A	B	B	B	B	B	A	A	A	A	B	A	A	A	A	A	B	A	A
AX-95168158	1D	88.91	A	A	B	A	B	A	B	B	B	A	B	A	A	A	B	A	B	B	B	A	A	A	A	A	B	A	B	B	A	B	B	B	B	B	A	A	A	A	B	A	A	B	A	A	B	A	A
AX-95144598	1D	94.85	A	A	B	A	B	A	-	B	B	A	B	A	A	A	B	A	B	B	B	A	A	A	A	A	B	A	B	B	A	A	-	B	B	A	A	A	A	A	B	A	A	B	A	A	B	A	A
AX-95258374	1D	114.31	A	A	B	A	B	A	B	B	B	B	A	A	B	B	B	A	B	B	B	A	A	A	A	A	B	A	A	B	A	A	A	B	B	A	A	A	A	-	B	A	A	B	A	B	B	A	A
AX-94434157	1D	116.73	A	A	B	B	B	A	B	B	B	B	A	A	B	B	A	A	B	B	B	A	A	A	A	A	B	A	A	B	A	A	A	A	B	A	A	A	A	B	B	A	A	B	A	B	B	A	A
AX-95074107	1D	116.73	A	A	B	B	B	A	B	B	B	B	A	A	B	B	A	A	B	B	B	A	A	A	A	A	B	A	A	B	A	A	A	A	B	A	A	A	A	B	B	A	A	B	A	B	B	A	A
AX-94909913	1D	116.73	A	A	B	B	B	A	B	B	B	B	A	A	B	B	A	A	B	B	B	A	A	A	A	A	B	A	A	B	A	A	A	A	B	A	A	A	A	B	B	A	A	B	A	B	B	A	A
AX-94456482	1D	116.73	A	A	B	B	B	A	B	B	B	B	A	A	B	B	A	A	B	B	B	A	A	A	A	A	B	A	A	B	A	A	A	A	B	A	A	A	A	B	B	A	A	B	A	B	B	A	A
AX-94590718	1D	116.73	A	A	B	B	B	A	B	B	B	B	A	A	B	B	A	A	B	B	B	A	A	A	A	A	B	A	A	B	A	A	A	A	B	A	A	A	A	B	B	A	A	B	A	B	B	A	A
AX-94754170	1D	116.73	A	A	B	B	B	A	B	B	B	B	A	A	B	B	A	A	B	B	B	A	A	A	A	A	B	A	A	B	A	A	A	A	B	A	A	A	A	B	B	A	A	B	A	B	B	A	A
AX-94592803	1D	116.73	A	A	B	B	B	A	B	B	B	B	A	A	B	B	A	A	B	B	B	A	A	A	A	A	B	A	A	B	A	A	A	A	B	A	A	A	A	B	B	A	A	B	A	B	B	A	A
AX-95075977	1D	116.73	A	A	B	B	B	A	B	B	B	B	A	A	B	B	A	A	B	B	B	A	A	A	A	A	B	A	A	B	A	A	A	A	B	A	A	A	A	B	B	A	A	B	A	B	B	A	A
AX-94825342	1D	116.73	A	A	B	B	B	A	B	B	B	B	A	A	B	B	A	A	B	B	B	A	A	A	A	A	B	A	A	B	A	A	A	A	B	A	A	A	A	B	B	A	A	B	A	B	B	A	A
AX-95202002	1D	116.73	A	A	B	B	B	A	B	B	B	B	A	A	B	B	A	A	B	B	B	A	A	A	A	A	B	A	A	B	A	A	A	A	B	A	A	A	A	B	B	A	A	B	A	B	B	A	A
AX-94707795	1D	116.73	A	A	B	B	B	A	B	B	B	B	A	A	B	B	A	A	B	B	B	A	A	A	A	A	B	A	A	B	A	A	A	A	B	A	A	A	A	B	B	A	A	B	A	B	B	A	A
AX-94697253	1D	116.73	A	A	B	B	B	A	B	B	B	B	A	A	B	B	A	A	B	B	B	A	A	A	A	A	B	A	A	B	A	A	A	A	B	A	A	A	A	B	B	A	A	B	A	B	B	A	A
AX-94517892	1D	116.73	A	A	B	B	B	A	B	B	B	B	A	A	B	B	A	A	B	B	B	A	A	A	A	A	B	A	A	B	A	A	A	A	B	A	A	A	A	B	B	A	A	B	A	B	B	A	A
AX-94763185	1D	116.73	A	A	B	B	B	A	B	B	B	B	A	A	B	B	A	A	B	B	B	A	A	A	A	A	B	A	A	B	A	A	A	A	B	A	A	A	A	B	B	A	A	B	A	B	B	A	A
AX-94947741	1D	116.73	A	A	B	B	B	A	B	B	B	B	A	A	B	B	A	A	B	B	B	A	A	A	A	A	B	A	A	B	A	A	A	A	B	A	A	A	A	B	B	A	A	B	A	B	B	A	A
AX-95009977	1D	116.73	A	A	B	B	B	A	B	B	B	B	A	A	B	B	A	A	B	B	B	A	A	A	A	A	B	A	A	B	A	A	A	A	B	A	A	A	A	B	B	A	A	B	A	B	B	A	A
AX-95247196	1D	116.73	A	A	B	B	B	A	B	B	B	B	A	A	B	B	A	A	B	B	B	A	A	A	A	A	B	A	A	B	A	A	A	A	B	A	A	A	A	B	B	A	A	B	A	B	B	A	A
AX-94639644	1D	116.73	A	A	B	B	B	A	B	B	B	B	A	A	B	B	A	A	B	B	B	A	A	A	A	A	B	A	A	B	A	A	A	A	B	A	A	A	A	B	B	A	A	B	A	B	B	A	A
AX-94662935	1D	116.73	A	A	B	B	B	A	B	B	B	B	A	A	B	B	A	A	B	B	B	A	A	A	A	A	B	A	A	B	A	A	A	A	B	A	A	A	A	B	B	A	A	B	A	B	B	A	A
AX-94788925	1D	116.73	A	A	B	B	B	A	B	B	B	B	A	A	B	B	A	A	B	B	B	A	A	A	A	A	B	A	A	B	A	A	A	A	B	A	A	A	A	B	B	A	A	B	A	B	B	A	A
AX-94384966	1D	116.73	A	A	B	B	B	A	B	B	B	B	A	A	B	B	A	A	B	B	B	A	A	A	A	A	B	A	A	B	A	A	A	A	B	A	A	A	A	B	B	A	A	B	A	B	B	A	A
AX-94522071	1D	116.73	A	A	B	B	B	A	B	B	B	B	A	A	B	B	A	A	B	B	B	A	A	A	A	A	B	A	A	B	A	A	A	A	B	A	A	A	A	B	B	A	A	B	A	B	B	A	A
AX-94992450	1D	116.73	A	A	B	B	B	A	B	B	B	B	A	A	B	B	A	A	B	B	B	A	A	A	A	A	B	A	A	B	A	A	A	A	B	A	A	A	A	B	B	A	A	B	A	B	B	A	A
AX-94993375	1D	116.73	A	A	B	B	B	A	B	B	B	B	A	A	B	B	A	A	B	B	B	A	A	A	A	A	B	A	A	B	A	A	A	A	B	A	A	A	A	B	B	A	A	B	A	B	B	A	A
AX-94988231	1D	116.73	A	A	B	B	B	A	B	B	B	B	A	A	B	B	A	A	B	B	B	A	A	A	A	A	B	A	A	B	A	A	A	A	B	A	A	A	A	B	B	A	A	B	A	B	B	A	A
AX-94802647	1D	116.73	A	A	B	B	B	A	B	B	B	B	A	A	B	B	A	A	B	B	B	A	A	A	A	A	B	A	A	B	A	A	A	A	B	A	A	A	A	B	B	A	A	B	A	B	B	A	A
AX-94588819	1D	116.73	A	A	B	B	B	A	B	B	B	B	A	A	B	B	A	A	B	B	B	A	A	A	A	A	B	A	A	B	A	A	A	A	B	A	A	A	A	B	B	A	A	B	A	B	B	A	A
AX-94710211	1D	116.73	A	A	B	B	B	A	B	B	B	B	A	A	B	B	A	A	B	B	B	A	A	A	A	A	B	A	A	B	A	A	A	A	B	A	A	A	A	B	B	A	A	B	A	B	B	A	A
AX-95125815	1D	116.73	A	A	B	B	B	A	B	B	B	B	A	A	B	B	A	A	B	B	B	A	A	A	A	A	B	A	A	B	A	A	A	A	B	A	A	A	A	B	B	A	A	B	A	B	B	A	A
AX-94423942	1D	116.73	A	A	B	B	B	A	B	B	B	B	A	A	B	B	A	A	B	B	B	A	A	A	A	A	B	A	A	B	A	A	A	A	B	A	A	A	A	B	B	A	A	B	A	B	B	A	A
AX-95172858	1D	116.73	A	A	B	B	B	A	B	B	B	B	A	A	B	B	A	A	B	B	B	A	A	A	A	A	B	A	A	B	A	A	A	A	B	A	A	A	A	B	B	A	A	B	A	B	B	A	A
AX-94498543	1D	116.73	A	A	B	B	B	A	B	B	B	B	A	A	B	B	A	A	B	B	B	A	A	A	A	A	B	A	A	B	A	A	A	A	B	A	A	A	A	B	B	A	A	B	A	B	B	A	A
AX-94674125	1D	116.73	A	A	B	B	B	A	B	B	B	B	A	A	B	B	A	A	B	B	B	A	A	A	A	A	B	A	A	B	A	A	A	A	B	A	A	A	A	B	B	A	A	B	A	B	B	A	A
AX-94927628	1D	116.73	A	A	B	B	B	A	B	B	B	B	A	A	B	B	A	A	B	B	B	A	A	A	A	A	B	A	A	B	A	A	A	A	B	A	A	A	A	B	B	A	A	B	A	B	B	A	A
AX-95184430	1D	116.73	A	A	B	B	B	A	B	B	B	B	A	A	B	B	A	A	B	B	B	A	A	A	A	A	B	A	A	B	A	A	A	A	B	A	A	A	A	B	B	A	A	B	A	B	B	A	A
AX-95176449	1D	116.73	A	A	B	B	B	A	B	B	B	B	A	A	B	B	A	A	B	B	B	A	A	A	A	A	B	A	A	B	A	A	A	A	B	A	A	A	A	B	B	A	A	B	A	B	B	A	-
AX-94624787	1D	116.73	A	A	B	B	B	A	B	B	B	B	A	A	B	B	A	A	B	B	B	A	A	A	A	A	B	A	A	B	A	A	A	A	B	A	A	A	A	B	B	A	A	B	A	B	B	A	A
AX-94568598	1D	116.73	A	A	B	B	B	A	B	B	B	B	A	A	B	B	A	A	B	B	B	A	A	A	A	A	B	A	A	B	A	A	A	A	B	A	A	A	A	B	B	A	A	B	A	B	B	A	A
AX-94624500	1D	116.73	A	A	B	B	B	A	B	B	B	B	A	A	B	B	A	A	B	B	B	A	A	A	A	A	B	A	A	B	A	A	A	A	B	A	A	A	A	B	B	A	A	B	A	B	B	A	A
AX-94484191	1D	116.73	A	A	B	B	B	A	B	B	B	B	A	A	B	B	A	A	B	B	B	A	A	A	A	A	B	A	A	B	A	A	A	A	B	A	A	A	A	B	B	A	A	B	A	B	B	A	A
AX-94497626	1D	116.73	A	A	B	B	B	A	B	B	B	B	A	A	B	B	A	A	B	B	B	A	A	A	A	A	B	A	A	B	A	A	A	A	B	A	A	A	A	B	B	A	A	B	A	B	B	A	A
AX-95234262	1D	116.73	A	A	B	B	B	A	B	B	B	B	A	A	B	B	A	A	B	B	B	A	A	A	A	A	B	A	A	B	A	A	A	A	B	A	A	A	A	B	B	A	A	B	A	B	B	A	A
AX-94548980	1D	116.73	A	A	B	B	B	A	B	B	-	B	A	A	B	B	A	A	B	B	B	A	A	A	A	A	B	A	A	B	A	A	A	A	B	A	A	A	A	B	B	A	A	B	A	B	B	A	A
AX-94443057	1D	116.73	A	A	B	B	B	A	B	B	B	B	A	A	B	B	A	A	B	B	B	A	A	A	A	A	B	A	A	B	A	A	A	A	B	A	A	A	A	B	B	A	A	B	A	B	B	A	A
AX-95118036	1D	116.73	A	A	B	B	B	A	B	B	B	B	A	A	B	B	A	A	B	B	B	A	A	A	A	A	B	A	A	B	A	A	A	A	B	A	A	A	A	B	B	A	A	B	A	B	B	A	A
AX-94686404	1D	116.73	A	A	B	B	B	A	B	B	B	B	A	A	B	B	A	A	B	B	B	A	A	A	A	A	B	A	A	B	A	A	A	A	B	A	A	A	A	B	B	A	A	B	A	B	B	A	A
AX-94475723	1D	116.73	A	A	B	B	B	A	B	B	B	B	A	A	B	B	A	A	B	B	B	A	A	A	A	A	B	A	A	B	A	A	A	A	B	A	A	A	A	B	B	A	A	B	A	B	B	A	A
AX-94659954	1D	116.73	A	A	B	B	B	A	B	B	B	B	A	A	B	B	A	A	B	B	B	A	A	A	A	A	B	A	A	B	A	A	A	A	B	A	A	A	A	B	B	A	A	B	A	B	B	A	A
AX-95249874	1D	116.73	A	A	B	B	B	A	B	B	B	B	A	A	B	B	A	A	B	B	B	A	A	A	A	A	B	A	A	B	A	A	A	A	B	A	A	A	A	B	B	A	A	B	A	B	B	A	A
AX-95154311	1D	116.73	A	A	B	B	B	A	B	B	B	B	A	A	B	B	A	A	B	B	B	A	A	A	A	A	B	A	A	B	A	A	A	A	B	A	A	A	A	B	B	A	A	B	A	B	B	A	A
AX-94623656	1D	116.73	A	A	B	B	B	A	B	B	B	B	A	A	B	B	A	A	B	B	B	A	A	A	A	A	B	A	A	B	A	A	A	A	B	A	A	A	A	B	B	A	A	B	A	B	B	A	A
AX-94508984	1D	116.73	A	A	B	B	B	A	B	B	B	B	A	A	B	B	A	A	B	B	B	A	A	A	A	A	B	A	A	B	A	A	A	A	B	A	A	A	A	B	B	A	A	B	A	B	B	A	A
AX-94733707	1D	116.73	A	A	B	B	B	A	B	B	B	B	A	A	B	B	A	A	B	B	B	A	A	A	A	A	B	A	A	B	A	A	A	A	B	A	A	A	A	B	B	A	A	B	A	B	B	A	A
AX-94682514	1D	116.73	A	A	B	B	B	A	B	B	B	B	A	A	B	B	A	A	B	B	B	A	A	A	A	A	B	A	A	B	A	A	A	A	B	A	A	A	A	B	B	A	A	B	A	B	B	A	A
AX-94938180	1D	116.73	A	A	B	B	B	A	B	B	B	B	A	A	B	B	A	A	B	B	B	A	A	A	A	A	B	A	A	B	A	A	A	A	B	A	A	A	A	B	B	A	A	B	A	B	B	A	A
AX-94488154	1D	116.73	A	A	B	B	B	A	B	B	B	B	A	A	B	B	A	A	B	B	B	A	A	A	A	A	B	A	A	B	A	A	A	A	B	A	A	A	A	B	B	A	A	B	A	B	B	A	A
AX-95125210	1D	116.73	A	A	B	B	B	A	B	B	B	B	A	A	B	B	A	A	B	B	B	A	A	A	A	A	B	A	A	B	A	A	A	A	B	A	A	A	A	B	B	A	A	B	A	B	B	A	A
AX-94892332	1D	116.73	A	A	B	B	B	A	B	B	B	B	A	A	B	B	A	A	B	B	B	A	A	A	A	A	B	A	A	B	A	A	A	A	B	A	A	A	A	B	B	A	A	B	A	B	B	A	A
AX-94654870	1D	116.73	A	A	B	B	B	A	B	B	B	B	A	A	B	B	A	A	B	B	B	A	A	A	A	A	B	A	A	B	A	A	A	A	B	A	A	A	A	B	B	A	A	B	A	B	B	A	A
AX-94604254	1D	116.73	A	A	B	B	B	A	B	B	B	B	A	A	B	B	A	A	B	B	B	A	A	A	A	A	B	A	A	B	A	A	A	A	B	A	A	A	A	B	B	A	A	B	A	B	B	A	A
AX-94851613	1D	116.73	A	A	B	B	B	A	B	B	B	B	A	A	B	B	A	A	B	B	B	A	A	A	A	A	B	A	A	B	A	A	A	A	B	A	A	A	A	B	B	A	A	B	A	B	B	A	A
AX-95226608	1D	116.73	A	A	B	B	B	A	B	B	B	B	A	A	B	B	A	A	B	B	B	A	A	A	A	A	B	A	A	B	A	A	A	A	B	A	A	A	A	B	B	A	A	B	A	B	B	A	A
AX-94897339	1D	116.73	A	A	B	B	B	A	B	B	B	B	A	A	B	B	A	A	B	B	B	A	A	A	A	A	B	A	A	B	A	A	A	A	B	A	A	A	A	B	B	A	A	B	A	B	B	A	A
AX-95161581	1D	116.73	A	A	B	B	B	A	B	B	B	B	A	A	B	B	A	A	B	B	B	A	A	A	A	A	B	A	A	B	A	A	A	A	B	A	A	A	A	B	B	A	A	B	A	B	B	A	A
AX-94804728	1D	116.73	A	A	B	B	B	A	B	B	B	B	A	A	B	B	A	A	B	B	B	A	A	A	A	A	B	A	A	B	A	A	A	A	B	A	A	A	A	B	B	A	A	B	A	B	B	A	A
AX-94383675	1D	116.73	A	A	B	B	B	A	B	B	B	B	A	A	B	B	A	A	B	B	B	A	A	A	A	A	B	A	A	B	A	A	A	A	B	A	A	A	A	B	B	A	A	B	A	B	B	A	A
AX-94811352	1D	116.73	A	A	B	B	B	A	B	B	B	B	A	A	B	B	A	A	B	B	B	A	A	A	A	A	B	A	A	B	A	A	A	A	B	A	A	A	A	B	B	A	A	B	A	B	B	A	A
AX-94592387	1D	116.73	A	A	B	B	B	A	B	B	B	B	A	A	B	B	A	A	B	B	B	A	A	A	A	A	B	A	A	B	A	A	A	A	B	A	A	A	A	B	B	A	A	B	A	B	B	A	A
AX-94650064	1D	116.73	A	A	B	B	B	A	B	B	B	B	A	A	B	B	A	A	B	B	B	A	A	A	A	A	B	A	A	B	A	A	A	A	B	A	A	A	A	B	B	A	A	B	A	B	B	A	A
AX-94518438	1D	116.73	A	A	B	B	B	A	B	B	B	B	A	A	B	B	A	A	B	B	B	A	A	A	A	A	B	A	A	B	A	A	A	A	B	A	A	A	A	B	B	A	A	B	A	B	B	A	A
AX-95094257	1D	116.73	A	A	B	B	B	A	B	B	B	B	A	A	B	B	A	A	B	B	B	A	A	A	A	A	B	A	A	B	A	A	A	A	B	A	A	A	A	B	B	A	A	B	A	B	B	A	A
AX-94801911	1D	116.73	A	A	B	B	B	A	B	B	B	B	A	A	B	B	A	A	B	B	B	A	A	A	A	A	B	A	A	B	A	A	A	A	B	A	A	A	A	B	B	A	A	B	A	B	B	A	A
AX-95001487	1D	116.73	A	A	B	B	B	A	B	B	B	B	A	A	B	B	A	A	B	-	B	A	A	A	A	A	B	A	A	B	A	A	A	A	B	A	A	A	A	B	B	A	A	B	A	B	B	A	A
AX-94689747	1D	116.73	A	A	B	B	B	A	B	B	B	B	A	A	B	B	A	A	B	B	B	A	A	A	A	A	B	A	A	B	A	A	A	A	B	A	A	A	A	B	B	A	A	B	A	B	B	A	A
AX-94520739	1D	116.73	A	A	B	B	B	A	B	B	B	B	A	A	B	B	A	A	B	B	B	A	A	A	A	A	B	A	A	B	A	A	A	A	B	A	A	A	A	B	B	A	A	B	A	B	B	A	A
AX-94827364	1D	116.73	A	A	B	B	B	A	B	B	B	B	A	A	B	B	A	A	B	B	B	A	A	A	A	A	B	A	A	B	A	A	A	A	B	A	A	A	A	B	B	A	A	B	A	B	B	A	A
AX-94944281	1D	116.73	A	A	B	B	B	A	B	B	B	B	A	A	B	B	A	A	B	B	B	A	A	A	A	A	B	A	A	B	A	A	A	A	B	A	A	A	A	B	B	A	A	B	A	B	B	A	A
AX-95015555	1D	116.73	A	A	B	B	B	A	B	B	B	B	A	A	B	B	A	A	B	B	B	A	A	A	A	A	B	A	A	B	A	A	A	A	B	A	A	A	A	B	B	A	A	B	A	B	B	A	A
AX-94637532	1D	116.73	-	A	B	B	B	A	B	B	B	B	A	A	B	B	A	A	B	B	B	A	A	A	A	A	B	A	A	B	A	A	A	A	B	A	A	A	A	B	B	A	A	B	-	B	B	A	A
AX-94653479	1D	116.73	A	A	B	B	B	A	B	B	B	B	A	A	B	B	A	A	B	B	B	A	A	A	A	A	B	A	A	B	A	A	A	A	B	A	A	A	A	B	B	A	A	B	A	B	B	A	-
AX-95008683	1D	116.73	A	A	-	B	B	A	B	B	B	B	A	A	B	B	A	A	B	B	B	A	A	A	A	A	B	A	A	B	A	A	A	A	B	A	A	A	A	B	B	A	A	B	A	B	B	A	-
AX-94934878	1D	116.73	A	A	B	B	B	A	B	B	B	B	A	A	B	B	A	A	B	B	B	A	A	A	A	A	B	A	A	B	A	A	A	A	B	A	A	A	A	B	B	A	A	B	A	B	B	A	A
AX-94444296	1D	116.73	A	A	B	B	B	A	B	B	B	B	A	A	B	B	A	A	B	B	B	A	A	A	A	A	B	A	A	B	A	A	A	A	B	A	A	A	A	B	B	A	A	B	A	B	B	A	A
AX-94485614	1D	116.73	A	A	B	B	B	A	B	B	B	B	A	A	B	B	A	A	B	B	B	A	A	A	A	A	B	A	A	B	A	A	A	A	B	A	A	A	A	B	B	A	A	B	A	B	B	A	A
AX-94689696	1D	116.73	A	A	B	B	B	A	B	B	B	B	A	A	B	B	A	A	B	B	B	A	A	A	A	A	B	A	A	B	A	A	A	A	B	A	A	A	A	B	B	A	A	B	A	B	B	A	A
AX-94485300	1D	116.73	A	A	B	B	B	A	B	B	B	B	A	A	B	B	A	A	B	B	B	A	A	A	A	A	-	A	A	B	A	A	A	A	B	A	A	A	A	B	B	A	A	B	A	B	B	A	A
AX-94953558	1D	116.73	A	A	B	B	B	A	B	B	B	B	A	A	B	B	A	A	B	B	B	A	A	A	A	A	B	A	A	B	A	A	A	A	B	A	A	A	A	B	B	A	A	B	A	B	B	A	A
AX-95086356	1D	116.73	A	A	-	B	B	A	B	B	B	B	A	A	B	B	A	A	B	B	B	A	A	A	A	A	B	A	A	B	A	A	A	A	B	A	A	A	A	B	B	A	A	B	A	B	B	A	A
AX-94917839	1D	116.73	A	A	B	B	B	A	B	B	B	B	A	A	B	B	A	A	B	B	B	A	A	A	A	A	B	A	A	B	A	A	A	A	B	A	A	A	A	B	B	A	A	B	A	B	B	A	A
AX-94700449	1D	116.73	A	A	B	B	B	A	B	B	B	B	A	A	B	B	A	A	B	B	B	A	A	A	A	A	B	A	A	B	A	A	A	A	B	A	A	A	A	B	B	A	A	B	A	B	B	A	A
AX-94596653	1D	116.73	A	A	B	B	B	A	B	B	B	B	A	A	B	B	A	A	B	B	B	A	A	A	A	A	B	A	A	B	A	A	A	A	B	A	A	A	A	B	B	A	A	B	A	B	B	A	A
AX-94745465	1D	116.73	A	A	B	B	B	A	B	B	B	B	A	A	B	B	A	A	B	B	B	A	A	A	A	A	B	A	A	B	A	A	A	A	B	A	A	A	A	B	B	A	A	B	A	B	B	A	A
AX-94659172	1D	116.73	A	A	B	B	B	A	B	B	B	B	A	A	B	B	A	A	B	B	B	A	A	A	A	-	B	A	A	B	A	A	A	A	B	A	A	A	A	B	B	A	A	B	A	B	B	A	A
AX-94473249	1D	116.73	A	A	B	B	B	A	B	B	B	B	A	A	B	B	A	A	B	B	B	A	A	A	A	A	B	A	A	B	A	A	A	A	B	A	A	A	A	B	B	A	A	B	A	B	B	A	A
AX-94459385	1D	116.73	A	A	B	B	B	A	B	B	B	B	A	A	B	B	A	A	B	B	B	A	A	A	A	A	B	A	A	B	A	A	A	A	B	A	A	A	A	B	B	A	A	B	A	B	B	A	A
AX-94951827	1D	116.73	A	A	B	B	B	A	B	B	B	B	A	A	B	B	A	A	B	B	B	A	A	A	A	A	B	A	A	B	A	A	A	A	B	A	A	A	A	B	B	A	A	B	A	B	B	A	A
AX-94416333	1D	116.73	A	A	B	B	B	A	B	B	B	B	A	A	B	B	A	A	B	B	B	A	A	A	A	A	B	A	A	B	A	A	A	A	B	A	A	A	A	B	B	A	A	B	A	B	B	A	A
AX-94856891	1D	116.73	A	A	B	B	B	A	B	B	B	B	A	A	B	B	A	A	B	B	B	A	A	A	A	A	B	A	A	B	A	A	A	A	-	A	A	A	A	B	B	A	A	-	A	B	B	A	A
AX-94421525	1D	116.73	A	A	B	B	B	A	B	B	B	B	A	A	B	B	A	A	B	B	B	A	A	A	A	A	B	A	A	B	A	A	A	A	B	A	A	A	A	B	B	A	A	B	A	B	B	A	A
AX-94695768	1D	116.73	A	A	B	B	B	A	B	B	B	B	A	A	B	B	A	A	B	B	B	A	A	A	A	A	B	A	A	B	A	A	A	A	B	A	A	A	A	B	B	A	A	B	A	B	B	A	A
AX-94817261	1D	116.73	A	A	B	B	B	A	B	B	B	B	A	A	B	B	A	A	B	B	B	A	A	A	A	A	B	A	A	B	A	A	A	-	B	A	A	A	A	B	B	A	A	B	A	B	B	A	A
AX-95101671	1D	116.73	A	A	B	B	B	A	B	B	B	B	A	A	B	B	A	A	B	B	B	A	A	A	A	A	B	A	A	B	A	A	A	A	B	A	A	A	A	B	B	A	A	B	A	B	B	A	A
AX-94773707	1D	116.73	A	A	B	B	B	A	B	B	B	B	A	A	B	B	A	A	B	B	B	A	A	A	A	A	B	A	A	B	A	A	A	A	B	A	A	A	A	B	B	A	A	B	A	B	B	A	A
AX-94571943	1D	116.73	A	A	B	B	B	A	B	B	B	B	A	A	B	B	A	A	B	B	B	A	A	A	A	A	B	A	A	B	A	A	A	A	B	A	A	A	A	B	B	A	A	B	A	B	B	A	A
AX-94926349	1D	116.73	A	A	B	B	B	A	B	B	B	B	A	A	B	B	A	A	B	B	B	A	A	A	A	A	B	A	A	B	A	A	A	A	B	A	A	A	A	B	B	A	A	B	A	B	B	A	A
AX-94594952	1D	116.73	A	A	B	B	B	A	B	B	B	B	A	A	B	B	A	A	B	B	B	A	A	A	A	A	B	A	A	B	A	A	A	A	B	A	A	A	A	B	B	A	A	B	A	B	B	A	A
AX-94689021	1D	116.73	A	A	B	B	B	A	B	B	B	B	A	A	B	B	A	A	B	B	B	A	A	A	A	-	B	-	A	B	A	A	A	A	B	A	A	-	A	B	B	-	A	B	A	B	B	A	A
AX-94785748	1D	116.73	A	A	B	B	B	A	B	B	B	B	A	A	B	B	A	A	B	B	B	A	A	A	A	A	B	A	A	B	A	A	A	A	B	A	-	A	A	B	B	A	A	B	A	B	B	A	A
AX-94597728	1D	116.73	A	A	B	B	B	A	B	B	B	B	A	A	B	B	A	A	B	B	B	A	A	A	A	A	B	A	A	B	A	A	A	A	B	A	A	A	A	B	B	A	A	B	A	B	B	A	A
AX-94590064	1D	116.73	A	A	B	B	B	A	B	B	B	B	A	A	B	B	A	A	B	B	B	A	A	A	A	A	B	A	A	B	A	A	A	A	B	A	A	A	A	B	B	A	A	B	A	B	B	A	A
AX-94521319	1D	117.51	A	A	B	B	B	A	B	B	B	B	A	A	B	B	A	A	B	B	B	A	A	A	A	A	B	A	A	B	A	A	A	A	B	A	A	A	A	B	B	A	A	B	A	B	B	A	A
AX-95137795	1D	117.51	A	A	B	B	B	A	B	B	B	B	A	A	B	B	A	A	B	B	B	A	A	A	A	A	B	A	A	B	A	A	A	A	B	A	A	A	A	B	B	A	A	B	A	B	B	A	A
AX-94555977	1D	117.51	A	A	B	B	B	A	B	B	B	B	A	A	B	B	A	A	B	B	B	A	A	A	A	A	B	A	A	B	A	A	A	A	B	A	A	A	A	B	B	A	A	B	A	B	B	A	A
AX-94853173	1D	117.51	A	A	B	B	B	A	B	B	B	B	A	A	B	B	A	A	B	B	B	A	A	A	A	A	B	A	A	B	A	A	A	A	B	A	A	A	A	B	B	A	A	B	A	B	B	A	A
AX-94782216	1D	117.51	A	A	B	B	B	A	B	B	B	B	A	A	B	B	A	A	B	B	B	A	A	A	A	A	B	A	A	B	A	A	A	A	B	A	A	A	-	B	B	A	A	B	A	B	B	A	A
AX-94893657	1D	119.1	A	A	B	B	B	A	B	B	B	B	A	A	B	B	A	A	B	B	B	A	A	A	A	A	B	A	A	B	A	A	A	A	B	A	A	A	A	B	B	A	A	B	A	B	B	A	A
AX-94888009	1D	119.1	A	A	B	B	B	A	B	B	B	B	A	A	B	B	A	A	B	B	B	A	A	A	A	A	B	A	A	B	A	A	A	A	B	A	A	A	A	B	B	A	A	B	A	B	B	A	A
AX-94529863	1D	119.1	A	A	B	B	B	A	B	B	B	B	A	A	B	B	A	A	B	B	B	A	A	A	A	A	B	A	A	B	A	A	A	A	B	A	A	A	A	B	B	A	A	B	A	B	B	A	A
AX-94589325	1D	119.1	A	A	B	B	B	A	B	B	B	B	A	A	B	B	A	A	B	B	B	A	A	A	A	A	B	A	A	B	A	A	A	A	B	A	A	A	A	B	B	A	A	B	A	B	B	A	A
AX-94579513	1D	119.1	A	A	B	B	B	A	B	B	B	B	A	A	B	B	A	A	B	B	B	A	A	A	A	A	B	A	A	B	A	A	A	A	B	A	A	A	A	B	B	A	A	B	A	B	B	A	A
AX-94676689	1D	119.1	A	A	B	B	B	A	B	B	B	B	A	A	B	B	A	A	B	B	B	A	A	A	A	-	B	-	A	B	A	A	A	A	B	A	A	A	A	B	B	A	A	B	A	B	B	A	A
AX-94712972	1D	120.68	A	A	B	B	B	A	B	B	B	B	A	A	B	B	A	A	B	B	B	A	A	A	A	A	B	A	A	B	A	A	A	A	B	A	A	A	A	B	B	A	A	B	A	B	B	A	A
AX-94744322	1D	120.68	A	A	B	B	B	A	B	B	B	B	A	A	B	B	A	A	B	-	B	A	A	A	A	A	B	A	A	B	A	A	A	A	B	A	A	A	A	B	B	A	A	B	A	B	B	A	A
AX-94834421	1D	120.68	A	A	B	B	B	A	B	B	B	B	A	A	B	B	A	A	B	B	B	A	A	A	A	A	B	A	A	B	A	A	A	A	B	A	A	A	A	B	B	A	A	B	A	B	B	A	A
AX-94391865	1D	122.27	A	A	B	B	B	A	B	B	B	B	A	A	B	B	A	A	B	B	B	A	A	A	A	A	B	A	A	B	A	A	A	A	B	A	A	A	A	B	B	A	A	B	A	B	B	A	A
AX-95169466	1D	122.27	A	A	B	B	B	A	B	B	B	B	A	A	B	B	A	A	B	B	B	A	A	A	A	A	B	A	A	B	A	A	A	A	B	A	A	A	A	B	B	A	A	B	A	B	B	A	A
AX-95250693	1D	122.27	A	A	B	B	B	A	B	B	B	B	A	A	B	B	A	A	B	B	B	A	A	A	A	A	B	A	A	B	A	A	A	A	B	A	A	A	A	B	B	A	A	B	A	B	B	A	A
AX-95016694	1D	122.27	A	A	B	B	B	A	B	B	B	B	A	A	B	B	A	A	B	B	B	A	A	A	A	A	B	A	A	B	A	A	A	A	B	A	A	A	A	B	B	A	A	B	A	B	B	A	A
AX-94968043	1D	122.27	A	A	B	B	B	A	B	B	B	B	A	A	B	B	A	A	B	B	B	A	A	A	A	A	B	A	A	B	A	A	A	A	B	A	A	A	A	B	B	A	A	B	A	B	B	A	A
AX-94697097	1D	122.27	A	A	B	B	B	A	B	B	B	B	A	A	B	B	A	A	B	B	B	A	A	A	A	A	B	A	A	B	A	A	A	A	B	A	A	A	A	B	B	A	A	B	A	B	B	A	A
AX-94542586	1D	122.27	A	A	B	B	B	A	B	B	B	B	A	A	B	B	A	A	B	B	B	A	A	A	A	A	B	A	A	B	-	A	A	A	B	A	A	A	A	B	B	A	A	B	A	B	B	A	A
AX-94694941	1D	122.27	A	A	B	B	B	A	B	B	B	B	A	A	B	B	A	A	B	B	B	A	A	A	A	A	B	A	A	B	A	A	A	A	B	A	A	A	A	B	B	A	A	B	A	B	B	A	A
AX-95207450	1D	122.27	A	A	B	B	B	A	B	B	B	B	A	A	B	B	A	A	B	B	B	A	A	A	A	A	B	A	A	B	A	A	A	A	B	A	A	A	A	B	B	A	A	B	A	B	B	A	A
AX-94707813	1D	122.27	A	A	B	B	B	A	B	B	B	B	A	A	B	B	A	A	B	B	B	A	A	A	A	-	B	A	A	B	A	A	A	A	B	A	A	A	A	B	B	A	A	B	A	B	B	A	A
AX-95165540	1D	122.27	A	A	B	B	B	A	B	B	B	B	A	A	B	B	A	A	B	B	B	A	A	A	A	A	B	A	A	B	A	A	A	A	B	A	A	A	A	B	B	A	A	B	A	B	B	A	A
AX-94554998	1D	122.27	A	A	B	B	B	A	B	B	B	B	A	A	B	B	A	A	B	B	B	A	A	A	A	A	B	A	A	B	A	A	A	A	B	A	A	-	A	B	B	A	A	B	A	B	B	-	A
AX-94863015	1D	123.85	A	A	B	B	B	A	B	B	B	B	A	A	B	B	A	A	B	B	B	A	A	A	A	A	B	A	A	B	A	A	A	A	B	A	A	A	A	B	B	A	A	B	A	B	B	A	A
AX-95215456	1D	123.85	A	A	B	B	B	A	B	B	B	B	A	A	B	B	A	A	B	B	B	A	A	A	A	A	B	A	A	B	A	A	A	A	B	A	A	A	A	B	B	A	A	B	A	B	B	A	A
AX-94943972	1D	123.85	A	A	B	B	B	A	B	B	B	B	A	A	B	B	A	A	B	B	B	A	A	A	A	A	B	A	A	B	-	A	A	A	B	A	A	A	A	B	B	A	A	B	A	B	B	A	A
AX-94733669	1D	123.85	A	A	B	B	B	A	B	B	B	B	A	A	B	B	A	A	B	B	B	A	A	A	A	A	B	A	A	B	A	A	A	A	B	A	A	A	A	B	B	A	A	B	A	B	B	A	A
AX-94618135	1D	123.85	A	A	B	B	B	A	B	B	B	B	A	A	B	B	A	A	B	B	B	A	A	A	A	A	B	A	A	B	A	A	A	A	B	A	A	A	A	B	B	A	A	B	A	B	B	A	A
AX-95008640	1D	123.85	A	A	B	B	B	A	B	B	B	B	A	A	B	B	A	A	B	B	B	A	A	A	A	A	B	A	A	B	A	A	A	A	B	A	A	A	A	B	B	A	A	B	A	B	B	A	A
AX-94527920	1D	123.85	A	A	B	B	B	A	B	B	B	B	A	A	B	B	A	A	B	B	B	A	A	A	A	A	B	A	A	B	A	A	A	A	B	A	A	A	A	B	B	A	A	B	A	B	B	A	A
AX-95155636	1D	123.85	A	A	B	B	B	A	B	B	B	B	A	A	B	B	A	A	B	B	B	A	A	A	A	A	B	A	A	B	A	A	A	A	B	A	A	A	A	B	B	A	A	B	A	B	B	A	A
AX-94712238	1D	123.85	A	A	B	B	B	A	B	B	B	B	A	A	B	B	A	A	B	B	B	A	A	A	A	A	B	A	A	B	A	A	A	A	B	A	A	A	A	B	B	A	A	B	A	B	B	A	A
AX-94422225	1D	124.64	A	A	B	B	B	A	B	B	B	B	A	A	B	B	A	A	B	B	B	A	A	A	A	A	B	A	A	B	A	A	A	A	B	A	A	A	A	B	B	A	A	B	A	B	B	A	A
AX-94824007	2A	0	B	A	A	A	A	A	B	B	B	A	A	A	A	B	A	B	A	A	B	A	B	B	B	B	B	B	B	A	B	B	A	A	B	A	A	A	B	B	B	B	A	A	A	B	A	A	B
AX-94569737	2A	0	B	A	A	A	A	A	B	B	B	A	A	A	A	B	A	B	A	A	B	A	B	B	B	B	B	B	B	A	B	B	A	A	B	A	A	A	B	B	B	B	A	A	A	B	A	A	B
AX-94467783	2A	0	B	A	A	A	A	A	B	B	B	A	A	A	A	B	A	B	A	A	B	A	B	B	B	B	B	B	B	A	B	B	A	A	B	A	A	A	B	B	B	B	A	A	A	B	A	A	B
AX-94881407	2A	0	B	A	A	A	A	A	B	B	B	A	A	A	A	B	A	B	A	A	B	A	B	B	B	B	B	B	B	A	B	B	A	A	B	A	A	-	B	B	B	B	A	A	-	B	A	A	B
AX-95172700	2A	0	B	A	A	A	A	A	B	B	B	A	A	A	A	B	A	B	A	A	B	A	B	B	B	B	B	B	B	A	B	B	A	A	B	A	A	A	B	-	B	B	-	A	A	B	A	A	B
AX-94523893	2A	2.4	B	A	A	A	A	A	B	B	B	A	A	A	A	A	A	B	A	A	A	A	B	B	B	B	B	B	B	A	B	B	A	A	B	A	A	A	B	B	B	B	A	A	A	B	A	A	B
AX-95227268	2A	2.4	B	A	A	A	A	A	B	B	B	A	A	A	A	A	A	B	A	A	A	A	B	B	B	B	B	B	B	A	B	B	A	A	B	A	A	A	B	B	B	B	A	A	A	B	A	A	B
AX-95227146	2A	2.4	B	A	A	A	A	A	B	B	B	A	A	A	A	A	A	B	A	A	A	A	B	B	B	B	B	B	B	A	B	B	A	A	B	A	A	A	B	B	B	B	-	A	A	B	A	A	B
AX-94995769	2A	2.4	B	A	A	A	A	A	B	B	B	A	A	A	A	A	A	B	A	A	A	A	B	B	B	B	B	B	B	A	B	B	A	A	B	A	A	A	B	B	B	B	-	A	A	B	A	A	B
AX-95115385	2A	3.18	B	A	A	A	A	A	B	B	B	A	A	A	A	A	A	B	A	A	A	A	B	B	B	B	B	B	B	A	B	B	A	A	B	A	A	A	B	B	B	B	A	A	A	B	A	A	B
AX-94397781	2A	3.18	B	A	A	A	A	A	B	B	B	A	A	A	A	A	A	B	A	A	A	A	B	B	B	B	B	B	B	A	B	B	A	A	B	A	A	-	B	B	B	B	A	A	A	B	A	A	B
AX-94424669	2A	3.99	B	A	A	A	A	A	B	B	B	A	A	A	A	A	A	B	A	A	A	A	B	B	B	B	B	B	B	A	B	B	A	A	B	A	A	A	B	B	B	B	-	A	A	B	A	A	B
AX-94551223	2A	9.04	B	A	A	A	B	A	B	B	B	B	A	A	A	A	A	B	A	A	A	A	B	B	B	B	B	B	B	A	B	B	A	A	B	A	A	B	B	B	B	B	-	A	A	B	A	A	B
AX-94772880	2A	9.04	B	A	A	A	B	A	B	B	B	B	A	A	A	A	A	B	A	A	A	A	B	B	B	B	B	B	B	A	B	B	A	A	B	A	A	B	B	B	B	B	A	A	A	B	A	A	B
AX-94507673	2A	13.99	B	A	A	A	B	A	B	B	B	B	B	A	A	A	A	B	A	A	A	A	B	B	B	B	B	B	B	A	A	B	A	A	B	A	A	B	B	B	B	B	A	A	A	B	A	A	A
AX-94495564	2A	16.39	B	A	A	A	B	B	B	B	B	B	B	A	A	A	A	B	A	A	A	A	B	B	B	B	B	B	B	A	A	B	A	A	B	A	A	B	B	B	B	B	A	A	A	B	A	A	A
AX-94564661	2A	36.26	B	A	A	A	B	B	B	B	B	B	A	A	A	B	A	B	A	A	A	A	B	B	B	B	B	B	A	B	A	B	A	A	B	A	A	B	A	B	A	B	A	B	A	B	A	A	A
AX-94423796	2A	36.26	B	A	A	A	B	B	B	B	B	B	A	A	A	B	A	B	A	A	A	A	B	B	B	B	B	B	A	B	A	B	A	A	B	A	A	B	A	B	A	B	A	B	A	B	A	A	A
AX-94652823	2A	36.26	B	A	A	A	B	B	B	B	B	B	A	A	A	B	A	B	A	A	A	A	B	B	B	B	B	B	A	B	A	B	A	A	B	A	A	B	A	B	A	B	A	B	A	B	A	A	A
AX-94794106	2A	36.26	B	A	A	A	B	B	B	B	B	B	A	A	A	B	A	B	A	A	A	A	B	B	B	B	B	B	A	B	A	B	A	A	B	A	A	B	A	B	A	B	A	B	A	B	A	A	A
AX-94700495	2A	36.26	B	A	A	A	B	B	B	B	B	B	A	A	A	B	A	B	A	A	A	A	B	B	B	B	B	B	A	B	A	B	A	A	B	A	A	B	A	B	A	B	A	B	A	B	A	A	A
AX-94946002	2A	36.26	B	A	A	A	B	B	B	B	B	B	A	A	A	B	A	B	A	A	A	A	B	B	B	B	B	B	A	B	A	B	A	A	B	A	A	B	A	B	A	B	-	B	A	B	A	A	A
AX-95137689	2A	38.66	B	A	A	A	B	B	B	B	B	B	A	A	A	B	A	B	A	A	A	A	B	B	B	B	B	B	A	B	A	B	A	A	B	A	A	B	A	B	A	B	B	B	A	B	A	A	A
AX-94888890	2A	38.66	B	A	A	A	B	B	B	B	B	B	A	A	A	B	A	B	A	A	A	A	B	B	B	B	B	B	A	B	A	B	A	A	B	A	A	B	A	B	A	B	-	B	A	B	A	A	A
AX-94992901	2A	38.66	B	A	A	A	B	B	B	B	B	B	A	A	A	B	A	B	A	A	A	A	B	B	B	B	B	B	A	B	A	B	A	A	B	A	A	B	A	B	A	B	-	B	A	B	A	A	A
AX-94849785	2A	38.66	B	A	A	A	B	B	B	B	B	B	A	A	A	B	A	B	A	A	A	A	B	B	B	B	B	B	A	B	A	B	A	A	B	A	A	B	A	B	A	B	-	B	A	B	A	A	A
AX-94414505	2A	38.66	B	A	A	A	B	B	B	B	B	B	A	A	A	B	A	B	A	A	A	A	B	B	B	B	B	B	A	B	A	B	A	A	B	A	A	B	A	B	A	B	-	B	A	B	A	A	A
AX-94856367	2A	38.66	B	A	A	A	B	B	B	B	B	B	A	A	A	B	A	B	A	A	A	A	B	B	B	B	B	B	A	B	A	B	A	A	B	A	A	B	A	B	A	B	-	B	A	B	A	A	A
AX-94402982	2A	38.66	B	A	A	A	B	B	B	B	B	B	A	A	A	B	A	B	A	A	A	A	B	B	B	B	B	B	A	B	A	B	A	A	B	A	A	B	A	B	A	B	-	B	A	B	A	A	A
AX-94658925	2A	39.45	B	A	A	A	B	B	B	B	B	B	A	A	A	B	A	B	A	A	A	A	B	B	B	B	B	B	A	B	A	B	A	A	B	A	A	B	A	B	A	B	A	B	A	B	A	A	A
AX-94465972	2A	39.45	B	A	A	A	B	B	B	B	B	B	A	A	A	B	A	B	A	A	A	A	B	B	B	B	B	B	A	B	A	B	A	A	B	A	A	B	A	B	A	B	A	B	A	B	A	A	A
AX-94952546	2A	39.45	B	A	A	A	B	B	B	B	B	B	A	A	A	B	A	B	A	A	A	A	B	B	B	B	B	B	A	B	A	B	A	A	B	A	A	B	A	B	A	B	A	B	A	B	A	A	A
AX-95163150	2A	39.45	B	A	A	A	B	B	B	B	B	B	A	A	A	B	A	B	A	A	A	A	B	B	B	B	B	B	A	B	A	B	A	A	B	A	A	B	A	B	A	B	A	B	A	B	A	A	A
AX-94990943	2A	39.45	B	A	A	A	B	B	B	B	B	B	A	A	A	B	A	B	A	A	A	A	B	B	B	B	B	B	A	B	A	B	A	A	B	A	A	B	A	B	A	B	A	B	A	B	A	A	A
AX-95213696	2A	39.45	B	A	A	A	B	B	B	B	B	B	A	A	A	B	A	B	A	A	A	A	B	B	B	B	B	B	A	B	A	B	A	A	B	A	A	B	A	B	A	B	A	B	A	B	A	A	A
AX-94985425	2A	39.45	B	A	A	A	B	B	B	B	B	B	A	A	A	B	A	B	A	A	A	A	B	B	B	B	B	B	A	B	A	B	A	A	B	A	A	B	A	B	A	B	A	B	A	B	A	A	A
AX-94926348	2A	39.45	B	A	A	A	B	B	B	B	B	B	A	A	A	B	A	B	A	A	A	A	B	B	B	B	B	B	A	B	A	B	A	A	B	A	A	B	A	B	A	B	A	B	-	B	A	A	A
AX-95120279	2A	39.45	B	A	A	A	B	B	B	B	B	B	A	A	A	B	A	B	A	A	A	A	B	B	B	B	B	B	A	B	A	B	A	A	B	A	A	B	A	B	A	B	A	B	A	B	A	A	A
AX-94860183	2A	39.45	B	A	A	A	B	B	B	B	B	B	A	A	A	B	A	B	A	A	A	A	B	B	B	B	B	B	A	B	A	B	A	A	B	A	A	B	A	B	A	B	A	B	A	B	A	A	A
AX-94875440	2A	39.45	B	A	A	A	B	B	B	B	B	B	A	A	A	B	A	B	A	A	A	A	B	B	B	B	B	B	A	B	A	B	A	A	B	A	A	B	A	B	A	B	A	B	A	B	A	A	A
AX-95177447	2A	39.45	B	A	A	A	B	B	B	B	B	B	A	A	A	B	A	B	A	A	A	A	B	B	B	B	B	B	A	B	A	B	A	A	B	A	A	B	A	B	A	B	A	B	A	B	A	A	A
AX-95162592	2A	39.45	B	A	A	A	B	B	B	B	B	B	A	A	A	B	A	B	A	A	A	A	B	B	B	B	B	B	A	B	A	B	A	A	B	A	A	B	A	B	A	B	A	B	A	B	A	A	A
AX-95096301	2A	39.45	B	A	A	A	B	B	B	B	B	B	A	A	A	B	A	B	A	A	A	A	B	B	B	B	B	B	A	B	A	B	A	A	B	A	A	B	A	B	A	B	A	B	A	B	A	A	A
AX-94684111	2A	41.03	B	A	A	A	B	B	B	B	B	B	A	A	A	B	A	B	A	B	A	A	B	B	B	B	B	B	A	B	A	B	A	A	B	A	A	B	A	B	A	B	A	B	A	B	A	A	A
AX-95141383	2A	41.03	B	A	A	A	B	B	B	B	B	B	A	A	A	B	A	B	A	B	A	A	B	B	B	-	B	B	A	B	A	B	A	A	B	A	A	B	A	B	A	B	A	B	A	B	A	A	A
AX-95138903	2A	51.49	B	A	A	A	B	B	B	B	B	B	A	A	A	B	A	B	A	B	A	A	B	B	B	B	B	B	A	B	A	B	A	A	B	A	A	B	A	B	A	B	A	B	A	B	A	A	A
AX-95123229	2A	52.28	B	-	A	A	B	B	B	B	B	B	A	B	A	B	A	B	A	B	A	A	B	B	B	B	B	B	A	B	A	B	A	A	B	A	A	B	A	B	A	B	A	B	A	B	A	A	A
AX-94733923	2A	52.28	B	A	A	A	B	B	B	B	B	B	A	B	A	B	A	B	A	B	A	A	B	B	B	B	B	B	A	B	A	B	A	A	B	A	A	B	A	B	A	B	A	-	A	B	A	A	A
AX-95153321	2A	56.34	B	A	A	A	B	B	B	B	B	B	A	B	A	B	A	B	A	B	A	B	B	B	B	B	B	B	A	B	A	B	A	A	B	A	A	B	A	B	A	B	A	B	A	B	A	A	A
AX-95011768	2A	56.34	B	A	A	A	B	B	B	B	B	B	A	B	A	B	A	B	A	B	A	B	B	B	B	B	B	B	A	B	A	B	A	A	B	A	A	B	A	B	A	B	A	B	A	B	A	A	A
AX-94895053	2A	56.34	B	A	A	A	B	B	B	B	B	B	A	B	A	B	A	B	A	B	A	B	B	B	B	B	B	B	A	B	A	B	A	A	B	A	A	B	A	B	A	B	-	B	A	B	A	A	A
AX-94833876	2A	56.34	B	A	A	A	B	B	B	B	B	B	A	B	A	B	A	B	A	B	A	B	B	B	B	B	B	B	A	B	A	B	A	A	B	A	A	B	A	B	A	B	-	B	A	B	A	A	A
AX-95152008	2A	59.65	B	A	A	A	B	B	B	B	B	B	A	B	A	A	A	B	A	B	A	B	A	B	B	-	B	B	A	B	A	B	A	A	B	A	A	B	A	B	A	B	A	B	A	B	A	A	A
AX-94738192	2A	61.28	B	A	A	A	B	B	B	B	B	B	A	B	A	A	A	B	A	B	A	B	A	B	B	B	B	B	A	B	A	B	A	A	B	A	A	B	A	B	A	B	A	B	A	B	A	A	A
AX-94564459	2A	61.28	B	A	A	A	B	B	B	B	B	B	A	B	A	A	A	B	A	B	A	B	A	B	B	B	B	B	A	B	A	B	A	A	B	A	A	B	A	B	A	B	-	B	A	B	A	A	A
AX-94844146	2A	61.28	B	A	A	A	B	B	B	B	B	B	A	B	A	A	A	B	A	B	A	B	A	B	B	B	B	B	A	B	A	B	A	-	B	A	A	B	A	B	A	B	A	B	A	B	A	A	A
AX-94560056	2A	62.08	B	A	A	A	B	B	B	B	B	B	A	B	A	A	A	B	A	B	A	B	A	B	B	B	-	B	A	B	A	B	A	A	B	A	A	B	A	B	A	B	A	B	A	B	A	A	A
AX-94960802	2A	62.08	B	A	A	A	B	B	B	B	B	B	-	B	-	A	A	B	A	B	A	B	A	B	B	B	B	B	A	B	-	-	A	A	B	A	A	B	A	B	A	B	A	B	A	B	A	A	A
AX-94476096	2A	62.87	B	A	A	A	B	B	B	B	B	B	A	B	A	A	A	B	A	B	A	B	A	B	B	B	B	B	A	B	A	B	A	A	B	A	A	B	A	B	A	B	A	B	A	B	A	A	A
AX-95250370	2A	62.87	B	A	A	A	B	B	B	B	B	B	A	B	A	A	A	B	A	B	A	B	A	B	B	B	B	B	A	B	A	B	A	A	B	A	A	B	A	B	A	B	A	B	A	B	A	A	A
AX-94399873	2A	66.93	B	A	A	A	B	B	B	B	B	B	A	B	A	A	A	B	A	B	A	B	A	B	B	B	B	B	A	B	A	B	A	A	B	A	A	B	A	B	A	B	A	B	A	B	A	A	A
AX-94998685	2A	66.93	B	A	A	A	B	B	B	B	B	B	A	B	A	A	A	B	A	B	A	B	A	B	B	B	B	B	A	B	A	B	A	A	B	A	A	B	A	B	A	B	A	B	A	B	A	A	A
AX-95225412	2A	66.93	B	A	A	A	B	B	B	B	B	B	A	B	A	A	A	B	A	B	A	B	A	B	B	B	B	B	A	B	A	B	A	A	B	A	A	B	A	B	A	B	A	B	A	B	A	A	A
AX-94740244	2A	66.93	B	A	A	A	B	B	B	B	B	B	A	B	A	A	A	B	A	B	A	B	A	B	B	B	B	B	A	B	A	B	A	A	B	A	A	B	A	B	A	B	A	B	A	B	A	A	A
AX-94766564	2A	66.93	B	A	A	A	B	B	B	B	B	B	A	B	A	A	A	B	A	B	A	B	A	B	B	B	B	B	A	B	A	B	A	A	B	A	A	B	A	B	A	B	-	B	A	B	A	A	A
AX-95098442	2A	66.93	B	A	A	A	B	B	B	B	B	B	A	B	A	A	A	B	A	B	A	B	A	B	B	B	-	B	A	B	A	B	A	A	B	A	A	B	A	B	A	B	-	B	A	B	A	A	A
AX-94446915	2A	66.93	B	A	A	A	B	B	B	B	B	B	A	B	A	A	A	B	A	B	A	B	A	B	B	B	B	B	A	B	A	B	A	A	B	A	A	B	A	B	A	B	A	B	A	B	A	A	A
AX-94430515	2A	66.93	B	A	A	A	B	B	B	B	B	B	A	B	A	A	A	B	A	B	A	B	A	B	B	-	B	B	A	B	A	B	A	A	B	A	A	B	A	-	A	-	A	B	A	B	A	A	A
AX-94535064	2A	66.93	B	A	A	A	B	B	B	B	B	B	A	B	A	A	A	B	A	B	A	B	A	B	B	B	B	B	A	B	A	B	A	A	B	A	A	B	A	B	A	B	A	B	A	B	A	A	A
AX-94682021	2A	66.93	B	A	A	A	B	B	B	B	B	B	A	B	A	A	A	B	A	B	A	B	A	-	B	B	B	B	A	B	A	B	A	A	B	A	A	-	A	B	A	B	A	B	A	B	A	A	A
AX-94592263	2A	67.71	B	A	A	A	B	B	B	B	B	B	A	B	A	A	A	B	A	B	A	B	A	B	B	B	B	B	A	B	A	B	B	A	B	A	A	B	A	B	A	B	A	B	A	B	A	A	A
AX-94631087	2A	68.52	B	A	A	A	B	B	B	B	B	B	A	B	A	A	A	B	A	B	A	B	A	B	B	B	B	B	A	B	A	B	B	A	B	A	A	B	A	B	A	B	A	B	A	B	A	A	A
AX-94604266	2A	70.15	B	A	A	A	B	B	B	B	B	B	A	B	A	A	A	B	A	B	A	B	A	B	B	B	B	B	A	B	A	B	B	A	B	A	A	B	A	B	A	B	A	B	A	B	A	A	A
AX-94601648	2A	70.15	B	A	A	A	B	B	B	B	B	B	A	B	A	A	A	B	A	B	A	B	A	B	B	B	B	B	A	B	A	B	B	A	B	A	A	B	A	B	A	B	A	B	A	B	A	A	A
AX-94664024	2A	70.15	B	A	A	A	B	B	B	B	B	B	A	B	A	A	A	B	A	B	A	B	A	B	B	B	B	B	A	B	A	B	B	A	B	A	A	B	A	B	A	B	A	B	A	B	A	A	A
AX-94750740	2A	70.15	B	A	A	A	B	B	B	B	B	B	A	B	A	A	A	B	A	B	A	B	A	B	B	B	B	B	A	B	A	B	B	A	B	A	A	B	A	B	A	B	-	B	A	B	A	A	A
AX-94616756	2A	70.93	B	A	A	A	B	B	B	B	B	B	A	B	A	A	A	B	A	B	A	B	A	B	B	B	B	B	A	B	A	B	B	A	B	A	A	B	A	B	A	B	A	B	A	B	A	A	A
AX-94793700	2A	72.53	B	A	A	A	B	B	B	B	B	B	A	B	A	A	A	B	A	B	B	B	A	B	B	B	B	B	A	B	B	B	B	A	B	A	A	B	A	B	A	B	A	B	A	B	A	A	A
AX-95079742	2A	72.53	B	A	A	A	B	B	B	B	B	B	A	B	A	A	A	B	A	B	B	B	A	B	B	B	B	B	A	B	B	B	B	A	B	A	A	B	A	B	A	B	-	B	A	B	A	A	A
AX-94768469	2A	72.53	B	A	A	A	B	B	B	B	B	B	A	B	A	A	A	B	A	B	B	B	A	B	B	B	B	B	A	B	B	B	B	A	B	A	A	B	A	B	A	B	A	B	A	B	A	A	A
AX-94472219	2A	73.31	B	A	A	A	B	B	B	B	B	B	A	B	A	A	A	B	A	B	B	B	A	B	B	B	B	B	A	B	B	B	B	A	B	A	A	B	A	B	A	B	A	B	A	B	A	A	A
AX-95008267	2A	73.31	B	A	A	A	B	B	B	B	B	B	A	B	A	A	A	B	A	B	B	B	A	B	B	B	B	B	A	B	B	B	B	A	B	A	A	B	A	B	A	B	A	B	A	B	A	A	A
AX-94981022	2A	73.31	B	A	A	A	B	B	B	B	B	B	A	B	A	A	A	B	A	B	B	B	A	B	B	B	B	B	A	B	B	B	B	A	B	A	A	B	A	B	A	B	A	B	A	B	A	A	A
AX-94419084	2A	73.31	B	A	A	A	B	B	B	B	B	B	A	B	A	A	A	B	A	B	B	B	A	B	B	B	B	B	A	B	B	B	B	A	B	A	A	B	A	B	A	B	A	B	A	B	A	A	A
AX-95019864	2A	73.31	B	A	A	A	B	B	B	B	B	B	A	B	A	A	A	B	A	B	B	B	A	B	B	B	B	B	A	B	B	B	B	A	B	A	A	B	A	B	A	B	A	B	A	B	A	A	A
AX-94610897	2A	73.31	B	A	A	A	B	B	B	B	B	B	A	B	A	A	A	B	A	B	B	B	A	B	B	B	B	B	A	B	B	B	B	A	B	A	A	B	A	B	A	B	-	B	A	B	A	A	A
AX-94521851	2A	73.31	B	A	A	A	B	B	B	B	B	B	A	B	A	A	A	B	A	B	B	B	A	B	B	B	B	B	A	B	B	-	B	A	B	A	A	B	A	B	A	B	A	B	A	B	A	A	A
AX-95237380	2A	73.31	B	A	A	A	B	B	B	B	B	B	A	B	A	A	A	B	A	B	-	B	A	B	B	B	B	B	A	B	B	B	B	A	B	A	A	B	A	B	A	B	A	B	A	B	A	A	A
AX-94936850	2A	76.54	B	A	A	A	B	B	B	B	B	B	A	B	A	A	A	B	A	B	B	B	A	B	B	B	B	B	A	B	B	B	B	A	B	A	A	B	A	B	A	B	A	B	A	B	A	A	A
AX-95087480	2A	76.54	B	A	A	A	B	B	B	B	B	B	A	B	A	A	A	B	A	B	B	B	A	B	B	B	B	B	A	B	B	B	B	A	B	A	A	B	A	B	A	B	A	B	A	B	A	A	A
AX-94470548	2A	76.54	B	A	A	A	B	B	B	B	B	B	A	B	A	A	A	B	A	B	B	B	A	B	B	B	B	B	A	B	B	B	B	A	B	A	A	B	A	B	A	B	A	B	A	B	A	A	A
AX-94560915	2A	76.54	B	A	A	A	B	B	B	B	B	B	A	B	A	A	A	B	A	B	B	B	A	B	B	B	B	B	A	B	B	B	B	A	B	A	A	B	A	B	A	B	A	B	A	B	A	A	A
AX-94882639	2A	76.54	B	A	A	A	B	B	B	B	B	B	A	B	A	A	A	B	A	B	B	B	A	B	B	B	B	B	A	B	B	B	B	A	B	A	A	B	A	B	A	B	A	B	A	B	A	A	A
AX-94639168	2A	76.54	B	A	A	A	B	B	B	B	B	B	A	B	A	A	A	B	A	B	B	B	A	B	B	B	B	B	A	B	B	B	B	A	B	A	A	B	A	B	A	B	A	B	A	B	A	A	A
AX-94601576	2A	76.54	B	A	A	A	B	B	B	B	B	B	A	B	A	A	A	B	A	B	B	B	A	B	B	B	B	B	A	B	B	B	B	A	B	A	A	B	A	B	A	B	A	B	A	B	A	A	A
AX-95074843	2A	76.54	B	A	A	A	B	B	B	B	B	B	A	B	A	A	A	B	A	B	B	B	A	B	B	B	B	B	A	B	B	B	B	A	B	A	A	B	A	B	A	B	-	B	A	B	A	A	A
AX-95096480	2A	76.54	B	A	A	A	B	B	B	B	B	B	A	B	A	A	A	B	A	B	B	B	A	B	B	B	B	B	A	B	B	B	B	A	B	A	A	B	A	B	A	B	-	B	A	B	A	A	A
AX-94554149	2A	76.54	B	A	A	A	B	B	B	B	B	B	A	B	A	A	A	B	A	B	B	B	A	B	B	B	B	B	A	B	B	B	B	A	B	A	A	B	A	B	A	B	A	B	A	B	A	A	A
AX-94615689	2A	78.93	B	A	A	A	B	B	B	B	B	B	A	B	A	A	A	B	A	B	B	B	A	B	B	B	B	B	A	B	B	B	B	A	B	B	A	B	A	B	A	B	A	B	A	B	A	A	A
AX-94421322	2A	78.93	B	A	A	A	B	B	B	B	B	B	A	B	A	A	A	B	A	B	B	B	A	B	B	B	B	B	A	B	B	B	B	A	B	B	A	B	A	B	A	B	A	B	A	B	A	A	A
AX-94538450	2A	78.93	B	A	A	A	B	B	B	B	B	B	A	B	A	A	A	B	A	B	B	B	A	B	B	B	B	B	A	B	B	B	B	A	B	B	A	B	A	B	A	B	A	B	A	B	A	A	A
AX-94574920	2A	78.93	B	A	A	A	B	B	B	B	B	B	A	B	A	A	A	B	A	B	B	B	A	B	B	B	B	B	A	B	B	B	B	A	B	B	A	B	A	B	A	B	A	B	A	B	A	A	A
AX-94913769	2A	78.93	B	A	A	A	B	B	B	B	B	B	A	B	A	A	A	B	A	B	B	B	A	B	B	B	B	B	A	B	B	B	B	A	B	B	A	B	A	B	A	B	A	B	A	B	A	A	A
AX-95184333	2A	78.93	B	A	A	A	B	B	B	B	B	B	A	B	A	A	A	B	A	B	B	B	A	B	B	B	B	B	A	B	B	B	B	A	B	B	A	B	A	B	A	B	A	B	A	B	A	A	A
AX-95152761	2A	78.93	B	A	A	A	B	B	B	B	B	B	A	B	A	A	A	B	A	B	B	B	A	B	B	B	B	B	A	B	B	B	B	A	B	B	A	B	A	B	A	B	A	B	A	B	A	A	A
AX-94751323	2A	78.93	B	A	A	A	B	B	B	B	B	B	A	B	A	A	A	B	A	B	B	B	A	B	B	B	B	B	A	B	B	B	B	A	B	B	A	B	A	B	A	B	A	B	A	B	A	A	A
AX-94438652	2A	78.93	B	A	A	A	B	B	B	B	B	B	A	B	A	A	A	B	A	B	B	B	A	B	B	B	B	B	A	B	B	B	B	A	B	B	A	B	A	B	A	B	A	B	A	B	A	A	A
AX-94505151	2A	78.93	B	A	A	A	B	B	B	B	B	B	A	B	A	A	A	B	A	B	B	B	A	B	B	B	B	B	A	B	B	B	B	A	B	B	A	B	A	B	A	B	A	B	A	B	A	A	A
AX-95096095	2A	78.93	B	A	A	A	B	B	B	B	B	B	A	B	A	A	A	B	A	B	B	B	A	B	B	B	B	B	A	B	B	B	B	A	B	B	A	B	A	B	A	B	A	B	A	B	A	A	A
AX-95004346	2A	78.93	B	A	A	A	B	B	B	B	B	B	A	B	A	A	A	B	A	B	B	B	A	B	B	B	B	B	A	B	B	B	B	A	B	B	A	B	A	B	A	B	A	B	A	B	A	A	-
AX-95081827	2A	78.93	B	A	A	A	B	B	B	B	B	B	A	B	A	A	A	B	A	B	B	B	A	B	B	B	-	B	A	B	B	B	B	A	B	B	A	B	A	B	A	B	A	B	A	B	A	A	A
AX-94559183	2A	78.93	B	A	A	A	B	B	B	B	B	B	A	B	A	A	A	B	A	B	B	B	A	B	B	B	B	B	A	B	B	B	B	A	B	B	A	-	A	B	A	B	A	B	A	B	A	A	A
AX-94636903	2A	78.93	B	A	A	A	B	B	B	B	B	B	A	B	A	A	A	B	A	B	B	B	A	B	B	B	B	B	A	B	B	B	B	A	B	B	A	B	A	B	A	B	A	B	A	B	A	A	A
AX-94838285	2A	78.93	B	A	A	A	B	B	B	B	B	B	A	B	A	A	A	B	A	B	B	B	A	B	B	B	B	B	A	B	B	B	B	A	B	B	A	B	A	B	A	B	A	B	A	B	A	A	A
AX-95152254	2A	78.93	B	A	A	A	B	B	B	B	B	B	A	B	A	A	A	B	A	B	B	B	A	B	B	B	B	B	A	B	B	B	B	A	B	B	A	B	A	B	A	B	A	B	A	B	A	A	A
AX-95016387	2A	78.93	B	A	A	A	B	B	B	B	B	B	A	B	A	A	A	B	A	B	B	B	A	B	B	B	-	B	A	-	B	B	B	A	B	B	A	B	A	B	A	B	A	B	A	B	A	A	A
AX-95247499	2A	80.52	B	A	A	A	B	B	B	B	B	B	A	B	A	A	A	B	A	B	B	B	A	B	B	B	B	B	A	B	B	B	B	A	B	B	A	B	A	B	A	B	A	B	A	B	A	A	A
AX-94597258	2A	80.52	B	A	A	A	B	B	B	B	B	B	A	B	A	A	A	B	A	B	B	B	A	B	B	B	B	B	A	B	B	B	B	A	B	B	A	B	A	B	A	B	A	B	A	B	A	A	A
AX-95134412	2A	80.52	B	A	A	A	B	B	B	B	B	B	A	B	A	A	A	B	A	B	B	B	A	B	B	B	B	B	A	B	B	B	B	A	B	B	A	B	A	B	A	B	A	B	A	B	A	A	A
AX-95135684	2A	82.12	B	A	A	A	B	B	B	B	B	B	A	B	A	A	A	B	A	B	B	B	A	B	-	B	B	B	A	B	B	B	B	A	B	B	A	B	A	B	A	B	A	B	A	B	A	A	A
AX-94442806	2A	82.12	B	A	A	A	B	B	B	B	B	B	A	B	A	A	A	B	A	B	B	B	A	B	B	B	B	B	A	B	B	B	B	A	B	B	A	B	A	B	A	B	A	B	A	B	A	A	A
AX-95124569	2A	82.92	B	A	A	A	B	B	B	B	B	B	A	B	A	A	A	B	A	B	B	B	A	B	B	B	B	B	A	B	B	B	B	A	B	B	A	B	A	B	A	B	A	B	A	B	A	A	A
AX-95205435	2A	82.92	B	A	A	A	B	B	B	B	B	B	A	B	A	A	A	B	A	B	B	B	A	B	B	B	B	B	A	B	B	B	B	A	B	B	A	B	A	B	A	B	A	B	A	B	A	A	A
AX-94400181	2A	82.92	B	A	A	A	B	B	B	B	B	B	A	B	A	A	A	B	A	B	B	B	A	B	B	B	B	B	A	B	B	B	B	A	B	B	A	B	A	B	A	B	A	B	A	B	A	A	A
AX-94454136	2A	82.92	B	A	A	A	B	B	B	B	B	B	A	B	A	A	A	B	A	B	B	B	A	B	B	B	B	B	A	B	B	B	B	A	B	B	A	B	A	B	A	B	A	B	A	B	A	A	A
AX-94878027	2A	82.92	B	A	A	A	B	B	B	B	B	B	A	B	A	A	A	B	A	B	B	B	A	B	B	B	B	B	A	B	B	B	B	A	B	B	A	B	A	B	A	B	A	B	A	B	A	A	A
AX-94489482	2A	82.92	B	A	A	A	B	B	B	B	B	B	A	B	A	A	A	B	A	B	B	B	A	B	B	B	B	B	A	B	B	B	B	A	B	B	A	B	A	B	A	B	A	B	A	B	A	A	A
AX-94400293	2A	82.92	B	A	A	A	B	B	B	B	B	B	A	B	A	A	A	B	A	B	B	B	A	B	B	B	B	B	A	B	B	B	B	A	B	B	A	B	A	B	A	B	A	B	A	B	A	A	A
AX-94634069	2A	82.92	B	A	A	A	B	B	B	B	B	B	A	B	A	A	A	B	A	B	B	B	A	B	B	B	B	B	A	B	B	B	B	A	B	B	A	B	A	B	A	B	A	B	A	B	A	A	A
AX-94657936	2A	82.92	B	A	A	A	B	B	B	B	B	B	A	B	A	A	A	B	A	B	B	B	A	B	B	B	B	B	A	B	B	B	B	A	B	B	A	B	A	B	A	B	A	B	A	B	A	A	A
AX-94456223	2A	82.92	B	A	A	A	B	B	B	B	B	B	A	B	A	A	A	B	A	B	B	B	A	B	B	B	B	B	A	B	B	B	B	A	B	B	A	B	A	B	A	B	A	B	A	B	A	A	A
AX-94436079	2A	82.92	B	A	A	A	B	B	B	B	B	B	A	B	A	A	A	B	A	B	B	B	A	B	B	B	B	B	A	B	B	B	B	A	B	B	A	B	A	B	A	B	A	B	A	B	A	A	A
AX-94782739	2A	82.92	B	A	A	A	B	B	B	B	B	B	A	B	A	A	A	B	A	B	B	B	A	B	B	B	B	B	A	B	B	B	B	A	B	B	A	B	A	B	A	B	A	B	A	B	A	A	A
AX-95174829	2A	82.92	B	A	A	A	B	B	B	B	B	B	A	B	A	A	A	B	A	B	B	B	A	B	B	B	B	B	A	B	B	B	B	A	B	B	A	B	A	B	A	B	A	B	A	B	A	A	A
AX-94514048	2A	82.92	B	A	A	A	B	B	B	B	B	B	A	B	A	A	A	B	A	B	B	B	A	B	B	B	B	B	A	B	B	B	B	A	B	B	A	B	A	B	A	B	A	B	A	B	A	A	A
AX-94501994	2A	82.92	B	A	A	A	B	B	B	B	B	B	A	B	A	A	A	B	A	B	B	B	A	B	B	B	B	B	A	B	B	B	B	A	B	B	A	B	A	B	A	B	A	B	A	B	A	A	A
AX-94849076	2A	82.92	B	A	A	A	B	B	B	B	B	B	A	B	A	A	A	B	A	B	B	B	A	B	B	B	B	B	A	B	B	B	B	A	B	B	A	B	A	B	A	B	A	B	A	B	A	A	A
AX-95164656	2A	82.92	B	A	A	A	B	B	B	B	B	B	A	B	A	A	A	B	A	B	B	B	A	B	B	B	B	B	A	B	B	B	B	A	B	B	A	B	A	B	A	B	A	B	A	B	A	A	A
AX-94464444	2A	82.92	B	A	A	A	B	B	B	B	B	B	A	B	A	A	A	B	A	B	B	B	A	B	B	B	B	B	A	B	B	B	B	A	B	B	A	B	A	B	A	B	A	B	A	B	A	A	A
AX-94592184	2A	82.92	B	A	A	A	B	B	B	B	B	B	A	B	A	A	A	B	A	B	B	B	A	B	B	B	B	B	A	B	B	B	B	A	B	B	A	B	A	B	A	B	A	B	A	B	A	A	A
AX-95243607	2A	82.92	B	A	A	A	B	B	B	B	B	B	A	B	A	A	A	B	A	B	B	B	A	B	B	B	B	B	A	B	B	B	B	A	B	B	A	B	A	B	A	B	A	B	A	B	A	A	A
AX-94389822	2A	82.92	B	A	A	A	B	B	B	B	B	B	A	B	A	A	A	B	A	B	B	B	A	B	B	B	B	B	A	B	B	B	B	A	B	B	A	B	A	B	A	B	A	B	A	B	A	A	A
AX-94653218	2A	82.92	B	A	A	A	B	B	B	B	B	B	A	B	A	A	A	B	A	B	B	B	A	B	B	B	B	B	A	B	B	B	B	A	B	B	A	B	A	B	A	B	A	B	A	B	A	A	A
AX-95238895	2A	82.92	B	A	A	A	B	B	B	B	B	B	A	B	A	A	A	B	A	B	B	B	A	B	B	B	B	B	A	B	B	B	B	A	B	B	A	B	A	B	A	B	A	B	A	B	A	A	A
AX-94780924	2A	82.92	B	A	A	A	B	B	B	B	B	B	A	B	A	A	A	B	A	B	B	B	A	B	B	B	B	B	A	B	B	B	B	A	B	B	A	B	A	B	A	B	A	B	A	B	A	A	A
AX-94808510	2A	82.92	B	A	A	A	B	B	B	B	B	B	A	B	A	A	A	B	A	B	B	B	A	B	B	B	B	B	A	B	B	B	B	A	B	B	A	B	A	B	A	B	A	B	A	B	A	A	A
AX-94933710	2A	82.92	B	A	A	A	B	B	B	B	B	B	A	B	A	A	A	B	A	B	B	B	A	B	B	B	B	B	A	B	B	B	B	A	B	B	A	B	A	B	A	B	A	B	A	B	A	A	A
AX-94717711	2A	82.92	B	A	A	A	B	B	B	B	B	B	A	B	A	A	A	B	A	B	B	B	A	B	B	B	B	B	A	B	B	B	B	A	B	B	A	B	A	B	A	B	A	B	A	B	A	A	A
AX-94513551	2A	82.92	B	A	A	A	B	B	B	B	B	B	A	B	A	A	A	B	A	B	B	B	A	B	B	B	B	B	A	B	B	B	B	A	B	B	A	B	A	B	A	B	A	B	A	B	A	A	A
AX-94524108	2A	82.92	B	A	A	A	B	B	B	B	B	B	A	B	A	A	A	B	A	B	B	B	A	B	B	B	B	B	A	B	B	B	B	A	B	B	A	B	A	B	A	B	A	B	A	B	A	A	A
AX-94710567	2A	82.92	B	A	A	A	B	B	B	B	B	B	A	B	A	A	A	B	A	B	B	B	A	B	B	B	B	B	A	B	B	B	B	A	B	B	A	B	A	B	A	B	A	B	A	B	A	A	A
AX-94899705	2A	82.92	B	A	A	A	B	B	B	B	B	B	A	B	A	A	A	B	A	B	B	B	A	B	B	B	B	B	A	B	B	B	B	A	B	B	A	B	A	B	A	B	A	B	A	B	A	A	A
AX-94435769	2A	82.92	B	A	A	A	B	B	B	B	B	B	A	B	A	A	A	B	A	B	B	B	A	B	B	B	B	B	A	B	B	B	B	A	B	B	A	B	A	B	A	B	A	B	A	B	A	A	A
AX-94880269	2A	82.92	B	A	A	A	B	B	B	B	B	B	A	B	A	A	A	B	A	B	B	B	A	B	B	B	B	B	A	B	B	B	B	A	B	B	A	B	A	B	A	B	A	B	A	B	A	A	A
AX-95171218	2A	82.92	B	A	A	A	B	B	B	B	B	B	A	B	A	A	A	B	A	B	B	B	A	B	B	B	B	B	A	B	B	B	B	A	B	B	A	B	A	B	A	B	A	B	A	B	A	A	A
AX-94769514	2A	82.92	B	A	A	A	B	B	B	B	B	B	A	B	A	A	A	B	A	B	B	B	A	B	B	B	B	B	A	B	B	B	B	A	B	B	A	B	A	B	A	B	A	B	A	B	A	A	A
AX-95166399	2A	82.92	B	A	A	A	B	B	B	B	B	B	A	B	A	A	A	B	A	B	B	B	A	B	B	B	B	B	A	B	B	B	B	A	B	B	A	B	A	B	A	B	A	B	A	B	A	A	A
AX-94781925	2A	82.92	B	A	A	A	B	B	B	B	B	B	A	B	A	A	A	B	A	B	B	B	A	B	B	B	B	B	A	B	B	B	B	A	B	B	A	B	A	B	A	B	A	B	A	B	A	A	A
AX-94711931	2A	82.92	B	A	A	A	B	B	B	B	B	B	A	B	A	A	A	B	A	B	B	B	A	B	B	B	B	B	A	B	B	B	B	A	B	B	A	B	A	B	A	B	A	B	A	B	A	A	A
AX-94643186	2A	82.92	B	A	A	A	B	B	B	B	B	B	A	B	A	A	A	B	A	B	B	B	A	B	B	B	B	B	A	B	B	B	B	A	B	B	A	B	A	B	A	B	A	B	A	B	A	A	A
AX-95201020	2A	82.92	B	A	A	A	B	B	B	B	B	B	A	B	A	A	A	B	A	B	B	B	A	B	B	B	B	B	A	B	B	B	B	A	B	B	A	B	A	B	A	B	A	B	A	B	A	A	A
AX-94758969	2A	82.92	B	A	A	A	B	B	B	B	B	B	A	B	A	A	A	B	A	B	B	B	A	B	B	B	B	B	A	B	B	B	B	A	B	B	A	B	A	B	A	B	A	B	A	B	A	A	A
AX-94862277	2A	82.92	B	A	A	A	B	B	B	B	B	B	A	B	A	A	A	B	A	B	B	B	A	B	B	B	B	B	A	B	B	B	B	A	B	B	A	B	A	B	A	B	A	B	A	B	A	A	A
AX-94464577	2A	82.92	B	A	A	A	B	B	B	B	B	B	A	B	A	A	A	B	A	B	B	B	A	B	B	B	B	B	A	B	B	B	B	A	B	B	A	B	A	B	A	B	A	B	A	B	A	A	A
AX-94806685	2A	82.92	B	A	A	A	B	B	B	B	B	B	A	B	A	A	A	B	A	B	B	B	A	B	B	B	B	B	A	B	B	B	B	A	B	B	A	B	A	B	A	B	A	B	A	B	A	A	A
AX-95211294	2A	82.92	B	A	A	A	B	B	B	B	B	B	A	B	A	A	A	B	A	B	B	B	A	B	B	B	B	B	A	B	B	B	B	A	B	B	A	B	A	B	A	B	A	B	A	B	A	A	A
AX-94550066	2A	82.92	B	A	A	A	B	B	B	B	B	B	A	B	A	A	A	B	A	B	B	B	A	B	B	B	B	B	A	B	B	B	B	A	B	B	A	B	A	B	A	B	A	B	A	B	A	A	A
AX-94728124	2A	82.92	B	A	A	A	B	B	B	B	B	B	A	B	A	A	A	B	A	B	B	B	A	B	B	B	B	B	A	B	B	B	B	A	B	B	A	B	A	B	A	B	A	B	A	B	A	A	A
AX-94564776	2A	82.92	B	A	A	A	B	B	B	B	B	B	A	B	A	A	A	B	A	B	B	B	A	B	B	B	B	B	A	B	B	B	B	A	B	B	A	B	A	B	A	B	A	B	A	B	A	A	A
AX-94606473	2A	82.92	B	A	A	A	B	B	B	B	B	B	A	B	A	A	A	B	A	B	B	B	A	B	B	B	B	B	A	B	B	B	B	A	B	B	A	B	A	B	A	B	A	B	A	B	A	A	A
AX-94906479	2A	82.92	B	A	A	A	B	B	B	B	B	B	A	B	A	A	A	B	A	B	B	B	A	B	B	B	B	B	A	B	B	B	B	A	B	B	A	B	A	B	A	B	A	B	A	B	A	A	A
AX-95196632	2A	82.92	B	A	A	A	B	B	B	B	B	B	A	B	A	A	A	B	A	B	B	B	A	B	B	B	B	B	A	B	B	B	B	A	B	B	A	B	A	B	A	B	A	B	A	B	A	A	A
AX-95089991	2A	82.92	B	A	A	A	B	B	B	B	B	B	A	B	A	A	A	B	A	B	B	B	A	B	B	B	B	B	A	B	B	B	B	A	B	B	A	B	A	B	A	B	A	B	A	B	A	A	A
AX-94907026	2A	82.92	B	A	A	A	B	B	B	B	B	B	A	B	A	A	A	B	A	B	B	B	A	B	B	B	B	B	A	B	B	B	B	A	B	B	A	B	A	B	A	B	A	B	A	B	A	A	A
AX-94707925	2A	82.92	B	A	A	A	B	B	B	B	B	B	A	B	A	A	A	B	A	B	B	B	A	B	B	B	B	B	A	B	B	B	B	A	B	B	A	B	A	B	A	B	A	B	A	B	A	A	A
AX-94432917	2A	82.92	B	A	A	A	B	B	B	B	B	B	A	B	A	A	A	B	A	B	B	B	A	B	B	B	B	B	A	B	B	B	B	A	B	B	A	B	A	B	A	B	A	B	A	B	A	A	A
AX-95126011	2A	82.92	B	A	A	A	B	B	B	B	B	B	A	B	A	A	A	B	A	B	B	B	A	B	B	B	B	B	A	B	B	B	B	A	B	B	A	B	A	B	A	B	A	B	A	B	A	A	A
AX-94970241	2A	82.92	B	A	A	A	B	B	B	B	B	B	A	B	A	A	A	B	A	B	B	B	A	B	B	B	B	B	A	B	B	B	B	A	B	B	A	B	A	B	A	B	A	B	A	B	A	A	A
AX-94705914	2A	82.92	B	A	A	A	B	B	B	B	B	B	A	B	A	A	A	B	A	B	B	B	A	B	B	B	B	B	A	B	B	B	B	A	B	B	A	B	A	B	A	B	A	B	A	B	A	A	A
AX-94702573	2A	82.92	B	A	A	A	B	B	B	B	B	B	A	B	A	A	A	B	A	B	B	B	A	B	B	B	B	B	A	B	B	B	B	A	B	B	A	B	A	B	A	B	A	B	A	B	A	A	A
AX-94771681	2A	82.92	B	A	A	A	B	B	B	B	B	B	A	B	A	A	A	B	A	B	B	B	A	B	B	B	B	B	A	B	B	B	B	A	B	B	A	B	A	B	A	B	A	B	A	B	A	A	A
AX-94464778	2A	82.92	B	A	A	A	B	B	B	B	B	B	A	B	A	A	A	B	A	B	B	B	A	B	B	B	B	B	A	B	B	B	B	A	B	B	A	B	A	B	A	B	A	B	A	B	A	A	A
AX-94762151	2A	82.92	B	A	A	A	B	B	B	B	B	B	A	B	A	A	A	B	A	B	B	B	A	B	B	B	B	B	A	B	B	B	B	A	B	B	A	B	A	B	A	B	A	B	A	B	A	A	A
AX-94431383	2A	82.92	B	A	A	A	B	B	B	B	B	B	A	B	A	A	A	B	A	B	B	B	A	B	B	B	B	B	A	B	B	B	B	A	B	B	A	B	A	B	A	B	A	B	A	B	A	A	A
AX-94825471	2A	82.92	B	A	A	A	B	B	B	B	B	B	A	B	A	A	A	B	A	B	B	B	A	B	B	B	B	B	A	B	B	B	B	A	B	B	A	B	A	B	A	B	A	B	A	B	A	A	A
AX-94688452	2A	82.92	B	A	A	A	B	B	B	B	B	B	A	B	A	A	A	B	A	B	B	B	A	B	B	B	B	B	A	B	B	B	B	A	B	B	A	B	A	B	A	B	A	B	A	B	A	A	A
AX-95214310	2A	82.92	B	A	A	A	B	B	B	B	B	B	A	B	A	A	A	B	A	B	B	B	A	B	B	B	B	B	A	B	B	B	B	A	B	B	A	B	A	B	A	B	A	B	A	B	A	A	A
AX-94485356	2A	82.92	B	A	A	A	B	B	B	B	B	B	A	B	A	A	A	B	A	B	B	B	A	B	B	B	B	B	A	B	B	B	B	A	B	B	A	B	A	B	A	B	A	B	A	B	A	A	A
AX-94459200	2A	82.92	B	A	A	A	B	B	B	B	B	B	A	B	A	A	A	B	A	B	B	B	A	B	B	B	B	B	A	B	B	B	B	A	B	B	A	B	A	B	A	B	A	B	A	B	A	A	A
AX-95113522	2A	82.92	B	A	A	A	B	B	B	B	B	B	A	B	A	A	A	B	A	B	B	B	A	B	B	B	B	B	A	B	B	B	B	A	B	B	A	B	A	B	A	B	A	B	A	B	A	A	A
AX-94431053	2A	82.92	B	A	A	A	B	B	B	B	B	B	A	B	A	A	A	B	A	B	B	B	A	B	B	B	B	B	A	B	B	B	B	A	B	B	A	B	A	B	A	B	A	B	A	B	A	A	A
AX-94501432	2A	82.92	B	A	A	A	B	B	B	B	B	B	A	B	A	A	A	B	A	B	B	B	A	B	B	B	B	B	A	B	B	B	B	A	B	-	A	B	A	B	A	B	A	B	A	B	A	A	A
AX-95083657	2A	82.92	B	A	A	A	B	B	B	B	B	B	A	B	A	A	A	B	A	B	B	B	A	B	B	B	B	B	A	B	B	B	B	A	B	B	A	-	A	B	A	B	A	B	A	B	A	A	A
AX-94487841	2A	82.92	B	A	A	A	B	B	B	B	B	B	A	B	A	A	A	B	A	B	B	B	A	B	B	B	B	B	A	B	B	B	B	A	B	B	A	B	A	B	A	B	A	B	A	B	A	A	A
AX-94661620	2A	82.92	B	A	A	A	B	B	B	B	B	B	A	B	A	A	A	B	A	B	B	B	A	B	B	B	B	B	A	B	B	B	B	A	B	B	A	B	A	B	A	B	A	B	A	B	A	A	A
AX-94856409	2A	82.92	B	A	A	A	B	B	B	B	B	B	A	B	A	A	A	B	A	B	B	B	A	B	B	B	B	B	A	B	B	B	B	A	B	B	A	B	A	B	A	B	A	B	A	B	A	A	A
AX-94615074	2A	82.92	B	A	A	A	B	B	B	B	B	B	A	B	A	A	A	B	A	B	B	B	A	B	B	B	B	B	A	B	B	B	B	A	B	B	A	B	A	B	A	B	A	B	A	B	A	A	A
AX-94664242	2A	82.92	B	A	A	A	B	B	B	B	B	B	A	B	A	A	A	B	A	B	B	B	A	B	B	B	B	B	A	B	B	B	B	A	B	-	A	B	A	B	A	B	A	B	A	B	A	A	A
AX-94894141	2A	82.92	B	A	A	A	B	B	B	B	B	B	A	B	A	A	A	B	A	B	B	B	A	B	B	B	B	B	A	B	B	B	B	A	B	B	A	B	A	B	A	B	A	B	A	B	A	A	A
AX-94992169	2A	82.92	B	A	A	A	B	B	B	B	B	B	A	B	A	A	A	B	A	B	B	B	A	B	B	B	B	B	A	B	B	B	B	A	B	B	A	B	A	B	A	B	A	B	A	B	A	A	A
AX-94955614	2A	82.92	B	A	A	A	B	B	B	B	B	B	A	B	A	A	A	B	A	B	B	B	A	B	B	B	B	B	A	B	B	B	B	A	B	B	A	B	A	B	A	B	A	B	A	B	A	A	A
AX-94480316	2A	82.92	B	A	A	A	B	B	B	B	B	B	A	B	A	A	A	B	A	B	B	B	A	B	B	B	B	B	A	B	B	B	B	A	B	B	A	B	A	B	A	B	A	B	A	B	A	A	A
AX-94881025	2A	82.92	B	A	A	A	B	B	B	B	B	B	A	B	A	A	A	B	A	B	B	B	A	B	B	B	B	B	A	B	B	B	B	A	B	B	A	B	A	B	A	B	A	B	A	B	A	A	A
AX-94480025	2A	82.92	B	A	A	A	B	B	B	B	B	B	A	B	A	A	A	B	A	B	B	B	A	B	B	B	B	B	A	B	B	B	B	A	B	B	A	B	A	B	A	B	A	B	A	B	A	A	A
AX-94880702	2A	82.92	B	A	A	A	B	B	B	B	B	B	A	B	A	A	A	B	A	B	B	B	A	B	B	B	B	B	A	B	B	B	B	A	B	B	A	B	A	B	A	B	A	B	A	B	A	A	A
AX-95164509	2A	82.92	B	A	A	A	B	B	B	B	B	B	A	B	A	A	A	B	A	B	B	B	A	B	B	B	B	B	A	B	B	B	B	A	B	B	A	B	A	B	A	B	A	B	A	B	A	A	A
AX-94522700	2A	82.92	B	A	A	A	B	B	B	B	B	B	A	B	A	A	A	B	A	B	B	B	A	B	B	B	B	B	A	B	B	B	B	A	B	B	A	B	A	B	A	B	A	B	A	B	A	A	A
AX-94479692	2A	82.92	B	A	A	A	B	B	B	B	B	B	A	B	A	A	A	B	A	B	B	B	A	B	B	B	B	B	A	B	B	B	B	A	B	B	A	B	A	B	A	B	A	B	A	B	A	A	A
AX-94466696	2A	82.92	B	A	A	A	B	B	B	B	B	B	A	B	A	A	A	B	A	B	B	B	A	B	B	B	B	B	A	B	B	B	B	A	B	B	A	B	A	B	A	B	A	B	A	B	A	A	A
AX-94691756	2A	82.92	B	A	A	A	B	B	B	B	B	B	A	B	A	A	A	B	A	B	B	B	A	B	B	B	B	B	A	B	B	B	B	A	B	B	A	B	A	B	A	B	A	B	A	B	A	A	A
AX-94603125	2A	82.92	B	A	A	A	B	B	B	B	B	B	A	B	A	A	A	B	A	B	B	B	A	B	B	B	B	B	A	B	B	B	B	A	B	B	A	B	A	B	A	B	A	B	A	B	A	A	A
AX-94432990	2A	82.92	B	A	-	A	B	B	B	B	B	B	A	B	A	A	A	B	A	B	B	B	A	B	B	B	B	B	A	B	B	B	B	A	B	B	A	B	A	B	A	B	A	B	A	B	A	A	A
AX-95009984	2A	82.92	B	A	A	A	B	B	B	B	B	B	A	B	A	A	A	B	A	B	B	B	A	B	B	B	B	B	A	B	B	B	B	A	B	B	A	B	A	B	A	B	A	B	A	B	A	A	A
AX-95073436	2A	82.92	B	A	A	A	B	B	B	B	B	B	A	B	A	A	A	B	A	B	B	B	A	B	B	B	B	B	A	B	B	B	B	A	B	B	A	B	A	B	A	B	A	B	A	B	A	A	A
AX-94423188	2A	82.92	B	A	A	A	B	B	B	B	B	B	A	B	A	A	A	B	A	B	B	B	A	B	B	B	B	B	A	B	B	B	B	A	B	B	A	B	A	B	A	B	A	B	A	B	A	A	A
AX-95246147	2A	82.92	B	A	A	A	B	B	B	B	B	B	A	B	A	A	A	B	A	B	B	B	A	B	B	B	B	B	A	B	B	B	B	A	B	B	A	B	A	B	A	B	A	B	A	B	A	A	A
AX-94439506	2A	82.92	B	A	A	A	B	B	B	B	B	B	A	B	A	A	A	B	A	B	B	B	A	B	B	B	B	B	A	B	B	B	B	A	B	B	A	B	A	B	A	B	A	B	A	B	A	A	A
AX-94485037	2A	82.92	B	A	A	A	B	B	B	B	B	B	A	B	A	A	A	B	A	B	B	B	A	B	B	B	B	B	A	B	B	B	B	A	B	B	A	B	A	B	A	B	A	B	A	B	A	A	A
AX-94425424	2A	82.92	B	A	A	A	B	B	B	B	B	B	A	B	A	A	A	B	A	B	B	B	A	B	B	B	B	B	A	B	B	B	B	A	B	B	A	B	A	B	A	B	A	B	A	B	A	A	A
AX-94910463	2A	82.92	B	A	A	A	B	B	B	B	B	B	A	B	A	A	A	B	A	B	B	B	A	B	B	B	B	B	A	B	B	B	B	A	B	B	A	B	A	B	A	B	A	B	A	B	A	A	A
AX-94680673	2A	82.92	B	A	A	A	B	B	B	B	B	B	A	B	A	A	A	B	A	B	B	B	A	B	B	B	B	B	A	B	B	B	B	A	B	B	A	B	A	B	A	B	A	B	A	B	A	A	A
AX-94440460	2A	82.92	B	A	A	A	B	B	B	B	B	B	A	B	A	A	A	B	A	B	B	B	A	B	B	B	B	B	A	B	B	B	B	A	B	B	A	B	A	B	A	B	A	B	A	B	A	A	A
AX-94844172	2A	82.92	B	A	A	A	B	B	B	B	B	B	A	B	A	A	A	B	A	B	B	B	A	B	B	B	B	B	A	B	B	B	B	A	B	B	A	B	A	B	A	B	A	B	A	B	A	A	A
AX-94942118	2A	82.92	B	A	A	A	B	B	B	B	B	B	A	B	A	A	A	B	A	B	B	B	A	B	B	B	B	B	A	B	B	B	B	A	B	B	A	B	A	B	A	B	A	B	A	B	A	A	A
AX-94484817	2A	82.92	B	A	A	A	B	B	B	B	B	B	A	B	A	A	A	B	A	B	B	B	A	B	B	B	B	B	A	B	B	B	B	A	B	B	A	B	A	B	A	B	A	B	A	B	A	A	A
AX-94393797	2A	82.92	B	A	A	A	B	B	B	B	B	B	A	B	A	A	A	B	A	B	B	B	A	B	B	B	B	B	A	B	B	B	B	A	B	B	A	B	A	B	A	B	A	B	A	B	A	A	A
AX-94538794	2A	82.92	B	A	A	A	B	B	B	B	B	B	A	B	A	A	A	B	A	B	B	B	A	B	B	B	B	B	A	B	B	B	B	A	B	B	A	B	A	B	A	B	A	B	A	B	A	A	A
AX-94529309	2A	82.92	B	A	A	A	B	B	B	B	B	B	A	B	A	A	A	B	A	B	B	B	A	B	B	B	B	B	A	B	B	B	B	A	B	B	A	B	A	B	A	B	A	B	A	B	A	A	A
AX-94415697	2A	82.92	B	A	A	A	B	B	B	B	B	B	A	B	A	A	A	B	A	B	B	B	A	B	B	B	B	B	A	B	B	B	B	A	B	B	A	B	A	B	A	B	A	B	A	B	A	A	A
AX-94437824	2A	82.92	B	A	A	A	B	B	B	B	B	B	A	B	A	A	A	B	A	B	B	B	A	B	B	B	B	B	A	B	B	B	B	A	B	B	A	B	A	B	A	B	A	B	A	B	A	A	A
AX-94413007	2A	82.92	B	A	A	A	B	B	B	B	B	B	A	B	A	A	A	B	A	B	B	B	A	B	-	B	B	B	A	B	B	B	B	A	B	B	A	B	A	B	A	B	A	B	A	B	A	A	A
AX-94521857	2A	82.92	B	A	A	A	B	B	B	B	B	B	A	B	A	A	A	B	A	B	B	B	A	B	B	B	B	B	A	B	B	B	B	A	B	B	A	B	A	B	A	B	A	B	A	B	A	A	A
AX-95080996	2A	82.92	B	A	A	A	B	B	B	B	B	B	A	B	A	A	A	B	A	B	B	B	A	B	B	B	B	B	A	B	B	B	B	A	B	B	-	B	A	B	A	B	A	B	A	B	A	A	A
AX-95150125	2A	82.92	B	A	A	A	B	B	B	B	B	B	A	B	A	A	A	B	-	B	B	B	A	B	B	B	B	B	A	B	B	B	B	A	B	B	A	B	A	B	A	B	-	B	A	B	A	A	A
AX-95182806	2A	82.92	B	A	A	A	B	B	B	B	B	B	A	B	A	A	A	B	A	B	B	B	A	B	B	B	B	B	A	B	B	B	B	A	B	B	A	B	A	B	A	B	A	B	A	B	A	A	A
AX-94692672	2A	82.92	B	A	A	A	B	B	B	B	B	B	A	B	A	A	A	B	A	B	B	B	A	B	B	B	B	B	A	B	B	B	B	A	B	B	A	B	A	B	A	B	-	B	-	B	A	A	A
AX-95167143	2A	82.92	B	A	A	A	B	B	B	B	B	B	A	B	A	A	A	B	A	B	B	B	A	B	B	B	B	B	A	B	B	B	B	A	B	B	A	-	A	B	A	B	A	B	A	B	A	A	A
AX-94490884	2A	83.7	B	A	A	A	B	B	B	B	B	B	A	B	A	A	A	B	A	B	B	B	A	B	B	B	B	B	A	B	B	B	B	A	B	B	A	B	A	B	A	B	A	B	-	B	A	A	B
AX-94719141	2A	83.7	B	A	A	A	B	B	B	B	B	B	A	B	A	A	A	B	A	B	B	B	A	B	B	B	B	B	A	B	B	B	B	A	B	B	A	B	A	B	A	B	A	B	A	B	A	A	B
AX-95180293	2A	83.7	B	A	A	A	B	B	B	B	B	B	A	B	A	A	A	B	A	B	B	B	A	B	B	B	B	B	A	B	B	B	B	A	B	B	A	B	A	B	A	B	A	B	-	B	A	-	B
AX-94665800	2A	85.3	A	A	A	A	B	B	B	B	B	B	A	B	A	A	A	B	A	B	B	B	A	B	B	B	B	B	A	B	B	B	B	A	B	B	A	B	A	B	A	B	A	B	A	B	A	A	A
AX-95160643	2A	85.3	A	A	A	A	B	B	B	B	B	B	A	B	A	A	A	B	A	B	B	B	A	B	B	B	B	B	A	B	B	B	B	A	B	B	A	B	A	B	A	B	A	B	A	B	A	A	A
AX-94441826	2A	85.3	A	A	A	A	B	B	B	B	B	B	A	B	A	A	A	B	A	B	B	B	A	B	B	B	B	B	A	B	B	B	B	A	B	B	A	B	A	B	A	B	A	B	A	B	A	A	A
AX-94511149	2A	85.3	A	A	A	A	B	B	B	B	B	B	A	B	A	A	A	B	A	B	B	B	A	B	B	B	B	B	A	B	B	B	B	A	B	B	A	B	A	B	A	B	A	B	A	B	A	A	A
AX-94929852	2A	85.3	A	A	A	A	B	B	B	B	B	B	A	B	A	A	A	B	A	B	B	B	A	B	B	B	B	B	A	B	B	B	B	A	B	B	A	B	A	B	A	B	A	B	A	B	A	A	A
AX-94514944	2A	85.3	A	A	A	A	B	B	B	B	B	B	A	B	A	A	A	B	A	B	B	B	A	B	B	B	B	B	A	B	B	B	B	A	B	B	A	B	A	B	A	B	A	B	A	B	A	A	A
AX-94595993	2A	85.3	A	A	A	A	B	B	B	B	B	B	A	B	A	A	A	B	A	B	B	B	A	B	B	B	B	B	A	B	B	B	B	A	B	B	A	B	A	B	A	B	A	B	A	B	A	A	A
AX-95169653	2A	85.3	A	A	A	A	B	B	B	B	B	B	A	B	A	A	A	B	A	B	B	B	A	B	B	B	B	B	A	B	B	B	B	A	B	B	A	B	A	B	A	B	A	B	A	B	A	A	-
AX-94480083	2A	85.3	A	A	A	A	B	B	B	B	B	B	A	B	A	A	A	B	A	B	B	B	A	B	B	B	B	B	A	B	B	B	B	A	B	B	A	B	A	B	A	B	A	B	A	B	A	A	A
AX-94616344	2A	89.36	A	A	A	A	B	B	B	B	B	B	A	A	A	A	A	B	A	B	B	B	A	B	B	B	B	B	A	B	B	B	B	A	B	B	A	B	A	B	A	B	A	A	A	B	A	A	A
AX-94625433	2A	90.96	A	A	A	A	B	B	B	B	B	B	-	A	A	A	A	B	A	B	B	B	A	B	B	B	B	B	A	B	B	B	B	A	B	B	A	B	A	B	A	B	A	A	A	B	A	A	A
AX-94539338	2A	91.75	A	A	A	A	B	B	B	B	B	B	A	A	A	A	A	B	A	B	B	B	A	B	B	B	B	B	A	B	B	B	B	A	B	B	A	B	A	B	A	B	A	A	A	B	A	A	-
AX-94460476	2A	94.99	A	A	A	A	B	B	A	B	B	B	A	A	A	A	B	B	A	B	B	B	A	B	B	B	B	B	A	B	B	B	B	A	B	B	A	B	A	B	A	B	A	A	A	B	A	A	A
AX-94546695	2A	94.99	A	A	A	A	B	B	A	B	B	B	A	A	A	A	B	B	A	B	B	B	A	B	B	B	B	B	A	B	B	B	B	A	B	B	A	B	A	B	A	B	A	A	A	B	A	A	A
AX-95160129	2A	94.99	A	A	A	A	B	B	A	B	B	B	A	A	A	A	B	B	A	B	B	B	A	B	B	B	B	B	A	B	B	B	B	A	B	B	A	B	A	B	A	B	A	A	A	B	A	A	A
AX-94848004	2A	94.99	A	A	A	A	B	B	A	B	B	B	A	A	A	A	B	B	A	B	B	B	A	B	B	B	B	B	A	B	B	B	B	A	B	B	A	B	A	B	A	B	A	A	A	B	A	A	A
AX-94754481	2A	95.8	A	A	A	A	B	B	A	B	B	B	A	A	A	A	B	B	A	B	B	B	A	B	B	B	B	B	A	B	B	B	B	A	B	B	A	B	A	B	A	B	A	A	A	B	A	A	A
AX-94433820	2A	109.64	A	A	A	B	B	B	A	A	B	B	A	A	A	A	B	B	A	B	B	B	A	B	B	B	B	B	A	B	B	B	B	A	B	B	A	B	A	B	A	B	A	A	A	B	A	A	A
AX-95231859	2A	109.64	A	A	A	B	B	B	A	A	B	B	A	A	A	A	B	B	A	B	B	B	A	B	B	B	B	B	A	B	B	B	B	A	B	B	A	B	A	B	A	B	A	A	A	B	A	A	A
AX-94535413	2A	109.64	A	A	A	B	B	B	A	A	B	B	A	A	A	A	B	B	A	B	B	B	A	B	B	B	B	B	A	B	B	B	B	A	B	B	A	B	A	B	A	B	A	A	A	B	A	A	A
AX-94659368	2A	109.64	A	A	A	B	B	B	A	A	B	B	A	A	A	A	B	B	A	B	B	B	A	B	B	B	B	B	A	B	B	B	B	A	B	B	A	-	A	B	A	B	A	A	A	B	A	A	A
AX-95103231	2A	128.54	A	B	A	B	B	B	A	B	B	A	A	A	A	A	B	A	A	B	B	B	A	B	B	B	B	B	A	B	B	B	B	A	A	B	A	B	A	B	A	B	B	A	B	A	A	B	B
AX-94585454	2A	129.33	A	B	A	B	B	B	A	B	B	A	A	A	A	A	B	A	A	B	B	B	A	B	B	B	B	B	A	B	B	B	B	A	A	B	A	B	A	B	A	B	B	A	B	A	A	B	B
AX-95211039	2A	129.33	A	B	A	B	B	B	A	B	B	A	A	A	A	A	B	A	A	B	B	B	A	B	B	B	B	B	A	B	B	B	B	A	A	B	A	B	A	B	A	B	B	A	B	A	A	B	B
AX-95166268	2A	132.57	A	B	A	B	B	B	A	B	B	A	A	A	B	A	B	A	B	B	B	B	A	B	B	B	B	B	A	B	B	B	B	A	A	B	A	B	A	B	A	B	B	A	B	A	A	B	B
AX-94438026	2A	132.57	A	B	A	B	B	B	A	B	B	A	A	A	B	A	B	A	B	B	B	B	A	B	B	B	B	B	A	B	B	B	B	A	A	B	A	B	A	B	A	B	B	A	B	A	A	B	B
AX-94903329	2A	132.57	A	B	A	B	B	B	A	B	B	A	A	A	B	A	B	A	B	B	B	B	A	B	B	B	B	B	A	B	B	B	B	A	A	B	A	B	A	B	A	B	B	A	B	A	A	B	B
AX-94674675	2A	132.57	A	B	A	B	B	B	A	B	B	A	A	A	B	A	B	A	B	B	B	B	A	B	B	B	B	B	A	B	B	B	B	A	A	B	A	B	A	B	A	B	B	A	B	A	A	B	B
AX-94995080	2A	132.57	A	B	A	B	B	B	A	B	B	A	A	A	B	A	B	A	B	B	B	B	A	B	B	B	B	B	A	B	B	B	B	A	A	B	A	B	A	-	A	B	B	A	B	A	A	B	B
AX-95214448	2A	134.16	A	B	A	B	B	B	A	B	B	A	A	A	B	A	B	A	B	B	B	B	A	B	B	B	B	B	A	B	B	B	B	A	A	B	A	B	A	A	A	B	B	A	B	A	A	B	B
AX-95256106	2A	134.16	A	B	A	B	B	B	A	B	B	A	A	A	B	A	B	A	B	B	B	B	A	B	B	B	B	B	A	B	B	B	B	A	A	B	A	B	A	A	A	B	B	A	B	A	A	B	B
AX-94957686	2A	134.16	A	B	A	B	B	B	A	B	B	A	A	A	B	A	B	A	B	B	B	B	A	B	B	B	B	B	A	B	B	B	B	A	A	B	A	B	A	A	A	B	B	A	B	A	A	B	B
AX-94419416	2A	134.94	A	B	A	B	B	B	A	B	B	A	A	A	B	A	B	A	B	B	B	B	A	B	B	B	B	B	A	B	B	B	B	A	A	B	A	B	A	A	B	B	B	A	B	A	A	B	B
AX-94762343	2A	135.73	A	B	A	B	B	B	A	B	B	A	A	A	B	A	B	A	B	B	B	B	A	B	B	B	B	B	A	B	B	B	B	A	A	B	A	B	A	A	B	B	B	A	B	A	A	B	B
AX-94907102	2A	137.31	A	B	A	B	B	B	A	B	B	A	A	A	B	A	B	A	B	B	B	B	A	B	B	B	B	B	A	B	B	B	B	A	A	B	A	B	A	A	B	B	B	A	B	A	A	B	B
AX-94644661	2A	137.31	A	B	A	B	B	B	A	B	B	A	A	A	B	A	B	A	B	B	B	B	A	B	B	B	B	B	A	B	B	B	B	A	A	B	A	B	A	A	B	B	B	A	B	A	A	B	B
AX-94602066	2A	137.31	A	B	A	B	B	B	A	B	B	A	A	A	B	A	B	A	B	B	B	B	A	B	B	B	B	B	A	B	B	B	B	A	A	B	A	B	A	A	B	B	B	A	B	A	A	B	B
AX-94902157	2A	139.71	A	B	A	B	B	B	A	B	B	A	A	A	B	A	B	A	B	B	B	B	A	B	B	A	B	B	A	B	B	B	B	A	A	B	A	B	A	A	B	B	B	A	B	A	A	B	B
AX-94910420	2A	139.71	A	B	A	B	B	B	A	B	B	A	A	A	B	A	B	A	B	B	B	B	A	B	B	A	B	B	A	B	B	B	B	A	A	B	A	B	A	A	B	B	B	A	B	A	A	B	B
AX-94520484	2A	139.71	A	B	A	B	B	B	A	B	B	A	A	A	B	A	B	A	B	B	B	B	A	B	B	A	B	B	A	B	B	B	B	A	A	B	A	B	A	A	B	B	B	A	B	A	A	B	B
AX-94740180	2A	140.5	A	B	A	B	B	B	A	B	B	A	A	A	B	A	B	A	B	B	B	B	A	B	B	A	B	B	A	B	B	B	B	A	A	B	A	B	A	A	B	B	B	A	B	A	A	B	B
AX-94429731	2A	140.5	A	B	A	B	B	B	A	B	B	A	A	A	B	A	B	A	B	B	B	B	A	B	B	A	B	B	A	B	B	B	B	A	A	B	A	B	A	A	B	B	B	A	B	A	A	B	-
AX-94485041	2A	141.28	A	B	A	B	B	B	A	B	B	A	A	A	B	A	B	A	B	B	B	B	A	B	B	A	B	B	A	B	B	B	B	A	A	B	A	B	A	A	B	B	B	A	B	A	A	B	B
AX-94520918	2A	142.87	A	B	A	B	B	B	A	B	B	A	A	A	B	A	B	A	B	B	B	B	A	B	B	A	B	B	B	B	B	B	B	A	A	B	A	B	A	A	B	B	B	A	B	A	A	B	B
AX-94581572	2A	142.87	A	B	A	B	B	B	A	B	B	A	A	A	B	A	B	A	B	B	B	B	A	B	B	A	B	B	B	B	B	B	B	A	A	B	A	B	A	A	B	B	B	A	B	A	A	B	B
AX-95019215	2A	142.87	A	B	A	B	B	B	A	B	B	A	A	A	B	A	B	A	B	B	B	B	A	B	B	A	B	B	B	B	B	B	B	A	A	B	A	B	A	A	B	B	B	A	B	A	A	B	B
AX-95186991	2A	142.87	A	B	A	B	B	B	A	B	B	A	A	A	B	A	B	A	B	B	B	B	A	B	B	A	B	B	B	B	B	B	B	A	A	B	A	B	A	A	B	B	B	A	B	A	A	B	B
AX-94497666	2A	142.87	A	B	A	B	B	B	A	B	B	A	A	A	B	A	B	A	B	B	B	B	A	B	B	-	B	B	B	B	B	B	B	A	A	B	A	B	A	A	B	B	B	A	B	A	A	B	B
AX-94974299	2A	142.87	A	B	A	B	B	B	A	B	B	A	A	A	B	A	B	A	B	B	B	B	A	B	B	A	B	B	B	B	B	B	B	A	A	B	A	B	A	A	B	B	B	A	B	A	A	B	B
AX-94396543	2A	144.45	A	B	A	B	B	B	A	B	B	A	A	A	B	A	B	A	B	B	B	B	A	B	B	A	B	B	B	B	B	B	B	A	A	B	A	A	A	A	B	B	B	A	B	A	A	B	B
AX-94630744	2A	144.45	A	B	A	B	B	B	A	B	B	A	A	A	B	A	B	A	B	B	B	B	A	B	B	A	B	B	B	B	B	B	B	A	A	B	A	A	A	A	B	B	B	A	B	A	A	B	B
AX-94517837	2A	145.24	A	B	A	B	B	B	A	B	B	A	A	A	B	A	B	A	B	B	B	B	A	B	B	A	B	B	B	B	B	B	B	A	A	B	A	A	A	A	B	B	B	A	B	A	A	B	B
AX-94465394	2A	145.24	A	B	A	B	B	B	A	B	B	A	A	A	B	A	B	A	B	B	B	B	A	B	B	A	B	B	B	B	B	B	B	A	A	B	A	A	A	A	B	B	B	A	B	A	A	B	B
AX-94859349	2A	147.64	A	B	A	B	B	A	A	B	B	A	A	A	B	A	B	A	B	B	B	B	A	B	B	A	B	B	B	B	B	B	B	A	A	B	A	A	A	A	B	B	B	A	B	A	A	B	B
AX-95136081	2A	147.64	A	B	A	B	B	A	A	B	B	A	A	A	B	A	B	A	B	B	B	B	A	B	B	A	B	B	B	B	B	B	B	A	A	B	A	A	A	A	B	B	B	A	B	A	A	B	B
AX-95179457	2A	147.64	A	B	A	B	B	A	A	B	B	A	A	A	B	A	B	A	B	B	B	B	A	B	B	A	B	B	B	B	B	B	B	A	A	B	A	A	A	A	B	B	B	A	B	A	A	B	B
AX-94810461	2A	147.64	A	B	A	B	B	A	A	B	B	A	A	A	B	A	B	A	B	B	B	B	A	B	B	A	B	B	B	B	B	B	B	A	A	B	A	A	A	A	B	B	B	A	B	A	A	B	B
AX-94756527	2A	147.64	A	B	A	B	B	A	A	B	B	A	A	A	B	A	B	A	B	B	B	B	A	B	B	A	B	B	B	B	B	B	B	A	A	B	A	A	A	A	B	B	B	A	B	A	A	B	B
AX-94908718	2A	148.42	A	B	A	B	B	A	A	B	B	A	A	A	B	A	B	A	B	B	B	B	A	B	B	A	B	B	B	B	B	B	B	A	A	B	A	A	A	A	B	B	B	A	B	A	A	B	B
AX-94483043	2A	154.2	A	B	B	B	B	A	B	B	B	A	A	A	B	A	B	A	B	B	B	B	A	B	B	B	B	B	B	B	A	B	B	A	A	B	A	A	A	A	B	B	B	A	B	A	A	B	B
AX-95208499	2A	154.2	A	B	B	B	B	A	B	B	B	A	A	A	B	A	B	A	B	B	B	B	A	B	B	B	B	B	B	B	A	B	B	A	A	B	A	A	A	A	B	B	B	A	B	A	A	B	B
AX-94455357	2A	154.2	A	B	B	B	B	A	B	B	B	A	A	A	B	A	B	A	B	B	B	B	A	B	B	B	B	B	B	B	A	B	B	A	A	B	A	A	A	A	B	B	B	A	B	A	A	B	B
AX-94536174	2A	154.2	A	B	B	B	B	A	B	B	B	A	A	A	B	A	B	A	B	B	B	B	A	B	B	B	B	B	B	B	A	B	B	A	A	B	A	A	A	A	B	B	B	A	B	A	A	B	B
AX-94618441	2A	154.2	A	B	B	B	B	-	B	B	B	A	A	A	B	-	B	-	B	B	B	B	-	B	B	B	B	B	B	B	A	B	B	-	-	B	-	-	-	A	B	B	B	-	B	A	A	B	B
AX-94731563	2A	157.43	A	B	B	B	A	A	B	B	B	A	A	B	B	A	B	A	A	B	B	B	A	B	B	B	B	B	B	B	A	B	B	A	A	B	A	A	A	A	B	B	B	A	B	A	A	B	B
AX-94947518	2A	157.43	A	B	B	B	A	A	B	B	B	A	A	B	B	A	B	A	A	B	B	B	A	B	B	B	B	B	B	B	A	B	B	A	A	B	A	A	A	A	B	B	B	A	B	A	A	B	B
AX-94813805	2A	158.21	A	B	B	B	A	A	B	B	B	A	A	B	B	A	B	A	A	B	B	B	A	B	B	B	B	B	B	B	A	B	B	A	A	B	A	A	A	A	B	B	B	A	B	A	A	B	B
AX-94483464	2A	158.21	A	B	B	B	A	A	B	B	B	A	A	B	B	A	B	A	A	B	B	B	A	B	B	B	B	B	B	B	A	B	B	A	A	B	A	A	A	A	B	B	B	A	B	A	A	B	B
AX-94662317	2A	160.61	A	B	B	B	A	A	B	B	B	A	A	B	B	B	B	A	A	B	B	B	A	B	B	B	B	B	B	B	A	B	B	A	A	B	A	A	A	A	B	B	B	A	B	A	A	B	B
AX-94665990	2A	161.39	A	B	B	B	A	A	B	B	B	A	A	B	B	B	B	A	A	B	B	B	A	B	B	B	B	B	B	B	A	B	B	A	A	B	A	A	A	A	B	B	B	A	B	A	A	B	B
AX-94496850	2A	161.39	A	B	B	B	A	A	B	B	B	A	A	B	B	B	B	A	A	B	B	B	A	B	B	B	B	B	B	B	A	B	B	A	A	B	A	-	A	A	B	B	B	A	B	A	A	B	B
AX-94400737	2A	161.39	A	B	B	B	A	A	B	B	B	A	-	B	B	B	B	A	A	B	B	B	A	B	B	B	B	B	B	B	A	B	B	A	A	B	A	-	A	A	B	B	B	A	B	A	A	B	B
AX-94725349	2A	162.18	A	B	B	B	A	A	B	B	B	A	A	B	B	B	B	A	A	B	B	B	A	B	B	B	B	B	B	B	A	B	B	A	A	B	A	A	A	A	B	B	B	A	B	A	A	B	B
AX-94472538	2A	162.97	A	B	B	B	A	A	B	B	B	A	A	B	B	B	B	A	A	B	B	B	A	B	B	B	B	B	B	B	A	B	B	A	A	B	A	A	A	A	B	-	B	A	B	A	A	B	B
AX-94500018	2A	163.75	A	B	B	B	A	A	B	B	B	A	A	B	B	B	B	A	A	B	B	B	A	B	B	B	B	B	B	B	A	B	B	A	A	B	A	A	A	A	B	B	B	A	B	A	A	B	B
AX-95243730	2A	163.75	A	B	B	B	A	A	B	B	B	A	A	B	B	B	B	A	A	B	B	B	A	B	B	B	B	B	B	B	A	B	B	A	A	B	A	A	A	A	B	B	B	A	B	A	A	B	B
AX-94896304	2A	163.75	A	B	B	B	A	A	B	B	B	A	A	B	B	B	B	A	A	B	B	B	A	B	B	B	B	B	B	B	A	B	B	A	A	B	A	A	A	A	B	-	B	A	B	A	A	B	B
AX-95192074	2A	163.75	A	B	B	B	A	A	B	B	B	A	A	B	B	B	B	A	A	B	B	B	A	B	B	B	B	B	B	B	A	B	B	A	A	B	A	A	A	A	B	B	B	A	B	A	A	B	B
AX-94631820	2A	163.75	A	B	B	B	A	A	B	B	B	A	A	B	B	B	B	A	A	B	B	B	A	B	B	B	B	B	B	B	A	B	B	A	A	B	A	A	A	A	B	B	B	A	B	A	A	B	B
AX-95165612	2A	163.75	A	B	B	B	A	A	B	B	B	A	A	B	B	B	B	A	A	B	B	B	A	B	B	B	B	B	B	B	A	B	B	A	A	B	A	A	A	A	B	B	B	A	B	A	A	B	B
AX-94604164	2A	163.75	A	B	B	B	A	A	B	B	B	A	A	B	B	B	B	A	A	B	B	B	A	B	B	B	B	B	B	B	A	B	B	A	A	B	A	A	A	A	B	B	B	A	B	A	A	B	B
AX-94402973	2A	165.34	A	B	B	B	A	A	B	B	B	A	A	B	B	B	B	A	A	B	B	B	A	B	B	B	B	B	B	B	A	B	B	A	A	B	A	A	A	A	B	B	B	A	B	A	A	B	B
AX-94767467	2A	165.34	A	B	B	B	A	A	B	B	B	A	A	B	B	B	B	A	A	B	B	B	A	B	B	B	B	B	B	B	A	B	B	A	A	B	A	A	A	A	B	B	B	A	B	A	A	B	B
AX-94571080	2A	165.34	A	B	B	B	A	A	B	B	B	A	A	B	B	B	B	A	A	B	B	B	A	B	B	B	B	B	B	B	A	B	B	A	A	B	A	A	A	A	B	B	B	A	B	A	A	B	B
AX-95231531	2A	165.34	A	B	B	B	A	A	B	B	B	A	A	B	B	B	B	A	A	B	B	B	A	B	B	B	B	B	B	B	A	B	B	A	A	B	A	A	A	A	B	B	B	A	B	A	A	B	B
[truncated: 5,329 more rows]
[truncated: 81 more columns]

## Sheet: SxR data
marker	chr	cM	SR1	SR2	SR3	SR4	SR5	SR6	SR7	SR8	SR9	SR10	SR11	SR12	SR13	SR14	SR15	SR16	SR17	SR18	SR19	SR20	SR21	SR22	SR23	SR24	SR25	SR26	SR27	SR28	SR29	SR30	SR31	SR32	SR33	SR34	SR35	SR36	SR37	SR38	SR39	SR40	SR41	SR42	SR43	SR44	SR45	SR46	SR47
AX-94429585	1A	178.51	A	A	A	B	A	A	B	B	A	B	B	A	B	A	B	A	B	A	A	B	B	B	-	A	B	B	B	B	A	A	B	A	B	B	B	A	B	B	B	A	A	A	B	B	B	A	B
AX-95016738	1A	178.51	A	A	A	B	A	A	B	B	A	B	B	A	B	A	B	A	B	A	A	B	B	B	B	A	B	B	B	B	A	A	B	A	B	B	B	A	B	B	B	A	A	A	B	B	B	A	B
AX-95162673	1A	178.51	A	A	A	B	A	A	B	B	A	B	B	A	B	A	B	A	B	A	A	B	B	B	B	A	B	-	B	B	A	A	B	A	B	B	B	A	B	B	B	A	A	A	B	B	B	A	B
AX-94805094	1A	178.51	A	A	A	B	A	A	B	B	A	B	B	A	B	A	B	A	B	A	A	B	B	B	B	A	B	B	B	B	A	A	B	A	B	B	B	A	B	B	B	A	A	A	B	B	B	A	B
AX-94507844	1A	178.51	A	A	A	B	A	A	B	B	A	B	B	A	B	A	B	A	B	A	A	B	B	B	B	A	B	B	B	B	A	A	B	A	B	B	B	A	B	B	B	A	A	A	B	B	B	A	B
AX-95139778	1A	178.51	A	A	A	B	A	A	B	B	A	B	B	A	B	A	B	A	B	A	A	B	B	B	B	A	B	B	B	B	A	A	B	A	B	B	B	A	B	B	B	A	A	A	B	B	B	A	B
AX-94532291	1A	178.51	A	A	A	B	A	A	B	B	A	B	B	A	B	A	B	A	B	A	A	B	B	B	B	A	B	B	B	B	A	A	B	A	B	B	B	A	B	B	B	A	A	A	B	B	B	A	B
AX-94709162	1A	178.51	A	A	A	B	A	A	B	B	A	B	B	A	B	A	B	A	B	A	A	B	B	B	-	A	B	B	B	B	A	A	B	A	B	B	B	A	B	B	B	A	A	A	B	B	B	A	B
AX-94464571	1A	176.93	A	A	A	B	A	A	B	B	A	B	B	A	B	A	B	A	B	A	A	B	B	B	B	A	B	B	B	B	A	A	B	A	B	A	B	A	B	B	B	A	A	A	B	B	B	A	B
AX-94480220	1A	176.93	A	A	A	B	A	A	B	B	A	B	B	A	B	A	B	A	B	A	A	B	B	B	B	A	B	B	B	B	A	A	B	A	B	A	B	A	B	B	B	A	A	A	B	B	B	A	B
AX-94417718	1A	176.93	A	A	A	B	A	A	B	B	A	B	B	A	B	A	B	A	B	A	A	B	B	B	B	A	B	B	B	B	A	A	B	A	B	A	B	A	B	B	B	A	A	A	B	B	B	A	B
AX-94467726	1A	176.93	A	A	A	B	A	A	B	B	A	B	B	A	B	A	B	A	B	A	A	B	B	B	B	A	B	B	B	B	A	A	B	A	B	A	B	A	B	B	B	A	A	A	B	B	B	A	B
AX-94400729	1A	176.93	A	A	A	B	A	A	B	B	A	B	B	A	B	A	B	A	B	A	A	B	B	B	-	A	B	B	B	B	A	A	B	A	B	A	B	A	B	B	B	A	A	A	B	B	B	A	B
AX-95085207	1A	176.93	A	A	A	B	A	A	B	B	A	B	B	A	B	A	B	A	B	A	A	B	B	B	B	A	B	B	B	B	A	A	B	A	B	A	B	A	B	B	B	A	A	A	-	B	B	A	B
AX-95228998	1A	176.93	A	A	A	B	A	A	B	B	A	B	B	A	B	A	B	A	B	A	A	B	B	B	B	A	B	B	B	B	A	A	B	A	B	A	B	A	B	B	B	A	A	A	B	B	B	A	B
AX-95226098	1A	176.93	A	A	A	B	A	A	B	B	A	B	B	A	B	A	B	A	B	A	A	B	B	B	-	A	B	B	B	B	A	A	B	A	B	A	B	A	B	B	B	A	A	A	B	B	B	A	B
AX-94749673	1A	176.93	A	A	A	B	A	A	B	B	A	B	B	A	B	A	B	A	B	A	A	B	B	B	B	A	B	B	B	B	A	A	B	A	B	A	B	A	B	B	B	A	A	A	B	B	B	A	B
AX-94774940	1A	176.93	A	A	A	B	A	A	B	B	A	B	B	A	B	A	B	A	B	A	A	B	B	B	B	A	B	B	B	B	A	A	B	A	B	A	B	A	B	B	B	A	A	A	B	B	B	A	B
AX-94773493	1A	176.93	A	A	A	B	A	A	B	B	A	B	B	A	B	A	B	A	B	A	A	B	B	B	B	A	B	B	B	B	A	A	B	A	B	A	B	A	B	B	B	A	A	A	B	B	B	A	B
AX-94605082	1A	175.34	A	A	A	B	A	A	B	B	A	B	B	A	B	A	B	A	B	A	A	B	B	B	B	A	B	B	B	B	A	A	B	A	B	A	A	A	B	B	B	A	A	A	B	B	B	A	B
AX-94732589	1A	173.76	A	A	A	B	A	A	B	B	A	B	B	A	B	A	B	A	B	A	A	B	B	B	A	A	B	B	B	B	A	A	B	A	B	A	A	A	B	B	B	A	A	A	B	B	B	A	B
AX-94976474	1A	170.53	A	A	A	B	A	A	B	B	A	B	B	A	B	A	B	A	B	A	A	B	B	B	B	A	B	B	B	B	A	A	B	B	B	A	A	A	B	B	B	A	A	A	B	B	B	A	B
AX-94873283	1A	170.53	A	A	A	B	A	A	B	B	A	B	B	A	B	A	B	A	B	A	A	B	B	B	B	A	B	B	B	B	A	A	B	B	B	A	A	A	B	B	B	A	A	A	B	B	B	A	B
AX-94444426	1A	170.53	A	A	A	B	A	A	B	B	A	B	B	A	B	A	B	A	B	A	A	B	B	B	-	A	B	B	B	B	A	A	B	B	B	A	A	A	B	B	B	A	A	A	B	B	B	A	B
AX-94453185	1A	170.53	A	A	A	B	A	A	B	B	A	B	B	A	B	A	B	A	B	A	A	B	B	B	B	A	B	B	B	B	-	A	B	B	B	A	A	A	B	B	B	A	A	A	B	B	B	A	B
AX-94425953	1A	168.95	A	A	A	B	A	A	B	B	A	B	B	A	B	A	B	A	B	A	A	B	B	B	B	A	B	B	B	B	A	A	B	B	B	A	A	A	A	B	B	A	A	A	B	B	B	A	B
AX-94985209	1A	168.95	A	A	A	B	A	A	B	B	A	B	B	A	B	A	B	A	B	A	A	B	B	B	B	A	B	B	B	B	A	A	B	B	B	A	A	A	A	B	B	A	A	A	B	B	B	A	B
AX-94410850	1A	168.95	A	A	A	B	A	A	B	B	A	B	B	A	B	A	B	A	B	A	A	B	B	B	-	A	B	B	B	B	A	A	B	B	B	A	A	A	A	B	B	A	A	A	B	B	B	A	B
AX-94552630	1A	168.95	A	A	A	B	A	A	B	B	A	B	B	A	B	A	B	A	B	A	A	B	B	B	B	A	B	B	B	B	A	A	B	B	B	A	A	A	A	B	B	A	A	A	B	B	B	A	B
AX-95146857	1A	168.95	A	A	A	B	A	A	B	B	A	B	B	A	B	A	B	A	B	A	A	B	B	B	-	A	B	B	B	B	A	A	B	B	B	A	A	A	A	B	B	A	A	A	B	B	B	A	B
AX-95159844	1A	168.95	A	A	A	B	A	A	B	B	A	B	B	A	B	A	B	A	B	A	A	B	B	B	B	A	B	B	B	B	A	A	B	B	B	A	A	A	A	B	B	A	A	A	B	B	B	A	B
AX-94650089	1A	168.95	A	A	A	B	A	A	B	B	A	B	B	A	B	A	B	A	B	A	A	B	B	B	-	A	B	B	B	B	A	A	B	B	B	A	A	A	A	B	B	A	A	A	B	B	B	A	B
AX-94616748	1A	168.95	A	A	A	B	A	A	B	B	A	B	B	A	B	A	B	A	B	A	A	B	B	B	-	A	B	B	B	B	A	A	B	B	B	A	A	A	A	B	B	A	A	A	B	B	B	A	B
AX-94676999	1A	167.36	A	A	A	B	A	A	B	B	A	B	B	A	B	A	B	A	B	A	A	B	B	B	B	A	B	B	B	B	A	A	B	B	B	A	A	B	A	B	B	A	A	A	B	B	B	A	B
AX-94515468	1A	167.36	A	A	A	B	A	A	B	B	A	B	B	A	B	A	B	A	B	A	A	B	B	B	B	A	B	B	B	B	A	A	B	B	B	A	A	B	A	B	B	A	A	A	B	B	B	A	B
AX-94681397	1A	167.36	A	A	A	B	A	A	B	B	A	B	B	A	B	A	B	A	B	A	A	B	B	B	B	A	B	B	B	B	A	A	B	B	B	A	A	B	A	B	B	A	A	A	B	B	B	A	B
AX-94667728	1A	167.36	A	A	A	B	A	A	B	B	A	B	B	A	B	A	B	A	B	A	A	B	B	B	B	A	B	B	B	B	A	A	B	B	B	A	A	B	A	B	B	A	A	A	B	B	B	A	B
AX-94453690	1A	165.78	A	A	A	B	A	A	B	B	A	B	B	A	B	A	B	A	B	A	A	B	B	B	-	A	B	B	B	B	A	A	B	B	B	A	A	B	A	B	B	A	A	A	B	B	B	A	B
AX-94502624	1A	165.78	A	A	A	B	A	A	B	B	A	B	B	A	B	A	B	A	B	A	A	B	B	B	A	A	B	B	B	B	A	A	B	B	B	A	A	B	A	B	B	A	A	A	B	B	B	A	B
AX-94460676	1A	165.78	A	A	A	B	A	A	B	B	A	B	B	A	B	A	B	A	B	A	A	B	B	B	A	A	B	B	B	B	A	A	B	B	B	A	A	B	A	B	B	A	A	A	B	B	B	A	B
AX-95166641	1A	165.78	A	A	A	B	A	A	B	B	A	B	B	A	B	A	B	A	B	A	A	B	B	B	-	A	B	B	B	B	A	A	B	B	B	A	A	B	A	B	B	A	A	A	B	B	B	A	B
AX-95218032	1A	165.78	A	A	A	B	A	A	B	B	A	B	B	A	B	A	B	A	B	A	A	B	B	B	A	A	B	B	B	B	A	A	B	B	B	A	A	B	A	B	B	A	A	A	B	B	B	A	B
AX-94458040	1A	165.78	A	A	A	B	A	A	B	B	A	B	B	A	B	A	B	A	B	A	A	B	B	B	A	A	B	B	B	B	A	A	B	B	B	A	A	B	A	B	B	A	A	A	B	B	B	A	B
AX-94491186	1A	165.78	A	A	A	B	A	A	B	B	A	B	B	A	B	A	B	A	-	A	A	B	B	B	A	A	B	B	B	B	A	A	B	B	B	A	A	B	A	B	B	A	A	A	B	B	B	A	B
AX-94668245	1A	165.78	A	A	A	B	A	A	B	B	A	B	B	A	B	A	B	A	B	A	A	B	B	B	-	A	B	B	B	B	A	A	B	B	B	A	A	B	A	B	B	A	A	A	B	B	B	A	B
AX-94971351	1A	164.17	A	A	A	B	A	A	B	B	A	B	B	A	B	A	B	A	B	A	A	B	B	B	-	A	B	B	B	B	A	A	B	B	B	A	A	B	A	A	B	A	A	A	B	B	B	A	B
AX-94578885	1A	164.17	A	A	A	B	A	A	B	B	A	B	B	A	B	A	B	A	B	A	A	B	B	B	-	A	B	B	B	B	A	A	B	B	B	A	A	B	A	A	B	A	A	A	B	B	B	A	B
AX-94718117	1A	155.54	A	A	B	B	A	A	B	A	A	A	B	A	A	A	B	A	B	A	A	B	B	B	B	A	B	B	B	B	A	A	B	B	B	A	A	B	A	A	B	A	A	A	B	B	B	A	B
AX-94916764	1A	155.54	A	A	B	B	A	A	B	A	A	A	B	A	A	A	B	A	B	A	A	B	B	B	B	A	B	B	B	B	A	A	B	B	B	A	A	B	A	A	B	A	A	A	B	B	B	A	B
AX-95216450	1A	155.54	A	A	B	B	A	A	B	A	A	A	B	A	A	A	B	A	B	A	A	B	B	B	B	A	B	B	B	B	A	A	B	B	B	A	A	B	A	A	B	A	A	A	B	B	B	A	B
AX-94586921	1A	155.54	A	A	B	B	A	A	B	A	A	A	B	A	A	A	B	A	B	A	A	B	B	B	B	A	B	B	B	B	A	A	B	B	B	A	A	B	A	A	B	A	A	A	B	B	B	A	B
AX-94492139	1A	153.95	A	A	B	B	A	A	B	A	A	A	B	A	A	A	B	A	B	A	A	B	B	B	B	A	B	B	B	B	A	A	B	B	B	A	A	B	A	A	B	A	A	A	B	B	B	A	B
AX-95071361	1A	153.95	A	A	B	B	A	A	B	A	A	A	B	A	A	A	B	A	B	A	A	B	B	B	B	A	B	B	B	B	A	A	B	B	B	A	A	B	A	A	B	A	A	A	B	B	B	A	B
AX-94618537	1A	153.95	A	A	B	B	A	A	B	A	A	A	B	A	A	A	B	A	B	A	A	B	B	B	B	A	B	B	B	B	A	A	B	B	B	A	A	B	A	A	B	A	A	A	B	B	B	A	B
AX-94663476	1A	153.95	A	A	B	B	A	A	B	A	A	A	B	A	A	A	B	A	B	A	A	B	B	B	B	A	B	B	B	B	A	A	B	B	B	A	A	B	A	A	B	A	A	A	B	B	B	A	B
AX-94388701	1A	153.95	A	A	B	B	A	A	B	A	A	A	B	A	A	A	B	A	B	A	A	B	B	B	-	A	B	B	B	B	A	A	B	B	B	A	A	B	A	A	B	A	A	A	B	B	B	A	B
AX-94775918	1A	153.95	A	A	B	B	A	A	B	A	A	A	B	A	A	A	B	A	B	A	A	B	B	B	B	A	B	B	B	B	A	A	B	B	B	A	A	B	A	A	B	A	A	A	B	B	B	A	B
AX-94398706	1A	153.95	A	A	B	B	A	A	B	A	A	A	B	A	A	A	B	A	B	A	A	B	B	B	B	A	B	B	B	B	A	A	B	B	B	A	A	B	A	A	B	A	A	A	B	B	B	A	B
AX-94786460	1A	153.95	A	A	B	B	A	A	B	A	A	A	B	A	A	A	B	A	-	A	A	B	B	B	B	A	B	B	B	B	A	A	B	B	B	A	A	B	A	A	B	A	A	A	B	B	B	A	B
AX-95258395	1A	153.95	A	A	B	-	A	A	B	A	A	A	B	A	A	A	B	A	B	A	A	B	B	B	B	A	B	B	B	B	A	A	B	B	B	A	A	B	A	A	B	A	A	A	-	B	B	A	B
AX-95083535	1A	153.95	A	A	B	B	A	A	B	A	A	A	B	A	A	A	B	A	B	A	A	B	B	B	B	A	B	B	B	B	A	A	B	B	B	A	A	B	A	A	B	A	A	A	B	B	B	A	B
AX-95179118	1A	153.95	A	A	B	B	A	A	B	A	A	A	B	A	A	A	B	A	B	A	A	B	B	B	B	A	B	B	-	B	A	A	B	B	B	A	A	B	A	A	B	A	A	A	B	B	B	A	B
AX-94527824	1A	153.95	A	A	B	B	A	A	B	A	A	A	B	A	A	A	B	A	B	A	A	B	B	B	B	A	B	B	B	B	A	A	B	B	B	A	A	B	A	A	B	A	A	A	B	B	B	A	B
AX-94481909	1A	153.95	A	A	B	B	A	A	B	A	A	A	B	A	A	A	B	A	B	A	A	B	B	B	B	A	B	B	B	B	A	A	B	B	B	A	A	B	A	A	B	A	A	A	B	B	B	A	B
AX-95246262	1A	153.95	A	A	B	B	A	A	B	A	A	A	B	A	A	A	B	A	B	A	A	B	B	B	B	A	B	B	B	-	A	A	B	B	B	A	A	B	A	A	B	A	A	A	B	B	B	A	B
AX-94808833	1A	153.95	A	A	B	B	A	A	B	A	A	A	B	A	A	A	B	A	B	A	A	B	B	B	B	A	B	B	B	B	A	A	B	B	B	A	A	B	A	A	B	A	A	A	B	B	B	A	B
AX-94795600	1A	153.95	A	A	B	B	A	A	B	A	A	A	B	A	A	A	B	A	B	A	A	B	B	B	B	A	B	B	B	B	A	A	B	B	B	A	A	B	A	A	B	A	A	A	B	B	B	A	B
AX-94433739	1A	153.95	A	A	B	B	A	A	B	A	A	A	B	A	A	A	B	A	B	A	A	B	B	B	B	A	B	B	B	B	A	A	B	B	B	A	A	B	A	A	B	A	A	A	B	B	B	A	B
AX-94826920	1A	153.95	A	A	B	B	A	A	B	A	A	A	B	A	A	A	B	A	B	A	A	B	B	B	B	A	B	B	B	B	A	A	B	B	B	A	A	B	A	A	B	A	A	A	B	B	B	A	B
AX-94977187	1A	153.95	A	A	B	B	A	A	B	A	A	A	B	A	A	A	B	A	B	A	A	B	B	B	-	A	B	B	B	B	A	A	B	B	B	A	A	B	A	A	B	A	A	A	B	B	B	A	B
AX-95166038	1A	150.73	B	A	B	B	A	A	B	A	A	A	B	A	A	A	B	A	B	A	A	B	B	B	B	A	B	B	B	B	A	A	B	B	B	A	A	B	A	A	B	A	A	A	B	B	B	A	B
AX-94760203	1A	150.73	B	A	B	B	A	A	B	A	A	A	B	A	A	A	B	A	B	A	A	B	B	B	B	A	B	B	B	B	A	A	B	B	B	A	A	B	A	A	B	A	A	A	-	B	B	A	B
AX-94418426	1A	150.73	B	A	B	B	A	A	B	A	A	A	B	A	A	A	B	A	B	A	A	B	B	B	B	A	B	B	B	B	A	A	B	B	B	A	A	B	A	A	B	A	A	A	B	B	B	A	B
AX-94444765	1A	150.73	B	A	B	B	A	A	B	A	A	A	B	A	A	A	B	A	B	A	A	B	B	B	B	A	B	B	B	B	A	A	B	B	B	A	A	B	A	A	B	A	A	A	B	B	B	A	B
AX-94415384	1A	150.73	B	A	B	B	A	A	B	A	A	A	B	A	A	A	B	A	B	-	A	B	B	B	B	A	B	B	B	B	A	A	B	B	B	A	A	B	A	A	B	A	A	A	B	B	B	A	B
AX-94464122	1A	150.73	B	A	B	B	A	A	B	A	A	A	B	A	A	A	B	A	B	A	A	B	B	B	B	A	B	B	B	B	A	A	B	B	B	A	A	B	A	A	B	A	A	A	B	B	B	A	B
AX-94730282	1A	150.73	B	A	B	B	A	A	B	A	A	A	B	A	A	A	B	A	B	A	A	B	B	B	B	A	B	B	B	B	-	A	B	B	B	A	A	B	A	A	B	A	A	A	B	B	B	A	B
AX-94497542	1A	150.73	B	A	B	B	A	A	B	A	A	A	B	A	A	A	B	A	B	A	A	B	B	B	B	A	B	B	B	B	A	A	B	B	B	A	A	B	A	A	B	A	A	A	B	B	B	A	B
AX-94665409	1A	150.73	B	A	B	B	A	A	B	A	A	A	B	A	A	A	B	A	B	A	A	B	B	B	B	A	B	B	B	B	A	A	B	B	B	A	A	B	A	A	B	A	A	A	B	B	B	A	B
AX-94446416	1A	150.73	B	A	B	B	A	A	B	A	A	A	B	A	A	A	B	A	B	A	A	B	B	B	B	A	B	B	B	B	A	A	B	B	B	A	A	B	A	A	B	A	A	A	B	B	B	A	B
AX-95186418	1A	150.73	B	A	B	B	A	A	B	A	A	A	B	A	A	A	B	A	B	A	A	B	B	B	B	A	B	B	B	B	A	A	B	B	B	A	A	B	A	A	B	A	A	A	B	B	B	A	B
AX-94398183	1A	150.73	B	A	B	B	A	A	B	A	A	A	B	A	A	A	B	A	B	A	A	B	B	B	B	A	B	B	B	B	A	A	B	B	B	A	A	B	A	A	B	A	A	A	B	B	B	A	B
AX-94410873	1A	150.73	B	A	B	B	A	A	B	A	A	A	B	A	A	A	B	A	B	A	A	B	B	B	B	A	B	B	B	B	A	A	B	B	B	A	A	B	A	A	B	A	A	A	B	B	B	A	B
AX-95238138	1A	150.73	B	A	B	B	A	A	B	A	A	A	B	A	A	A	B	A	B	A	A	B	B	B	B	A	B	B	B	-	A	A	B	B	B	A	A	B	A	A	B	A	A	A	B	B	B	A	B
AX-94403578	1A	150.73	B	A	B	B	A	A	B	A	A	A	B	A	A	A	B	A	B	A	A	B	B	B	B	A	B	-	B	B	A	A	B	B	B	A	A	B	A	A	B	A	A	A	B	-	B	A	B
AX-94521360	1A	150.73	B	A	B	B	A	A	B	A	A	A	B	A	A	A	B	A	B	A	A	B	B	B	B	A	B	B	B	B	A	A	B	B	B	A	A	B	A	A	B	A	A	A	B	B	B	A	B
AX-94790278	1A	150.73	B	A	B	B	A	A	B	A	A	A	B	A	A	A	B	A	B	A	A	B	B	B	B	A	B	B	B	B	A	A	B	B	B	A	A	B	A	A	B	A	A	A	B	B	B	A	B
AX-94788718	1A	150.73	B	A	B	B	A	A	B	A	A	A	B	A	A	A	B	A	B	A	A	B	B	B	B	A	B	B	B	B	A	A	B	B	B	A	A	B	A	A	B	A	A	A	B	B	B	A	B
AX-94489283	1A	150.73	B	A	B	B	A	A	B	A	A	A	B	A	A	A	B	A	B	A	A	B	B	B	B	A	B	B	B	B	A	A	B	B	B	A	A	B	A	A	B	A	A	A	B	B	B	A	B
AX-95207978	1A	150.73	B	A	B	B	A	A	B	A	A	A	B	A	A	A	B	A	B	A	A	B	B	B	B	A	B	B	B	B	A	A	B	B	B	A	A	B	A	A	B	A	A	A	B	B	B	A	B
AX-95006353	1A	150.73	B	A	B	B	A	A	B	A	A	A	B	A	A	A	B	A	B	A	A	B	B	B	B	A	B	B	-	B	A	A	B	B	B	A	A	B	A	A	B	A	A	A	B	B	B	A	B
AX-94509297	1A	150.73	B	A	B	B	A	A	B	A	A	A	B	A	A	A	B	A	B	A	A	B	B	B	B	A	B	B	B	B	A	A	B	B	B	A	A	B	A	A	B	A	A	A	B	B	B	A	B
AX-94441967	1A	150.73	B	A	B	B	A	A	B	A	A	A	B	A	A	A	B	A	B	A	A	B	B	B	B	A	B	B	B	B	A	A	B	B	B	A	A	B	A	A	B	A	A	A	B	B	B	A	B
AX-94801999	1A	150.73	B	A	B	B	A	A	B	A	A	A	B	A	A	A	B	A	B	A	A	B	B	B	B	A	B	B	B	B	A	A	B	B	B	A	A	B	A	A	B	A	A	A	B	B	B	A	B
AX-94710221	1A	150.73	B	A	B	B	A	A	B	A	A	A	B	A	A	A	B	A	B	A	A	B	B	B	B	A	B	B	B	B	A	A	B	B	B	A	A	B	A	A	B	A	A	A	B	B	B	A	B
AX-94517594	1A	150.73	B	A	B	B	A	A	B	A	A	A	B	A	A	A	B	A	B	A	A	B	B	B	B	A	B	B	B	B	A	A	B	B	B	A	A	B	A	A	B	A	A	A	B	B	B	A	B
AX-94441027	1A	150.73	B	A	B	B	A	A	B	A	A	A	B	A	A	A	B	A	B	A	A	B	B	B	B	A	B	B	B	B	A	A	B	B	B	A	A	B	A	A	B	A	A	A	B	B	B	A	B
AX-94733386	1A	150.73	B	A	B	B	A	A	B	A	A	A	B	A	A	A	B	A	B	A	A	B	B	B	B	A	B	B	B	B	A	A	B	B	B	A	A	B	A	A	B	A	A	A	B	B	B	A	B
AX-95244447	1A	150.73	B	A	B	B	A	A	B	A	A	A	B	A	A	A	B	A	B	A	A	B	B	B	B	A	B	B	B	B	A	A	B	B	B	A	A	B	A	A	B	A	A	A	B	B	B	A	B
AX-95071119	1A	150.73	B	A	B	B	A	A	B	A	A	A	B	A	A	A	B	A	B	A	A	B	B	B	B	A	B	B	B	B	A	A	B	B	B	A	A	B	A	A	B	A	A	A	B	B	B	A	B
AX-95259364	1A	150.73	B	A	B	B	A	A	B	A	A	A	B	A	A	A	B	A	B	A	A	B	B	B	B	A	B	B	B	B	A	A	B	B	B	A	A	B	A	A	B	A	A	A	B	B	B	A	B
AX-94635834	1A	150.73	B	A	B	B	A	A	B	A	A	A	B	A	A	A	B	A	B	-	A	B	B	B	B	A	B	B	B	B	A	A	B	B	B	A	A	B	A	A	B	A	A	A	B	B	B	A	B
AX-94947927	1A	150.73	B	A	B	B	A	A	B	A	A	A	B	A	A	A	B	A	B	A	A	B	B	B	B	A	B	B	B	B	A	A	B	B	B	A	A	B	A	A	B	A	A	A	B	B	B	A	B
AX-94423447	1A	150.73	B	A	B	B	A	A	B	A	A	A	B	A	A	A	B	A	B	A	A	B	B	B	B	A	B	B	B	B	A	A	B	B	B	A	A	B	A	A	B	A	A	A	B	B	B	A	B
AX-94862659	1A	150.73	B	A	B	B	A	A	B	A	A	A	B	A	A	A	B	A	B	A	A	B	B	B	B	A	B	B	B	B	A	A	B	B	B	A	A	B	A	A	B	A	A	A	B	B	B	A	B
AX-94621604	1A	150.73	B	A	B	B	A	A	B	A	A	A	B	A	A	A	B	A	B	A	A	B	B	B	B	A	B	B	B	B	A	A	B	B	B	A	A	B	A	A	B	A	A	A	B	B	B	A	B
AX-95116448	1A	150.73	B	A	B	B	A	A	B	A	A	A	B	A	A	A	B	A	B	A	A	B	B	B	B	A	B	B	B	B	A	A	B	B	B	A	A	B	A	A	B	A	A	A	B	B	B	A	B
AX-94555133	1A	150.73	B	A	B	B	A	A	B	A	A	A	B	A	A	A	B	A	B	A	A	B	B	B	B	A	B	B	B	B	A	A	B	B	B	A	A	B	A	A	B	A	A	A	B	B	B	A	B
AX-94909396	1A	150.73	B	A	B	B	A	A	B	A	A	A	B	A	A	A	B	A	B	A	A	B	B	B	B	A	B	B	B	B	A	A	B	B	B	A	A	B	A	A	B	A	A	A	B	B	B	A	B
AX-94624109	1A	150.73	B	A	B	B	A	A	B	A	A	A	B	A	A	A	B	A	B	A	A	B	B	B	B	A	B	B	B	B	A	A	B	B	B	A	A	B	A	A	B	A	A	A	B	B	B	A	B
AX-94542559	1A	150.73	B	A	B	B	A	A	B	A	A	A	B	A	A	A	B	A	B	A	A	B	B	B	B	A	B	B	B	B	A	A	B	B	B	A	A	B	A	A	B	A	A	A	B	B	B	A	B
AX-95083492	1A	150.73	B	A	B	B	A	A	B	A	A	A	B	A	A	A	B	A	B	A	A	B	B	B	B	A	B	B	B	B	A	A	B	B	B	A	A	B	A	A	B	A	A	A	B	B	B	A	B
AX-94430536	1A	150.73	B	A	B	B	A	A	B	A	A	A	B	A	A	A	B	A	B	A	A	B	B	B	B	A	B	B	B	B	A	A	B	B	B	A	A	B	A	A	B	A	A	A	B	B	B	A	B
AX-94476297	1A	150.73	B	A	B	B	A	A	B	A	A	A	B	A	A	A	B	A	B	A	A	B	B	B	B	A	B	B	B	B	A	A	B	B	B	A	A	B	A	A	B	A	A	A	B	B	B	A	B
AX-94478919	1A	150.73	B	A	B	B	A	A	B	A	A	A	B	A	A	A	B	A	B	A	A	B	B	B	B	A	-	B	B	B	A	A	B	B	B	A	A	B	A	A	B	A	A	A	B	B	B	A	B
AX-94389450	1A	150.73	B	A	B	B	A	A	B	A	A	A	B	A	A	A	B	A	B	A	A	B	B	B	B	A	B	B	B	B	A	A	B	B	B	A	A	B	A	A	B	A	A	A	B	B	B	A	B
AX-94413158	1A	150.73	B	A	B	B	A	A	B	A	A	A	B	A	A	A	B	A	B	A	A	B	B	B	B	A	B	B	B	B	A	A	B	B	B	A	A	B	A	A	B	A	A	A	B	B	B	A	B
AX-94415357	1A	150.73	B	A	B	B	A	A	B	A	A	A	B	A	A	A	B	A	B	A	A	B	B	B	B	A	B	B	B	B	A	A	B	B	B	A	A	B	A	A	B	A	A	A	B	B	B	A	B
AX-94507352	1A	150.73	B	A	B	B	A	A	B	A	A	A	B	A	A	A	B	A	B	A	A	B	B	B	B	A	B	B	B	B	A	A	B	B	B	A	A	B	A	A	B	A	A	A	B	B	B	A	B
AX-94644800	1A	150.73	B	A	B	B	A	A	B	A	A	A	B	A	A	A	B	A	B	A	A	B	B	B	B	A	B	B	B	B	A	A	B	B	B	A	A	B	A	A	B	A	A	A	B	B	B	A	B
AX-94802893	1A	150.73	B	A	B	B	A	A	B	A	A	A	B	A	A	A	B	A	B	A	A	B	B	B	B	A	B	B	B	B	A	A	B	B	B	A	A	B	A	A	B	A	A	A	B	B	B	A	B
AX-94868310	1A	150.73	B	A	B	B	A	A	B	A	A	A	B	A	A	A	B	A	B	A	A	B	B	B	B	A	B	B	B	B	A	A	B	B	B	A	A	B	A	A	B	A	A	A	B	B	B	A	B
AX-94872835	1A	150.73	B	A	B	B	A	A	B	A	A	A	B	A	A	A	B	A	B	A	A	B	B	B	B	A	B	B	B	B	A	A	B	B	B	A	A	B	A	A	B	A	A	A	B	B	B	A	B
AX-95253621	1A	150.73	B	A	B	B	A	A	B	A	A	A	B	A	A	A	B	A	B	A	A	B	B	B	B	A	B	B	B	B	A	A	B	B	B	A	A	B	A	A	B	A	A	A	B	B	B	A	B
AX-94887841	1A	150.73	B	A	B	B	A	A	B	A	A	A	B	A	A	A	B	A	B	A	A	B	B	B	B	A	B	B	B	B	A	A	B	B	B	A	A	B	A	A	B	A	A	A	B	B	B	A	B
AX-94604685	1A	150.73	B	A	B	B	A	A	B	A	A	A	B	A	A	A	B	A	B	A	A	B	B	B	B	A	B	B	B	B	A	A	B	B	B	A	A	B	A	A	B	A	A	A	B	B	B	A	B
AX-94670396	1A	150.73	B	A	B	B	A	A	B	A	A	A	B	A	A	A	B	A	B	A	A	B	B	B	B	A	B	B	B	B	A	A	B	B	B	A	A	B	A	A	B	A	A	A	B	B	B	A	B
AX-94834373	1A	150.73	B	A	B	B	A	A	B	A	A	A	B	A	A	A	B	A	B	A	A	B	B	B	B	A	B	B	B	B	A	A	B	B	B	A	A	B	A	A	B	A	A	A	B	B	B	A	B
AX-94831368	1A	150.73	B	A	B	B	A	A	B	A	A	A	B	A	A	A	B	A	B	A	A	B	B	B	B	A	B	B	B	B	A	A	B	B	B	A	A	B	A	A	B	A	A	A	B	B	B	A	B
AX-94646111	1A	150.73	B	A	B	B	A	A	B	A	A	A	B	A	A	A	B	A	B	A	A	B	B	B	B	A	B	B	B	B	A	A	B	B	B	A	A	B	A	A	B	A	A	A	B	B	B	A	B
AX-94766720	1A	150.73	B	A	B	B	A	A	B	A	A	A	B	A	A	A	B	A	B	A	A	B	B	B	B	A	B	B	B	B	A	A	B	B	B	A	A	B	A	A	B	A	A	A	B	B	B	A	B
AX-94799592	1A	150.73	B	A	B	B	A	A	B	A	A	A	B	A	A	A	B	A	B	A	A	B	B	B	B	A	B	B	B	B	A	A	B	B	B	A	A	B	A	A	B	A	A	A	B	B	B	A	B
AX-95120675	1A	150.73	B	A	B	B	A	A	B	A	A	A	B	A	A	A	B	A	B	A	A	B	B	B	B	A	B	B	B	B	A	A	B	B	B	A	A	B	A	A	B	A	A	A	B	B	B	A	B
AX-95237226	1A	150.73	B	A	B	B	A	A	B	A	A	A	B	A	A	A	B	A	B	A	A	B	B	B	B	A	B	B	B	B	A	A	B	B	B	A	A	B	A	A	B	A	A	A	B	B	B	A	B
AX-95102251	1A	150.73	B	A	B	B	A	A	B	A	A	A	B	A	A	A	B	A	B	A	A	B	B	B	B	A	B	B	B	B	A	A	B	B	B	A	A	B	A	A	B	A	A	A	B	B	B	A	B
AX-95102864	1A	150.73	B	A	B	B	A	A	B	A	A	A	B	A	A	A	B	A	B	A	A	B	B	B	B	A	B	B	B	B	A	A	B	B	B	A	A	B	A	A	B	A	A	A	B	B	B	A	B
AX-94395617	1A	150.73	B	A	B	B	A	A	B	A	A	A	B	A	A	A	B	A	B	A	A	B	B	B	B	A	B	B	B	B	A	A	B	B	B	A	A	B	A	A	B	A	A	A	B	B	B	A	B
AX-94396554	1A	150.73	B	A	B	B	A	A	B	A	A	A	B	A	A	A	B	A	B	A	A	B	B	B	B	A	B	B	B	B	A	A	B	B	B	A	A	B	A	A	B	A	A	A	B	B	B	A	B
AX-94385449	1A	150.73	B	A	B	B	A	A	B	A	A	A	B	A	A	A	B	A	B	A	A	B	B	B	B	A	B	B	B	B	A	A	B	B	B	A	A	B	A	A	B	A	A	A	B	B	B	A	B
AX-95189709	1A	150.73	B	A	B	B	A	A	B	A	A	A	B	A	A	A	B	A	B	A	A	B	B	B	B	A	B	B	B	B	A	A	B	B	B	A	A	B	A	A	B	A	A	A	B	B	B	A	B
AX-94411508	1A	150.73	B	A	B	B	A	A	B	A	A	A	B	A	A	A	B	A	B	A	A	B	B	B	B	A	B	B	B	B	A	A	B	B	B	A	A	B	A	A	B	A	A	A	B	B	B	A	B
AX-94467493	1A	150.73	B	A	B	B	A	A	B	A	A	A	B	A	A	A	B	A	B	A	A	B	B	B	B	A	B	B	B	B	A	A	B	B	B	A	A	B	A	A	B	A	A	A	B	B	B	A	B
AX-94529448	1A	150.73	B	A	B	B	A	A	B	A	A	A	B	A	A	A	B	A	B	A	A	B	B	B	B	A	B	B	B	B	A	A	B	B	-	A	A	B	A	A	B	A	A	A	B	B	B	A	B
AX-94693412	1A	150.73	B	A	B	B	A	A	B	A	A	A	B	A	A	A	B	A	B	A	A	B	B	B	B	A	B	B	B	B	A	A	-	B	B	A	A	B	A	A	B	A	A	A	B	B	B	A	B
AX-94816267	1A	150.73	B	A	B	-	A	A	B	A	A	A	B	A	A	A	B	A	B	A	A	B	B	B	B	A	B	B	B	B	A	A	B	B	B	A	A	B	A	A	B	A	A	A	B	B	B	A	B
AX-94443958	1A	150.73	B	A	B	B	A	A	B	A	A	A	B	A	A	A	B	A	-	A	A	B	B	B	B	A	B	B	B	B	A	A	B	B	B	A	A	B	A	A	B	A	A	A	B	B	B	A	B
AX-94448644	1A	150.73	B	A	B	B	A	A	-	A	A	A	B	A	A	A	B	A	B	A	A	B	B	B	B	A	B	B	B	B	A	A	B	B	B	A	A	B	A	A	B	A	A	A	B	B	B	A	B
AX-94474486	1A	150.73	B	A	B	B	A	A	B	-	A	A	B	A	A	A	B	A	B	A	A	B	B	B	B	A	B	B	B	B	A	A	B	B	B	A	A	B	A	A	B	A	A	A	B	B	B	A	B
AX-94947413	1A	150.73	B	A	B	B	A	A	B	A	A	A	B	A	A	A	B	A	B	A	A	B	B	B	B	A	B	B	B	B	A	-	B	B	B	A	A	B	A	A	B	A	A	A	B	B	B	A	B
AX-94862815	1A	150.73	B	A	B	B	A	A	B	A	A	A	B	A	A	A	B	A	B	A	A	B	B	B	B	A	B	-	B	B	A	A	-	B	B	A	A	B	A	A	B	A	A	A	B	B	B	A	B
AX-94465382	1A	149.15	B	A	B	B	A	A	B	A	A	A	B	A	A	A	B	A	B	A	A	B	B	B	B	A	B	B	B	B	A	A	B	B	B	A	A	B	A	A	B	A	A	A	B	B	B	A	-
AX-94550326	1A	149.15	B	A	B	B	A	A	B	A	A	A	B	A	A	A	B	A	B	A	A	B	B	B	B	A	B	B	B	B	A	A	B	B	B	A	A	B	A	A	B	A	A	A	B	B	B	A	-
AX-95188120	1A	149.15	B	A	B	B	A	A	B	A	A	A	B	A	A	A	B	A	B	A	A	B	B	B	B	A	B	B	B	B	A	A	B	B	B	A	A	B	A	A	B	A	A	A	B	B	B	A	A
AX-94997890	1A	145.93	B	A	B	B	A	A	B	A	A	A	B	A	A	A	B	A	B	A	A	B	B	B	A	A	B	B	B	B	A	A	B	B	B	A	A	B	A	A	B	A	A	A	B	B	B	A	B
AX-94962498	1A	145.93	B	A	B	B	A	A	B	A	A	A	B	A	A	A	B	A	B	A	A	B	B	B	-	A	B	B	B	B	A	A	B	B	B	A	A	B	A	A	B	A	A	A	B	B	B	A	B
AX-94408765	1A	145.93	B	A	B	B	A	A	B	A	A	A	B	A	A	A	B	A	B	A	A	B	B	B	-	A	B	B	B	B	A	A	B	B	B	A	A	B	A	A	B	A	A	A	B	B	B	A	B
AX-94559279	1A	145.93	B	A	B	B	A	A	B	A	A	A	B	A	A	A	B	A	B	A	A	B	B	B	-	A	B	-	B	-	A	A	B	B	B	A	A	B	A	A	B	A	A	A	B	B	B	A	B
AX-94751395	1A	145.93	B	A	B	B	A	A	B	A	A	A	B	A	A	A	B	A	B	A	A	B	B	B	-	A	B	B	B	B	A	A	B	B	B	A	A	B	A	A	B	A	A	A	B	B	B	A	B
AX-94895904	1A	145.93	B	A	B	B	A	A	B	A	A	A	B	A	A	A	B	A	B	A	A	B	B	B	-	A	B	B	B	B	A	A	B	B	B	A	A	B	A	A	B	A	A	A	B	B	B	A	B
AX-94704464	1A	145.93	B	A	B	B	A	A	B	A	A	A	B	A	A	A	B	A	B	A	A	B	B	B	-	A	B	B	B	B	A	A	B	B	B	A	A	B	A	A	B	A	A	A	B	B	B	A	B
AX-94775416	1A	145.93	B	A	B	B	A	A	B	A	A	A	B	A	A	A	B	A	B	A	A	B	B	B	-	A	B	B	-	B	A	A	B	B	B	A	A	B	A	A	B	A	A	A	B	B	B	A	B
AX-95134433	1A	145.93	B	A	B	B	A	A	B	A	A	A	B	A	A	A	B	A	B	A	A	B	B	B	-	A	B	B	B	B	A	A	B	B	B	A	A	B	A	A	B	A	A	A	B	B	B	A	B
AX-94866192	1A	145.93	B	A	B	B	A	A	B	A	A	A	B	A	A	A	B	A	B	A	A	B	B	B	A	A	B	B	B	B	A	A	B	B	B	A	A	B	A	A	B	A	A	A	B	B	B	A	B
AX-95105199	1A	145.93	B	A	B	B	A	A	B	A	A	A	B	A	A	A	B	A	B	A	A	B	B	B	-	A	B	B	B	B	A	A	B	B	B	A	A	B	A	A	B	A	A	A	B	B	B	A	B
AX-94566415	1A	145.93	B	A	B	B	A	A	B	A	A	A	B	A	A	A	B	A	B	A	A	B	B	B	A	A	B	B	B	B	A	A	B	B	B	A	A	B	A	A	B	A	A	A	B	B	B	A	B
AX-94432777	1A	145.93	B	A	B	B	A	A	B	A	A	A	B	A	A	A	B	A	B	A	A	B	B	B	-	A	B	B	B	B	A	A	B	B	B	A	A	B	A	A	B	A	A	A	B	B	B	A	B
AX-94485904	1A	145.93	B	A	B	B	A	A	B	A	A	A	B	A	A	A	B	A	B	A	A	B	B	B	A	A	B	B	B	B	A	A	B	B	B	A	A	B	A	A	B	A	A	A	B	B	B	A	B
AX-94707091	1A	145.93	B	A	B	B	A	A	B	A	A	A	B	A	A	A	B	A	B	A	A	B	B	B	-	A	B	B	B	B	A	A	B	B	B	A	A	B	A	A	B	A	A	A	-	B	B	A	B
AX-94682929	1A	145.93	B	A	B	B	A	A	B	A	A	A	B	A	A	A	B	A	B	A	A	B	B	B	A	A	B	B	B	B	A	A	B	B	B	A	A	B	A	A	B	A	A	A	B	B	B	A	B
AX-94583334	1A	145.93	B	A	B	B	A	A	B	A	A	A	B	A	A	A	B	A	B	A	A	B	B	B	-	A	B	B	B	B	A	A	B	B	B	A	A	B	A	A	B	A	A	A	B	B	B	A	B
AX-94428309	1A	145.93	B	A	B	B	A	A	B	A	A	A	B	A	A	A	B	A	B	A	A	B	B	B	-	A	B	-	B	B	A	A	B	B	B	A	A	B	A	A	B	A	A	A	B	B	B	A	B
AX-94504536	1A	145.93	B	A	B	B	A	A	B	A	A	A	B	A	A	A	B	A	B	A	A	B	B	B	-	A	B	B	B	B	A	A	B	B	B	A	A	B	A	A	B	A	A	A	B	B	B	A	B
AX-94528422	1A	145.93	B	A	B	B	A	A	B	A	A	A	B	A	A	A	B	A	B	A	A	B	B	B	-	A	B	B	B	B	A	A	B	B	B	A	A	B	A	A	B	A	A	A	B	B	B	A	B
AX-95243199	1A	145.93	B	A	B	B	A	A	B	A	A	A	B	A	A	A	B	A	B	A	A	B	B	B	-	A	B	B	B	-	A	A	B	B	B	A	A	B	A	A	B	A	A	A	B	B	B	A	B
AX-95126909	1A	145.93	B	A	B	B	A	A	B	A	A	A	B	A	A	A	B	A	B	A	A	B	B	B	-	A	B	B	B	B	A	A	B	B	B	A	A	B	A	A	B	A	A	A	B	B	B	A	B
AX-94755260	1A	145.93	B	A	B	B	A	A	B	A	A	A	B	A	A	A	B	A	B	A	A	B	B	B	A	A	B	B	B	B	A	A	B	B	B	A	A	B	A	A	B	A	A	A	B	B	B	A	B
AX-94757176	1A	145.93	B	A	B	B	A	A	B	A	A	A	B	A	A	A	B	A	B	A	A	B	B	B	A	A	B	B	B	B	A	A	B	B	B	A	A	B	A	A	B	A	A	A	B	B	B	A	B
AX-94410550	1A	145.93	B	A	B	B	A	A	B	A	A	A	B	A	A	A	B	A	B	A	A	B	B	B	A	A	B	B	B	B	A	A	B	B	B	A	A	B	A	A	B	A	A	A	B	B	B	A	B
AX-94966528	1A	145.93	B	A	B	B	A	A	B	A	A	A	B	A	A	A	B	A	B	A	A	B	B	B	A	A	B	B	B	B	A	A	B	B	B	A	A	B	A	A	B	A	A	A	B	B	B	A	B
AX-95172759	1A	145.93	B	A	B	B	A	A	B	A	A	A	B	A	A	A	B	A	B	A	A	B	B	B	A	A	B	B	B	B	A	A	B	B	B	A	A	B	A	A	B	A	A	A	B	B	B	A	B
AX-95069018	1A	145.93	B	A	B	B	A	A	B	A	A	A	B	A	A	A	B	A	B	A	A	B	B	B	-	A	B	B	B	B	A	A	B	B	B	A	A	B	A	A	B	A	A	A	B	B	B	A	B
AX-95024082	1A	145.93	B	A	B	B	A	A	B	A	A	A	B	A	A	A	B	A	B	A	A	B	B	B	-	A	B	B	B	B	A	A	B	B	B	A	A	B	A	A	B	A	A	A	B	B	B	A	B
AX-94983068	1A	145.93	B	A	B	B	A	A	B	A	A	A	B	A	A	A	B	A	B	A	A	B	B	B	-	A	B	B	B	B	A	A	B	B	B	A	A	B	A	A	B	A	A	A	B	B	B	A	B
AX-94498696	1A	145.93	B	A	B	B	A	A	B	A	A	A	B	A	A	A	B	A	B	A	A	B	B	B	-	A	B	B	B	B	A	A	B	B	B	A	A	B	A	A	B	A	A	A	B	B	B	A	B
AX-94694621	1A	145.93	B	A	B	B	A	A	B	A	A	A	B	A	A	A	B	A	B	A	A	B	B	B	-	A	B	B	B	B	A	A	B	B	B	A	A	B	A	A	B	A	A	A	B	B	B	A	B
AX-94856165	1A	145.93	B	A	B	B	A	A	B	A	A	A	B	A	A	A	B	A	B	A	A	B	B	B	A	A	B	B	B	B	A	A	B	B	B	A	A	B	A	A	B	A	A	A	B	B	B	A	B
AX-94398498	1A	145.93	B	A	B	B	A	A	B	A	A	A	B	A	A	A	B	A	B	A	A	B	B	B	-	A	B	B	B	B	A	A	B	B	B	A	A	B	A	A	B	A	A	A	B	B	B	A	B
AX-94456767	1A	145.93	B	A	B	B	A	A	B	A	A	A	B	A	A	A	B	A	B	A	A	B	B	B	-	A	B	B	B	B	A	A	B	B	B	A	A	B	A	A	B	A	A	A	B	B	B	A	B
AX-94849540	1A	142.7	B	A	B	B	A	A	B	A	A	A	B	A	A	A	B	A	B	A	A	B	B	B	B	A	B	B	B	B	A	A	B	B	B	A	A	B	A	A	B	B	A	A	B	B	-	A	B
AX-94904199	1A	142.7	B	A	B	B	A	A	B	A	A	A	B	A	A	A	B	A	B	A	A	B	B	B	B	A	B	B	B	B	A	A	B	B	B	A	A	B	A	A	B	B	A	A	B	B	B	A	B
AX-95079481	1A	142.7	B	-	B	B	A	A	B	A	A	A	B	A	A	A	B	A	B	A	A	B	B	B	B	A	B	B	B	B	A	A	B	B	B	A	A	B	A	A	B	B	A	A	B	B	B	A	B
AX-94456055	1A	142.7	B	A	B	B	A	A	B	A	A	A	B	A	A	A	B	A	B	A	A	B	B	B	B	A	B	B	B	B	A	A	B	B	B	A	A	B	A	A	B	B	A	A	B	B	B	A	B
AX-94759570	1A	142.7	B	A	B	B	A	A	B	A	A	A	B	A	A	A	B	A	B	A	A	B	B	B	B	A	B	B	B	B	A	A	B	B	B	A	A	B	A	A	B	B	A	A	B	B	B	A	B
AX-94950280	1A	142.7	B	A	B	B	A	A	B	A	A	A	B	A	A	A	B	A	B	A	A	B	B	B	B	A	B	B	B	B	A	A	B	B	B	A	A	B	A	A	B	B	A	A	B	B	B	A	B
AX-94841479	1A	142.7	B	A	B	B	A	A	B	A	A	A	B	A	A	A	B	A	B	A	A	B	B	B	B	A	B	B	B	B	A	A	B	B	B	A	A	B	A	A	B	B	A	A	B	B	B	A	B
AX-95098827	1A	142.7	B	A	B	B	A	A	B	A	A	A	B	A	A	A	B	A	B	A	A	B	B	B	B	A	B	B	B	B	A	A	B	B	B	A	A	B	A	A	B	B	A	A	B	B	B	A	B
AX-94589326	1A	142.7	B	A	B	B	A	A	B	A	A	A	B	A	A	A	B	A	B	A	A	B	B	B	B	A	B	B	B	B	A	A	B	B	B	A	A	B	A	A	B	B	A	A	B	B	B	A	B
AX-94643380	1A	142.7	B	A	B	B	A	A	B	A	A	A	B	A	A	A	B	A	B	A	A	B	B	B	B	A	B	B	B	B	A	A	B	B	B	A	A	B	A	A	B	B	A	A	B	B	B	A	B
AX-94416187	1A	142.7	B	A	B	B	A	A	B	A	A	A	B	A	A	A	B	A	B	A	A	B	B	B	B	A	B	B	B	B	-	A	B	B	B	A	A	B	A	A	B	B	A	A	B	B	B	A	B
AX-94547247	1A	141.12	B	A	B	B	A	A	B	A	A	A	B	A	A	A	B	A	B	A	A	B	B	B	B	A	A	B	B	B	A	A	B	B	B	A	A	B	A	A	B	B	A	A	B	B	B	A	B
AX-94995497	1A	141.12	B	A	B	B	A	A	B	A	A	A	B	A	A	A	B	A	B	A	A	B	B	B	B	A	A	B	B	B	A	A	B	B	B	A	A	B	A	A	B	B	A	A	B	B	B	A	B
AX-94541870	1A	141.12	B	A	B	B	A	A	B	A	A	A	B	A	A	A	B	A	B	A	A	B	B	B	B	A	A	B	B	B	A	A	B	B	B	A	A	B	A	A	B	B	A	A	B	B	B	A	B
AX-95022907	1A	137.9	B	A	B	B	B	A	B	B	A	A	B	A	A	A	B	A	B	A	A	B	B	B	B	A	A	B	B	B	A	A	B	B	B	A	A	B	A	A	B	B	A	A	B	B	B	A	B
AX-94645762	1A	137.9	B	A	B	B	B	A	B	B	A	A	B	A	A	A	B	A	B	A	A	B	B	B	B	A	A	B	B	B	A	A	B	B	B	A	A	B	A	A	B	B	A	A	B	B	B	A	B
AX-94906803	1A	136.31	B	A	B	B	B	A	B	B	A	A	B	A	A	A	B	A	B	A	A	B	B	B	B	A	A	B	B	B	A	A	B	B	B	A	A	B	A	A	B	B	A	A	B	B	B	A	B
AX-94803018	1A	136.31	B	A	B	B	B	A	B	B	A	A	B	A	A	A	B	A	B	A	A	B	B	B	B	A	A	B	B	B	A	A	B	B	B	A	A	B	A	A	B	B	A	A	B	B	B	A	B
AX-95172478	1A	136.31	B	A	B	B	B	A	B	B	A	A	B	A	A	A	B	A	B	A	A	B	B	B	B	A	A	B	B	B	A	A	B	B	B	A	A	B	A	A	B	B	A	A	B	B	B	A	B
AX-94761052	1A	136.31	B	A	B	B	B	A	B	B	A	A	B	A	A	A	B	A	B	A	A	B	B	B	B	A	A	B	B	B	A	A	B	B	B	A	A	B	A	A	B	B	A	A	B	B	B	A	B
AX-94978091	1A	136.31	B	A	B	B	B	A	B	B	A	A	B	A	A	A	B	A	B	A	A	B	B	B	B	A	A	B	B	-	A	A	B	B	B	A	A	B	A	A	B	B	A	A	B	B	B	A	B
AX-95233488	1A	131.4	B	A	B	B	B	A	B	B	A	A	B	A	B	A	B	A	B	A	A	B	B	B	B	A	A	B	B	B	A	A	B	B	B	A	A	B	B	A	B	B	A	A	B	B	B	A	B
AX-94979481	1A	131.4	B	A	B	B	B	A	B	B	A	A	B	A	B	A	B	A	B	A	A	B	B	B	B	A	A	B	B	B	A	A	B	B	B	A	A	B	B	A	B	B	A	A	B	-	B	A	B
AX-94595423	1A	131.4	B	A	B	B	B	A	B	B	A	A	B	A	B	A	B	A	B	A	A	B	B	B	B	A	A	B	B	-	A	A	B	B	B	A	A	B	B	A	B	B	A	A	B	B	B	A	B
AX-94994228	1A	131.4	B	A	B	B	B	A	B	B	A	A	B	A	B	A	B	A	B	A	A	B	B	B	B	A	A	B	B	B	A	A	B	B	B	A	A	B	B	A	B	B	A	A	B	B	B	A	B
AX-95186852	1A	131.4	-	A	B	B	B	A	B	B	A	A	B	A	B	A	B	A	B	A	A	B	B	B	B	A	A	B	B	B	A	A	B	B	B	A	A	B	B	A	B	B	A	A	B	B	B	A	B
AX-95129506	1A	129.82	B	A	B	B	B	A	B	B	A	A	B	A	B	A	B	A	B	A	A	B	B	B	A	A	A	B	B	B	A	A	B	B	B	A	A	B	B	A	B	B	A	A	B	B	B	A	B
AX-95072103	1A	129.82	B	A	B	B	B	A	B	B	A	A	B	A	B	A	B	A	B	A	A	B	B	B	-	A	A	B	B	B	A	A	B	B	B	A	A	B	B	A	B	B	A	A	B	B	B	A	B
AX-94507814	1A	129.82	B	A	B	B	B	A	B	B	A	A	B	A	B	A	B	A	B	A	A	B	B	B	-	A	A	B	B	B	A	A	B	B	B	A	A	B	B	A	B	B	A	A	B	B	B	A	B
AX-94471435	1A	129.82	B	A	B	B	B	A	B	B	A	A	B	A	B	A	B	A	B	-	A	B	B	B	-	A	A	B	B	B	A	A	B	B	B	A	A	B	B	A	B	B	A	A	B	B	B	A	B
AX-94677073	1A	119.44	B	A	B	B	B	A	B	B	A	A	B	A	B	A	B	A	B	B	A	A	B	B	A	A	A	B	B	B	A	A	B	B	A	A	A	B	B	A	A	B	A	A	B	B	B	A	B
AX-94698280	1A	119.44	B	A	B	B	B	A	B	B	A	A	B	A	B	A	B	A	B	B	A	A	B	B	A	A	A	B	B	B	A	A	B	B	A	A	A	B	B	A	A	B	A	A	B	B	B	A	B
AX-94392216	1A	119.44	B	A	B	B	B	A	B	B	A	A	B	A	B	A	B	A	B	B	A	A	B	B	A	A	A	B	B	B	A	A	B	B	A	A	A	B	B	A	A	B	A	A	B	B	B	A	B
AX-94710260	1A	117.85	B	A	B	B	B	A	B	B	A	A	B	A	B	A	B	A	B	B	A	A	B	B	B	A	A	B	B	B	A	A	B	B	A	A	A	B	B	A	A	B	A	A	B	B	B	A	B
AX-94759417	1A	117.85	B	A	B	B	B	A	B	B	A	A	B	A	B	A	B	A	B	B	A	A	B	B	B	A	A	B	B	B	A	A	B	B	A	A	A	B	B	A	A	B	A	A	B	B	B	A	B
AX-94635540	1A	117.85	B	A	B	B	B	A	B	B	A	A	B	A	B	A	B	A	B	B	A	A	B	B	B	A	A	B	B	B	A	A	-	B	A	A	A	B	B	A	A	B	A	A	B	B	B	A	B
AX-94599217	1A	117.85	B	A	B	B	B	A	B	B	A	A	B	A	B	A	B	A	B	B	A	A	B	B	B	A	A	B	B	B	A	A	B	B	A	A	A	B	B	A	A	B	A	A	B	B	B	A	B
AX-94966191	1A	117.85	B	A	B	B	B	A	B	B	A	A	B	A	B	A	B	A	B	B	A	A	B	B	B	A	A	B	B	B	A	A	B	B	A	A	A	B	B	A	A	B	A	A	B	B	B	A	B
AX-94522144	1A	117.85	B	A	B	B	B	A	B	B	A	A	B	A	B	A	B	A	B	B	A	A	B	B	B	A	A	B	B	B	A	A	B	B	A	A	A	B	B	A	A	B	A	A	B	B	B	A	B
AX-94581035	1A	112.94	B	A	B	B	B	A	B	B	A	A	B	A	B	A	B	A	B	B	A	A	B	B	B	A	A	B	B	B	A	A	B	B	A	A	A	A	B	A	A	B	A	A	B	A	B	A	B
AX-94417781	1A	112.94	B	A	B	B	B	A	B	B	A	A	B	A	B	A	B	A	B	B	A	A	B	B	B	A	A	B	B	B	A	A	B	B	A	A	A	A	B	A	A	B	A	A	B	A	B	A	B
AX-94670363	1A	112.94	B	A	B	B	B	A	B	B	A	A	B	A	B	A	B	A	B	B	A	A	B	B	B	A	A	B	B	B	A	A	B	B	A	A	A	A	B	A	A	B	A	A	B	A	B	A	B
AX-94477156	1A	104.45	B	A	B	B	B	A	B	B	A	A	B	A	B	A	B	A	B	B	B	A	B	B	B	A	A	B	B	B	A	A	B	B	A	A	A	A	B	A	A	B	A	A	B	A	B	B	B
AX-95259891	1A	104.45	B	A	B	B	B	A	B	B	A	A	B	A	B	A	B	A	B	B	B	A	B	B	B	A	A	B	B	B	A	A	B	B	A	A	A	A	B	A	A	B	A	A	B	A	B	B	B
AX-95093052	1A	104.45	B	A	B	B	B	A	B	B	A	A	B	A	B	A	B	A	B	B	B	A	B	B	B	A	A	B	B	B	A	A	B	B	A	A	A	A	B	A	A	B	A	A	B	A	B	B	B
AX-94432350	1A	104.45	B	A	B	B	B	A	B	B	A	A	B	A	B	A	B	A	B	B	B	A	B	B	B	A	A	B	B	-	A	A	B	B	A	A	A	A	B	A	A	B	A	A	B	A	B	B	B
AX-94834230	1A	104.45	B	A	B	B	B	A	B	B	A	A	B	A	B	A	B	A	B	B	B	A	B	B	B	A	A	B	B	B	A	A	B	B	A	A	A	A	B	A	A	B	A	A	B	A	B	B	B
AX-95222692	1A	104.45	B	A	B	B	B	A	B	B	A	A	B	A	B	A	B	A	B	B	B	A	B	B	B	A	A	B	B	B	A	A	B	B	A	A	A	A	B	A	A	B	A	A	B	A	B	B	B
AX-94404380	1A	104.45	B	A	B	B	B	A	B	B	A	A	B	A	B	A	B	A	B	B	B	A	B	B	B	A	A	B	B	B	A	A	B	B	A	A	A	A	B	A	A	B	A	A	B	A	B	B	B
AX-94454241	1A	104.45	B	A	B	B	B	A	B	B	A	A	B	A	B	A	B	A	B	B	B	A	B	B	B	A	A	B	B	B	A	A	B	B	A	A	A	A	B	A	A	B	A	A	B	A	B	B	B
AX-94994812	1A	104.45	B	A	B	B	B	A	B	B	A	A	B	A	B	A	B	A	B	B	B	A	B	B	-	A	A	B	B	B	A	A	B	B	A	A	A	A	B	A	A	B	A	A	B	A	B	B	B
AX-94575117	1A	104.45	B	A	B	B	B	A	B	B	A	A	B	A	B	A	B	A	B	B	B	A	B	B	B	A	A	B	B	B	A	A	B	B	A	A	A	A	B	A	A	B	A	A	B	A	B	B	B
AX-94773234	1A	104.45	B	A	B	B	B	A	B	B	A	A	B	A	B	A	B	A	B	B	B	A	B	B	B	A	A	B	B	B	A	A	B	B	A	A	A	A	B	A	A	B	A	A	B	A	B	B	B
AX-94605029	1A	104.45	B	A	B	B	B	A	B	B	A	A	B	A	B	A	B	A	B	B	B	A	B	B	B	A	A	B	B	B	A	A	B	B	A	A	A	A	B	A	A	B	A	A	B	A	B	B	B
AX-95246495	1A	104.45	B	A	B	B	B	A	B	B	A	A	B	A	B	A	B	A	B	B	B	A	B	B	B	A	A	B	B	B	A	A	B	B	A	A	A	A	B	A	A	B	A	A	B	A	B	B	B
AX-95201538	1A	104.45	B	A	B	B	B	A	B	B	A	A	B	A	B	A	B	A	B	B	B	A	B	B	B	A	A	B	B	B	A	A	B	B	A	A	A	A	B	A	A	B	A	A	B	A	B	B	B
AX-94631457	1A	104.45	B	A	B	B	B	A	B	B	A	A	B	A	B	A	B	A	B	B	B	A	B	B	B	A	A	B	B	B	A	A	B	B	A	A	A	A	B	A	A	B	A	A	B	A	B	B	B
AX-95161376	1A	104.45	B	A	B	B	B	A	B	B	A	A	B	A	B	A	B	A	B	B	B	A	B	B	B	A	A	B	B	B	A	A	B	B	A	A	A	A	B	A	A	B	A	A	B	A	B	B	B
AX-95216629	1A	104.45	B	A	B	B	B	A	B	B	A	A	B	A	B	A	B	A	B	B	B	A	B	B	B	A	A	B	B	B	A	A	B	B	A	A	A	A	B	A	A	B	A	A	B	A	B	B	B
AX-94688213	1A	104.45	B	A	B	B	B	A	B	B	A	A	B	A	B	A	B	A	B	B	B	A	B	B	B	A	A	B	B	B	A	A	B	B	A	A	A	A	B	A	A	B	A	A	B	A	B	B	B
AX-94432182	1A	104.45	B	A	B	B	B	A	B	B	A	A	B	A	B	A	B	A	B	B	B	A	B	B	B	A	A	B	B	B	A	A	B	B	A	A	A	A	B	A	A	B	A	A	B	A	B	B	B
AX-95006181	1A	104.45	B	A	B	B	B	A	B	B	A	A	B	A	B	A	B	A	B	B	B	A	B	B	B	A	A	B	B	B	A	A	B	B	A	A	A	A	B	A	A	B	A	A	B	A	B	B	B
AX-95015657	1A	104.45	B	A	B	B	B	A	B	B	A	A	B	A	B	A	B	A	B	B	B	A	B	B	B	A	A	B	B	B	A	A	B	B	A	A	A	A	B	A	A	B	A	A	B	A	B	B	B
AX-94576586	1A	104.45	B	A	B	B	B	A	B	B	A	A	B	A	B	A	B	A	B	B	B	A	B	B	B	A	A	B	B	B	A	A	B	B	A	A	A	A	B	A	A	B	A	A	B	A	B	B	B
AX-94910059	1A	104.45	B	A	B	B	B	A	B	B	A	A	B	A	B	A	B	A	B	B	B	A	B	B	B	A	A	B	B	B	A	A	B	B	A	A	A	A	B	A	A	B	A	A	B	A	B	B	B
AX-94950825	1A	104.45	B	A	B	B	B	A	B	B	A	A	B	A	B	A	B	A	B	B	B	A	B	B	B	A	A	B	B	B	A	A	B	B	A	A	A	A	B	A	A	B	A	A	B	A	B	B	B
AX-94960038	1A	104.45	B	A	B	B	B	A	B	B	A	A	B	A	B	A	B	A	B	B	B	A	B	B	B	A	A	B	B	B	A	A	B	B	A	A	A	A	B	A	A	B	A	A	B	A	B	B	B
AX-94793337	1A	104.45	B	A	B	B	B	A	B	B	A	A	B	A	B	A	B	A	B	B	B	A	B	B	B	A	A	B	B	B	A	A	B	B	A	A	A	A	B	A	A	B	A	A	B	A	B	B	B
AX-94559635	1A	104.45	B	A	B	B	B	A	B	B	A	A	B	A	B	A	B	A	B	B	B	A	B	B	B	A	A	B	B	B	A	A	B	B	A	A	A	A	B	A	A	B	A	A	B	A	B	B	B
AX-94809631	1A	104.45	B	A	B	B	B	A	B	B	A	A	B	A	B	A	B	A	B	B	B	A	B	B	B	A	A	B	B	B	A	A	B	B	A	A	A	A	B	A	A	B	A	A	B	A	B	B	B
AX-94990255	1A	104.45	B	A	B	B	B	A	B	B	A	A	B	A	B	A	B	A	B	B	B	A	B	B	B	A	A	B	B	B	A	A	B	B	A	A	A	A	B	A	A	B	A	A	B	A	B	B	B
AX-94493792	1A	104.45	B	A	B	B	B	A	B	B	A	A	B	A	B	A	B	A	B	B	B	A	B	B	B	A	A	B	B	B	A	A	B	B	A	A	A	A	B	A	A	B	A	A	B	A	B	B	B
AX-94592076	1A	104.45	B	A	B	B	B	A	B	B	A	A	B	A	B	A	B	A	B	B	B	A	B	B	B	A	A	B	B	B	A	A	B	B	A	A	A	A	B	A	A	B	A	A	B	A	B	B	B
AX-95085103	1A	104.45	B	A	B	B	B	A	B	B	A	A	B	A	B	A	B	A	B	B	B	A	B	B	B	A	A	B	B	B	A	A	B	B	A	A	A	A	B	A	A	B	A	A	B	A	B	B	B
AX-95092495	1A	104.45	B	A	B	B	B	A	B	B	A	A	B	A	B	A	B	A	B	B	B	A	B	B	B	A	A	B	B	B	A	A	B	B	A	A	A	A	B	A	A	B	A	A	B	A	B	B	B
AX-95020827	1A	104.45	B	A	B	B	B	A	B	B	A	A	B	A	B	A	B	A	B	B	B	A	B	B	B	A	A	B	B	B	A	A	B	B	A	A	A	A	B	A	A	B	A	A	B	A	B	B	B
AX-95213134	1A	104.45	B	A	B	B	B	A	B	B	A	A	B	A	B	A	B	A	B	B	B	A	B	B	B	A	A	B	B	B	A	A	B	B	A	A	A	A	B	A	A	B	A	A	B	A	B	B	-
AX-95135871	1A	104.45	B	A	B	B	B	A	B	B	A	A	B	A	B	A	B	A	B	B	B	A	B	B	-	A	A	B	B	B	A	A	B	B	A	A	A	A	B	A	A	B	A	A	B	A	B	B	B
AX-94693693	1A	104.45	B	A	B	B	B	A	B	B	A	A	B	A	B	A	B	A	B	B	B	A	B	B	-	A	A	B	B	B	A	A	B	B	A	A	A	A	B	A	A	B	A	A	B	A	B	B	B
AX-94749397	1A	104.45	B	A	B	B	B	A	B	B	A	A	B	A	B	A	B	A	B	B	B	A	B	B	-	A	A	B	B	B	A	A	B	B	A	A	A	A	B	A	A	B	A	A	B	A	B	B	B
AX-94851580	1A	104.45	B	A	B	B	B	A	B	B	A	A	B	A	B	A	B	A	B	B	B	A	B	B	B	A	A	B	B	B	A	A	B	B	A	A	A	A	B	A	A	B	A	-	B	A	B	B	B
AX-94930108	1A	101.23	B	A	B	B	B	A	B	B	A	A	B	A	B	A	B	A	B	B	B	A	B	B	-	A	A	B	B	B	A	A	B	B	A	A	A	A	B	A	A	B	A	A	B	A	B	B	B
AX-94815426	1A	101.23	B	A	B	B	B	A	B	B	A	A	B	A	B	A	B	A	B	B	B	A	B	B	A	A	A	B	B	B	A	A	B	B	A	A	A	A	B	A	A	B	A	A	B	A	B	B	B
AX-94795575	1A	101.23	B	A	B	B	B	A	B	B	A	A	B	A	B	A	B	A	B	B	B	A	B	B	A	A	A	B	B	B	A	A	B	B	A	A	A	A	B	A	A	B	A	A	B	A	B	B	B
AX-94633096	1A	101.23	B	A	B	B	B	A	B	B	A	A	B	A	B	A	B	A	B	B	B	A	B	B	-	A	A	B	B	B	A	A	B	B	A	A	A	A	B	A	A	B	A	A	B	A	B	B	B
AX-94525401	1A	101.23	B	A	B	B	B	A	B	B	A	A	B	A	B	A	B	A	B	B	B	A	B	B	A	A	A	B	B	B	A	A	B	B	A	A	A	A	B	A	A	B	A	A	B	A	B	B	B
AX-94604036	1A	101.23	B	A	B	B	B	A	B	B	A	A	B	A	B	A	B	A	B	B	B	A	B	B	-	A	A	B	B	B	A	A	B	B	A	A	A	A	B	A	A	B	A	A	B	A	B	B	B
AX-94577477	1A	101.23	B	A	B	B	B	A	B	B	A	A	B	A	B	A	B	A	B	B	B	A	B	B	-	A	A	B	B	B	A	A	B	B	A	A	A	A	B	A	A	B	A	A	B	A	B	B	B
AX-95236945	1A	101.23	B	A	B	B	B	A	B	B	A	A	B	A	B	A	B	A	B	B	B	A	B	B	A	A	A	B	B	B	A	A	B	B	A	A	A	A	B	A	A	B	A	A	B	A	B	B	B
AX-94831912	1A	101.23	B	A	B	B	B	A	B	B	A	A	B	A	B	A	B	A	B	B	B	A	B	B	A	A	A	B	B	B	A	A	B	B	A	A	A	A	B	A	A	B	A	A	B	A	B	B	B
AX-95068986	1A	101.23	B	A	B	B	B	A	B	B	A	A	B	A	B	A	B	A	B	B	B	A	B	B	-	A	A	B	B	B	A	A	B	B	A	A	A	A	B	A	A	B	A	A	B	A	B	B	B
AX-94973308	1A	101.23	B	A	B	B	B	A	B	B	A	A	B	A	B	A	B	A	B	B	B	A	B	B	-	A	A	B	B	B	A	A	B	B	A	A	A	A	B	A	A	B	A	A	B	A	B	B	B
AX-95238504	1A	101.23	B	A	B	B	B	A	B	B	A	A	B	A	B	A	B	A	B	B	B	A	B	B	-	A	A	B	B	B	A	A	B	B	A	A	A	A	B	A	A	B	A	A	B	A	B	B	B
AX-94811887	1A	101.23	B	A	B	B	B	A	B	B	A	A	B	A	B	A	B	A	B	B	B	A	B	B	-	A	A	B	B	B	A	A	B	B	A	A	A	A	B	A	A	B	A	A	B	A	B	B	B
AX-94637309	1A	99.64	B	A	B	B	B	A	B	B	A	A	B	A	B	A	B	A	B	B	B	A	B	B	B	A	A	B	B	B	A	A	B	B	A	A	A	A	B	A	A	B	A	A	B	A	B	B	B
AX-94940437	1A	99.64	B	A	B	B	B	A	B	B	A	A	B	A	B	A	B	A	B	B	B	A	B	B	B	A	A	B	B	B	A	A	B	B	A	A	A	A	B	A	A	B	A	A	B	A	B	B	B
AX-94398581	1A	99.64	B	A	B	B	B	A	B	B	A	A	B	A	B	A	B	A	B	B	B	A	B	B	B	A	A	B	B	B	A	A	B	B	A	A	A	A	B	A	A	B	A	A	B	A	B	B	B
AX-94970991	1A	99.64	B	A	B	B	B	A	B	B	A	A	B	A	B	-	B	A	B	B	B	A	B	B	B	A	A	B	B	B	A	A	B	B	A	A	A	-	B	A	A	B	A	-	B	A	B	B	B
AX-94979364	1A	99.64	B	A	B	B	B	A	B	B	A	A	B	A	B	A	B	A	B	B	B	A	B	B	B	A	A	B	B	B	A	A	B	B	A	A	A	A	B	A	A	B	A	A	B	A	B	B	B
AX-94766336	1A	99.64	B	A	B	B	B	A	B	B	A	A	B	A	B	A	B	A	B	B	B	A	B	B	B	A	A	B	B	B	A	A	B	B	A	A	A	A	B	A	A	B	A	A	B	A	B	B	B
AX-94901922	1A	99.64	B	A	B	B	B	A	B	B	A	A	B	A	B	A	B	A	B	B	B	A	B	B	B	A	A	B	B	B	A	A	B	B	A	A	A	A	B	A	A	B	A	A	B	A	B	B	B
AX-94450466	1A	99.64	B	A	B	B	B	A	B	B	A	A	B	A	B	A	B	A	B	B	B	A	B	B	B	A	A	B	B	B	A	A	B	B	A	A	A	A	B	A	A	B	A	A	B	A	B	B	B
AX-94484680	1A	99.64	B	A	B	B	B	A	B	B	A	A	B	A	B	A	B	A	B	B	B	A	B	B	B	A	A	B	B	B	A	A	B	B	A	A	A	A	B	A	A	B	A	A	B	A	B	B	B
AX-94611416	1A	99.64	B	A	B	B	B	A	B	B	A	A	B	A	B	A	B	A	B	B	B	A	B	B	B	A	A	B	B	B	A	A	B	B	A	A	A	A	B	A	A	B	A	A	B	A	B	B	B
AX-95109260	1A	99.64	B	A	B	B	B	A	B	B	A	A	B	A	B	A	B	A	B	B	B	A	B	B	B	A	A	B	B	B	A	A	B	B	A	A	A	A	B	A	A	B	A	A	B	A	B	B	B
AX-94777225	1A	99.64	B	A	B	B	B	A	B	B	A	A	B	A	B	A	B	A	B	B	B	A	B	B	B	A	A	B	B	B	A	A	B	B	A	A	A	A	B	A	A	B	A	A	B	A	B	B	B
AX-95230703	1A	99.64	B	A	B	B	B	A	B	B	A	A	B	A	B	A	B	A	B	B	B	A	B	B	B	A	A	B	B	B	A	A	B	B	A	A	A	A	B	A	A	B	A	A	B	A	B	B	B
AX-94690336	1A	99.64	B	A	B	B	B	A	B	B	A	A	B	A	B	A	B	A	B	B	B	A	B	B	B	A	A	B	B	B	A	A	B	B	A	A	A	A	B	A	A	B	A	A	B	A	B	B	B
AX-95092990	1A	99.64	B	A	B	B	B	A	B	B	A	A	B	A	B	A	B	A	B	B	B	A	B	B	B	A	A	B	B	B	A	A	B	B	A	A	A	A	B	A	A	B	A	A	B	A	B	B	B
AX-94470163	1A	99.64	B	A	B	B	B	A	B	B	A	A	B	A	B	A	B	A	B	B	B	A	B	B	B	A	A	B	B	B	A	A	B	B	A	A	A	A	B	A	A	B	A	A	B	A	B	B	B
AX-95236585	1A	99.64	B	A	B	B	B	A	B	B	A	A	B	A	B	A	B	A	B	B	B	A	B	B	B	A	A	B	B	B	A	A	B	B	A	A	A	A	B	A	A	B	A	A	B	A	B	B	B
AX-94998317	1A	99.64	B	A	B	B	B	A	B	B	A	A	B	A	B	A	B	A	B	B	B	A	B	B	B	A	A	B	B	B	A	A	B	B	A	A	A	A	B	A	A	B	A	A	B	A	B	B	B
AX-95006549	1A	99.64	B	A	B	B	B	A	B	B	A	A	B	A	B	A	B	A	B	B	B	A	B	B	B	A	A	B	B	B	A	A	B	B	A	A	A	A	B	A	A	B	A	A	B	A	B	B	B
AX-94698745	1A	99.64	B	A	B	B	B	A	B	B	A	A	B	A	B	A	B	A	B	B	B	A	B	B	B	A	A	B	B	B	A	A	B	B	A	A	A	A	B	A	A	B	A	A	B	A	B	B	B
AX-95175506	1A	99.64	B	A	B	B	B	A	B	B	A	A	B	A	B	A	B	A	B	B	B	A	B	B	B	A	A	B	B	B	A	A	B	B	A	A	A	A	B	A	A	B	A	A	B	A	B	B	B
AX-94894061	1A	99.64	B	A	B	B	B	A	B	B	A	A	B	A	B	A	B	A	B	B	B	A	B	B	B	A	A	B	B	B	A	A	B	B	A	A	A	A	B	A	A	B	A	A	B	A	B	B	B
AX-94922039	1A	99.64	B	A	B	B	B	A	B	B	A	A	B	A	B	A	B	A	B	B	B	A	B	B	B	A	A	B	B	B	A	A	B	B	A	A	A	A	B	A	A	B	A	A	B	A	B	B	B
AX-94402122	1A	99.64	B	A	B	B	B	A	B	B	A	A	B	A	B	A	B	A	B	B	B	A	B	B	B	A	A	B	B	B	A	A	B	B	A	A	A	A	B	A	A	B	A	A	B	A	B	B	B
AX-94865067	1A	99.64	B	A	B	B	B	A	B	B	A	A	B	A	B	A	B	A	B	B	B	A	B	B	B	A	A	B	B	B	A	A	B	B	A	A	A	A	B	A	A	B	A	A	B	A	B	B	B
AX-94892856	1A	99.64	B	A	B	B	B	A	B	B	A	A	B	A	B	A	B	A	B	B	B	A	B	B	B	A	A	B	B	B	A	A	B	B	A	A	A	A	B	A	A	B	A	A	B	A	B	B	B
AX-95153847	1A	99.64	B	A	B	B	B	A	B	B	A	A	B	A	B	A	B	A	B	B	B	A	B	B	B	A	A	B	B	B	A	A	B	B	A	A	A	A	B	A	A	B	A	A	B	A	B	B	B
AX-94791155	1A	99.64	B	A	B	B	B	A	B	B	A	A	B	A	B	A	B	A	B	B	B	A	B	B	B	A	A	B	B	B	A	A	B	B	A	A	A	A	B	A	A	B	A	A	B	A	B	B	B
AX-95145729	1A	99.64	B	A	B	B	B	A	B	B	A	A	B	A	B	A	B	A	B	B	B	A	B	B	B	A	A	B	B	B	A	A	B	B	A	A	A	A	B	A	A	B	A	A	B	A	B	B	B
AX-94416667	1A	99.64	B	A	B	B	B	A	B	B	A	A	B	A	B	A	B	A	B	B	B	A	B	B	B	A	A	B	B	B	A	A	B	B	A	A	A	A	B	A	A	B	A	A	B	A	B	B	B
AX-94642138	1A	99.64	B	A	B	B	B	A	B	B	A	A	B	A	B	A	B	A	B	B	B	A	B	B	B	A	A	B	B	B	A	A	B	B	A	A	A	A	B	A	A	B	A	A	B	A	B	B	B
AX-94552125	1A	99.64	B	A	B	B	B	A	B	B	A	A	B	A	B	A	B	A	B	B	B	A	B	B	B	A	A	B	B	B	A	A	B	B	A	A	A	A	B	A	A	B	A	A	B	A	B	B	B
AX-94912358	1A	99.64	B	A	B	B	B	A	B	B	A	A	B	A	B	A	B	A	B	B	B	A	-	B	B	A	A	B	B	B	A	A	B	B	A	A	A	A	B	A	A	B	A	A	B	A	B	B	B
AX-95207870	1A	99.64	B	A	B	B	B	A	B	B	A	A	B	A	B	A	B	A	B	B	B	A	B	B	B	A	A	B	B	B	A	A	B	B	A	A	A	A	B	A	A	B	A	A	B	A	B	B	B
AX-95105886	1A	99.64	B	A	B	B	B	A	B	B	A	A	B	A	B	A	B	A	B	B	B	A	B	B	B	A	A	B	B	B	A	A	B	B	A	A	A	A	B	A	A	B	A	A	B	A	B	B	B
AX-94944647	1A	99.64	B	A	B	B	B	-	B	B	A	A	B	A	B	A	B	A	B	B	B	A	B	B	B	A	A	B	B	B	A	A	B	B	A	A	A	A	B	A	A	B	A	A	B	A	B	B	B
AX-95103738	1A	98.06	B	A	B	B	B	A	B	B	A	A	B	A	B	A	B	A	B	B	B	A	B	B	B	A	A	B	B	B	A	A	B	B	A	A	A	A	B	A	A	B	A	A	B	A	B	B	B
AX-94833258	1A	98.06	B	A	B	B	B	A	B	B	A	A	B	A	B	A	B	A	B	B	B	A	B	B	B	A	A	B	B	B	A	A	B	B	A	A	A	A	B	A	A	B	A	A	B	A	B	B	B
AX-94565087	1A	96.47	B	A	B	B	B	A	B	B	A	A	B	A	B	A	A	A	B	B	B	-	B	B	B	A	A	B	B	B	A	A	B	B	A	A	A	A	B	A	A	B	A	A	B	A	B	B	B
AX-94902841	1A	96.47	B	A	B	B	B	A	B	B	A	A	B	A	B	A	A	A	B	B	B	A	B	B	B	A	A	B	B	B	A	A	B	B	A	A	A	A	B	A	A	B	A	A	B	A	B	B	B
AX-95170683	1A	94.89	B	A	B	B	B	A	A	B	A	A	B	A	B	A	A	A	B	B	B	A	B	B	B	A	A	B	B	B	A	A	B	B	A	A	A	A	B	A	A	B	A	A	B	A	B	B	B
AX-94607341	1A	94.89	B	A	B	B	B	A	A	B	A	A	B	A	B	A	A	A	B	B	B	A	B	B	B	A	A	B	B	B	A	A	B	B	A	A	A	A	B	A	A	B	A	A	B	A	B	B	B
AX-94518190	1A	94.89	B	A	B	B	B	A	A	B	A	A	B	A	B	A	A	A	B	B	B	A	B	B	B	A	A	B	B	B	A	A	B	B	A	A	A	A	B	A	A	B	A	A	B	A	B	B	B
AX-95139456	1A	94.89	B	A	B	B	B	A	A	B	A	A	B	A	B	A	A	A	B	B	B	A	B	B	B	A	A	B	B	B	A	A	B	B	A	A	A	A	B	A	A	B	A	A	B	A	B	B	B
AX-95154274	1A	94.89	B	A	B	B	B	A	A	B	A	A	B	A	B	A	A	A	B	B	B	A	B	B	B	A	A	B	B	B	A	A	B	B	A	A	A	A	B	A	A	B	A	A	B	A	B	B	B
AX-94704962	1A	94.89	B	A	B	B	B	A	A	B	A	A	B	A	B	A	A	A	B	B	B	A	B	B	B	A	A	B	B	B	A	A	B	B	A	A	A	A	B	A	A	B	A	A	B	A	B	B	B
AX-94741678	1A	94.89	B	A	B	B	B	A	A	B	A	A	B	A	B	A	A	A	B	B	B	A	B	B	B	A	A	B	B	B	A	A	B	B	A	A	A	A	B	A	A	B	A	A	B	A	B	B	B
AX-94982977	1A	94.89	B	A	B	B	B	A	A	B	A	A	B	A	B	A	A	A	B	B	B	A	B	B	B	A	A	B	B	B	A	A	B	B	A	A	A	A	B	A	A	B	A	A	B	A	B	B	B
AX-95259248	1A	94.89	B	A	B	B	B	A	A	B	A	A	B	A	B	A	A	A	B	B	B	A	B	B	B	A	A	B	B	B	A	A	B	B	A	A	A	A	B	A	A	B	A	A	B	A	B	B	B
AX-95142467	1A	94.89	B	A	B	B	B	A	A	B	A	A	B	A	B	A	A	A	B	B	B	A	B	B	B	A	A	B	B	B	A	A	B	B	A	A	A	A	B	A	A	B	A	A	B	A	B	B	B
AX-95144037	1A	94.89	B	A	B	B	B	A	A	B	A	A	B	A	B	A	A	A	B	B	B	A	B	B	B	A	A	B	B	B	A	A	B	B	A	A	A	A	B	A	A	B	A	A	B	A	B	B	B
AX-94458193	1A	94.89	B	A	B	B	B	A	A	B	A	A	B	A	B	A	A	A	B	B	B	A	B	B	B	A	A	B	B	B	A	A	B	B	A	A	A	A	B	A	A	B	A	A	B	A	B	B	B
AX-94583145	1A	94.89	B	A	B	B	B	A	A	B	A	A	B	A	B	A	A	A	B	B	B	A	B	B	B	A	A	B	B	B	A	A	B	B	A	A	A	A	B	A	A	B	A	A	B	A	B	B	B
AX-95183288	1A	94.89	B	A	B	B	B	A	A	B	A	A	B	A	B	A	A	A	B	B	B	A	B	B	B	A	A	B	B	B	A	A	B	B	A	A	A	A	B	A	A	B	A	A	B	A	B	B	B
AX-95230167	1A	94.89	B	A	B	B	B	A	A	B	A	A	B	A	B	A	A	A	B	B	B	A	B	B	B	A	A	B	B	B	A	A	B	B	A	A	A	A	B	A	A	B	A	A	B	A	B	B	B
AX-95004364	1A	94.89	B	A	B	B	B	A	A	B	A	A	B	A	B	A	A	A	B	B	B	A	B	B	B	A	A	B	B	B	A	A	B	B	A	A	A	A	B	A	A	B	A	A	B	A	B	B	B
AX-94979270	1A	94.89	B	A	B	B	B	A	A	B	A	A	B	A	B	A	A	A	B	B	B	A	B	B	B	A	A	B	B	B	A	A	B	B	A	A	A	A	B	A	A	B	A	A	B	A	B	B	B
AX-94598030	1A	94.89	B	A	B	B	B	A	A	B	A	A	B	A	B	A	A	A	B	B	B	A	B	B	B	A	A	B	B	B	A	A	B	B	A	A	A	A	B	A	A	B	A	A	B	A	B	B	B
AX-94492529	1A	94.89	B	A	B	B	B	A	A	B	A	A	B	-	B	A	A	A	B	B	B	A	B	B	B	A	A	B	B	B	A	A	B	B	A	A	A	A	B	A	A	B	A	A	B	A	B	B	B
AX-94839714	1A	94.89	B	A	B	B	B	A	A	B	A	A	B	A	B	A	A	A	B	B	B	A	B	B	B	A	A	B	B	B	A	A	B	B	A	A	A	A	B	A	A	B	A	A	B	A	B	B	B
AX-95098715	1A	94.89	B	A	B	B	B	A	A	B	A	A	B	A	B	A	A	A	B	B	B	A	B	B	B	A	A	B	B	B	A	A	B	B	A	A	A	A	B	A	A	B	A	A	B	A	B	B	B
AX-94422082	1A	94.89	B	A	B	B	B	A	A	B	A	A	B	A	B	A	A	A	B	B	B	A	B	B	B	A	A	B	B	B	A	A	B	B	A	A	A	A	B	A	A	B	A	A	B	A	B	B	B
AX-94913549	1A	94.89	B	A	B	B	B	A	A	B	A	A	B	A	B	A	A	A	B	B	B	A	B	B	B	A	A	B	B	B	A	A	B	B	A	A	A	A	B	A	A	B	A	A	B	A	B	B	B
AX-95024370	1A	94.89	B	A	B	B	B	A	A	B	A	A	B	A	B	A	A	A	B	B	B	A	B	B	B	A	A	B	B	B	A	A	B	B	A	A	A	A	B	A	A	B	A	A	B	A	B	B	B
AX-94936441	1A	94.89	B	A	B	B	B	A	A	B	A	A	B	A	B	A	A	A	B	B	B	A	B	B	B	A	A	B	B	B	A	A	B	B	A	A	A	A	B	A	A	B	A	A	B	A	B	B	B
AX-94386458	1A	94.89	B	A	B	B	B	A	A	B	A	A	B	A	B	A	A	A	B	B	B	A	B	B	B	A	A	B	B	B	A	A	B	B	A	A	A	A	B	A	A	B	A	A	B	A	B	B	B
AX-94815021	1A	94.89	B	A	B	B	B	A	A	B	A	A	B	A	B	A	A	A	B	B	B	A	B	B	B	A	A	B	B	B	A	A	B	B	A	A	A	A	B	A	A	B	A	A	B	A	B	B	B
AX-94645067	1A	94.89	B	A	B	B	B	A	A	B	A	A	B	A	B	A	A	A	B	B	B	A	B	B	B	A	A	B	B	B	A	A	B	B	A	A	A	A	B	A	A	B	A	A	B	A	B	B	B
AX-94934995	1A	94.89	B	A	B	B	B	A	A	B	A	A	B	A	B	A	A	A	B	B	B	A	B	B	B	A	A	B	B	B	A	A	B	B	A	A	A	A	B	A	A	B	A	A	B	A	B	B	B
AX-94479695	1A	94.89	B	A	B	B	B	A	A	B	A	A	B	A	B	A	A	A	B	B	B	A	B	B	B	A	A	B	B	B	A	A	B	B	A	A	A	A	B	A	A	B	A	A	B	A	B	B	B
AX-94974969	1A	94.89	B	A	B	B	B	A	A	B	A	A	B	A	B	A	A	A	B	B	B	A	B	B	B	A	A	B	B	B	A	A	B	B	A	A	A	A	B	A	A	B	A	A	B	A	B	B	B
AX-94968521	1A	94.89	B	A	B	B	B	A	A	B	A	A	B	A	B	A	A	A	B	B	B	A	B	B	B	A	A	B	B	B	A	A	B	B	A	A	A	A	B	A	A	B	A	A	B	A	B	B	B
AX-94966051	1A	94.89	B	A	B	B	B	A	A	B	A	A	B	A	B	A	A	A	B	B	B	A	B	B	B	A	A	B	B	B	A	A	B	B	A	A	A	A	B	A	A	B	A	A	B	A	B	B	B
AX-94889872	1A	94.89	B	A	B	B	B	A	A	B	A	A	B	A	B	A	A	A	B	B	B	A	B	B	B	A	A	B	B	B	A	A	B	B	A	A	A	A	B	A	A	B	A	A	B	A	B	B	B
AX-94515096	1A	94.89	B	A	B	B	B	A	A	B	A	A	B	A	B	A	A	A	B	B	B	A	B	B	B	A	A	B	B	B	A	A	B	B	A	A	A	A	B	A	A	B	A	A	B	A	B	B	B
AX-94887191	1A	94.89	B	A	B	B	B	A	A	B	A	A	B	A	B	A	A	A	B	B	B	A	B	B	B	A	A	B	B	B	A	A	B	B	A	A	A	A	B	A	A	B	A	A	B	A	B	B	B
AX-94886504	1A	94.89	B	A	B	B	B	A	A	B	A	A	B	A	B	A	A	A	B	B	B	A	B	B	B	A	A	B	B	B	A	A	B	B	A	A	A	A	B	A	A	B	A	A	B	A	B	B	B
AX-94894883	1A	94.89	B	A	B	B	B	A	A	B	A	A	B	A	B	A	A	A	B	B	B	A	B	B	B	A	A	B	B	B	A	A	B	B	A	A	A	A	B	A	A	B	A	A	B	A	B	B	B
AX-94935020	1A	94.89	B	A	B	B	B	A	A	B	A	A	B	A	B	A	A	A	B	B	B	A	B	B	B	A	A	B	B	B	A	A	B	B	A	A	A	A	B	A	A	B	A	A	B	A	B	B	B
AX-94497321	1A	94.89	B	A	B	B	B	A	A	B	A	A	B	A	B	A	A	A	B	B	B	A	B	B	B	A	A	B	B	B	A	A	B	B	A	A	A	A	B	A	A	B	A	A	B	A	B	B	B
AX-94955419	1A	94.89	B	A	B	B	B	A	A	B	A	A	B	A	B	A	A	A	B	B	B	A	B	B	B	A	A	B	B	B	A	A	B	B	A	A	A	A	B	A	A	B	A	A	B	A	B	B	B
AX-95147954	1A	94.89	B	A	B	B	B	A	A	B	A	A	B	A	B	A	A	A	B	B	B	A	B	B	B	A	A	B	B	B	A	A	B	B	A	A	A	A	B	A	A	B	A	A	B	A	B	B	B
AX-94412513	1A	94.89	B	A	B	B	B	A	A	B	A	A	B	A	B	A	A	A	B	B	B	A	B	B	B	A	A	B	B	B	A	A	B	B	A	A	A	A	B	A	A	B	A	A	B	A	B	B	B
AX-95158783	1A	94.89	B	A	B	B	B	A	A	B	A	A	B	A	B	A	A	A	B	B	B	A	B	B	B	A	A	B	B	B	A	A	B	B	A	A	A	A	B	A	A	B	A	A	B	A	B	B	B
AX-94406783	1A	94.89	B	A	B	B	B	A	A	B	A	A	B	A	B	A	A	A	B	B	B	A	B	B	B	A	A	B	B	B	A	A	B	B	A	A	A	A	B	A	A	B	A	A	B	A	B	B	B
AX-95221535	1A	94.89	B	A	B	B	B	A	A	B	A	A	B	A	B	A	A	A	B	B	B	A	B	B	B	A	A	B	B	B	A	A	B	B	A	A	A	A	B	A	A	B	A	A	B	A	B	B	B
AX-95257669	1A	94.89	B	A	B	B	B	A	A	B	A	A	B	A	B	A	A	A	B	B	B	A	B	B	B	A	A	B	B	B	A	A	B	B	A	A	A	A	B	A	A	B	A	A	B	A	B	B	B
AX-95024487	1A	94.89	B	A	B	B	B	A	A	B	A	A	B	A	B	A	A	A	B	B	B	A	B	B	B	A	A	B	B	B	A	A	B	B	A	A	A	A	B	A	A	B	A	A	B	A	B	B	B
AX-94438601	1A	94.89	B	A	B	B	B	A	A	B	A	A	B	A	B	A	A	A	B	B	B	A	B	B	B	A	A	B	B	B	A	A	B	B	A	A	A	A	B	A	A	B	A	A	B	A	B	B	B
AX-95074858	1A	94.89	B	A	B	B	B	A	A	B	A	A	B	A	B	A	A	A	B	B	B	A	B	B	B	A	A	B	B	B	A	A	B	B	A	A	A	A	B	A	A	B	A	A	B	A	B	B	B
AX-94443975	1A	94.89	B	A	B	B	B	A	A	B	A	A	B	A	B	A	A	A	B	B	B	A	B	B	B	A	A	B	B	B	A	A	B	B	A	A	A	A	B	A	A	B	A	A	B	A	B	B	B
AX-94763828	1A	94.89	B	A	B	B	B	A	A	B	A	A	B	A	B	A	A	A	B	B	B	A	B	B	B	A	A	B	B	B	A	A	B	B	A	A	A	A	B	A	A	B	A	A	B	A	B	B	B
AX-94604055	1A	94.89	B	A	B	B	B	A	A	B	A	A	B	A	B	A	A	A	B	B	B	A	B	B	B	A	A	B	B	B	A	A	B	B	A	A	A	A	B	A	A	B	A	A	B	A	B	B	B
AX-94789134	1A	94.89	B	A	B	B	B	A	A	B	A	A	B	A	B	A	A	A	B	B	B	A	B	B	B	A	A	B	B	B	A	A	B	B	A	A	A	A	B	A	A	B	A	A	B	A	B	B	B
AX-94778686	1A	94.89	B	A	B	B	B	A	A	B	A	A	B	A	B	A	A	A	B	B	B	A	B	B	B	A	A	B	B	B	A	A	B	B	A	A	A	A	B	A	A	B	A	A	B	A	B	B	B
AX-94692394	1A	94.89	B	A	B	B	B	A	A	B	A	A	B	A	B	A	A	A	B	B	B	A	B	B	B	A	A	B	B	B	A	A	B	B	A	A	A	A	B	A	A	B	A	A	B	A	B	B	B
AX-94772289	1A	94.89	B	A	B	B	B	A	A	B	A	A	B	A	B	A	A	A	B	B	B	A	B	B	B	A	A	B	B	B	A	A	B	B	A	A	A	A	B	A	A	B	A	A	B	A	B	B	B
AX-94600120	1A	94.89	B	A	B	B	B	A	A	B	A	A	B	A	B	A	A	A	B	B	B	A	B	B	B	A	A	B	B	B	A	A	B	B	A	A	A	A	B	A	A	B	A	A	B	A	B	B	B
AX-94730812	1A	94.89	B	A	B	B	B	A	A	B	A	A	B	A	B	A	A	A	B	B	B	A	B	B	B	A	A	B	B	B	A	A	B	B	A	A	A	A	B	A	A	B	A	A	B	A	B	B	B
AX-95205045	1A	94.89	B	A	B	B	B	A	A	B	A	A	B	A	B	A	A	A	B	B	B	A	B	B	B	A	A	B	B	B	A	A	B	B	A	A	A	A	B	A	A	B	A	A	B	A	B	B	B
AX-94412967	1A	94.89	B	A	B	B	B	A	A	B	A	A	B	A	B	A	A	A	B	B	B	A	B	B	B	A	A	B	B	B	A	A	B	B	A	A	A	A	B	A	A	B	A	A	B	A	B	B	B
AX-95008362	1A	94.89	B	A	B	B	B	A	A	B	A	A	B	A	B	A	A	A	B	B	B	A	B	B	B	A	A	B	B	B	A	A	B	B	A	A	A	A	B	A	-	B	A	A	B	A	B	B	B
AX-94912109	1A	94.89	B	A	B	B	B	A	A	B	A	A	B	A	B	A	A	A	B	B	B	A	B	B	B	A	A	B	B	B	A	A	B	B	A	A	A	A	B	A	A	B	A	-	B	A	B	B	B
AX-94664734	1A	94.89	B	A	B	B	B	A	A	B	A	A	B	A	B	A	A	A	B	B	B	A	B	B	B	A	A	B	B	B	A	A	B	B	A	A	A	A	B	A	A	B	-	A	B	A	B	B	B
AX-94669331	1A	94.89	B	A	B	B	B	A	A	B	A	A	B	A	B	A	A	A	B	B	B	A	B	B	B	A	A	B	B	B	A	-	B	B	A	A	A	A	B	A	A	B	A	A	B	A	B	B	B
AX-94977486	1A	94.89	-	A	B	B	B	A	A	B	A	A	B	A	B	A	A	A	B	B	B	A	B	B	B	A	A	B	B	-	A	A	B	B	A	A	A	A	B	A	A	B	A	A	B	A	B	B	B
AX-94457604	1A	94.89	B	A	B	B	B	-	A	B	A	A	B	A	B	-	-	-	B	B	B	A	B	B	B	A	-	B	B	B	A	A	B	B	A	A	A	A	B	A	-	B	-	A	B	A	B	B	B
AX-95153822	1A	93.3	B	A	B	B	B	A	A	B	A	A	B	A	B	A	A	A	B	B	B	A	B	B	-	A	A	B	B	B	A	A	B	B	A	A	A	A	B	A	A	B	A	A	B	A	B	B	B
AX-94661960	1A	93.3	B	A	B	B	B	A	A	B	A	A	B	A	B	A	A	A	B	B	B	A	B	B	-	A	A	B	B	B	A	A	B	B	A	A	A	A	B	A	A	B	A	A	B	A	B	B	B
AX-94809384	1A	93.3	B	A	B	B	B	A	A	B	A	A	B	A	B	A	A	A	B	B	B	A	B	B	-	A	A	B	B	B	A	A	B	B	A	A	A	A	B	A	A	B	A	A	B	A	B	B	B
AX-94543458	1A	93.3	B	A	B	B	B	A	A	B	A	A	B	A	B	A	A	A	B	B	B	A	B	B	-	A	A	B	B	B	A	A	B	B	A	A	A	A	B	A	A	B	A	A	B	A	B	B	B
AX-94747031	1A	93.3	B	A	B	B	B	A	A	B	A	A	B	A	B	A	A	A	B	B	B	A	B	B	A	A	A	B	B	B	A	A	B	B	A	A	A	A	B	A	A	B	A	A	B	A	B	B	B
AX-94656925	1A	93.3	B	A	B	B	B	A	A	B	A	A	B	A	B	A	A	A	B	B	B	A	B	B	A	A	A	B	B	B	A	A	B	B	A	A	A	A	B	A	A	B	A	A	B	A	B	B	B
AX-94409545	1A	93.3	B	A	B	B	B	A	A	B	A	A	B	A	B	A	A	A	B	B	B	A	B	B	A	A	A	B	B	B	A	A	B	B	A	A	A	A	B	A	A	B	A	A	B	A	B	B	B
AX-94405726	1A	93.3	B	A	B	B	B	A	A	B	A	A	B	A	B	A	A	A	B	B	B	A	B	B	A	A	A	B	B	B	A	A	B	B	A	A	A	A	B	A	A	B	A	A	B	A	B	B	B
AX-94849392	1A	93.3	B	A	B	B	B	A	A	B	A	A	B	A	B	A	A	A	B	B	B	A	B	B	-	A	A	B	B	B	A	A	B	B	A	A	A	A	B	A	A	B	A	A	B	A	B	B	B
AX-94608213	1A	93.3	B	A	B	B	B	A	A	B	A	A	B	A	B	A	A	A	B	B	B	A	B	B	-	A	A	B	B	B	A	-	B	B	A	A	A	A	B	A	A	B	A	A	B	A	B	B	B
AX-94957092	1A	91.72	B	A	B	B	B	A	B	B	A	A	B	A	B	A	A	A	B	B	B	A	B	B	-	A	A	B	B	B	A	A	B	B	A	A	A	A	B	A	A	B	A	A	B	A	B	B	B
AX-94716176	1A	91.72	B	A	B	B	B	A	B	B	A	A	B	A	B	A	A	A	B	B	B	A	B	B	A	A	A	B	B	B	A	A	B	B	A	A	A	A	B	A	A	B	A	A	B	A	B	B	B
AX-94568594	1A	8.05	A	A	B	A	A	A	B	A	B	B	A	B	B	B	A	A	B	B	B	B	A	B	-	A	A	A	B	B	A	A	A	A	A	B	B	A	B	B	A	A	A	A	A	A	A	A	B
AX-95071510	1A	8.05	A	A	B	A	A	A	B	A	B	B	A	B	B	B	A	A	B	B	B	B	A	B	A	A	A	A	B	B	A	A	A	A	A	B	B	A	B	B	A	A	A	A	A	A	A	A	B
AX-95248034	1A	8.05	A	A	B	A	A	A	B	A	B	B	A	B	B	B	A	A	B	B	B	B	A	B	A	A	A	A	B	B	A	A	A	A	A	B	B	A	B	B	A	A	A	A	A	A	A	A	B
AX-95243556	1A	6.46	A	A	B	A	A	A	B	A	B	B	A	B	B	B	A	A	B	B	B	B	A	B	A	A	A	A	B	B	A	A	A	A	A	B	B	A	B	B	A	A	A	A	A	A	A	A	B
AX-94963312	1A	6.46	A	A	B	A	A	A	B	A	B	B	A	B	B	B	A	A	B	B	B	B	A	B	A	A	A	A	B	B	A	A	A	A	A	B	B	A	B	B	A	A	A	A	A	A	A	A	B
AX-94503208	1A	4.86	A	A	B	A	A	A	-	A	B	B	A	B	B	B	A	A	B	B	B	B	A	B	A	A	A	A	B	B	A	A	A	A	A	B	B	A	B	B	A	A	A	A	A	A	A	A	B
AX-95199255	1A	1.58	A	A	B	A	A	A	B	A	B	B	A	B	B	B	A	A	B	B	B	B	A	B	A	A	A	A	B	B	A	A	A	A	A	B	B	A	B	B	A	A	A	A	A	A	A	A	B
AX-94579659	1A	1.58	A	A	B	A	A	A	B	A	B	B	A	B	B	B	A	A	B	B	B	B	A	B	A	A	A	A	B	B	A	A	A	A	A	B	B	A	B	B	A	A	A	A	A	A	A	A	B
AX-94383069	1A	1.58	A	A	B	A	A	A	B	A	B	B	A	B	B	B	A	A	B	B	B	B	A	B	A	A	A	A	B	B	A	A	A	A	A	B	B	A	B	B	A	A	A	A	A	A	A	A	B
AX-94404686	1A	1.58	A	A	B	A	A	A	B	A	B	B	A	B	B	B	A	A	B	B	B	B	A	B	A	A	A	A	B	B	A	A	A	A	A	B	B	A	B	B	A	A	A	A	A	A	A	A	B
AX-95178715	1A	1.58	A	A	B	A	A	A	B	A	B	B	A	B	B	B	A	A	B	B	B	B	A	B	A	A	A	A	B	B	A	A	A	A	A	B	B	A	B	B	A	A	A	A	A	A	A	A	B
AX-94729286	1A	1.58	A	A	B	A	A	A	B	A	B	B	A	B	B	B	A	A	B	B	B	B	A	B	A	A	A	A	B	B	A	A	A	A	A	B	B	A	B	B	A	A	A	A	A	A	A	A	B
AX-94614591	1A	1.58	A	A	B	A	A	A	B	A	B	B	A	B	B	B	A	A	-	B	B	B	A	B	A	A	A	A	B	B	A	A	A	A	A	B	B	A	B	B	A	A	A	A	A	A	A	A	-
AX-94789084	1A	1.58	A	A	B	A	A	A	B	A	B	B	A	B	B	B	A	A	B	B	B	B	A	B	A	A	A	A	B	B	A	A	A	A	A	B	B	A	B	B	A	A	A	A	A	A	A	A	B
AX-94733833	1A	1.58	A	A	B	A	A	A	B	A	B	B	A	B	B	B	A	A	B	B	B	B	A	B	A	A	A	A	B	B	A	A	A	A	A	B	B	A	B	B	A	A	A	A	A	A	A	A	B
AX-94391879	1A	1.58	A	A	B	A	A	A	B	A	B	B	A	B	B	B	A	A	B	B	B	B	A	B	A	A	A	A	B	B	A	A	A	A	A	B	B	A	B	B	A	A	A	A	A	A	A	A	B
AX-95170516	1A	1.58	A	A	B	A	A	A	B	A	B	B	A	B	B	B	A	A	B	B	B	B	A	B	A	A	A	A	B	B	A	A	A	A	A	B	B	A	B	B	A	A	A	A	A	A	A	A	B
AX-94991487	1A	1.58	A	A	B	A	A	A	B	A	B	B	A	B	B	B	A	A	B	B	B	B	A	B	A	A	A	A	B	B	A	A	A	A	A	B	B	A	B	B	A	A	A	A	A	A	A	A	B
AX-95241586	1A	1.58	A	A	B	A	A	A	B	A	B	B	A	B	B	B	A	A	B	B	B	B	A	B	A	A	A	A	B	B	A	A	A	A	A	B	B	A	B	B	A	A	A	A	A	A	A	A	B
AX-94441185	1A	1.58	A	A	B	A	A	A	B	A	B	B	A	B	B	B	A	A	B	B	B	B	A	B	A	A	A	A	B	B	A	A	A	A	A	B	B	A	B	B	A	A	A	A	A	A	A	A	B
AX-94816720	1A	1.58	A	A	B	A	A	A	B	A	B	B	A	B	B	B	A	A	B	B	B	B	A	B	A	A	A	A	B	B	A	A	A	A	A	B	B	A	B	B	A	A	A	A	A	A	A	A	B
AX-94840746	1A	1.58	A	A	B	A	A	A	B	A	B	B	A	B	B	B	A	A	B	B	B	B	A	B	A	A	A	A	B	B	A	A	A	A	A	B	B	A	B	B	A	A	A	A	A	A	A	A	B
AX-94731696	1A	1.58	A	A	B	A	A	A	B	A	B	B	A	B	B	B	A	A	B	B	B	B	A	B	A	A	A	A	B	B	A	A	A	A	A	B	B	A	B	B	A	A	A	A	A	A	A	A	B
AX-94541721	1A	1.58	A	A	B	A	A	A	B	A	B	B	A	B	B	B	A	A	B	B	B	B	A	B	A	A	A	A	B	B	A	A	A	A	A	B	B	A	B	B	A	A	A	A	A	A	A	A	B
AX-94551566	1A	1.58	A	A	B	A	A	A	B	A	B	B	-	B	B	B	A	A	B	B	B	B	A	B	A	A	A	A	B	B	A	A	A	A	A	B	B	A	B	B	A	A	A	A	A	A	A	A	B
AX-94995442	1A	0	A	A	B	A	A	A	B	A	B	B	A	B	B	B	A	A	B	B	B	B	A	B	-	A	A	A	B	B	A	A	A	A	A	B	B	A	B	B	A	A	A	A	A	A	A	A	B
AX-94932688	1A	0	A	A	B	A	A	A	B	A	B	B	A	B	B	B	A	A	B	B	B	B	A	B	B	A	A	A	B	B	A	A	A	A	A	B	B	A	B	B	A	A	A	A	A	A	A	A	B
AX-95150038	1A	0	A	A	B	A	A	A	B	A	B	B	A	B	B	B	A	A	B	B	B	B	A	B	-	A	A	A	B	B	A	A	A	A	A	B	B	A	B	B	A	A	A	A	A	A	A	A	B
AX-94942875	1A	0	A	A	B	A	A	A	B	A	B	B	A	B	B	B	A	A	B	B	B	B	A	B	-	A	A	A	B	B	A	A	A	A	A	B	B	A	B	B	A	A	A	A	A	A	A	A	B
AX-94984866	1B	0	A	B	A	A	B	B	B	B	B	B	A	B	A	B	B	A	B	A	A	B	B	B	A	A	A	B	B	A	B	A	A	B	B	A	A	A	A	B	B	B	B	A	B	B	A	B	A
AX-95186352	1B	0	A	B	A	A	B	B	B	B	B	B	A	B	A	B	B	A	B	A	A	B	B	B	-	A	A	B	B	A	B	A	A	B	B	A	A	A	A	B	B	B	B	A	B	B	A	B	A
AX-94412546	1B	1.58	A	B	A	A	B	B	B	B	B	B	A	B	A	B	B	A	B	A	A	B	B	B	A	A	A	A	B	A	B	A	A	B	B	A	A	A	A	B	B	B	B	A	B	B	A	B	A
AX-94740126	1B	1.58	A	B	A	A	B	B	B	B	B	B	A	B	A	B	B	A	B	A	A	B	B	B	-	A	A	A	B	A	B	A	A	B	B	A	A	A	A	B	B	B	B	A	B	B	A	B	A
AX-94823926	1B	1.58	A	B	A	A	B	B	B	B	B	B	A	B	A	B	B	A	B	A	A	B	B	B	A	A	A	A	B	A	-	A	A	B	B	A	A	A	A	B	B	B	B	A	-	B	A	B	A
AX-94872031	1B	1.58	A	-	A	A	B	B	B	B	B	B	A	B	A	B	B	A	B	A	A	B	B	B	A	A	A	A	B	A	B	A	A	B	B	A	A	A	A	B	B	B	B	A	B	B	A	B	A
AX-95199768	1B	1.58	A	B	A	A	B	B	B	B	B	B	A	B	A	B	B	A	B	A	A	B	B	B	-	A	A	A	B	A	B	A	A	B	B	A	A	A	A	B	B	B	B	A	B	B	A	B	A
AX-94422286	1B	1.58	A	B	A	A	B	B	B	B	B	B	A	B	A	B	B	A	B	A	A	B	B	B	-	A	A	A	B	A	B	A	A	B	B	A	A	A	A	B	B	B	B	A	B	B	A	B	A
AX-95178996	1B	1.58	A	B	A	A	B	B	B	B	B	B	A	B	A	B	B	A	B	A	A	B	B	B	A	A	A	A	B	A	B	A	A	B	B	A	A	A	A	B	B	B	B	A	B	B	A	B	A
AX-94590275	1B	1.58	A	B	A	A	B	B	B	B	B	B	A	B	A	B	B	A	B	A	A	B	-	B	-	A	A	A	B	A	B	A	A	B	B	A	A	A	A	B	B	B	B	A	B	B	A	B	A
AX-94864530	1B	1.58	A	B	A	A	B	B	B	B	B	B	A	B	A	B	B	A	B	A	A	B	B	B	-	A	A	A	B	A	B	A	A	B	B	A	A	A	A	B	B	B	B	A	B	B	A	B	A
AX-95187815	1B	1.58	A	B	A	A	B	-	-	B	B	B	A	B	A	B	B	A	B	A	A	B	B	B	-	A	A	A	B	A	B	A	A	B	B	A	A	A	A	-	B	B	B	A	-	-	A	B	A
AX-94787613	1B	1.58	A	B	A	A	B	B	B	B	B	B	A	B	A	B	B	A	B	A	A	B	B	B	-	A	A	A	B	A	B	A	A	B	B	A	A	A	A	B	B	B	B	A	B	B	A	B	A
AX-94929285	1B	1.58	A	-	A	A	B	B	B	B	B	B	A	B	A	B	B	A	B	A	A	B	B	B	-	A	A	A	B	A	-	A	A	B	B	A	A	A	A	B	B	B	B	A	B	B	A	B	A
AX-94934000	1B	1.58	A	B	A	A	B	B	B	B	B	B	A	B	A	B	B	A	B	A	A	B	B	B	A	A	A	A	B	A	B	A	A	B	B	A	A	A	A	B	B	B	B	A	B	B	A	B	A
AX-94641931	1B	1.58	A	B	A	A	B	B	B	B	B	B	A	B	A	B	B	A	B	A	A	B	B	B	A	A	A	A	B	A	B	A	A	B	B	A	A	A	A	B	B	B	B	A	B	B	A	B	A
AX-95097805	1B	1.58	A	B	A	A	B	B	B	B	B	B	A	B	A	B	B	A	B	A	A	B	B	B	-	A	A	A	B	A	B	A	A	B	B	A	A	A	A	B	B	B	B	A	B	B	A	B	A
[truncated: 5,856 more rows]
[truncated: 17 more columns]

## Sheet: OxS data
marker	chr	cM	OS1	OS2	OS3	OS4	OS5	OS6	OS7	OS8	OS9	OS10	OS11	OS12	OS13	OS14	OS15	OS16	OS17	OS18	OS19	OS20	OS21	OS22	OS23	OS24	OS25	OS26	OS27	OS28	OS29	OS30	OS31	OS32	OS33	OS34	OS35	OS36	OS37	OS38	OS39	OS40	OS41	OS42	OS43	OS44	OS45	OS46	OS47
[truncated: 8,820 more rows]
[truncated: 13 more columns]

[truncated: 2 more sheets: AxP data, CSxP data]
