# Supplementary material for: Characterization of a Wheat Breeders’ Array suitable for high‐throughput SNP genotyping of global accessions of hexaploid bread wheat (Triticum aestivum)
Source: Plant Biotechnol J. 2016 Nov 23;15(3):390–401. doi: 10.1111/pbi.12635 (PMC5316916; doi:10.1111/pbi.12635)
Supplement: Supplementary file 4 — Table S4 Accessions assayed using the Wheat Breeders’ Array and genotype data (full data set available by accessing http://www.cerealsdb.uk.net/cerealgenomics/CerealsDB/Supplementary_file_3.xlsx) [file PBI-15-390-s002.xlsx]

## Sheet: Sheet1
file name	Sample	Contact	Organisation	Country	Sample type	ploidy	Notes	Call rate
A01_1_Peragis	1_Peragis	Simon Griffiths	John Innes Centre	UK	cultivar	hexaploid	Gediflux collection	96.9524
A01_597_kyalami	597_kyalami	Simon Griffiths	John Innes Centre	UK	cultivar	hexaploid	Gediflux collection	98.728
A01_AGT_Katana	AGT Katana	Diane Mather	University of Adelaide	Australia	cultivar	hexaploid		97.772
A01_CIMCOG_A1	CIMCOG_1	Simon Griffiths	John Innes Centre	CIMMYT Mexico Core Germplam Panel	cultivar	hexaploid		97.0094
A01_WatkinsH_673.1	Watkins_673.1	Simon Griffiths	John Innes Centre	USSR	landrace	hexaploid	Watkins collection	97.5927
A02_97_Arminda	97_Arminda	Simon Griffiths	John Innes Centre	UK	cultivar	hexaploid	Gediflux collection	98.7423
A02_CIMCOG_A3	CIMCOG_17	Simon Griffiths	John Innes Centre	CIMMYT Mexico Core Germplam Panel	cultivar	hexaploid		97.7833
A02_Player_1	Player	Etienne Paux	INRA	France	cultivar	hexaploid		98.4008
A02_Skyfall	Skyfall	Malcolm Hawkesford	Rothamsted Research	uk	cultivar	hexaploid		98.3724
A02_WatkinsA_1.2	Watkins_1.2	Simon Griffiths	John Innes Centre	Morocco	landrace	hexaploid	Watkins collection	98.452
A03_605_piccadilly	605_piccadilly	Simon Griffiths	John Innes Centre	UK	cultivar	hexaploid	Gediflux collection	99.1037
A03_9_Heine7	9_Heine7	Simon Griffiths	John Innes Centre	UK	cultivar	hexaploid	Gediflux collection	98.435
A03_Barham	Barham	Diane Mather	University of Adelaide	Australia	cultivar	hexaploid		96.5085
A03_CIMCOG_A5	CIMCOG_33	Simon Griffiths	John Innes Centre	CIMMYT Mexico Core Germplam Panel	cultivar	hexaploid		97.2854
A03_WatkinsH_681.1	Watkins_681.1	Simon Griffiths	John Innes Centre	Iran	landrace	hexaploid	Watkins collection	97.8573
A04_105_David	105_David	Simon Griffiths	John Innes Centre	UK	cultivar	hexaploid	Gediflux collection	96.6081
A04_BAGOU_9	Bagou	Etienne Paux	INRA	France	cultivar	hexaploid		98.0622
A04_CIMCOG_A7	CIMCOG_49	Simon Griffiths	John Innes Centre	CIMMYT Mexico Core Germplam Panel	cultivar	hexaploid		97.7008
A04_Savannah	Savannah	Malcolm Hawkesford	Rothamsted Research	uk	cultivar	hexaploid		97.2569
A04_WatkinsA_9.3	Watkins_9.3	Simon Griffiths	John Innes Centre	Portugal	landrace	hexaploid	Watkins collection	98.5858
A05_17_Stella	17_Stella	Simon Griffiths	John Innes Centre	UK	cultivar	hexaploid	Gediflux collection	98.1049
A05_613_rhino	613_rhino	Simon Griffiths	John Innes Centre	UK	cultivar	hexaploid	Gediflux collection	98.6114
A05_Brookton	Brookton	Diane Mather	University of Adelaide	Australia	cultivar	hexaploid		97.4447
A05_CIMCOG_A9	Waxwing	Simon Griffiths	John Innes Centre	CIMMYT Mexico Core Germplam Panel	cultivar	hexaploid		97.735
A05_WatkinsH_689.1	Watkins_689.1	Simon Griffiths	John Innes Centre	Spain	landrace	hexaploid	Watkins collection	97.4106
A06_113_Walde	113_Walde	Simon Griffiths	John Innes Centre	UK	cultivar	hexaploid	Gediflux collection	97.2996
A06_Chevalier_17	Chevalier	Etienne Paux	INRA	France	cultivar	hexaploid		97.6212
A06_Garnet	Garnet	Curtis Pozniak	University of Saskatchewan	Saskatoon, Canada	cultivar	hexaploid		94.676
A06_WatkinsA_17.2	Watkins_17.2	Simon Griffiths	John Innes Centre	Spain	landrace	hexaploid	Watkins collection	98.3951
A07_25_Holdfast	25_Holdfast	Simon Griffiths	John Innes Centre	UK	cultivar	hexaploid	Gediflux collection	97.9086
A07_621_sitka	621_sitka	Simon Griffiths	John Innes Centre	UK	cultivar	hexaploid	Gediflux collection	99.0752
A07_Carnamah	Carnamah	Diane Mather	University of Adelaide	Australia	cultivar	hexaploid		95.7004
A07_Striker	Striker	Dragan Perovic	Julius Kühn Institute	Germany	cultivar	hexaploid		98.4236
A07_WatkinsH_697.1	Watkins_697.1	Simon Griffiths	John Innes Centre	India	landrace	hexaploid	Watkins collection	97.4504
A08_121_Maris_Widgeon	121_Maris_Widgeon	Simon Griffiths	John Innes Centre	UK	cultivar	hexaploid	Gediflux collection	98.1504
A08_Exelcior_25	Exelcior	Etienne Paux	INRA	France	cultivar	hexaploid		97.863
A08_Nc_Neuse	Nc_Neuse	Gina Brown-Guedira/Kim Howell	USDA	Raleigh, USA	cultivar	hexaploid		96.9155
A08_Oakley	Oakley	Malcolm Hawkesford	Rothamsted Research	uk	cultivar	hexaploid		98.4264
A08_WatkinsA_25.1	Watkins_25.1	Simon Griffiths	John Innes Centre	Australia	landrace	hexaploid	Watkins collection	98.6
A09_33_Flevina	33_Flevina	Simon Griffiths	John Innes Centre	UK	cultivar	hexaploid	Gediflux collection	98.4037
A09_629_turpin	629_turpin	Simon Griffiths	John Innes Centre	UK	cultivar	hexaploid	Gediflux collection	98.8988
A09_Corack	Corack	Diane Mather	University of Adelaide	Australia	cultivar	hexaploid		97.8972
A09_WatkinsH_705.1	Watkins_705.1	Simon Griffiths	John Innes Centre	Iran	landrace	hexaploid	Watkins collection	96.4915
A10_129_Slejpner	129_Slejpner	Simon Griffiths	John Innes Centre	UK	cultivar	hexaploid	Gediflux collection	97.1004
A10_Haven	Haven_3	Joao Pennacchi	Rothamsted Research	UK	cultivar	hexaploid	ERYCC panel	97.1403
A10_Kalango_33	Kalango	Etienne Paux	INRA	France	cultivar	hexaploid		98.0081
A10_WatkinsA_33.1	Watkins_33.1	Simon Griffiths	John Innes Centre	India	landrace	hexaploid	Watkins collection	98.7423
A11_41_Maris_Freeman	41_Maris_Freeman	Simon Griffiths	John Innes Centre	UK	cultivar	hexaploid	Gediflux collection	98.2642
A11_637_tara	637_tara	Simon Griffiths	John Innes Centre	UK	cultivar	hexaploid	Gediflux collection	98.7593
A11_UC1041	UC1041	Jorge Dubcovsky	University of California	USA	cultivar	hexaploid		97.3594
A11_WatkinsH_714.1	Watkins_714.1	Simon Griffiths	John Innes Centre	India	landrace	hexaploid	Watkins collection	97.2569
A12_CD_1550	CD_1550	Ivan Schuster	Coodetec	Brazil	cultivar	hexaploid		97.3992
A12_Riband	Riband_11	Joao Pennacchi	Rothamsted Research	UK	cultivar	hexaploid	ERYCC panel	98.3837
A12_Rosario_41	Rosario	Etienne Paux	INRA	France	cultivar	hexaploid		98.5659
A12_WatkinsA_41.4	Watkins_41.4	Simon Griffiths	John Innes Centre	France	landrace	hexaploid	Watkins collection	97.9939
A13_49_Diplomat	49_Diplomat	Simon Griffiths	John Innes Centre	UK	cultivar	hexaploid	Gediflux collection	98.0508
A13_645_spry	645_spry	Simon Griffiths	John Innes Centre	UK	cultivar	hexaploid	Gediflux collection	98.6882
A13_EGA_Hume	EGA Hume	Diane Mather	University of Adelaide	Australia	cultivar	hexaploid		97.826
A13_WatkinsH_722.1	Watkins_722.1	Simon Griffiths	John Innes Centre	China	landrace	hexaploid	Watkins collection	98.0337
A14_145_Okapi	145_Okapi	Simon Griffiths	John Innes Centre	UK	cultivar	hexaploid	Gediflux collection	99.0581
A14_Gatsby	Gatsby_19	Joao Pennacchi	Rothamsted Research	UK	cultivar	hexaploid	ERYCC panel	98.2045
A14_Solution_49	Solution	Etienne Paux	INRA	France	cultivar	hexaploid		98.2813
A14_WatkinsA_49.1	Watkins_49.1	Simon Griffiths	John Innes Centre	Spain	landrace	hexaploid	Watkins collection	98.5943
A15_57_Jarl	57_Jarl	Simon Griffiths	John Innes Centre	UK	cultivar	hexaploid	Gediflux collection	98.9073
A15_Einstein	Einstein_DM	Diane Mather	University of Adelaide	Australia	cultivar	hexaploid		98.122
A15_Watkins_I_C6	Watkins_730.1	Simon Griffiths	John Innes Centre	India	landrace	hexaploid	Watkins collection	97.6809
A15_WatkinsH_730.1	Watkins_814.1	Simon Griffiths	John Innes Centre	Tunisia	landrace	hexaploid	Watkins collection	98.139
A16_Aldric_57	Aldric	Etienne Paux	INRA	France	cultivar	hexaploid		98.4947
A16_Robigus	Robigus_27	Joao Pennacchi	Rothamsted Research	UK	cultivar	hexaploid	ERYCC panel	98.2016
A16_WatkinsA_57.4	Watkins_57.4	Simon Griffiths	John Innes Centre	Portugal	landrace	hexaploid	Watkins collection	98.2443
A17_65_Florian	65_Florian	Simon Griffiths	John Innes Centre	UK	cultivar	hexaploid	Gediflux collection	98.287
A17_661_texel	661_texel	Simon Griffiths	John Innes Centre	UK	cultivar	hexaploid	Gediflux collection	98.5687
A17_Fang	Fang	Diane Mather	University of Adelaide	Australia	cultivar	hexaploid		97.5358
A17_WatkinsH_738.1	Watkins_738.1	Simon Griffiths	John Innes Centre	USSR	landrace	hexaploid	Watkins collection	97.1886
A18_161_Torfrida	161_Torfrida	Simon Griffiths	John Innes Centre	UK	cultivar	hexaploid	Gediflux collection	97.7606
A18_Azimut_65	Azimut	Etienne Paux	INRA	France	cultivar	hexaploid		98.637
A18_Mercia	Mercia_35	Joao Pennacchi	Rothamsted Research	UK	cultivar	hexaploid	ERYCC panel	98.3866
A18_WatkinsA_65.1	Watkins_65.1	Simon Griffiths	John Innes Centre	Spain	landrace	hexaploid	Watkins collection	97.9484
A19_669_brutus	669_brutus	Simon Griffiths	John Innes Centre	UK	cultivar	hexaploid	Gediflux collection	98.6142
A19_73_Kinsman	73_Kinsman	Simon Griffiths	John Innes Centre	UK	cultivar	hexaploid	Gediflux collection	97.5358
A19_GBA_Ruby	GBA Ruby	Diane Mather	University of Adelaide	Australia	cultivar	hexaploid		97.7805
A19_WatkinsH_746.1	Watkins_746.1	Simon Griffiths	John Innes Centre	USSR	landrace	hexaploid	Watkins collection	96.8927
A20_169_Recital	169_Recital	Simon Griffiths	John Innes Centre	UK	cultivar	hexaploid	Gediflux collection	98.2102
A20_Dover	Dover_43	Joao Pennacchi	Rothamsted Research	UK	cultivar	hexaploid	ERYCC panel	94.3147
A20_Limes_73	Limes	Etienne Paux	INRA	France	cultivar	hexaploid		98.2699
A20_WatkinsA_73.1	Watkins_73.1	Simon Griffiths	John Innes Centre	Bulgaria	landrace	hexaploid	Watkins collection	98.6
A21_701_stallion	701_stallion	Simon Griffiths	John Innes Centre	UK	cultivar	hexaploid	Gediflux collection	98.785
A21_81_Top	81_Top	Simon Griffiths	John Innes Centre	UK	cultivar	hexaploid	Gediflux collection	98.5317
A21_Halberd	Halberd	Diane Mather	University of Adelaide	Australia	cultivar	hexaploid		97.8772
A21_WatkinsH_754.1	Watkins_754.1	Simon Griffiths	John Innes Centre	USSR	landrace	hexaploid	Watkins collection	97.1346
A22_177_Pony	177_Pony	Simon Griffiths	John Innes Centre	UK	cultivar	hexaploid	Gediflux collection	97.9598
A22_Gulliver	Gulliver_51	Joao Pennacchi	Rothamsted Research	UK	cultivar	hexaploid	ERYCC panel	98.0423
A22_Rustic_81	Rustic	Etienne Paux	INRA	France	cultivar	hexaploid		98.1163
A22_WatkinsA_81.1	Watkins_81.1	Simon Griffiths	John Innes Centre	India	landrace	hexaploid	Watkins collection	98.3923
A23_717_deben	717_deben	Simon Griffiths	John Innes Centre	UK	cultivar	hexaploid	Gediflux collection	98.8533
A23_89_Brigand	89_Brigand	Simon Griffiths	John Innes Centre	UK	cultivar	hexaploid	Gediflux collection	96.9069
A23_Justica_CL_Plus	Justica CL Plus	Diane Mather	University of Adelaide	Australia	cultivar	hexaploid		97.4931
A23_WatkinsH_762.2	Watkins_762.2	Simon Griffiths	John Innes Centre	Algeria	landrace	hexaploid	Watkins collection	96.2041
A24_Blueboy_89	Blueboy	Etienne Paux	INRA	France	cultivar	hexaploid		96.9268
A24_Helen_15	Helen_15	Wheat Genetic and Genomic Resources Centre	Kansas State University	USA	Chinese Spring deletion line	hexaploid	C.S. Monosomic 1A	98.1305
A24_Istabraq	Istabraq_59	Joao Pennacchi	Rothamsted Research	UK	cultivar	hexaploid	ERYCC panel	98.1561
A24_WatkinsA_89.1	Watkins_89.1	Simon Griffiths	John Innes Centre	Australia	landrace	hexaploid	Watkins collection	98.5004
B01_CIMCOG_B1	CIMCOG_2	Simon Griffiths	John Innes Centre	CIMMYT Mexico Core Germplam Panel	cultivar	hexaploid		98.0793
B01_Kunjin	Kunjin	Diane Mather	University of Adelaide	Australia	cultivar	hexaploid		97.9427
B01_WatkinsB_97.1	Watkins_97.1	Simon Griffiths	John Innes Centre	Poland	landrace	hexaploid	Watkins collection	98.6199
B02_501_sirius	501_sirius	Simon Griffiths	John Innes Centre	UK	cultivar	hexaploid	Gediflux collection	98.7992
B02_CIMCOG_B3	CIMCOG_18	Simon Griffiths	John Innes Centre	CIMMYT Mexico Core Germplam Panel	cultivar	hexaploid		98.0309
B02_Granit_97	Granit	Etienne Paux	INRA	France	cultivar	hexaploid		98.3098
B02_WatkinsC_193.1	Watkins_193.1	Simon Griffiths	John Innes Centre	France	landrace	hexaploid	Watkins collection	98.8846
B02_WatkinsI_818.2	Watkins_818.2	Simon Griffiths	John Innes Centre	China	landrace	hexaploid	Watkins collection	98.1959
B03_201_Escorial	201_Escorial	Simon Griffiths	John Innes Centre	UK	cultivar	hexaploid	Gediflux collection	98.0622
B03_CIMCOG_B5	CIMCOG_34	Simon Griffiths	John Innes Centre	CIMMYT Mexico Core Germplam Panel	cultivar	hexaploid		97.4846
B03_LongReach_Crusader	LongReach Crusader	Diane Mather	University of Adelaide	Australia	cultivar	hexaploid		97.8886
B03_WatkinsB_105.1	Watkins_105.1	Simon Griffiths	John Innes Centre	France	landrace	hexaploid	Watkins collection	98.9443
B04_509_rendezvous	509_rendezvous	Simon Griffiths	John Innes Centre	UK	cultivar	hexaploid	Gediflux collection	97.9598
B04_CIMCOG_B7	CIMCOG_50	Simon Griffiths	John Innes Centre	CIMMYT Mexico Core Germplam Panel	cultivar	hexaploid		98.2443
B04_Hopea_105	Hopea	Etienne Paux	INRA	France	cultivar	hexaploid		98.3553
B04_WatkinsC_201.1	Watkins_201.1	Simon Griffiths	John Innes Centre	Spain	landrace	hexaploid	Watkins collection	98.6057
B04_WatkinsI_810.1	Watkins_810.1	Simon Griffiths	John Innes Centre	USSR	landrace	hexaploid	Watkins collection	98.3297
B05_209_Hildur	209_Hildur	Simon Griffiths	John Innes Centre	UK	cultivar	hexaploid	Gediflux collection	98.2728
B05_CIMCOG_B9	Super152	Simon Griffiths	John Innes Centre	CIMMYT Mexico Core Germplam Panel	cultivar	hexaploid		98.6313
B05_LongReach_Lincoln	LongReach Lincoln	Diane Mather	University of Adelaide	Australia	cultivar	hexaploid		98.0053
B05_WatkinsB_113.1	Watkins_113.1	Simon Griffiths	John Innes Centre	Spain	landrace	hexaploid	Watkins collection	98.5772
B06_517_soleil	517_soleil	Simon Griffiths	John Innes Centre	UK	cultivar	hexaploid	Gediflux collection	98.7252
B06_Laura	Laura	Curtis Pozniak	University of Saskatchewan	Saskatoon, Canada	cultivar	hexaploid		97.7435
B06_Shamrock	Shamrock	Keith Edwards	University of Bristol	UK	cultivar	hexaploid		98.0594
B06_WatkinsC_209.1	Watkins_209.1	Simon Griffiths	John Innes Centre	Egypt	landrace	hexaploid	Watkins collection	98.1533
B06_WatkinsI_802.1	Watkins_802.1	Simon Griffiths	John Innes Centre	USSR	landrace	hexaploid	Watkins collection	97.4333
B07_217_Oenus	217_Oenus	Simon Griffiths	John Innes Centre	UK	cultivar	hexaploid	Gediflux collection	97.8915
B07_Midas	Midas	Dragan Perovic	Julius Kühn Institute	Germany	cultivar	hexaploid		98.065
B07_WatkinsB_121.1	Watkins_121.1	Simon Griffiths	John Innes Centre	Australia	landrace	hexaploid	Watkins collection	98.2187
B07_WatkinsI_794.1	Watkins_794.1	Simon Griffiths	John Innes Centre	USSR	landrace	hexaploid	Watkins collection	97.9398
B08_525_squadron	525_squadron	Simon Griffiths	John Innes Centre	UK	cultivar	hexaploid	Gediflux collection	97.7663
B08_Landrace_109	Landrace	Etienne Paux	INRA	France	cultivar	hexaploid		97.8972
B08_USG3209	USG3209	Gina Brown-Guedira/Kim Howell	USDA	Raleigh, USA	cultivar	hexaploid		96.6338
B08_WatkinsC_217.1	Watkins_217.1	Simon Griffiths	John Innes Centre	Morocco	landrace	hexaploid	Watkins collection	98.4008
B08_WatkinsI_795.1	Watkins_795.1	Simon Griffiths	John Innes Centre	USSR	landrace	hexaploid	Watkins collection	98.3154
B09_225_Extrem	225_Extrem	Simon Griffiths	John Innes Centre	UK	cultivar	hexaploid	Gediflux collection	98.1277
B09_Abdallat_4	HAMID	Ayed Al Abdallat	CGAIR, University of Jordan	Jordan	cultivar	hexaploid		98.2984
B09_Molineux	Molineux	Diane Mather	University of Adelaide	Australia	cultivar	hexaploid		97.7691
B09_WatkinsB_129.1	Watkins_129.1	Simon Griffiths	John Innes Centre	India	landrace	hexaploid	Watkins collection	97.8289
B10_533_coxswain	533_coxswain	Simon Griffiths	John Innes Centre	UK	cultivar	hexaploid	Gediflux collection	98.9045
B10_k92	Watkins_770.1	Simon Griffiths	John Innes Centre	USSR	landrace	hexaploid	Watkins collection	98.4065
B10_WatkinsC_225.1	K92	Alison Bentley	National Institute of Agricultural Botany	Kazakhstan	cultivar	hexaploid		98.2102
B10_WatkinsI_770.1	Watkins_225.1	Simon Griffiths	John Innes Centre	Canary Islands	landrace	hexaploid	Watkins collection	97.0065
B11_AxP_Paragon_A	AxP_Paragon_A	Keith Edwards	Bristol	UK	cultivar	hexaploid		98.4008
B11_P1610750	P1610750	Jorge Dubcovsky	University of California	USA	cultivar	hexaploid		97.5329
B11_QAL_2000	QAL 2000	Diane Mather	University of Adelaide	Australia	cultivar	hexaploid		97.2911
B11_Watkins_I _C7	Watkins_137.1	Simon Griffiths	John Innes Centre	Australia	landrace	hexaploid	Watkins collection	96.8102
B11_WatkinsB_137.1	Watkins_822.2	Simon Griffiths	John Innes Centre	China	landrace	hexaploid	Watkins collection	97.7577
B12_541_emblem	541_emblem	Simon Griffiths	John Innes Centre	UK	cultivar	hexaploid	Gediflux collection	98.8675
B12_AxP_Paragon_B	AxP_Paragon_B	Keith Edwards	Bristol	UK	cultivar	hexaploid		98.6541
B12_Denmark_1	Cortez	Soren Rasmussen	University of Copenhagen	Denmark	cultivar	hexaploid		94.7671
B12_Nimbus	Nimbus	Tina Henriksson	Lantmännen	Sweden	cultivar	hexaploid		98.2699
B12_WatkinsC_233.1	Watkins_233.1	Simon Griffiths	John Innes Centre	India	landrace	hexaploid	Watkins collection	98.4435
B13_241_Ibis_D	241_Ibis_D	Simon Griffiths	John Innes Centre	UK	cultivar	hexaploid	Gediflux collection	97.7663
B13_Sentinel	Sentinel	Diane Mather	University of Adelaide	Australia	cultivar	hexaploid		97.6667
B14_549_warrior	549_warrior	Simon Griffiths	John Innes Centre	UK	cultivar	hexaploid	Gediflux collection	99.1463
B14_Kenya_Popo	Kenya_Popo	Renee Prins	Cengen & University of Free State	South Africa	cultivar	hexaploid		98.3012
B14_NIAB-SHW-054	NIAB-SHW-054	Alison Bentley	NIAB	UK	Synthetic	hexaploid		95.1769
B14_WatkinsC_241.2	Watkins_241.2	Simon Griffiths	John Innes Centre	India	landrace	hexaploid	Watkins collection	98.1476
B15_249_Ritmo	249_Ritmo	Simon Griffiths	John Innes Centre	UK	cultivar	hexaploid	Gediflux collection	98.8874
B15_Strzelecki	Strzelecki	Diane Mather	University of Adelaide	Australia	cultivar	hexaploid		97.3167
B15_WatkinsB_153.1	Watkins_153.1	Simon Griffiths	John Innes Centre	Portugal	landrace	hexaploid	Watkins collection	98.2073
B16_557_sarsen	557_sarsen	Simon Griffiths	John Innes Centre	UK	cultivar	hexaploid	Gediflux collection	98.2215
B16_Cadenza	Cadenza	Keith Edwards	University of Bristol	UK	cultivar	hexaploid		97.6496
B16_WatkinsC_249.1	Watkins_249.1	Simon Griffiths	John Innes Centre	India	landrace	hexaploid	Watkins collection	98.3468
B17_257_Compal	257_Compal	Simon Griffiths	John Innes Centre	UK	cultivar	hexaploid	Gediflux collection	98.6114
B17_Suntop	Suntop_DM	Diane Mather	University of Adelaide	Australia	cultivar	hexaploid		98.0594
B17_WatkinsB_161.1	Watkins_161.1	Simon Griffiths	John Innes Centre	Spain	landrace	hexaploid	Watkins collection	97.7321
B18_565_anthem	565_anthem	Simon Griffiths	John Innes Centre	UK	cultivar	hexaploid	Gediflux collection	97.2712
B18_625_tjalk	625_tjalk	Simon Griffiths	John Innes Centre	UK	cultivar	hexaploid	Gediflux collection	98.7309
B18_Hereward	Hereward	Keith Edwards	University of Bristol	UK	cultivar	hexaploid		98.7337
B18_WatkinsC_257.2	Watkins_257.2	Simon Griffiths	John Innes Centre	Tunisia	landrace	hexaploid	Watkins collection	98.0224
B19_265_Palur	265_Palur	Simon Griffiths	John Innes Centre	UK	cultivar	hexaploid	Gediflux collection	97.3309
B19_Tennant	Tennant	Diane Mather	University of Adelaide	Australia	cultivar	hexaploid		97.7293
B19_WatkinsB_169.1	Watkins_169.1	Simon Griffiths	John Innes Centre	China	landrace	hexaploid	Watkins collection	98.3553
B20_573_buster	573_buster	Simon Griffiths	John Innes Centre	UK	cultivar	hexaploid	Gediflux collection	99.0638
B20_Hyperion	Hyperion	Joao Pennacchi	Rothamsted Research	UK	cultivar	hexaploid	ERYCC panel	98.7821
B20_Renan	Renan	Keith Edwards	University of Bristol	UK	cultivar	hexaploid		97.9427
B20_WatkinsC_265.1	Watkins_265.1	Simon Griffiths	John Innes Centre	Canary Islands	landrace	hexaploid	Watkins collection	98.5459
B21_273_Tschermaks_Weisser_Begrannter_Marchfelder	273_Tschermaks_Weisser_Begrannter_Marchfelder	Simon Griffiths	John Innes Centre	UK	cultivar	hexaploid	Gediflux collection	98.3667
B21_Lakhish	Lakhish	Roi Ben David	Agricultural Research Organization, Volcani Center	Israel	cultivar	hexaploid		98.2642
B21_NIAB-SHW-330	NIAB-SHW-330	Alison Bentley	NIAB	UK	Synthetic	hexaploid		97.1715
B21_WatkinsB_177.1	Watkins_177.1	Simon Griffiths	John Innes Centre	Portugal	landrace	hexaploid	Watkins collection	98.2898
B22_581_daphne	581_daphne	Simon Griffiths	John Innes Centre	UK	cultivar	hexaploid	Gediflux collection	98.9472
B22_KJE_36a	KJE_36a_201	Wheat Genetic Improvement Network		UK	Paragon gamma deletion line	hexaploid		98.5033
B22_Pakito	Pakito	Pierre Devaux	Florimond Desprez	France, Florimond Desprez	cultivar	hexaploid		97.7008
B22_WatkinsC_273.1	Watkins_273.1	Simon Griffiths	John Innes Centre	Spain	landrace	hexaploid	Watkins collection	98.2813
B23_281_Shamrock	281_Shamrock	Simon Griffiths	John Innes Centre	UK	cultivar	hexaploid	Gediflux collection	98.2358
B23_KJE_286c	KJE_286c_209	Wheat Genetic Improvement Network		UK	Paragon gamma deletion line	hexaploid		98.5317
B23_WatkinsB_185.1	Watkins_185.1	Simon Griffiths	John Innes Centre	Italy	landrace	hexaploid	Watkins collection	98.8732
B24_589_frista	589_frista	Simon Griffiths	John Innes Centre	UK	cultivar	hexaploid	Gediflux collection	99.0894
B24_Helen_20	Helen_20	Wheat Genetic and Genomic Resources Centre	Kansas State University	USA	Chinese Spring deletion line	hexaploid	C.S. Monosomic 1A	96.702
B24_KJE_1979	KJE_1979_217	JIC Germplasm Resources Unit	John Innes Centre	UK	EMS Cadenza	hexaploid		98.0394
B24_Rainer	Rainer	Wolfgang Schweiger	BOKU, University of Natural Resources and Life Sciences	Austria	cultivar	hexaploid		98.4264
B24_WatkinsC_281.1	Watkins_281.1	Simon Griffiths	John Innes Centre	Greece	landrace	hexaploid	Watkins collection	98.3154
C01_2_Bersee	2_Bersee	Simon Griffiths	John Innes Centre	UK	cultivar	hexaploid	Gediflux collection	98.2927
C01_598_lancelot	598_lancelot	Simon Griffiths	John Innes Centre	UK	cultivar	hexaploid	Gediflux collection	98.8589
C01_AGT_Scythe	AGT Scythe	Diane Mather	University of Adelaide	Australia	cultivar	hexaploid		97.8033
C01_CIMCOG_C1	CIMCOG_3	Simon Griffiths	John Innes Centre	CIMMYT Mexico Core Germplam Panel	cultivar	hexaploid		98.0793
C01_WatkinsH_674.1	Watkins_674.1	Simon Griffiths	John Innes Centre	Iraq	landrace	hexaploid	Watkins collection	98.4606
C02_98_Granta	98_Granta	Simon Griffiths	John Innes Centre	UK	cultivar	hexaploid	Gediflux collection	98.6171
C02_CIMCOG_C3	CIMCOG_19	Simon Griffiths	John Innes Centre	CIMMYT Mexico Core Germplam Panel	cultivar	hexaploid		98.4407
C02_Pamier	Pamier	Malcolm Hawkesford	Rothamsted Research	uk	cultivar	hexaploid		98.1191
C02_WatkinsA_2.1	Watkins_2.1	Simon Griffiths	John Innes Centre	Crete	landrace	hexaploid	Watkins collection	97.937
C03_10_Werla	10_Werla	Simon Griffiths	John Innes Centre	UK	cultivar	hexaploid	Gediflux collection	97.1317
C03_606_pistol	606_pistol	Simon Griffiths	John Innes Centre	UK	cultivar	hexaploid	Gediflux collection	98.8163
C03_Batavia	Batavia	Diane Mather	University of Adelaide	Australia	cultivar	hexaploid		98.028
C03_CIMCOG_C5	CIMCOG_35	Simon Griffiths	John Innes Centre	CIMMYT Mexico Core Germplam Panel	cultivar	hexaploid		98.3525
C04_CIMCOG_C7	CIMCOG_51	Simon Griffiths	John Innes Centre	CIMMYT Mexico Core Germplam Panel	cultivar	hexaploid		98.5317
C04_Player	Player	Malcolm Hawkesford	Rothamsted Research	uk	cultivar	hexaploid		97.8061
C04_Watkins_I _D8	Watkins_904.1	Simon Griffiths	John Innes Centre	Spain	landrace	hexaploid	Watkins collection	97.8061
C05_18_Cappelle_Desprez_known_as_Cappelle	18_Cappelle_Desprez_known_as_Cappelle	Simon Griffiths	John Innes Centre	UK	cultivar	hexaploid	Gediflux collection	97.7236
C05_614_rialto	614_rialto	Simon Griffiths	John Innes Centre	UK	cultivar	hexaploid	Gediflux collection	98.5716
C05_BT_Schomburgk	BT-Schomburgk	Diane Mather	University of Adelaide	Australia	cultivar	hexaploid		97.4333
C05_CIMCOG_C9	Pfau	Simon Griffiths	John Innes Centre	CIMMYT Mexico Core Germplam Panel	cultivar	hexaploid		98.0594
C05_WatkinsH_690.1	Watkins_690.1	Simon Griffiths	John Innes Centre	Greece	landrace	hexaploid	Watkins collection	97.3707
C06_114_Rapier	114_Rapier	Simon Griffiths	John Innes Centre	UK	cultivar	hexaploid	Gediflux collection	98.6029
C06_Courtot_18	Courtot	Etienne Paux	INRA	France	cultivar	hexaploid		97.2541
C06_Laser	Laser	Curtis Pozniak	University of Saskatchewan	Saskatoon, Canada	cultivar	hexaploid		98.287
C06_Sy Epson	Sy Epson	Malcolm Hawkesford	Rothamsted Research	uk	cultivar	hexaploid		98.6085
C06_WatkinsA_18.1	Watkins_18.1	Simon Griffiths	John Innes Centre	India	landrace	hexaploid	Watkins collection	97.8488
C07_26_Pilot_GB	26_Pilot_GB	Simon Griffiths	John Innes Centre	UK	cultivar	hexaploid	Gediflux collection	98.5602
C07_622_spice	622_spice	Simon Griffiths	John Innes Centre	UK	cultivar	hexaploid	Gediflux collection	97.4874
C07_Cascades	Cascades	Diane Mather	University of Adelaide	Australia	cultivar	hexaploid		98.122
C07_Jenga	Jenga	Dragan Perovic	Julius Kühn Institute	Germany	cultivar	hexaploid		98.8931
C08_122_Longbow	122_Longbow	Simon Griffiths	John Innes Centre	UK	cultivar	hexaploid	Gediflux collection	98.8817
C08_Frelon_26	Frelon	Etienne Paux	INRA	France	cultivar	hexaploid		97.7207
C08_Shirley	Shirley	Gina Brown-Guedira/Kim Howell	USDA	Raleigh, USA	cultivar	hexaploid		97.2199
C08_Timber	Timber	Malcolm Hawkesford	Rothamsted Research	uk	cultivar	hexaploid		97.2797
C08_WatkinsA_26.1	Watkins_26.1	Simon Griffiths	John Innes Centre	Australia	landrace	hexaploid	Watkins collection	95.8228
C09_630_wasp	630_wasp	Simon Griffiths	John Innes Centre	UK	cultivar	hexaploid	Gediflux collection	95.5496
C09_Abdallat_5	WAHID	Ayed Al Abdallat	CGAIR, University of Jordan	Jordan	cultivar	hexaploid		94.6903
C09_Correll	Correll	Diane Mather	University of Adelaide	Australia	cultivar	hexaploid		97.6724
C10_130_Apollo _D	130_Apollo _D	Simon Griffiths	John Innes Centre	UK	cultivar	hexaploid	Gediflux collection	98.6
C10_Einstein	Einstein_4	Joao Pennacchi	Rothamsted Research	UK	cultivar	hexaploid	ERYCC panel	98.1333
C10_Manager_34	Manager	Etienne Paux	INRA	France	cultivar	hexaploid		97.0179
C10_WatkinsA_34.1	Watkins_34.1	Simon Griffiths	John Innes Centre	India	landrace	hexaploid	Watkins collection	98.1988
C11_42_Felix	42_Felix	Simon Griffiths	John Innes Centre	UK	cultivar	hexaploid	Gediflux collection	98.4862
C11_638_madrigal	638_madrigal	Simon Griffiths	John Innes Centre	UK	cultivar	hexaploid	Gediflux collection	98.6057
C11_EGA_Bonnie_Rock	EGA Bonnie Rock	Diane Mather	University of Adelaide	Australia	cultivar	hexaploid		97.3622
C11_UC1110	UC1110	Jorge Dubcovsky	University of California	USA	cultivar	hexaploid		97.9598
C11_WatkinsH_715.1	Watkins_715.1	Simon Griffiths	John Innes Centre	India	landrace	hexaploid	Watkins collection	97.7748
C12_138_Odin	138_Odin	Simon Griffiths	John Innes Centre	UK	cultivar	hexaploid	Gediflux collection	97.5415
C12_Alchemy	Alchemy_12	Joao Pennacchi	Rothamsted Research	UK	cultivar	hexaploid	ERYCC panel	98.8447
C12_Denmark_2	PI-554099	Soren Rasmussen	University of Copenhagen	Denmark	cultivar	hexaploid		97.8004
C12_Royssac_42	Royssac	Etienne Paux	INRA	France	cultivar	hexaploid		98.4463
C12_WatkinsA_42.1	Watkins_42.1	Simon Griffiths	John Innes Centre	France	landrace	hexaploid	Watkins collection	98.3382
C13_142_Brazil	142_Brazil	Luciano Consoli	Embrapa	Brazil	cultivar	hexaploid		96.5342
C13_50_Jubilar	50_Jubilar	Simon Griffiths	John Innes Centre	UK	cultivar	hexaploid	Gediflux collection	96.9695
C13_646_shannon	646_shannon	Simon Griffiths	John Innes Centre	UK	cultivar	hexaploid	Gediflux collection	97.9683
C13_EGA_Jitarning	EGA Jitarning	Diane Mather	University of Adelaide	Australia	cultivar	hexaploid		97.9199
C13_WatkinsH_723.1	Watkins_723.1	Simon Griffiths	John Innes Centre	Afghanistan	landrace	hexaploid	Watkins collection	97.6894
C14_146_Rektor	146_Rektor	Simon Griffiths	John Innes Centre	UK	cultivar	hexaploid	Gediflux collection	98.9358
C14_Malacca	Malacca_20	Joao Pennacchi	Rothamsted Research	UK	cultivar	hexaploid	ERYCC panel	96.2297
C14_Sophytra_50	Sophytra	Etienne Paux	INRA	France	cultivar	hexaploid		97.9797
C14_WatkinsA_50.1	Watkins_50.1	Simon Griffiths	John Innes Centre	Spain	landrace	hexaploid	Watkins collection	98.8561
C15_58_Mendel_known_as_Mendal	58_Mendel_known_as_Mendal	Simon Griffiths	John Innes Centre	UK	cultivar	hexaploid	Gediflux collection	97.4419
C15_654_tomo	654_tomo	Simon Griffiths	John Innes Centre	UK	cultivar	hexaploid	Gediflux collection	98.5943
C15_Ellison	Ellison	Diane Mather	University of Adelaide	Australia	cultivar	hexaploid		97.3252
C15_WatkinsH_731.1	Watkins_731.1	Simon Griffiths	John Innes Centre	India	landrace	hexaploid	Watkins collection	97.3992
C16_154_Cadenza	154_Cadenza	Simon Griffiths	John Innes Centre	UK	cultivar	hexaploid	Gediflux collection	98.6427
C16_Altria_58	Altria	Etienne Paux	INRA	France	cultivar	hexaploid		98.1903
C16_Equinox	Equinox_28	Joao Pennacchi	Rothamsted Research	UK	cultivar	hexaploid	ERYCC panel	98.5346
C16_WatkinsA_58.1	Watkins_58.1	Simon Griffiths	John Innes Centre	Portugal	landrace	hexaploid	Watkins collection	97.8289
C17_66_Titus	662_hudson	Simon Griffiths	John Innes Centre	UK	cultivar	hexaploid	Gediflux collection	98.7053
C17_662_hudson	66_Titus	Simon Griffiths	John Innes Centre	UK	cultivar	hexaploid	Gediflux collection	97.6098
C17_Festiguay	Festiguay	Diane Mather	University of Adelaide	Australia	cultivar	hexaploid		97.3707
C17_WatkinsH_739.1	Watkins_739.1	Simon Griffiths	John Innes Centre	India	landrace	hexaploid	Watkins collection	98.2813
C18_162_Moisson	162_Moisson	Simon Griffiths	John Innes Centre	UK	cultivar	hexaploid	Gediflux collection	99.0638
C18_Bastide_66	Bastide	Etienne Paux	INRA	France	cultivar	hexaploid		98.5602
C18_WatkinsA_66.1	Watkins_66.1	Simon Griffiths	John Innes Centre	Spain	landrace	hexaploid	Watkins collection	97.9939
C18_Xi19	Xi19_36	Joao Pennacchi	Rothamsted Research	UK	cultivar	hexaploid	ERYCC panel	98.6655
C19_670_consort	670_consort	Simon Griffiths	John Innes Centre	UK	cultivar	hexaploid	Gediflux collection	98.6057
C19_74_Flanders	74_Flanders	Simon Griffiths	John Innes Centre	UK	cultivar	hexaploid	Gediflux collection	97.0435
C19_GBA_Sapphire	GBA Sapphire	Diane Mather	University of Adelaide	Australia	cultivar	hexaploid		97.7122
C19_WatkinsH_747.1	Watkins_747.1	Simon Griffiths	John Innes Centre	Ethiopia	landrace	hexaploid	Watkins collection	97.6012
C20_170_Thesee	170_Thesee	Simon Griffiths	John Innes Centre	UK	cultivar	hexaploid	Gediflux collection	98.9159
C20_Nirvana_74	Nirvana	Etienne Paux	INRA	France	cultivar	hexaploid		97.55
C20_Norman	Norman_44	Joao Pennacchi	Rothamsted Research	UK	cultivar	hexaploid	ERYCC panel	98.7024
C20_WatkinsA_74.2	Watkins_74.2	Simon Griffiths	John Innes Centre	Yugoslavia	landrace	hexaploid	Watkins collection	98.7366
C21_705_athlet	705_athlet	Simon Griffiths	John Innes Centre	UK	cultivar	hexaploid	Gediflux collection	98.3154
C21_82_Kormoran	82_Kormoran	Simon Griffiths	John Innes Centre	UK	cultivar	hexaploid	Gediflux collection	97.8033
C21_Harrismith	Harrismith	Diane Mather	University of Adelaide	Australia	cultivar	hexaploid		97.0122
C21_WatkinsH_755.1	Watkins_755.1	Simon Griffiths	John Innes Centre	USSR	landrace	hexaploid	Watkins collection	98.2728
C22_178_Celesta	178_Celesta	Simon Griffiths	John Innes Centre	UK	cultivar	hexaploid	Gediflux collection	98.7878
C22_Claire	Claire_52	Joao Pennacchi	Rothamsted Research	UK	cultivar	hexaploid	ERYCC panel	98.6797
C22_Seyrac_82	Seyrac	Etienne Paux	INRA	France	cultivar	hexaploid		98.6598
C22_WatkinsA_82.1	Watkins_82.1	Simon Griffiths	John Innes Centre	India	landrace	hexaploid	Watkins collection	97.8744
C23_718_option	718_option	Simon Griffiths	John Innes Centre	UK	cultivar	hexaploid	Gediflux collection	98.6512
C23_90_Bounty	90_Bounty	Simon Griffiths	John Innes Centre	UK	cultivar	hexaploid	Gediflux collection	97.735
C23_WatkinsH_763.1	Watkins_763.1	Simon Griffiths	John Innes Centre	India	landrace	hexaploid	Watkins collection	96.5683
C24_Cotipora_90	Cotipora	Etienne Paux	INRA	France	cultivar	hexaploid		97.6525
C24_Haven	Haven_60	Joao Pennacchi	Rothamsted Research	UK	cultivar	hexaploid	ERYCC panel	98.0252
C24_Helen_22	Helen_22	Wheat Genetic and Genomic Resources Centre	Kansas State University	USA	Chinese Spring deletion line	hexaploid	C.S. Nullisomic 3A	95.7061
C24_WatkinsA_90.1	Watkins_90.1	Simon Griffiths	John Innes Centre	Australia	landrace	hexaploid	Watkins collection	98.6114
D01_194_Agron	194_Agron	Simon Griffiths	John Innes Centre	UK	cultivar	hexaploid	Gediflux collection	98.6142
D01_CIMCOG_D1	CIMCOG_4	Simon Griffiths	John Innes Centre	CIMMYT Mexico Core Germplam Panel	cultivar	hexaploid		98.5687
D01_LongReach_Lancer	LongReach Lancer	Diane Mather	University of Adelaide	Australia	cultivar	hexaploid		97.9512
D01_WatkinsB_98.1	Watkins_98.1	Simon Griffiths	John Innes Centre	Poland	landrace	hexaploid	Watkins collection	98.4919
D02_502_hanno	502_hanno	Simon Griffiths	John Innes Centre	UK	cultivar	hexaploid	Gediflux collection	99.0183
D02_Kraka_98	Kraka	Etienne Paux	INRA	France	cultivar	hexaploid		98.0394
D02_WatkinsC_194.1	Watkins_194.1	Simon Griffiths	John Innes Centre	France	landrace	hexaploid	Watkins collection	98.2358
D02_WatkinsI_819.1	Watkins_819.1	Simon Griffiths	John Innes Centre	China	landrace	hexaploid	Watkins collection	98.2045
D03_202_Iena	202_Iena	Simon Griffiths	John Innes Centre	UK	cultivar	hexaploid	Gediflux collection	98.2955
D03_CIMCOG_D5	CIMCOG_36	Simon Griffiths	John Innes Centre	CIMMYT Mexico Core Germplam Panel	cultivar	hexaploid		98.6683
D04_510_avocet	510_avocet	Simon Griffiths	John Innes Centre	UK	cultivar	hexaploid	Gediflux collection	98.8476
D04_CIMCOG_D7	CIMCOG_52	Simon Griffiths	John Innes Centre	CIMMYT Mexico Core Germplam Panel	cultivar	hexaploid		98.6825
D04_NON_PLUS_EXTRA_AUT_106	NON_PLUS_EXTRA-AUT	Etienne Paux	INRA	France	cultivar	hexaploid		98.3923
D04_WatkinsC_202.1	Watkins_202.1	Simon Griffiths	John Innes Centre	Spain	landrace	hexaploid	Watkins collection	98.839
D04_WatkinsI_811.1	Watkins_811.1	Simon Griffiths	John Innes Centre	Tunisia	landrace	hexaploid	Watkins collection	98.0964
D05_210_Kosack	210_Kosack	Simon Griffiths	John Innes Centre	UK	cultivar	hexaploid	Gediflux collection	97.5813
D05_Ac_Cadillac	Ac_Cadillac	Curtis Pozniak	University of Saskatchewan	Saskatoon, Canada	cultivar	hexaploid		96.0333
D05_LongReach_Orion	LongReach Orion	Diane Mather	University of Adelaide	Australia	cultivar	hexaploid		97.624
D06_518_breval	518_breval	Simon Griffiths	John Innes Centre	UK	cultivar	hexaploid	Gediflux collection	96.4516
D06_Lillian	Lillian	Curtis Pozniak	University of Saskatchewan	Saskatoon, Canada	cultivar	hexaploid		96.1927
D06_Soissons	Soissons	Keith Edwards	University of Bristol	UK	cultivar	hexaploid		98.213
D06_WatkinsC_210.1	Watkins_210.1	Simon Griffiths	John Innes Centre	India	landrace	hexaploid	Watkins collection	98.2927
D06_WatkinsI_803.1	Watkins_803.1	Simon Griffiths	John Innes Centre	India	landrace	hexaploid	Watkins collection	98.3468
D07_218_Pontus	218_Pontus	Simon Griffiths	John Innes Centre	UK	cultivar	hexaploid	Gediflux collection	97.7378
D07_Pobeda	Pobeda	Dragan Perovic	Julius Kühn Institute	Germany	cultivar	hexaploid		98.4492
D07_WatkinsB_122.1	Watkins_122.1	Simon Griffiths	John Innes Centre	Australia	landrace	hexaploid	Watkins collection	98.5403
D08_526_sickle	526_sickle	Simon Griffiths	John Innes Centre	UK	cultivar	hexaploid	Gediflux collection	98.3041
D08_NC-CapeFear	NC-CapeFear	Gina Brown-Guedira/Kim Howell	USDA	Raleigh, USA	cultivar	hexaploid		96.8728
D08_Punjab_Tipe_24_110	Punjab Tipe 24	Etienne Paux	INRA	France	cultivar	hexaploid		97.8146
D08_WatkinsC_218.1	Watkins_218.1	Simon Griffiths	John Innes Centre	Tunisia	landrace	hexaploid	Watkins collection	97.5813
D08_WatkinsI_778.1	Watkins_778.1	Simon Griffiths	John Innes Centre	Italy	landrace	hexaploid	Watkins collection	95.6008
D09_226_Optimus	226_Optimus	Simon Griffiths	John Innes Centre	UK	cultivar	hexaploid	Gediflux collection	98.4378
D09_Naparoo	Naparoo	Diane Mather	University of Adelaide	Australia	cultivar	hexaploid		97.5415
D10_534_druid	534_druid	Simon Griffiths	John Innes Centre	UK	cultivar	hexaploid	Gediflux collection	98.4008
D10_WatkinsC_226.1	Watkins_226.1	Simon Griffiths	John Innes Centre	Spain	landrace	hexaploid	Watkins collection	98.102
D10_WatkinsI_771.1	Watkins_771.1	Simon Griffiths	John Innes Centre	USSR	landrace	hexaploid	Watkins collection	97.6951
D11_234_Hubertus	234_Hubertus	Simon Griffiths	John Innes Centre	UK	cultivar	hexaploid	Gediflux collection	98.8447
D11_QALBis	QALBis	Diane Mather	University of Adelaide	Australia	cultivar	hexaploid		97.3764
D11_Watkins_1190240	Watkins_138.1	Simon Griffiths	John Innes Centre	Australia	landrace	hexaploid	Watkins collection	97.8602
D11_WatkinsB_138.1	Watkins_240	Nick Bird	John Innes Centre	Iran	landrace	hexaploid		97.6951
D12_542_ambassador	542_ambassador	Simon Griffiths	John Innes Centre	UK	cultivar	hexaploid	Gediflux collection	97.3281
D12_Denmark_3	Quebon	Soren Rasmussen	University of Copenhagen	Denmark	cultivar	hexaploid		98.5175
D12_Loyal	Loyal	Tina Henriksson	Lantmännen	Sweden	cultivar	hexaploid		97.1118
D12_WatkinsC_234.3	Watkins_234.3	Simon Griffiths	John Innes Centre	Yugoslavia	landrace	hexaploid	Watkins collection	98.5659
D13_242_Kontrast	242_Kontrast	Simon Griffiths	John Innes Centre	UK	cultivar	hexaploid	Gediflux collection	98.8874
D13_398_Brazil	398_Brazil	Luciano Consoli	Embrapa	Brazil	cultivar	hexaploid		96.1358
D13_Seri_82	Seri 82	Diane Mather	University of Adelaide	Australia	cultivar	hexaploid		96.6764
D13_WatkinsB_146.1	Watkins_146.1	Simon Griffiths	John Innes Centre	Spain	landrace	hexaploid	Watkins collection	98.5089
D14_550_ritz	550_ritz	Simon Griffiths	John Innes Centre	UK	cultivar	hexaploid	Gediflux collection	98.4293
D14_Alcedo	Alcedo	Keith Edwards	University of Bristol	UK	cultivar	hexaploid		97.8403
D14_WatkinsC_242.1	Watkins_242.1	Simon Griffiths	John Innes Centre	India	landrace	hexaploid	Watkins collection	97.6866
D15_250_Terra	250_Terra	Simon Griffiths	John Innes Centre	UK	cultivar	hexaploid	Gediflux collection	98.8931
D15_Sunbri	Sunbri	Diane Mather	University of Adelaide	Australia	cultivar	hexaploid		96.7817
D15_WatkinsB_154.1	Watkins_154.1	Simon Griffiths	John Innes Centre	Portugal	landrace	hexaploid	Watkins collection	98.7736
D16_558_carolus	558_carolus	Simon Griffiths	John Innes Centre	UK	cultivar	hexaploid	Gediflux collection	98.6313
D16_Cappelle_Desprez	Cappelle Desprez	Keith Edwards	University of Bristol	UK	cultivar	hexaploid		97.9626
D16_WatkinsC_250.1	Watkins_250.1	Simon Griffiths	John Innes Centre	China	landrace	hexaploid	Watkins collection	97.8403
D17_258_Criewener_192	258_Criewener_192	Simon Griffiths	John Innes Centre	UK	cultivar	hexaploid	Gediflux collection	99.0667
D17_Sunvale	Sunvale	Diane Mather	University of Adelaide	Australia	cultivar	hexaploid		97.4191
D17_WatkinsB_162.1	Watkins_162.1	Simon Griffiths	John Innes Centre	Spain	landrace	hexaploid	Watkins collection	98.802
D18_566_aristocrat	566_aristocrat	Simon Griffiths	John Innes Centre	UK	cultivar	hexaploid	Gediflux collection	98.802
D18_616_samson	616_samson	Simon Griffiths	John Innes Centre	UK	cultivar	hexaploid	Gediflux collection	98.9955
D18_Hobbit	Hobbit	Keith Edwards	University of Bristol	UK	cultivar	hexaploid		98.0793
D18_WatkinsC_258.1	Watkins_258.1	Simon Griffiths	John Innes Centre	Morocco	landrace	hexaploid	Watkins collection	98.3553
D19_Thatcher	Thatcher	Diane Mather	University of Adelaide	Australia	cultivar	hexaploid		97.789
D19_WatkinsB_170.1	Watkins_170.1	Simon Griffiths	John Innes Centre	China	landrace	hexaploid	Watkins collection	98.7907
D20_574_catamaran	574_catamaran	Simon Griffiths	John Innes Centre	UK	cultivar	hexaploid	Gediflux collection	98.0964
D20_Rialto	Rialto	Keith Edwards	University of Bristol	UK	cultivar	hexaploid		97.6667
D20_Virtue	Virtue	Joao Pennacchi	Rothamsted Research	UK	cultivar	hexaploid	ERYCC panel	98.9528
D20_WatkinsC_266.1	Watkins_266.1	Simon Griffiths	John Innes Centre	Spain	landrace	hexaploid	Watkins collection	98.6
D21_274_Schreibers_Sturmweizen	274_Schreibers_Sturmweizen	Simon Griffiths	John Innes Centre	UK	cultivar	hexaploid	Gediflux collection	98.6256
D21_Apache	Apache	Joao Pennacchi	Rothamsted Research	UK	cultivar	hexaploid	ERYCC panel	98.7707
D21_WatkinsB_178.3	Watkins_178.3	Simon Griffiths	John Innes Centre	Yugoslavia	landrace	hexaploid	Watkins collection	98.176
D21_Westonia	Westonia	Diane Mather	University of Adelaide	Australia	cultivar	hexaploid		98.913
D22_582_destroyer	582_destroyer	Simon Griffiths	John Innes Centre	UK	cultivar	hexaploid	Gediflux collection	97.7407
D22_Cellule	Cellule	Pierre Devaux	Florimond Desprez	France, Florimond Desprez	cultivar	hexaploid		96.8273
D22_KJE_83a	KJE_83a_202	Wheat Genetic Improvement Network		UK	Paragon gamma deletion line	hexaploid		98.4236
D22_WatkinsC_274.1	Watkins_274.1	Simon Griffiths	John Innes Centre	Spain	landrace	hexaploid	Watkins collection	98.9899
D23_282_Napier	282_Napier	Simon Griffiths	John Innes Centre	UK	cultivar	hexaploid	Gediflux collection	97.6724
D23_KJE_1726	KJE_1726_210	JIC Germplasm Resources Unit	John Innes Centre	UK	EMS Cadenza	hexaploid		97.8772
D23_WatkinsB_186.1	Watkins_186.1	Simon Griffiths	John Innes Centre	Italy	landrace	hexaploid	Watkins collection	98.0337
D23_Yandanooka	Yandanooka	Diane Mather	University of Adelaide	Australia	cultivar	hexaploid		97.9512
D24_590_fromendor	590_fromendor	Simon Griffiths	John Innes Centre	UK	cultivar	hexaploid	Gediflux collection	97.6553
D24_Blizzard	Blizzard	Wolfgang Schweiger	BOKU, University of Natural Resources and Life Sciences	Austria	cultivar	hexaploid		97.3622
D24_Helen_24	Helen_24	Wheat Genetic and Genomic Resources Centre	Kansas State University	USA	Chinese Spring deletion line	hexaploid	C.S. Monosomic 3A	98.0224
D24_KJE_866	KJE_866_218	JIC Germplasm Resources Unit	John Innes Centre	UK	EMS Cadenza	hexaploid		98.0451
D24_WatkinsC_282.1	Watkins_282.1	Simon Griffiths	John Innes Centre	Greece	landrace	hexaploid	Watkins collection	95.6151
E01_3_Eroica	3_Eroica	Simon Griffiths	John Innes Centre	UK	cultivar	hexaploid	Gediflux collection	98.9386
E01_599_mantle	599_mantle	Simon Griffiths	John Innes Centre	UK	cultivar	hexaploid	Gediflux collection	97.1801
E01_AGT_Young	AGT Young	Diane Mather	University of Adelaide	Australia	cultivar	hexaploid		97.8403
E01_CIMCOG_E1	CIMCOG_5	Simon Griffiths	John Innes Centre	CIMMYT Mexico Core Germplam Panel	cultivar	hexaploid		97.9342
E01_WatkinsH_675.1	Watkins_675.1	Simon Griffiths	John Innes Centre	Tunisia	landrace	hexaploid	Watkins collection	97.3053
E02_99_Adam	99_Adam	Simon Griffiths	John Innes Centre	UK	cultivar	hexaploid	Gediflux collection	98.4634
E02_CIMCOG_E3	CIMCOG_21	Simon Griffiths	John Innes Centre	CIMMYT Mexico Core Germplam Panel	cultivar	hexaploid		98.0565
E02_Hekto_3	Hekto	Etienne Paux	INRA	France	cultivar	hexaploid		98.3012
E02_Tobak	Tobak	Malcolm Hawkesford	Rothamsted Research	uk	cultivar	hexaploid		97.6724
E02_WatkinsA_3.4	Watkins_3.4	Simon Griffiths	John Innes Centre	Iran	landrace	hexaploid	Watkins collection	99.0098
E03_11_Juliana	11_Juliana	Simon Griffiths	John Innes Centre	UK	cultivar	hexaploid	Gediflux collection	98.6313
E03_607_profi	607_profi	Simon Griffiths	John Innes Centre	UK	cultivar	hexaploid	Gediflux collection	98.122
E03_Baxter	Baxter	Diane Mather	University of Adelaide	Australia	cultivar	hexaploid		98.6711
E03_CIMCOG_E5	CIMCOG_37	Simon Griffiths	John Innes Centre	CIMMYT Mexico Core Germplam Panel	cultivar	hexaploid		98.4947
E03_WatkinsH_683.1	Watkins_683.1	Simon Griffiths	John Innes Centre	Spain	landrace	hexaploid	Watkins collection	95.1313
E04_107_Festival	107_Festival	Simon Griffiths	John Innes Centre	UK	cultivar	hexaploid	Gediflux collection	98.3667
E04_Bokaro_11	Bokaro	Etienne Paux	INRA	France	cultivar	hexaploid		98.2642
E04_Cassius	CIMCOG_53	Simon Griffiths	John Innes Centre	CIMMYT Mexico Core Germplam Panel	cultivar	hexaploid		98.8675
E04_CIMCOG_E7	Cassius	Malcolm Hawkesford	Rothamsted Research	uk	cultivar	hexaploid		98.3325
E04_WatkinsA_11.1	Watkins_11.1	Simon Griffiths	John Innes Centre	India	landrace	hexaploid	Watkins collection	94.8183
E05_615_rostrum	615_rostrum	Simon Griffiths	John Innes Centre	UK	cultivar	hexaploid	Gediflux collection	96.2724
E05_Ac_Crystal	Ac_Crystal	Curtis Pozniak	University of Saskatchewan	Saskatoon, Canada	cultivar	hexaploid		97.7976
E05_Bullaring	Bullaring	Diane Mather	University of Adelaide	Australia	cultivar	hexaploid		96.8216
E05_WatkinsH_691.1	Watkins_691.1	Simon Griffiths	John Innes Centre	Greece	landrace	hexaploid	Watkins collection	97.7634
E06_115_Tadorna	115_Tadorna	Simon Griffiths	John Innes Centre	UK	cultivar	hexaploid	Gediflux collection	97.8232
E06_Crousty_19	Crousty	Etienne Paux	INRA	France	cultivar	hexaploid		98.2642
E06_Marquis	Marquis	Curtis Pozniak	University of Saskatchewan	Saskatoon, Canada	cultivar	hexaploid		98.1988
E06_Rialto	Rialto	Malcolm Hawkesford	Rothamsted Research	uk	cultivar	hexaploid		96.389
E06_WatkinsA_19.1	Watkins_19.1	Simon Griffiths	John Innes Centre	India	landrace	hexaploid	Watkins collection	97.0321
E07_27_Redman	27_Redman	Simon Griffiths	John Innes Centre	UK	cultivar	hexaploid	Gediflux collection	95.2195
E07_623_tessa	623_tessa	Simon Griffiths	John Innes Centre	UK	cultivar	hexaploid	Gediflux collection	97.0037
E07_Chara	Chara	Diane Mather	University of Adelaide	Australia	cultivar	hexaploid		98.8447
E07_Toras	Toras	Dragan Perovic	Julius Kühn Institute	Germany	cultivar	hexaploid		96.3464
E07_WatkinsH_699.2	Watkins_699.2	Simon Griffiths	John Innes Centre	China	landrace	hexaploid	Watkins collection	97.7691
E08_123_Granada	123_Granada	Simon Griffiths	John Innes Centre	UK	cultivar	hexaploid	Gediflux collection	97.9512
E08_Galactic_27	Galactic	Etienne Paux	INRA	France	cultivar	hexaploid		95.8029
E08_Robigus	Robigus	Malcolm Hawkesford	Rothamsted Research	uk	cultivar	hexaploid		95.1512
E09_631_welton	631_welton	Simon Griffiths	John Innes Centre	UK	cultivar	hexaploid	Gediflux collection	98.4179
E10_131_Pernel	131_Pernel	Simon Griffiths	John Innes Centre	UK	cultivar	hexaploid	Gediflux collection	97.9285
E10_Parador_35	Parador	Etienne Paux	INRA	France	cultivar	hexaploid		98.7053
E10_WatkinsA_35.1	Watkins_35.1	Simon Griffiths	John Innes Centre	Poland	landrace	hexaploid	Watkins collection	97.9996
E11_43_Benno	43_Benno	Simon Griffiths	John Innes Centre	UK	cultivar	hexaploid	Gediflux collection	98.8163
E11_639_malacca	639_malacca	Simon Griffiths	John Innes Centre	UK	cultivar	hexaploid	Gediflux collection	96.6594
E11_Watkins_1190254	Watkins_716.1	Simon Griffiths	John Innes Centre	India	landrace	hexaploid	Watkins collection	97.1203
E11_WatkinsH_716.1	Watkins_254	Nick Bird	John Innes Centre	Morocco	landrace	hexaploid		98.3837
E12_139_Starke	139_Starke	Simon Griffiths	John Innes Centre	UK	cultivar	hexaploid	Gediflux collection	98.6171
E12_Denmark_4	Skagen	Soren Rasmussen	University of Copenhagen	Denmark	cultivar	hexaploid		94.272
E12_Recital	Recital_13	Joao Pennacchi	Rothamsted Research	UK	cultivar	hexaploid	ERYCC panel	97.7833
E12_Samurai_43	Samurai	Etienne Paux	INRA	France	cultivar	hexaploid		98.2301
E12_WatkinsA_43.1	Watkins_43.1	Simon Griffiths	John Innes Centre	Tunisia	landrace	hexaploid	Watkins collection	98.4862
E13_51_Kranich	51_Kranich	Simon Griffiths	John Innes Centre	UK	cultivar	hexaploid	Gediflux collection	98.2415
E13_647_clove	647_clove	Simon Griffiths	John Innes Centre	UK	cultivar	hexaploid	Gediflux collection	97.9484
E13_EGA_Kidman	EGA Kidman	Diane Mather	University of Adelaide	Australia	cultivar	hexaploid		98.25
E13_WatkinsH_724.1	Watkins_724.1	Simon Griffiths	John Innes Centre	India	landrace	hexaploid	Watkins collection	97.1687
E14_147_Odeon	147_Odeon	Simon Griffiths	John Innes Centre	UK	cultivar	hexaploid	Gediflux collection	98.5659
E14_Istabraq	Istabraq_21	Joao Pennacchi	Rothamsted Research	UK	cultivar	hexaploid	ERYCC panel	97.1346
E14_Toisondor_51	Toisondor	Etienne Paux	INRA	France	cultivar	hexaploid		98.5716
E14_WatkinsA_51.1	Watkins_51.1	Simon Griffiths	John Innes Centre	Spain	landrace	hexaploid	Watkins collection	98.711
E15_59_Virtus	59_Virtus	Simon Griffiths	John Innes Centre	UK	cultivar	hexaploid	Gediflux collection	98.6768
E15_655_dynamo	655_dynamo	Simon Griffiths	John Innes Centre	UK	cultivar	hexaploid	Gediflux collection	98.1305
E15_Elmore_CL_PLus	Elmore CL PLus	Diane Mather	University of Adelaide	Australia	cultivar	hexaploid		96.776
E15_WatkinsH_732.1	Watkins_732.1	Simon Griffiths	John Innes Centre	India	landrace	hexaploid	Watkins collection	98.1959
E16_155_Flame	155_Flame	Simon Griffiths	John Innes Centre	UK	cultivar	hexaploid	Gediflux collection	98.7394
E16_Ambition_59	Ambition	Etienne Paux	INRA	France	cultivar	hexaploid		94.0671
E16_Exotic	Exotic_29	Joao Pennacchi	Rothamsted Research	UK	cultivar	hexaploid	ERYCC panel	97.5358
E16_WatkinsA_59.1	Watkins_59.1	Simon Griffiths	John Innes Centre	Portugal	landrace	hexaploid	Watkins collection	98.728
E17_663_holster	663_holster	Simon Griffiths	John Innes Centre	UK	cultivar	hexaploid	Gediflux collection	98.6256
E17_67_Remois	67_Remois	Simon Griffiths	John Innes Centre	UK	cultivar	hexaploid	Gediflux collection	98.1732
E17_WatkinsH_740.2	Watkins_740.2	Simon Griffiths	John Innes Centre	USSR	landrace	hexaploid	Watkins collection	97.1773
E18_163_Aztec	163_Aztec	Simon Griffiths	John Innes Centre	UK	cultivar	hexaploid	Gediflux collection	97.5415
E18_Campero_67	Campero	Etienne Paux	INRA	France	cultivar	hexaploid		98.6057
E18_Deben	Deben_37	Joao Pennacchi	Rothamsted Research	UK	cultivar	hexaploid	ERYCC panel	98.5431
E18_WatkinsA_67.1	Watkins_67.1	Simon Griffiths	John Innes Centre	Spain	landrace	hexaploid	Watkins collection	98.6711
E19_671_encore	671_encore	Simon Griffiths	John Innes Centre	UK	cultivar	hexaploid	Gediflux collection	97.4817
E19_75_Lely	75_Lely	Simon Griffiths	John Innes Centre	UK	cultivar	hexaploid	Gediflux collection	97.3963
E19_Giles	Giles	Diane Mather	University of Adelaide	Australia	cultivar	hexaploid		96.8358
E19_WatkinsH_748.1	Watkins_748.1	Simon Griffiths	John Innes Centre	USSR	landrace	hexaploid	Watkins collection	98.5886
E20_171_Sideral	171_Sideral	Simon Griffiths	John Innes Centre	UK	cultivar	hexaploid	Gediflux collection	98.5488
E20_Avalon	Avalon_45	Joao Pennacchi	Rothamsted Research	UK	cultivar	hexaploid	ERYCC panel	98.822
E20_Orvantis_75	Orvantis	Etienne Paux	INRA	France	cultivar	hexaploid		98.9528
E20_WatkinsA_75.1	Watkins_75.1	Simon Griffiths	John Innes Centre	Yugoslavia	landrace	hexaploid	Watkins collection	98.8817
E21_707_atoll	707_atoll	Simon Griffiths	John Innes Centre	UK	cultivar	hexaploid	Gediflux collection	97.5244
E21_83_Mardler	83_Mardler	Simon Griffiths	John Innes Centre	UK	cultivar	hexaploid	Gediflux collection	97.0407
E21_Hartog	Hartog	Diane Mather	University of Adelaide	Australia	cultivar	hexaploid		97.7663
E21_WatkinsH_756.1	Watkins_756.1	Simon Griffiths	John Innes Centre	Italy	landrace	hexaploid	Watkins collection	98.7878
E22_179_Hesbinion	179_Hesbinion	Simon Griffiths	John Innes Centre	UK	cultivar	hexaploid	Gediflux collection	98.0992
E22_Exsept	Exsept_53	Joao Pennacchi	Rothamsted Research	UK	cultivar	hexaploid	ERYCC panel	95.6008
E22_Sogood_83	Sogood	Etienne Paux	INRA	France	cultivar	hexaploid		97.3821
E22_WatkinsA_83.1	Watkins_83.1	Simon Griffiths	John Innes Centre	Spain	landrace	hexaploid	Watkins collection	98.9955
E23_719_solstice	719_solstice	Simon Griffiths	John Innes Centre	UK	cultivar	hexaploid	Gediflux collection	98.6228
E23_91_Vuka	91_Vuka	Simon Griffiths	John Innes Centre	UK	cultivar	hexaploid	Gediflux collection	98.2443
E23_Kelalac	Kelalac	Diane Mather	University of Adelaide	Australia	cultivar	hexaploid		97.7264
E23_WatkinsH_764.1	Watkins_764.1	Simon Griffiths	John Innes Centre	India	landrace	hexaploid	Watkins collection	97.7094
E24_Cadenza	Cadenza_61	Joao Pennacchi	Rothamsted Research	UK	cultivar	hexaploid	ERYCC panel	98.0964
E24_Danubia_91	Danubia	Etienne Paux	INRA	France	cultivar	hexaploid		96.8273
E24_Helen_38	Helen_38	Wheat Genetic and Genomic Resources Centre	Kansas State University	USA	Chinese Spring deletion line	hexaploid	C.S. Monosomic 3A	98.5744
E24_WatkinsA_91.2	Watkins_91.2	Simon Griffiths	John Innes Centre	India	landrace	hexaploid	Watkins collection	96.7163
F01_195_Capo	195_Capo	Simon Griffiths	John Innes Centre	UK	cultivar	hexaploid	Gediflux collection	98.1817
F01_CIMCOG_F1	CIMCOG_6	Simon Griffiths	John Innes Centre	CIMMYT Mexico Core Germplam Panel	cultivar	hexaploid		96.5569
F01_Lang	Lang	Diane Mather	University of Adelaide	Australia	cultivar	hexaploid		98.7366
F01_WatkinsB_99.1	Watkins_99.1	Simon Griffiths	John Innes Centre	Poland	landrace	hexaploid	Watkins collection	98.7394
F02_503_wizard	503_wizard	Simon Griffiths	John Innes Centre	UK	cultivar	hexaploid	Gediflux collection	97.459
F02_CIMCOG_F3	CIMCOG_22	Simon Griffiths	John Innes Centre	CIMMYT Mexico Core Germplam Panel	cultivar	hexaploid		97.6411
F02_Nachipundo_99	Nachipundo	Etienne Paux	INRA	France	cultivar	hexaploid		97.3793
F02_WatkinsC_195.1	Watkins_195.1	Simon Griffiths	John Innes Centre	India	landrace	hexaploid	Watkins collection	96.4061
F02_WatkinsI_804.1	Watkins_804.1	Simon Griffiths	John Innes Centre	USSR	landrace	hexaploid	Watkins collection	98.95
F03_203_Albatross	203_Albatross	Simon Griffiths	John Innes Centre	UK	cultivar	hexaploid	Gediflux collection	98.6057
F03_CIMCOG_F5	CIMCOG_38	Simon Griffiths	John Innes Centre	CIMMYT Mexico Core Germplam Panel	cultivar	hexaploid		97.5557
F03_LongReach_Dart	LongReach Dart	Diane Mather	University of Adelaide	Australia	cultivar	hexaploid		98.7992
F03_WatkinsB_107.1	Watkins_107.1	Simon Griffiths	John Innes Centre	France	landrace	hexaploid	Watkins collection	98.2244
F04_511_meteor	511_meteor	Simon Griffiths	John Innes Centre	UK	cultivar	hexaploid	Gediflux collection	98.6342
F04_CIMCOG_F7	CIMCOG_54	Simon Griffiths	John Innes Centre	CIMMYT Mexico Core Germplam Panel	cultivar	hexaploid		96.3976
F04_Mirleben_107_4	Mirleben	Etienne Paux	INRA	France	cultivar	hexaploid		98.6996
F04_WatkinsC_203.1	Watkins_203.1	Simon Griffiths	John Innes Centre	India	landrace	hexaploid	Watkins collection	98.5175
F05_Ac_Karma	Ac_Karma	Curtis Pozniak	University of Saskatchewan	Saskatoon, Canada	cultivar	hexaploid		96.8443
F05_WatkinsB_115.1	Watkins_115.1	Simon Griffiths	John Innes Centre	Yugoslavia	landrace	hexaploid	Watkins collection	97.7663
F06_519_rocket	519_rocket	Simon Griffiths	John Innes Centre	UK	cultivar	hexaploid	Gediflux collection	97.6866
F06_Neepawa	Neepawa	Curtis Pozniak	University of Saskatchewan	Saskatoon, Canada	cultivar	hexaploid		98.5573
F06_WatkinsC_211.3	Watkins_211.3	Simon Griffiths	John Innes Centre	France	landrace	hexaploid	Watkins collection	97.3679
F06_WatkinsI_787.1	Watkins_787.1	Simon Griffiths	John Innes Centre	USSR	landrace	hexaploid	Watkins collection	98.3041
F07_219_Probstdorfer_Stabil	219_Probstdorfer_Stabil	Simon Griffiths	John Innes Centre	UK	cultivar	hexaploid	Gediflux collection	97.9455
F07_Venera	Venera	Dragan Perovic	Julius Kühn Institute	Germany	cultivar	hexaploid		98.2955
F08_527_mandate	527_mandate	Simon Griffiths	John Innes Centre	UK	cultivar	hexaploid	Gediflux collection	94.8866
F08_Soor_Ghanum_111	Soor Ghanum	Etienne Paux	INRA	France	cultivar	hexaploid		98.2358
F08_WatkinsI_779.1	Watkins_779.1	Simon Griffiths	John Innes Centre	USSR	landrace	hexaploid	Watkins collection	95.8143
F09_Klara	Klara	Rudjer Simek	Poljoprivredni institut Osijek	Croatia	cultivar	hexaploid		98.7081
F09_Watkins_I _B7	Watkins_131.1	Simon Griffiths	John Innes Centre	Spain	landrace	hexaploid	Watkins collection	97.6183
F09_WatkinsB_131.1	Watkins_821.1	Simon Griffiths	John Innes Centre	China	landrace	hexaploid	Watkins collection	97.1289
F10_535_depot	535_depot	Simon Griffiths	John Innes Centre	UK	cultivar	hexaploid	Gediflux collection	98.3525
F10_WatkinsC_227.3	Watkins_227.3	Simon Griffiths	John Innes Centre	Spain	landrace	hexaploid	Watkins collection	98.0821
F10_WatkinsI_772.1	Watkins_772.1	Simon Griffiths	John Innes Centre	USSR	landrace	hexaploid	Watkins collection	98.1618
F11_235_Ikarus	235_Ikarus	Simon Griffiths	John Innes Centre	UK	cultivar	hexaploid	Gediflux collection	97.3707
F11_Raven	Raven	Diane Mather	University of Adelaide	Australia	cultivar	hexaploid		97.5955
F11_Watkins_1190713	Watkins_139.1	Simon Griffiths	John Innes Centre	France	landrace	hexaploid	Watkins collection	98.1077
F11_WatkinsB_139.1	Watkins_713	Nick Bird	John Innes Centre	India	landrace	hexaploid		98.6655
F12_Denmark_5_(pentium)	Pentium	Soren Rasmussen	University of Copenhagen	Denmark	cultivar	hexaploid		97.7264
F12_Watkins_I _F7	Watkins_235.3	Simon Griffiths	John Innes Centre	Greece	landrace	hexaploid	Watkins collection	98.8703
F12_WatkinsC_235.3	Watkins_825.3	Simon Griffiths	John Innes Centre	China	landrace	hexaploid	Watkins collection	97.9
F13_243_Meridien	243_Meridien	Simon Griffiths	John Innes Centre	UK	cultivar	hexaploid	Gediflux collection	98.0992
F13_Shield	Shield	Diane Mather	University of Adelaide	Australia	cultivar	hexaploid		98.7736
F13_WatkinsB_147.1	Watkins_147.1	Simon Griffiths	John Innes Centre	Iraq	landrace	hexaploid	Watkins collection	98.7167
F14_551_civic	551_civic	Simon Griffiths	John Innes Centre	UK	cultivar	hexaploid	Gediflux collection	98.5972
F14_Alchemy	Alchemy	Keith Edwards	University of Bristol	UK	cultivar	hexaploid		98.452
F14_WatkinsC_243.2	Watkins_243.2	Simon Griffiths	John Innes Centre	India	landrace	hexaploid	Watkins collection	98.6427
F15_251_Toronto	251_Toronto	Simon Griffiths	John Innes Centre	UK	cultivar	hexaploid	Gediflux collection	97.3053
F15_Sunco	Sunco	Diane Mather	University of Adelaide	Australia	cultivar	hexaploid		97.6297
F15_WatkinsB_155.1	Watkins_155.1	Simon Griffiths	John Innes Centre	Portugal	landrace	hexaploid	Watkins collection	98.3183
F16_190_Prima	190_Prima	Simon Griffiths	John Innes Centre	UK	cultivar	hexaploid	Gediflux collection	98.1476
F16_559_peacock	559_peacock	Simon Griffiths	John Innes Centre	UK	cultivar	hexaploid	Gediflux collection	98.2472
F16_Claire	Claire	Keith Edwards	University of Bristol	UK	cultivar	hexaploid		97.7435
F16_WatkinsC_251.1	Watkins_251.1	Simon Griffiths	John Innes Centre	Australia	landrace	hexaploid	Watkins collection	98.3325
F17_136_Eroica_II	136_Eroica_II	Simon Griffiths	John Innes Centre	UK	cultivar	hexaploid	Gediflux collection	98.7651
F17_259_Ebersbacher_Weiss	259_Ebersbacher_Weiss	Simon Griffiths	John Innes Centre	UK	cultivar	hexaploid	Gediflux collection	97.5187
F17_Sunvex	Sunvex	Diane Mather	University of Adelaide	Australia	cultivar	hexaploid		97.4732
F17_WatkinsB_163.1	Watkins_163.1	Simon Griffiths	John Innes Centre	Spain	landrace	hexaploid	Watkins collection	98.065
F18_567_asset	567_asset	Simon Griffiths	John Innes Centre	UK	cultivar	hexaploid	Gediflux collection	98.6342
F18_Longbow	Longbow	Keith Edwards	University of Bristol	UK	cultivar	hexaploid		98.6768
F18_WatkinsB_123.1	Watkins_123.1	Simon Griffiths	John Innes Centre	Australia	landrace	hexaploid	Watkins collection	98.176
F18_WatkinsC_259.1	Watkins_259.1	Simon Griffiths	John Innes Centre	Morocco	landrace	hexaploid	Watkins collection	98.0679
F19_267_Rimpau_ Bastard_2	267_Rimpau_ Bastard_2	Simon Griffiths	John Innes Centre	UK	cultivar	hexaploid	Gediflux collection	98.2699
F19_Apogee	Apogee	Keith Edwards	University of Bristol	UK (USA developed, containing Triticum spherococcum introgressions)	cultivar	hexaploid		97.9057
F19_WatkinsB_171.1	Watkins_171.1	Simon Griffiths	John Innes Centre	China	landrace	hexaploid	Watkins collection	99.0041
F20_575_caxton	575_caxton	Simon Griffiths	John Innes Centre	UK	cultivar	hexaploid	Gediflux collection	98.4833
F20_Marksman	Marksman	Joao Pennacchi	Rothamsted Research	UK	cultivar	hexaploid	ERYCC panel	98.3297
F20_Robigus	Robigus	Keith Edwards	University of Bristol	UK	cultivar	hexaploid		98.3211
F20_WatkinsC_267.1	Watkins_267.1	Simon Griffiths	John Innes Centre	Spain	landrace	hexaploid	Watkins collection	98.8789
F21_275_Flair_Eigeno_Nachbau	275_Flair_Eigeno_Nachbau	Simon Griffiths	John Innes Centre	UK	cultivar	hexaploid	Gediflux collection	98.5403
F21_WatkinsB_179.1	Watkins_179.1	Simon Griffiths	John Innes Centre	Greece	landrace	hexaploid	Watkins collection	98.4463
F21_Whistler	Whistler	Diane Mather	University of Adelaide	Australia	cultivar	hexaploid		97.937
F22_583_diablo	583_diablo	Simon Griffiths	John Innes Centre	UK	cultivar	hexaploid	Gediflux collection	98.2898
F22_Calumet	Calumet	Pierre Devaux	Florimond Desprez	France, Florimond Desprez	cultivar	hexaploid		97.5557
F22_KJE_83a	KJE_83a_203	Wheat Genetic Improvement Network		UK	Paragon gamma deletion line	hexaploid		98.5659
F22_WatkinsC_275.1	Watkins_275.1	Simon Griffiths	John Innes Centre	Spain	landrace	hexaploid	Watkins collection	97.846
F23_725_galliard	725_galliard	Simon Griffiths	John Innes Centre	UK	cultivar	hexaploid	Gediflux collection	98.5488
F23_KJE_1726	KJE_1726_211	JIC Germplasm Resources Unit	John Innes Centre	UK	EMS Cadenza	hexaploid		98.5829
F23_WatkinsB_187.1	Watkins_187.1	Simon Griffiths	John Innes Centre	Italy	landrace	hexaploid	Watkins collection	97.7407
F24_591_gondola	591_gondola	Simon Griffiths	John Innes Centre	UK	cultivar	hexaploid	Gediflux collection	97.1545
F24_Helen_45	Helen_45	Wheat Genetic and Genomic Resources Centre	Kansas State University	USA	Chinese Spring deletion line	hexaploid	C.S. Monosomic 6A	98.3638
F24_KJE_866	KJE_866_219	JIC Germplasm Resources Unit	John Innes Centre	UK	EMS Cadenza	hexaploid		97.3053
F24_PI560795_1	PI560795-1	Wolfgang Schweiger	BOKU, University of Natural Resources and Life Sciences	Austria	landrace	hexaploid		98.6199
F24_WatkinsC_283.1	Watkins_283.1	Simon Griffiths	John Innes Centre	Greece	landrace	hexaploid	Watkins collection	94.7756
G01_4_Thor	4_Thor	Simon Griffiths	John Innes Centre	UK	cultivar	hexaploid	Gediflux collection	99.0724
G01_600_mars	600_mars	Simon Griffiths	John Innes Centre	UK	cultivar	hexaploid	Gediflux collection	97.4333
G01_WatkinsH_676.3	Watkins_676.3	Simon Griffiths	John Innes Centre	Tunisia	landrace	hexaploid	Watkins collection	98.6541
G02_100_Aquila	100_Aquila	Simon Griffiths	John Innes Centre	UK	cultivar	hexaploid	Gediflux collection	97.7663
G02_Cezanne_4	CIMCOG_23	Simon Griffiths	John Innes Centre	CIMMYT Mexico Core Germplam Panel	cultivar	hexaploid		98.1333
G02_CIMCOG_G3	Cezanne	Etienne Paux	INRA	France	cultivar	hexaploid		98.1333
G02_Reflection	Reflection	Malcolm Hawkesford	Rothamsted Research	uk	cultivar	hexaploid		98.2785
G02_WatkinsA_4.1	Watkins_4.1	Simon Griffiths	John Innes Centre	Iraq	landrace	hexaploid	Watkins collection	98.3923
G03_12_Lovink _Lovenk	12_Lovink _Lovenk	Simon Griffiths	John Innes Centre	UK	cultivar	hexaploid	Gediflux collection	98.9386
G03_608_prophet	608_prophet	Simon Griffiths	John Innes Centre	UK	cultivar	hexaploid	Gediflux collection	98.4833
G03_CIMCOG_G5	CIMCOG_39	Simon Griffiths	John Innes Centre	CIMMYT Mexico Core Germplam Panel	cultivar	hexaploid		98.2102
G03_WatkinsH_684.1	Watkins_684.1	Simon Griffiths	John Innes Centre	Iran	landrace	hexaploid	Watkins collection	98.6825
G04_108_Kanzler	108_Kanzler	Simon Griffiths	John Innes Centre	UK	cultivar	hexaploid	Gediflux collection	98.1476
G04_Bologna_12	Bologna	Etienne Paux	INRA	France	cultivar	hexaploid		98.3837
G04_CIMCOG_G7	CIMCOG_55	Simon Griffiths	John Innes Centre	CIMMYT Mexico Core Germplam Panel	cultivar	hexaploid		98.3809
G04_Stigg	Stigg	Malcolm Hawkesford	Rothamsted Research	uk	cultivar	hexaploid		98.4094
G04_WatkinsA_12.1	Watkins_12.1	Simon Griffiths	John Innes Centre	India	landrace	hexaploid	Watkins collection	96.5484
G05_20_Elite_Lepeuple	20_Elite_Lepeuple	Simon Griffiths	John Innes Centre	UK	cultivar	hexaploid	Gediflux collection	97.1943
G05_Bumper	Bumper	Diane Mather	University of Adelaide	Australia	cultivar	hexaploid		98.1248
G05_Superb	Superb	Curtis Pozniak	University of Saskatchewan	Saskatoon, Canada	cultivar	hexaploid		98.8703
G06_116_Mercia	116_Mercia	Simon Griffiths	John Innes Centre	UK	cultivar	hexaploid	Gediflux collection	97.5955
G06_Dialog_20	Dialog	Etienne Paux	INRA	France	cultivar	hexaploid		97.5614
G06_WatkinsA_20.1	Watkins_20.1	Simon Griffiths	John Innes Centre	India	landrace	hexaploid	Watkins collection	98.0309
G06_Xi19	Xi19	Malcolm Hawkesford	Rothamsted Research	uk	cultivar	hexaploid		96.7476
G07_28_Steadfast	28_Steadfast	Simon Griffiths	John Innes Centre	UK	cultivar	hexaploid	Gediflux collection	94.6077
G07_Chinese_Spring	Chinese Spring	Diane Mather	University of Adelaide	Australia	cultivar	hexaploid		94.8923
G07_Nevesinjka	Nevesinjka	Dragan Perovic	Julius Kühn Institute	Germany	cultivar	hexaploid		98.4463
G08_124_Minister	124_Minister	Simon Griffiths	John Innes Centre	UK	cultivar	hexaploid	Gediflux collection	98.287
G08_Evolution	Evolution	Malcolm Hawkesford	Rothamsted Research	uk	cultivar	hexaploid		97.8602
G08_WatkinsA_28.1	Watkins_28.1	Simon Griffiths	John Innes Centre	Australia	landrace	hexaploid	Watkins collection	98.8931
G09_632_woodstock	632_woodstock	Simon Griffiths	John Innes Centre	UK	cultivar	hexaploid	Gediflux collection	98.3069
G09_Cunningham	Cunningham	Diane Mather	University of Adelaide	Australia	cultivar	hexaploid		97.3252
G09_WatkinsH_708.1	Watkins_708.1	Simon Griffiths	John Innes Centre	India	landrace	hexaploid	Watkins collection	98.3382
G10_132_Cama	132_Cama	Simon Griffiths	John Innes Centre	UK	cultivar	hexaploid	Gediflux collection	98.802
G10_Andalou	Andalou_6	Joao Pennacchi	Rothamsted Research	UK	cultivar	hexaploid	ERYCC panel	96.6451
G10_Perfector_36	Perfector	Etienne Paux	INRA	France	cultivar	hexaploid		98.6484
G10_WatkinsA_36.2	Watkins_36.2	Simon Griffiths	John Innes Centre	Poland	landrace	hexaploid	Watkins collection	97.587
G11_44_Bouquet _Bouqet	44_Bouquet _Bouqet	Simon Griffiths	John Innes Centre	UK	cultivar	hexaploid	Gediflux collection	98.1903
G11_640_reaper	640_reaper	Simon Griffiths	John Innes Centre	UK	cultivar	hexaploid	Gediflux collection	97.2541
G11_Avocet_5	Avocet_5	Nick Bird	John Innes Centre	JIC, UK	cultivar	hexaploid		95.6094
G11_EGA_Burke	EGA Burke	Diane Mather	University of Adelaide	Australia	cultivar	hexaploid		98.4008
G11_WatkinsH_717.1	Watkins_717.1	Simon Griffiths	John Innes Centre	China	landrace	hexaploid	Watkins collection	98.8988
G12_140_Rabe	140_Rabe	Simon Griffiths	John Innes Centre	UK	cultivar	hexaploid	Gediflux collection	96.3833
G12_Alixan	Alixan_14	Joao Pennacchi	Rothamsted Research	UK	cultivar	hexaploid	ERYCC panel	98.3012
G12_Sankara_44	Sankara	Etienne Paux	INRA	France	cultivar	hexaploid		97.3907
G12_Tavakol_E1	Sardari	Elahe Tavakol	University of Milan	Italy	cultivar	hexaploid		97.2342
G12_WatkinsA_44.1	Watkins_44.1	Simon Griffiths	John Innes Centre	Morocco	landrace	hexaploid	Watkins collection	98.6427
G13_52_Multiweiss	52_Multiweiss	Simon Griffiths	John Innes Centre	UK	cultivar	hexaploid	Gediflux collection	98.2642
G13_648_magellan	648_magellan	Simon Griffiths	John Innes Centre	UK	cultivar	hexaploid	Gediflux collection	98.1533
G13_WatkinsH_725.1	Watkins_725.1	Simon Griffiths	John Innes Centre	China	landrace	hexaploid	Watkins collection	99.2488
G14_148_Zemon	148_Zemon	Simon Griffiths	John Innes Centre	UK	cultivar	hexaploid	Gediflux collection	98.4008
G14_Uski_52	USKI	Etienne Paux	INRA	France	cultivar	hexaploid		98.5602
G14_WatkinsA_52.1	Watkins_52.1	Simon Griffiths	John Innes Centre	Spain	landrace	hexaploid	Watkins collection	98.728
G14_Zebedee	Zebedee_22	Joao Pennacchi	Rothamsted Research	UK	cultivar	hexaploid	ERYCC panel	98.876
G15_656_alert	656_alert	Simon Griffiths	John Innes Centre	UK	cultivar	hexaploid	Gediflux collection	94.7301
G15_Emu_Rock	Emu Rock	Diane Mather	University of Adelaide	Australia	cultivar	hexaploid		97.4647
G15_Watkins_I _B8	Watkins_733.1	Simon Griffiths	John Innes Centre	Iran	landrace	hexaploid	Watkins collection	96.4744
G15_WatkinsH_733.1	Watkins_829.3	Simon Griffiths	John Innes Centre	China	landrace	hexaploid	Watkins collection	97.3281
G16_156_Genesis	156_Genesis	Simon Griffiths	John Innes Centre	UK	cultivar	hexaploid	Gediflux collection	98.4065
G16_Andalou_60	Andalou	Etienne Paux	INRA	France	cultivar	hexaploid		97.9
G16_Sankara	Sankara_30	Joao Pennacchi	Rothamsted Research	UK	cultivar	hexaploid	ERYCC panel	97.5529
G16_WatkinsA_60.1	Watkins_60.1	Simon Griffiths	John Innes Centre	Portugal	landrace	hexaploid	Watkins collection	99.061
G17_664_vivant	664_vivant	Simon Griffiths	John Innes Centre	UK	cultivar	hexaploid	Gediflux collection	98.5801
G17_68_Mironowskaja_Jubilejnaja_Mironovskaja_50	68_Mironowskaja_Jubilejnaja_Mironovskaja_50	Simon Griffiths	John Innes Centre	UK	cultivar	hexaploid	Gediflux collection	96.8984
G17_Fortune	Fortune	Diane Mather	University of Adelaide	Australia	cultivar	hexaploid		97.1744
G17_WatkinsH_741.1	Watkins_741.1	Simon Griffiths	John Innes Centre	Afghanistan	landrace	hexaploid	Watkins collection	98.9813
G18_164_Altria	164_Altria	Simon Griffiths	John Innes Centre	UK	cultivar	hexaploid	Gediflux collection	99.0211
G18_Consort	Consort_38	Joao Pennacchi	Rothamsted Research	UK	cultivar	hexaploid	ERYCC panel	98.361
G18_Corvus_68	Corvus	Etienne Paux	INRA	France	cultivar	hexaploid		98.3382
G18_WatkinsA_68.1	Watkins_68.1	Simon Griffiths	John Innes Centre	*	landrace	hexaploid	Watkins collection	98.9899
G19_672_leo	672_leo	Simon Griffiths	John Innes Centre	UK	cultivar	hexaploid	Gediflux collection	96.4886
G19_76_Solid	76_Solid	Simon Griffiths	John Innes Centre	UK	cultivar	hexaploid	Gediflux collection	97.5756
G19_Gladius	Gladius_DM	Diane Mather	University of Adelaide	Australia	cultivar	hexaploid		97.1317
G19_WatkinsH_749.1	Watkins_749.1	Simon Griffiths	John Innes Centre	USSR	landrace	hexaploid	Watkins collection	99.0411
G20_172_Tremie	172_Tremie	Simon Griffiths	John Innes Centre	UK	cultivar	hexaploid	Gediflux collection	97.8858
G20_Gladiator	Gladiator_46	Joao Pennacchi	Rothamsted Research	UK	cultivar	hexaploid	ERYCC panel	96.5825
G20_Paindor_76	Paindor	Etienne Paux	INRA	France	cultivar	hexaploid		98.9187
G20_WatkinsA_76.1	Watkins_76.1	Simon Griffiths	John Innes Centre	Yugoslavia	landrace	hexaploid	Watkins collection	98.3468
G21_712_spitfire	712_spitfire	Simon Griffiths	John Innes Centre	UK	cultivar	hexaploid	Gediflux collection	98.1248
G21_84_Sportsman	84_Sportsman	Simon Griffiths	John Innes Centre	UK	cultivar	hexaploid	Gediflux collection	98.2244
G22_180_Bledor	180_Bledor	Simon Griffiths	John Innes Centre	UK	cultivar	hexaploid	Gediflux collection	96.3435
G22_Sponsor_84	Sponsor	Etienne Paux	INRA	France	cultivar	hexaploid		98.8106
G22_WatkinsA_84.1	Watkins_84.1	Simon Griffiths	John Innes Centre	Spain	landrace	hexaploid	Watkins collection	97.826
G23_720_tanker	720_tanker	Simon Griffiths	John Innes Centre	UK	cultivar	hexaploid	Gediflux collection	98.9614
G23_92_Galahad	92_Galahad	Simon Griffiths	John Innes Centre	UK	cultivar	hexaploid	Gediflux collection	97.6012
G23_Kennedy	Kennedy	Diane Mather	University of Adelaide	Australia	cultivar	hexaploid		98.1248
G23_WatkinsH_765.1	Watkins_765.1	Simon Griffiths	John Innes Centre	USSR	landrace	hexaploid	Watkins collection	97.6126
G24_Drava_92	Drava	Etienne Paux	INRA	France	cultivar	hexaploid		94.9549
G24_Helen_47	Helen_47	Wheat Genetic and Genomic Resources Centre	Kansas State University	USA	Chinese Spring deletion line	hexaploid	C.S. Monosomic 6A	98.3809
G24_Rialto	Rialto_62	Joao Pennacchi	Rothamsted Research	UK	cultivar	hexaploid	ERYCC panel	98.6512
G24_WatkinsA_92.1	Watkins_92.1	Simon Griffiths	John Innes Centre	India	landrace	hexaploid	Watkins collection	97.8033
H01_196_Danubius	196_Danubius	Simon Griffiths	John Innes Centre	UK	cultivar	hexaploid	Gediflux collection	98.4008
H01_CIMCOG_H1	CIMCOG_8	Simon Griffiths	John Innes Centre	CIMMYT Mexico Core Germplam Panel	cultivar	hexaploid		98.0195
H01_Lincoln	Lincoln	Diane Mather	University of Adelaide	Australia	cultivar	hexaploid		98.5545
H01_WatkinsB_100.1	Watkins_100.1	Simon Griffiths	John Innes Centre	Poland	landrace	hexaploid	Watkins collection	97.8801
H01_WatkinsI_817.1	Watkins_817.1	Simon Griffiths	John Innes Centre	China	landrace	hexaploid	Watkins collection	98.5659
H02_504_baron	504_baron	Simon Griffiths	John Innes Centre	UK	cultivar	hexaploid	Gediflux collection	97.8545
H02_CIMCOG_H3	CIMCOG_24	Simon Griffiths	John Innes Centre	CIMMYT Mexico Core Germplam Panel	cultivar	hexaploid		98.876
H02_WatkinsC_196.4	Watkins_196.4	Simon Griffiths	John Innes Centre	*	landrace	hexaploid	Watkins collection	97.5301
H02_WatkinsI_805.1	Watkins_805.1	Simon Griffiths	John Innes Centre	USSR	landrace	hexaploid	Watkins collection	98.8675
H03_204_Anja	204_Anja	Simon Griffiths	John Innes Centre	UK	cultivar	hexaploid	Gediflux collection	97.6496
H03_LongReach_Envoy	LongReach Envoy	Diane Mather	University of Adelaide	Australia	cultivar	hexaploid		98.7821
H03_WatkinsB_108.1	Watkins_108.1	Simon Griffiths	John Innes Centre	France	landrace	hexaploid	Watkins collection	98.8106
H04_512_rebel	512_rebel	Simon Griffiths	John Innes Centre	UK	cultivar	hexaploid	Gediflux collection	98.0394
H04_CIMCOG_H7	CIMCOG_56	Simon Griffiths	John Innes Centre	CIMMYT Mexico Core Germplam Panel	cultivar	hexaploid		97.385
H04_Equinox_108	Equinox	Etienne Paux	INRA	France	cultivar	hexaploid		98.7593
H04_WatkinsC_204.3	Watkins_204.3	Simon Griffiths	John Innes Centre	India	landrace	hexaploid	Watkins collection	97.2598
H04_WatkinsI_797.1	Watkins_797.1	Simon Griffiths	John Innes Centre	USSR	landrace	hexaploid	Watkins collection	97.2484
H05_Ac_Slendor	Ac_Slendor	Curtis Pozniak	University of Saskatchewan	Saskatoon, Canada	cultivar	hexaploid		97.109
H05_LongReach_Scout	LongReach Scout	Diane Mather	University of Adelaide	Australia	cultivar	hexaploid		98.452
H05_WatkinsB_116.1	Watkins_116.1	Simon Griffiths	John Innes Centre	Spain	landrace	hexaploid	Watkins collection	97.5585
H06_RL4137	RL4137	Curtis Pozniak	University of Saskatchewan	Saskatoon, Canada	cultivar	hexaploid		95.6976
H06_Synthetic_39	Synthetic 39	Keith Edwards	University of Bristol	UK	cultivar	hexaploid		98.2301
H06_WatkinsC_212.1	Watkins_212.1	Simon Griffiths	John Innes Centre	Morocco	landrace	hexaploid	Watkins collection	97.459
H06_WatkinsI_788.1	Watkins_788.1	Simon Griffiths	John Innes Centre	USSR	landrace	hexaploid	Watkins collection	98.8476
H07_220_Regent	220_Regent	Simon Griffiths	John Innes Centre	UK	cultivar	hexaploid	Gediflux collection	98.0451
H07_Caledonia	Caledonia	Mark Sorrells	Cornell University	Cornell, NE USA	cultivar	hexaploid		95.413
H07_Maringa	Maringa	Diane Mather	University of Adelaide	Australia	cultivar	hexaploid		98.3837
H07_WatkinsB_124.1	Watkins_124.1	Simon Griffiths	John Innes Centre	India	landrace	hexaploid	Watkins collection	97.5073
H08_528_corinthian	528_corinthian	Simon Griffiths	John Innes Centre	UK	cultivar	hexaploid	Gediflux collection	97.7919
H08_WatkinsC_220.1	Watkins_220.1	Simon Griffiths	John Innes Centre	Spain	landrace	hexaploid	Watkins collection	96.8244
H08_WatkinsI_780.2	Watkins_780.2	Simon Griffiths	John Innes Centre	USSR	landrace	hexaploid	Watkins collection	98.9899
H09_228_Silvius	228_Silvius	Simon Griffiths	John Innes Centre	UK	cultivar	hexaploid	Gediflux collection	96.665
H09_Peake	Peake	Diane Mather	University of Adelaide	Australia	cultivar	hexaploid		98.213
H09_WatkinsB_132.1	Watkins_132.1	Simon Griffiths	John Innes Centre	Australia	landrace	hexaploid	Watkins collection	98.563
H10_536_tandem	536_tandem	Simon Griffiths	John Innes Centre	UK	cultivar	hexaploid	Gediflux collection	96.8642
H10_k70	Watkins_773.1	Simon Griffiths	John Innes Centre	USSR	landrace	hexaploid	Watkins collection	97.274
H10_WatkinsC_228.1	K70	Alison Bentley	National Institute of Agricultural Botany	Kazakhstan	cultivar	hexaploid		98.6711
H10_WatkinsI_773.1	Watkins_228.1	Simon Griffiths	John Innes Centre	Spain	landrace	hexaploid	Watkins collection	98.5972
H11_236_Bussard	236_Bussard	Simon Griffiths	John Innes Centre	UK	cultivar	hexaploid	Gediflux collection	97.9256
H11_MACE	Mace_JP	James Preuss	Australian Grain Technologies	Australia	cultivar	hexaploid		97.8089
H11_Rees	Rees	Diane Mather	University of Adelaide	Australia	cultivar	hexaploid		98.1305
H11_WatkinsB_140.1	Watkins_140.1	Simon Griffiths	John Innes Centre	Turkey	landrace	hexaploid	Watkins collection	96.2098
H12_398	398_Israel	Roi Ben David	Agricultural Research Organization, Volcani Center	Israel	cultivar	hexaploid		98.9841
H12_544_parade	544_parade	Simon Griffiths	John Innes Centre	UK	cultivar	hexaploid	Gediflux collection	98.1277
H12_Tavakol_E2	Arehane	Elahe Tavakol	University of Milan	Italy	cultivar	hexaploid		97.661
H12_WatkinsC_236.1	Watkins_236.1	Simon Griffiths	John Innes Centre	Greece	landrace	hexaploid	Watkins collection	99.0098
H13_244_Mikon	244_Mikon	Simon Griffiths	John Innes Centre	UK	cultivar	hexaploid	Gediflux collection	97.8403
H13_Silverstar	Silverstar	Diane Mather	University of Adelaide	Australia	cultivar	hexaploid		98.5203
H14_552_gambit	552_gambit	Simon Griffiths	John Innes Centre	UK	cultivar	hexaploid	Gediflux collection	97.2313
H14_Apache	Apache	Keith Edwards	University of Bristol	UK	cultivar	hexaploid		98.1305
H14_WatkinsC_244.2	Watkins_244.2	Simon Griffiths	John Innes Centre	India	landrace	hexaploid	Watkins collection	98.8333
H15_252_Zentos	252_Zentos	Simon Griffiths	John Innes Centre	UK	cultivar	hexaploid	Gediflux collection	97.2342
H15_WatkinsB_156.1	Watkins_156.1	Simon Griffiths	John Innes Centre	Yugoslavia	landrace	hexaploid	Watkins collection	98.7195
H16_153_Brigadier	153_Brigadier	Simon Griffiths	John Innes Centre	UK	cultivar	hexaploid	Gediflux collection	98.6882
H16_560_voyage	560_voyage	Simon Griffiths	John Innes Centre	UK	cultivar	hexaploid	Gediflux collection	98.6598
H16_Einstein	Einstein_KE	Keith Edwards	University of Bristol	UK	cultivar	hexaploid		98.6057
H16_WatkinsC_252.1	Watkins_252.1	Simon Griffiths	John Innes Centre	Algeria	landrace	hexaploid	Watkins collection	97.5244
H17_260_Eros	260_Eros	Simon Griffiths	John Innes Centre	UK	cultivar	hexaploid	Gediflux collection	96.9468
H17_Sunzell	Sunzell	Diane Mather	University of Adelaide	Australia	cultivar	hexaploid		98.1703
H18_568_bandit	568_bandit	Simon Griffiths	John Innes Centre	UK	cultivar	hexaploid	Gediflux collection	98.5573
H18_Moulin	Moulin	Keith Edwards	University of Bristol	UK	cultivar	hexaploid		98.3268
H18_WatkinsC_219.1	Watkins_219.1	Simon Griffiths	John Innes Centre	Spain	landrace	hexaploid	Watkins collection	97.846
H18_WatkinsC_260.1	Watkins_260.1	Simon Griffiths	John Innes Centre	Canary Islands	landrace	hexaploid	Watkins collection	99.0126
H19_268_Salzmunder Standard	268_Salzmunder Standard	Simon Griffiths	John Innes Centre	UK	cultivar	hexaploid	Gediflux collection	98.1817
H19_Bacanora	Bacanora	Joao Pennacchi	Rothamsted Research	UK	cultivar	hexaploid	ERYCC panel	95.3561
H19_Trident	Trident	Diane Mather	University of Adelaide	Australia	cultivar	hexaploid		98.5089
H19_WatkinsB_172.2	Watkins_172.2	Simon Griffiths	John Innes Centre	India	landrace	hexaploid	Watkins collection	99.098
H20_576_cheetah	576_cheetah	Simon Griffiths	John Innes Centre	UK	cultivar	hexaploid	Gediflux collection	98.7252
H20_Ambrosia	Ambrosia	Joao Pennacchi	Rothamsted Research	UK	cultivar	hexaploid	ERYCC panel	97.7407
H20_Savannah	Savannah	Keith Edwards	University of Bristol	UK	cultivar	hexaploid		98.5716
H20_WatkinsC_268.1	Watkins_268.1	Simon Griffiths	John Innes Centre	Spain	landrace	hexaploid	Watkins collection	98.8106
H21_276_Glicevka	276_Glicevka	Simon Griffiths	John Innes Centre	UK	cultivar	hexaploid	Gediflux collection	99.0752
H22_584_dorby	584_dorby	Simon Griffiths	John Innes Centre	UK	cultivar	hexaploid	Gediflux collection	98.0537
H22_KJE_83a	KJE_83a_204	Wheat Genetic Improvement Network		UK	Paragon gamma deletion line	hexaploid		98.6455
H22_WatkinsC_276.1	Watkins_276.1	Simon Griffiths	John Innes Centre	Spain	landrace	hexaploid	Watkins collection	98.5829
H23_726_rubens	726_rubens	Simon Griffiths	John Innes Centre	UK	cultivar	hexaploid	Gediflux collection	97.8317
H23_KJE_654	KJE_654_212	JIC Germplasm Resources Unit	John Innes Centre	UK	EMS Cadenza	hexaploid		98.8732
H23_WatkinsB_188.4	Watkins_188.4	Simon Griffiths	John Innes Centre	France	landrace	hexaploid	Watkins collection	98.0309
H23_Yenda	Yenda	Diane Mather	University of Adelaide	Australia	cultivar	hexaploid		97.3451
H24_Capo	Capo	Wolfgang Schweiger	BOKU, University of Natural Resources and Life Sciences	Austria	cultivar	hexaploid		95.1114
H24_Helen_56	Helen_56	Wheat Genetic and Genomic Resources Centre	Kansas State University	USA	Chinese Spring deletion line	hexaploid	C.S. Nullisomic 7B	98.5289
H24_KJE_641	KJE_641_220	JIC Germplasm Resources Unit	John Innes Centre	UK	EMS Cadenza	hexaploid		98.1504
H24_Watkins_I _G7	Watkins_284.1	Simon Griffiths	John Innes Centre	Greece	landrace	hexaploid	Watkins collection	97.2882
H24_WatkinsC_284.1	Watkins_826.1	Simon Griffiths	John Innes Centre	China	landrace	hexaploid	Watkins collection	98.4691
I01_5_Rimpaus_Braun_known_as_Braun_Rimpau	5_Rimpaus_Braun_known_as_Braun_Rimpau	Simon Griffiths	John Innes Centre	UK	cultivar	hexaploid	Gediflux collection	98.5716
I01_601_dean	601_dean	Simon Griffiths	John Innes Centre	UK	cultivar	hexaploid	Gediflux collection	97.2256
I01_Aroona	Aroona	Diane Mather	University of Adelaide	Australia	cultivar	hexaploid		98.0935
I01_CIMCOG_A2	CIMCOG_9	Simon Griffiths	John Innes Centre	CIMMYT Mexico Core Germplam Panel	cultivar	hexaploid		97.0748
I01_WatkinsH_677.2	Watkins_677.2	Simon Griffiths	John Innes Centre	Spain	landrace	hexaploid	Watkins collection	98.1134
I02_101_Courtot	101_Courtot	Simon Griffiths	John Innes Centre	UK	cultivar	hexaploid	Gediflux collection	98.4264
I02_Alixan_5	Alixan	Etienne Paux	INRA	France	cultivar	hexaploid		98.0508
I02_CIMCOG_A4	CIMCOG_25	Simon Griffiths	John Innes Centre	CIMMYT Mexico Core Germplam Panel	cultivar	hexaploid		96.8927
I02_Keilder	Keilder	Malcolm Hawkesford	Rothamsted Research	uk	cultivar	hexaploid		98.2557
I02_WatkinsA_5.1	Watkins_5.1	Simon Griffiths	John Innes Centre	Australia	landrace	hexaploid	Watkins collection	98.8191
I03_13_Staring	13_Staring	Simon Griffiths	John Innes Centre	UK	cultivar	hexaploid	Gediflux collection	98.7992
I03_609_puma	609_puma	Simon Griffiths	John Innes Centre	UK	cultivar	hexaploid	Gediflux collection	97.9882
I03_Bolac	Bolac	Diane Mather	University of Adelaide	Australia	cultivar	hexaploid		98.5545
I03_CIMCOG_A6	CIMCOG_41	Simon Griffiths	John Innes Centre	CIMMYT Mexico Core Germplam Panel	cultivar	hexaploid		98.3382
I03_WatkinsH_685.1	Watkins_685.1	Simon Griffiths	John Innes Centre	Spain	landrace	hexaploid	Watkins collection	98.674
I04_109_Fidel	109_Fidel	Simon Griffiths	John Innes Centre	UK	cultivar	hexaploid	Gediflux collection	97.863
I04_Brilliant	Brilliant	Malcolm Hawkesford	Rothamsted Research	UK	cultivar	hexaploid		98.0736
I04_CIMCOG_A8	CIMCOG_57	Simon Griffiths	John Innes Centre	CIMMYT Mexico Core Germplam Panel	cultivar	hexaploid		98.3752
I04_WatkinsA_13.1	Watkins_13.1	Simon Griffiths	John Innes Centre	Bulgaria	landrace	hexaploid	Watkins collection	96.8415
I05_617_sarek	617_sarek	Simon Griffiths	John Innes Centre	UK	cultivar	hexaploid	Gediflux collection	95.9565
I05_Carberry	Carberry	Curtis Pozniak	University of Saskatchewan	Saskatoon, Canada	cultivar	hexaploid		98.5488
I06_117_Moulin	117_Moulin	Simon Griffiths	John Innes Centre	UK	cultivar	hexaploid	Gediflux collection	95.4671
I06_Duxford	Duxford	Malcolm Hawkesford	Rothamsted Research	uk	cultivar	hexaploid		97.7748
I06_Stettler	Stettler	Curtis Pozniak	University of Saskatchewan	Saskatoon, Canada	cultivar	hexaploid		98.25
I06_WatkinsA_21.1	Watkins_21.1	Simon Griffiths	John Innes Centre	India	landrace	hexaploid	Watkins collection	98.489
I07_29_Warden	29_Warden	Simon Griffiths	John Innes Centre	UK	cultivar	hexaploid	Gediflux collection	95.6094
I07_Medina	Medina	Mark Sorrells	Cornell University	Cornell, NE USA	cultivar	hexaploid		98.2927
I07_WatkinsH_701.1	Watkins_701.1	Simon Griffiths	John Innes Centre	Iran	landrace	hexaploid	Watkins collection	98.3354
I08_125_Mission	125_Mission	Simon Griffiths	John Innes Centre	UK	cultivar	hexaploid	Gediflux collection	94.8268
I08_Graindor_29	Graindor	Etienne Paux	INRA	France	cultivar	hexaploid		98.2585
I08_Sterling	Sterling	Malcolm Hawkesford	Rothamsted Research	uk	cultivar	hexaploid		98.5089
I08_WatkinsA_29.1	Watkins_29.1	Simon Griffiths	John Innes Centre	Australia	landrace	hexaploid	Watkins collection	98.085
I09_37_Joss_Cambier	37_Joss_Cambier	Simon Griffiths	John Innes Centre	UK	cultivar	hexaploid	Gediflux collection	98.8675
I09_633_wykeham	633_wykeham	Simon Griffiths	John Innes Centre	UK	cultivar	hexaploid	Gediflux collection	96.1073
I09_Derrimut	Derrimut	Diane Mather	University of Adelaide	Australia	cultivar	hexaploid		98.4236
I10_133_Ibis _NL	133_Ibis _NL	Simon Griffiths	John Innes Centre	UK	cultivar	hexaploid	Gediflux collection	98.637
I10_Mercato	Mercato_7	Joao Pennacchi	Rothamsted Research	UK	cultivar	hexaploid	ERYCC panel	98.3695
I10_WatkinsA_37.1	Watkins_37.1	Simon Griffiths	John Innes Centre	Poland	landrace	hexaploid	Watkins collection	98.6228
I11_45_Caribo	45_Caribo	Simon Griffiths	John Innes Centre	UK	cultivar	hexaploid	Gediflux collection	99.0638
I11_641_chianti	641_chianti	Simon Griffiths	John Innes Centre	UK	cultivar	hexaploid	Gediflux collection	98.5972
I11_EGA_Gregory	EGA_Gregory	James Preuss	Australian Grain Technologies	Australia	cultivar	hexaploid		97.9228
I11_WatkinsH_718.1	Watkins_718.1	Simon Griffiths	John Innes Centre	China	landrace	hexaploid	Watkins collection	98.1134
I12_141_Urban	141_Urban	Simon Griffiths	John Innes Centre	UK	cultivar	hexaploid	Gediflux collection	98.7593
I12_Maris_Widgeon	Maris_Widgeon_15	Joao Pennacchi	Rothamsted Research	UK	cultivar	hexaploid	ERYCC panel	98.0707
I12_Sebasto_45	Sebasto	Etienne Paux	INRA	France	cultivar	hexaploid		97.8488
I12_Tavakol_E3	Koohdasht	Elahe Tavakol	University of Milan	Italy	cultivar	hexaploid		97.9398
I12_WatkinsA_45.1	Watkins_45.1	Simon Griffiths	John Innes Centre	Syria	landrace	hexaploid	Watkins collection	97.5159
I13_53_Virgo	53_Virgo	Simon Griffiths	John Innes Centre	UK	cultivar	hexaploid	Gediflux collection	96.9354
I13_649_russet	649_russet	Simon Griffiths	John Innes Centre	UK	cultivar	hexaploid	Gediflux collection	98.1049
I13_WatkinsH_726.1	Watkins_726.1	Simon Griffiths	John Innes Centre	China	landrace	hexaploid	Watkins collection	98.802
I14_149_Hornet	149_Hornet	Simon Griffiths	John Innes Centre	UK	cultivar	hexaploid	Gediflux collection	98.9358
I14_Caphorn	Caphorn_23	Joao Pennacchi	Rothamsted Research	UK	cultivar	hexaploid	ERYCC panel	98.139
I14_Valodor_53	Valodor	Etienne Paux	INRA	France	cultivar	hexaploid		98.1163
I14_WatkinsA_53.1	Watkins_53.1	Simon Griffiths	John Innes Centre	Spain	landrace	hexaploid	Watkins collection	98.3154
I15_61_Skandia_IIIB _known_as_Scandia3	61_Skandia_IIIB _known_as_Scandia3	Simon Griffiths	John Innes Centre	UK	cultivar	hexaploid	Gediflux collection	98.9585
I15_657_blitz	657_blitz	Simon Griffiths	John Innes Centre	UK	cultivar	hexaploid	Gediflux collection	97.7407
I15_Endure	Endure	Diane Mather	University of Adelaide	Australia	cultivar	hexaploid		98.2102
I15_WatkinsH_734.1	Watkins_734.1	Simon Griffiths	John Innes Centre	USSR	landrace	hexaploid	Watkins collection	98.6797
I16_157_Hunter	157_Hunter	Simon Griffiths	John Innes Centre	UK	cultivar	hexaploid	Gediflux collection	97.5272
I16_Arlequin_61	Arlequin	Etienne Paux	INRA	France	cultivar	hexaploid		98.7878
I16_Hobbit	Hobbit_31	Joao Pennacchi	Rothamsted Research	UK	cultivar	hexaploid	ERYCC panel	98.8333
I16_WatkinsA_61.1	Watkins_61.1	Simon Griffiths	John Innes Centre	Spain	landrace	hexaploid	Watkins collection	97.4021
I17_665_rifle	665_rifle	Simon Griffiths	John Innes Centre	UK	cultivar	hexaploid	Gediflux collection	97.9114
I17_69_Hustler	69_Hustler	Simon Griffiths	John Innes Centre	UK	cultivar	hexaploid	Gediflux collection	97.9968
I17_Frame	Frame	Diane Mather	University of Adelaide	Australia	cultivar	hexaploid		98.4321
I17_WatkinsH_742.1	Watkins_742.1	Simon Griffiths	John Innes Centre	Algeria	landrace	hexaploid	Watkins collection	98.1277
I18_165_Isengrain	165_Isengrain	Simon Griffiths	John Innes Centre	UK	cultivar	hexaploid	Gediflux collection	98.4378
I18_Access	Access_39	Joao Pennacchi	Rothamsted Research	UK	cultivar	hexaploid	ERYCC panel	98.1931
I18_Instinct_69	Instinct	Etienne Paux	INRA	France	cultivar	hexaploid		98.324
I18_WatkinsA_69.1	Watkins_69.1	Simon Griffiths	John Innes Centre	Spain	landrace	hexaploid	Watkins collection	98.6854
I19_673_veritas	673_veritas	Simon Griffiths	John Innes Centre	UK	cultivar	hexaploid	Gediflux collection	98.6085
I19_77_Alcedo	77_Alcedo	Simon Griffiths	John Innes Centre	UK	cultivar	hexaploid	Gediflux collection	97.439
I19_Glover	Glover	Diane Mather	University of Adelaide	Australia	cultivar	hexaploid		98.7565
I19_WatkinsH_750.1	Watkins_750.1	Simon Griffiths	John Innes Centre	USSR	landrace	hexaploid	Watkins collection	99.0809
I20_173_Soissons	173_Soissons	Simon Griffiths	John Innes Centre	UK	cultivar	hexaploid	Gediflux collection	98.6569
I20_Cezanne	Cezanne_47	Joao Pennacchi	Rothamsted Research	UK	cultivar	hexaploid	ERYCC panel	98.7935
I20_Pajero_77	Pajero	Etienne Paux	INRA	France	cultivar	hexaploid		98.5772
I20_WatkinsA_77.1	Watkins_77.1	Simon Griffiths	John Innes Centre	Yugoslavia	landrace	hexaploid	Watkins collection	98.9899
I21_713_shango	713_shango	Simon Griffiths	John Innes Centre	UK	cultivar	hexaploid	Gediflux collection	98.2443
I21_85_Avalon	85_Avalon	Simon Griffiths	John Innes Centre	UK	cultivar	hexaploid	Gediflux collection	95.3646
I21_Golubica	Golubica	Rudjer Simek	Poljoprivredni institut Osijek	Croatia	cultivar	hexaploid		97.5443
I21_WatkinsH_758.2	Watkins_758.2	Simon Griffiths	John Innes Centre	*	landrace	hexaploid	Watkins collection	98.5203
I22_181_Mutant_Odeon_I	181_Mutant_Odeon_I	Simon Griffiths	John Innes Centre	UK	cultivar	hexaploid	Gediflux collection	98.3183
I22_Tapidor_85	Tapidor	Etienne Paux	INRA	France	cultivar	hexaploid		98.7081
I22_WatkinsA_85.1	Watkins_85.1	Simon Griffiths	John Innes Centre	Spain	landrace	hexaploid	Watkins collection	98.3894
I22_Zebedee	Zebedee_55	Joao Pennacchi	Rothamsted Research	UK	cultivar	hexaploid	ERYCC panel	98.4976
I23_721_XI 19	721_XI 19	Simon Griffiths	John Innes Centre	UK	cultivar	hexaploid	Gediflux collection	99.1691
I23_93_Norman	93_Norman	Simon Griffiths	John Innes Centre	UK	cultivar	hexaploid	Gediflux collection	98.3781
I23_King_Rock	King Rock	Diane Mather	University of Adelaide	Australia	cultivar	hexaploid		98.361
I23_WatkinsH_766.1	Watkins_766.1	Simon Griffiths	John Innes Centre	Algeria	landrace	hexaploid	Watkins collection	98.5886
I24_Brompton	Brompton_63	Joao Pennacchi	Rothamsted Research	UK	cultivar	hexaploid	ERYCC panel	97.9911
I24_Emus_93	EMU'S'	Etienne Paux	INRA	France	cultivar	hexaploid		97.5984
I24_Helen_63	Helen_63	Wheat Genetic and Genomic Resources Centre	Kansas State University	USA	Chinese Spring deletion line	hexaploid	C.S. Monosomic 7B	98.3069
I24_WatkinsA_93.1	Watkins_93.1	Simon Griffiths	John Innes Centre	India	landrace	hexaploid	Watkins collection	94.4256
J01_Livingston	Livingston	Diane Mather	University of Adelaide	Australia	cultivar	hexaploid		98.7252
J01_WatkinsB_101.1	Watkins_101.1	Simon Griffiths	John Innes Centre	Italy	landrace	hexaploid	Watkins collection	98.8846
J02_505_kronjuwel	505_kronjuwel	Simon Griffiths	John Innes Centre	UK	cultivar	hexaploid	Gediflux collection	97.9256
J02_CIMCOG_B4	CIMCOG_26	Simon Griffiths	John Innes Centre	CIMMYT Mexico Core Germplam Panel	cultivar	hexaploid		96.9268
J02_NYU_BAY_101	NYU BAY	Etienne Paux	INRA	France	cultivar	hexaploid		99.0496
J02_WatkinsC_197.1	Watkins_197.1	Simon Griffiths	John Innes Centre	India	landrace	hexaploid	Watkins collection	98.3724
J02_WatkinsI_806.1	Watkins_806.1	Simon Griffiths	John Innes Centre	Italy	landrace	hexaploid	Watkins collection	99.0752
J03_205_Calif	205_Calif	Simon Griffiths	John Innes Centre	UK	cultivar	hexaploid	Gediflux collection	98.5146
J03_CIMCOG_B6	CIMCOG_42	Simon Griffiths	John Innes Centre	CIMMYT Mexico Core Germplam Panel	cultivar	hexaploid		96.7959
J03_LongReach_Gauntlet	LongReach Gauntlet	Diane Mather	University of Adelaide	Australia	cultivar	hexaploid		98.7992
J03_WatkinsB_109.1	Watkins_109.1	Simon Griffiths	John Innes Centre	France	landrace	hexaploid	Watkins collection	98.4691
J04_513_apostle	513_apostle	Simon Griffiths	John Innes Centre	UK	cultivar	hexaploid	Gediflux collection	97.9768
J04_CIMCOG_B8	CIMCOG_58	Simon Griffiths	John Innes Centre	CIMMYT Mexico Core Germplam Panel	cultivar	hexaploid		98.0138
J04_WatkinsC_205.1	Watkins_205.1	Simon Griffiths	John Innes Centre	India	landrace	hexaploid	Watkins collection	98.1903
J04_WatkinsI_798.1	Watkins_798.1	Simon Griffiths	John Innes Centre	USSR	landrace	hexaploid	Watkins collection	98.452
J05_213_William	213_William	Simon Griffiths	John Innes Centre	UK	cultivar	hexaploid	Gediflux collection	98.0707
J05_CDC_Kernen	CDC_Kernen	Curtis Pozniak	University of Saskatchewan	Saskatoon, Canada	cultivar	hexaploid		97.4817
J05_LongReach_Spitfire	LongReach Spitfire	Diane Mather	University of Adelaide	Australia	cultivar	hexaploid		98.4264
J05_WatkinsB_117.1	Watkins_117.1	Simon Griffiths	John Innes Centre	Spain	landrace	hexaploid	Watkins collection	98.5829
J06_521_poet	521_poet	Simon Griffiths	John Innes Centre	UK	cultivar	hexaploid	Gediflux collection	97.5386
J06_Unity	Unity	Curtis Pozniak	University of Saskatchewan	Saskatoon, Canada	cultivar	hexaploid		97.6155
J06_WatkinsC_213.1	Watkins_213.1	Simon Griffiths	John Innes Centre	Morocco	landrace	hexaploid	Watkins collection	97.4504
J06_WatkinsI_789.2	Watkins_789.2	Simon Griffiths	John Innes Centre	USSR	landrace	hexaploid	Watkins collection	98.5232
J07_221_Stamm_101	221_Stamm_101	Simon Griffiths	John Innes Centre	UK	cultivar	hexaploid	Gediflux collection	98.2528
J07_Carisma	Carisma	Nicola Pecchioni	University of Modena and Reggio Emilia	Italy	cultivar	hexaploid		98.5716
J07_WatkinsB_125.1	Watkins_125.1	Simon Griffiths	John Innes Centre	India	landrace	hexaploid	Watkins collection	98.8703
J08_529_captor	529_captor	Simon Griffiths	John Innes Centre	UK	cultivar	hexaploid	Gediflux collection	96.1557
J08_CIMMYT_2	MUNAL #1	Susanne Dreisigacker	CIMMYT	Mexico	cultivar	hexaploid		98.2756
J08_WatkinsC_221.1	Watkins_221.1	Simon Griffiths	John Innes Centre	Spain	landrace	hexaploid	Watkins collection	98.3553
J08_WatkinsI_781.1	Watkins_781.1	Simon Griffiths	John Innes Centre	USSR	landrace	hexaploid	Watkins collection	98.1134
J09_229_Tambor	229_Tambor	Simon Griffiths	John Innes Centre	UK	cultivar	hexaploid	Gediflux collection	98.452
J09_WatkinsB_133.1	Watkins_133.1	Simon Griffiths	John Innes Centre	Australia	landrace	hexaploid	Watkins collection	98.8874
J10_537_banner	537_banner	Simon Griffiths	John Innes Centre	UK	cultivar	hexaploid	Gediflux collection	97.2825
J10_WatkinsI_774.2	Watkins_774.2	Simon Griffiths	John Innes Centre	Ethiopia	landrace	hexaploid	Watkins collection	98.913
J11_237_Contra	237_Contra	Simon Griffiths	John Innes Centre	UK	cultivar	hexaploid	Gediflux collection	97.0321
J11_GLADIUS	Gladius_JP	James Preuss	Australian Grain Technologies	Australia	cultivar	hexaploid		97.9171
J11_Rosella	Rosella	Diane Mather	University of Adelaide	Australia	cultivar	hexaploid		98.7423
J11_WatkinsB_141.2	Watkins_141.2	Simon Griffiths	John Innes Centre	China	landrace	hexaploid	Watkins collection	99.0837
J12_545_belplaine	545_belplaine	Simon Griffiths	John Innes Centre	UK	cultivar	hexaploid	Gediflux collection	97.2541
J12_Kariega	Kariega	Renee Prins	Cengen & University of Free State	South Africa	cultivar	hexaploid		98.1476
J12_WatkinsC_237.2	Watkins_237.2	Simon Griffiths	John Innes Centre	Iran	landrace	hexaploid	Watkins collection	98.5573
J13_245_Muck	245_Muck	Simon Griffiths	John Innes Centre	UK	cultivar	hexaploid	Gediflux collection	97.7748
J13_Spear	Spear	Diane Mather	University of Adelaide	Australia	cultivar	hexaploid		98.4179
J13_WatkinsB_149.1	Watkins_149.1	Simon Griffiths	John Innes Centre	United Kingdom	landrace	hexaploid	Watkins collection	96.3094
J14_553_sniper	553_sniper	Simon Griffiths	John Innes Centre	UK	cultivar	hexaploid	Gediflux collection	98.4947
J14_WatkinsC_245.1	Watkins_245.1	Simon Griffiths	John Innes Centre	Australia	landrace	hexaploid	Watkins collection	97.4248
J15_253_Winnetou	253_Winnetou	Simon Griffiths	John Innes Centre	UK	cultivar	hexaploid	Gediflux collection	97.1715
J15_Sunguard	Sunguard	Diane Mather	University of Adelaide	Australia	cultivar	hexaploid		98.5659
J15_WatkinsB_157.1	Watkins_157.1	Simon Griffiths	John Innes Centre	Yugoslavia	landrace	hexaploid	Watkins collection	98.0451
J16_188_Marisa	188_Marisa	Simon Griffiths	John Innes Centre	UK	cultivar	hexaploid	Gediflux collection	97.8374
J16_561_legend	561_legend	Simon Griffiths	John Innes Centre	UK	cultivar	hexaploid	Gediflux collection	97.8602
J16_Exotic	Exotic	Keith Edwards	University of Bristol	UK	cultivar	hexaploid		98.2642
J16_WatkinsC_253.1	Watkins_253.1	Simon Griffiths	John Innes Centre	Morocco	landrace	hexaploid	Watkins collection	99.0553
J17_261_Fanal	261_Fanal	Simon Griffiths	John Innes Centre	UK	cultivar	hexaploid	Gediflux collection	98.913
J17_WatkinsB_165.1	Watkins_165.1	Simon Griffiths	John Innes Centre	India	landrace	hexaploid	Watkins collection	98.1362
J18_569_bercy	569_bercy	Simon Griffiths	John Innes Centre	UK	cultivar	hexaploid	Gediflux collection	98.0935
J18_Oakley	Oakley	Keith Edwards	University of Bristol	UK	cultivar	hexaploid		98.1732
J18_WatkinsC_261.1	Watkins_261.1	Simon Griffiths	John Innes Centre	Canary Islands	landrace	hexaploid	Watkins collection	97.9285
J18_WatkinsD_308.1	Watkins_308.1	Simon Griffiths	John Innes Centre	Iran	landrace	hexaploid	Watkins collection	98.9386
J19_269_Svalov_0987	269_Svalov_0987	Simon Griffiths	John Innes Centre	UK	cultivar	hexaploid	Gediflux collection	97.5187
J19_Humber	Humber	Joao Pennacchi	Rothamsted Research	UK	cultivar	hexaploid	ERYCC panel	98.4463
J19_WatkinsB_173.1	Watkins_173.1	Simon Griffiths	John Innes Centre	Australia	landrace	hexaploid	Watkins collection	99.1094
J20_577_club	577_club	Simon Griffiths	John Innes Centre	UK	cultivar	hexaploid	Gediflux collection	98.7736
J20_Buster	Buster	Joao Pennacchi	Rothamsted Research	UK	cultivar	hexaploid	ERYCC panel	98.4207
J20_WatkinsC_269.1	Watkins_269.1	Simon Griffiths	John Innes Centre	Spain	landrace	hexaploid	Watkins collection	97.7947
J20_Xi19	Xi19	Keith Edwards	University of Bristol	UK	cultivar	hexaploid		98.0764
J21_277_Abbot	277_Abbot	Simon Griffiths	John Innes Centre	UK	cultivar	hexaploid	Gediflux collection	98.7964
J21_WatkinsB_181.1	Watkins_181.1	Simon Griffiths	John Innes Centre	Poland	landrace	hexaploid	Watkins collection	99.0837
J22_585_estorial	585_estorial	Simon Griffiths	John Innes Centre	UK	cultivar	hexaploid	Gediflux collection	97.6212
J22_CM_82036	CM-82036	Wolfgang Schweiger	BOKU, University of Natural Resources and Life Sciences	Austria	cultivar	hexaploid		97.5898
J22_KJE_204b	KJE_204b_205	Wheat Genetic Improvement Network		UK	Paragon gamma deletion line	hexaploid		97.5557
J22_WatkinsC_277.1	Watkins_277.1	Simon Griffiths	John Innes Centre	Spain	landrace	hexaploid	Watkins collection	98.6427
J23_727_tilburi	727_tilburi	Simon Griffiths	John Innes Centre	UK	cultivar	hexaploid	Gediflux collection	97.7065
J23_KJE_654	KJE_654_213	JIC Germplasm Resources Unit	John Innes Centre	UK	EMS Cadenza	hexaploid		96.9468
J23_WatkinsB_189.1	Watkins_189.1	Simon Griffiths	John Innes Centre	France	landrace	hexaploid	Watkins collection	98.1134
J23_Yitpi	Yitpi	Diane Mather	University of Adelaide	Australia	cultivar	hexaploid		97.846
J24_Arina	Arina	Wolfgang Schweiger	BOKU, University of Natural Resources and Life Sciences	Austria	cultivar	hexaploid		97.1431
J24_Helen_74	Helen_74	Wheat Genetic and Genomic Resources Centre	Kansas State University	USA	Chinese Spring deletion line	hexaploid	C.S. Monosomic 7B	98.1874
J24_KJE_641	KJE_641_221	JIC Germplasm Resources Unit	John Innes Centre	UK	EMS Cadenza	hexaploid		98.3382
J24_Watkins_I _H7	Watkins_285.1	Simon Griffiths	John Innes Centre	Greece	landrace	hexaploid	Watkins collection	97.3252
J24_WatkinsC_285.1	Watkins_827.1	Simon Griffiths	John Innes Centre	China	landrace	hexaploid	Watkins collection	97.422
K01_6_Carstens_6	602_morell	Simon Griffiths	John Innes Centre	UK	cultivar	hexaploid	Gediflux collection	98.3781
K01_602_morell	6_Carstens_6	Simon Griffiths	John Innes Centre	UK	cultivar	hexaploid	Gediflux collection	98.8846
K01_CIMCOG_C2	CIMCOG_11	Simon Griffiths	John Innes Centre	CIMMYT Mexico Core Germplam Panel	cultivar	hexaploid		94.6675
K01_WatkinsH_678.1	Watkins_678.1	Simon Griffiths	John Innes Centre	Iran	landrace	hexaploid	Watkins collection	98.2187
K02_102_Mironowskaja_808_Mironovskaja_ 808	102_Mironowskaja_808_Mironovskaja_ 808	Simon Griffiths	John Innes Centre	UK	cultivar	hexaploid	Gediflux collection	96.409
K02_Amundsen_6	Amundsen	Etienne Paux	INRA	France	cultivar	hexaploid		96.3976
K02_CIMCOG_C4	CIMCOG_27	Simon Griffiths	John Innes Centre	CIMMYT Mexico Core Germplam Panel	cultivar	hexaploid		97.6268
K02_Graham	Graham	Malcolm Hawkesford	Rothamsted Research	uk	cultivar	hexaploid		98.6683
K02_WatkinsA_6.3	Watkins_6.3	Simon Griffiths	John Innes Centre	Australia	landrace	hexaploid	Watkins collection	98.472
K03_14_Alba	14_Alba	Simon Griffiths	John Innes Centre	UK	cultivar	hexaploid	Gediflux collection	98.8248
K03_610_record	610_record	Simon Griffiths	John Innes Centre	UK	cultivar	hexaploid	Gediflux collection	97.9142
K03_Bowie	Bowie	Diane Mather	University of Adelaide	Australia	cultivar	hexaploid		98.6797
K03_CIMCOG_C6	CIMCOG_43	Simon Griffiths	John Innes Centre	CIMMYT Mexico Core Germplam Panel	cultivar	hexaploid		96.6764
K03_WatkinsH_686.1	Watkins_686.1	Simon Griffiths	John Innes Centre	Morocco	landrace	hexaploid	Watkins collection	98.9927
K04_110_Beauchamp	110_Beauchamp	Simon Griffiths	John Innes Centre	UK	cultivar	hexaploid	Gediflux collection	98.0138
K04_CAMP_REMY_14	Camp_Remy	Etienne Paux	INRA	France	cultivar	hexaploid		97.6923
K04_CIMCOG_C8	CIMCOG_59	Simon Griffiths	John Innes Centre	CIMMYT Mexico Core Germplam Panel	cultivar	hexaploid		97.3963
K04_Meteor	Meteor	Malcolm Hawkesford	Rothamsted Research	uk	cultivar	hexaploid		98.3012
K04_WatkinsA_14.1	Watkins_14.1	Simon Griffiths	John Innes Centre	Yugoslavia	landrace	hexaploid	Watkins collection	98.2671
K05_22_Vague_depis	22_Vague_depis	Simon Griffiths	John Innes Centre	UK	cultivar	hexaploid	Gediflux collection	98.4748
K05_618_saxon	618_saxon	Simon Griffiths	John Innes Centre	UK	cultivar	hexaploid	Gediflux collection	98.0935
K05_Calingiri	CDC_Osler	Curtis Pozniak	University of Saskatchewan	Saskatoon, Canada	cultivar	hexaploid		95.9025
K05_CDC_Osler	Calingiri	Diane Mather	University of Adelaide	Australia	cultivar	hexaploid		96.8472
K05_WatkinsH_694.2	Watkins_694.2	Simon Griffiths	John Innes Centre	India	landrace	hexaploid	Watkins collection	99.1776
K06_118_Brimstone	118_Brimstone	Simon Griffiths	John Innes Centre	UK	cultivar	hexaploid	Gediflux collection	97.8118
K06_Epidoc_22	Epidoc	Etienne Paux	INRA	France	cultivar	hexaploid		98.3525
K06_Marksman	Marksman	Malcolm Hawkesford	Rothamsted Research	uk	cultivar	hexaploid		96.4459
K06_PEACE	Peace	Curtis Pozniak	University of Saskatchewan	Saskatoon, Canada	cultivar	hexaploid		98.4037
K06_WatkinsA_22.1	Watkins_22.1	Simon Griffiths	John Innes Centre	Australia	landrace	hexaploid	Watkins collection	98.2187
K07_30_Tassilo_Tassilio	30_Tassilo_Tassilio	Simon Griffiths	John Innes Centre	UK	cultivar	hexaploid	Gediflux collection	99.061
K07_626_torch	626_torch	Simon Griffiths	John Innes Centre	UK	cultivar	hexaploid	Gediflux collection	98.711
K07_Project_W	Project_W	Nicola Pecchioni	University of Modena and Reggio Emilia	Italy	cultivar	hexaploid		96.5256
K07_WatkinsH_702.1	Watkins_702.1	Simon Griffiths	John Innes Centre	Iran	landrace	hexaploid	Watkins collection	98.2187
K08_126_Stetson	126_Stetson	Simon Griffiths	John Innes Centre	UK	cultivar	hexaploid	Gediflux collection	96.5285
K08_Haussmann_30	Haussmann	Etienne Paux	INRA	France	cultivar	hexaploid		98.0537
K08_WatkinsA_30.1	Watkins_30.1	Simon Griffiths	John Innes Centre	Australia	landrace	hexaploid	Watkins collection	98.2614
K09_38_Hardi	38_Hardi	Simon Griffiths	John Innes Centre	UK	cultivar	hexaploid	Gediflux collection	98.5459
K09_634_yacht	634_yacht	Simon Griffiths	John Innes Centre	UK	cultivar	hexaploid	Gediflux collection	98.398
K09_Nebraska_PSB1	Panhandle	Stephen Baenziger, Mary Guttieri	University of Nebraska	Nebraska, USA	cultivar	hexaploid		97.4305
K09_WatkinsH_711.1	Watkins_711.1	Simon Griffiths	John Innes Centre	India	landrace	hexaploid	Watkins collection	99.1264
K10_134_Strubes_Dickkopf2	134_Strubes_Dickkopf2	Simon Griffiths	John Innes Centre	UK	cultivar	hexaploid	Gediflux collection	99.061
K10_Hustler	Hustler_8	Joao Pennacchi	Rothamsted Research	UK	cultivar	hexaploid	ERYCC panel	97.8659
K10_PR22R20_38	PR22R20	Etienne Paux	INRA	France	cultivar	hexaploid		98.8675
K10_WatkinsA_38.1	Watkins_38.1	Simon Griffiths	John Innes Centre	Poland	landrace	hexaploid	Watkins collection	97.9939
K11_46_Atou	46_Atou	Simon Griffiths	John Innes Centre	UK	cultivar	hexaploid	Gediflux collection	99.1293
K11_642_galatea	642_galatea	Simon Griffiths	John Innes Centre	UK	cultivar	hexaploid	Gediflux collection	98.2557
K11_SUNTOP	Suntop_JP	James Preuss	Australian Grain Technologies	Australia	cultivar	hexaploid		97.826
K11_WatkinsH_719.1	Watkins_719.1	Simon Griffiths	John Innes Centre	China	landrace	hexaploid	Watkins collection	98.8476
K12_142_Florida	142_Florida	Simon Griffiths	John Innes Centre	UK	cultivar	hexaploid	Gediflux collection	98.7935
K12_Gulliver	Gulliver_16	Joao Pennacchi	Rothamsted Research	UK	cultivar	hexaploid	ERYCC panel	98.6427
K12_Selekt_46	Selekt	Etienne Paux	INRA	France	cultivar	hexaploid		94.8297
K12_Tavakol_E5	Marvdasht	Elahe Tavakol	University of Milan	Italy	cultivar	hexaploid		97.6183
K12_WatkinsA_46.1	Watkins_46.1	Simon Griffiths	John Innes Centre	Crete	landrace	hexaploid	Watkins collection	99.0155
K13_54_Flinor	54_Flinor	Simon Griffiths	John Innes Centre	UK	cultivar	hexaploid	Gediflux collection	98.9813
K13_650_estica	650_estica	Simon Griffiths	John Innes Centre	UK	cultivar	hexaploid	Gediflux collection	98.0024
K13_EGA_Wentworth	EGA Wentworth	Diane Mather	University of Adelaide	Australia	cultivar	hexaploid		98.398
K13_WatkinsH_727.1	Watkins_727.1	Simon Griffiths	John Innes Centre	China	landrace	hexaploid	Watkins collection	98.637
K14_150_Camp_Remy	150_Camp_Remy	Simon Griffiths	John Innes Centre	UK	cultivar	hexaploid	Gediflux collection	98.1618
K14_Glasgow	Glasgow_24	Joao Pennacchi	Rothamsted Research	UK	cultivar	hexaploid	ERYCC panel	98.6256
K14_WatkinsA_54.1	Watkins_54.1	Simon Griffiths	John Innes Centre	Spain	landrace	hexaploid	Watkins collection	96.7846
K15_62_Banco	62_Banco	Simon Griffiths	John Innes Centre	UK	cultivar	hexaploid	Gediflux collection	98.674
K15_658_trafalgar	658_trafalgar	Simon Griffiths	John Innes Centre	UK	cultivar	hexaploid	Gediflux collection	97.6468
K15_Espada	Espada	Diane Mather	University of Adelaide	Australia	cultivar	hexaploid		97.8915
K15_WatkinsH_735.1	Watkins_735.1	Simon Griffiths	John Innes Centre	Algeria	landrace	hexaploid	Watkins collection	99.0069
K16_158_Orestis	158_Orestis	Simon Griffiths	John Innes Centre	UK	cultivar	hexaploid	Gediflux collection	97.8317
K16_Attlass_62	Attlass	Etienne Paux	INRA	France	cultivar	hexaploid		98.6114
K16_Cappele_Desprez	Cappele_Desprez_32	Joao Pennacchi	Rothamsted Research	UK	cultivar	hexaploid	ERYCC panel	98.8248
K16_WatkinsA_62.1	Watkins_62.1	Simon Griffiths	John Innes Centre	Spain	landrace	hexaploid	Watkins collection	99.0781
K17_666_crest	666_crest	Simon Griffiths	John Innes Centre	UK	cultivar	hexaploid	Gediflux collection	96.8728
K17_70_Hobbit	70_Hobbit	Simon Griffiths	John Innes Centre	UK	cultivar	hexaploid	Gediflux collection	97.5159
K17_Gabo	Gabo	Diane Mather	University of Adelaide	Australia	cultivar	hexaploid		98.4833
K17_WatkinsH_743.1	Watkins_743.1	Simon Griffiths	John Innes Centre	USSR	landrace	hexaploid	Watkins collection	99.0382
K18_166_Charger	166_Charger	Simon Griffiths	John Innes Centre	UK	cultivar	hexaploid	Gediflux collection	99.1606
K18_Galahad	Galahad_40	Joao Pennacchi	Rothamsted Research	UK	cultivar	hexaploid	ERYCC panel	98.3297
K18_Iridium_70	Iridium	Etienne Paux	INRA	France	cultivar	hexaploid		98.8163
K18_WatkinsA_70.1	Watkins_70.1	Simon Griffiths	John Innes Centre	Spain	landrace	hexaploid	Watkins collection	99.1976
K19_674_claire	674_claire	Simon Griffiths	John Innes Centre	UK	cultivar	hexaploid	Gediflux collection	98.6285
K19_78_Orlando	78_Orlando	Simon Griffiths	John Innes Centre	UK	cultivar	hexaploid	Gediflux collection	98.3098
K19_Grenade_CL_Plus	Grenade CL Plus	Diane Mather	University of Adelaide	Australia	cultivar	hexaploid		98.3354
K19_WatkinsH_751.1	Watkins_751.1	Simon Griffiths	John Innes Centre	USSR	landrace	hexaploid	Watkins collection	98.4065
K20_174_Norda	174_Norda	Simon Griffiths	John Innes Centre	UK	cultivar	hexaploid	Gediflux collection	97.1687
K20_Paledor_78	Paledor	Etienne Paux	INRA	France	cultivar	hexaploid		98.8618
K20_Solstice	Solstice_48	Joao Pennacchi	Rothamsted Research	UK	cultivar	hexaploid	ERYCC panel	98.2045
K20_WatkinsA_78.1	Watkins_78.1	Simon Griffiths	John Innes Centre	Yugoslavia	landrace	hexaploid	Watkins collection	98.9073
K21_714_contour	714_contour	Simon Griffiths	John Innes Centre	UK	cultivar	hexaploid	Gediflux collection	97.624
K21_86_Kador	86_Kador	Simon Griffiths	John Innes Centre	UK	cultivar	hexaploid	Gediflux collection	98.1874
K21_Impose_CL_Plus	Impose CL Plus	Diane Mather	University of Adelaide	Australia	cultivar	hexaploid		95.8626
K21_WatkinsH_759.2	Watkins_759.2	Simon Griffiths	John Innes Centre	USSR	landrace	hexaploid	Watkins collection	98.9785
K22_182_Mutant_Odeon_II	182_Mutant_Odeon_II	Simon Griffiths	John Innes Centre	UK	cultivar	hexaploid	Gediflux collection	98.7224
K22_Cezanne	Cezanne_56	Joao Pennacchi	Rothamsted Research	UK	cultivar	hexaploid	ERYCC panel	97.789
K22_Nogal_86	Nogal	Etienne Paux	INRA	France	cultivar	hexaploid		98.415
K22_WatkinsA_86.2	Watkins_86.2	Simon Griffiths	John Innes Centre	India	landrace	hexaploid	Watkins collection	98.7907
K23_722_drake	722_drake	Simon Griffiths	John Innes Centre	UK	cultivar	hexaploid	Gediflux collection	98.4236
K23_94_Fenman	94_Fenman	Simon Griffiths	John Innes Centre	UK	cultivar	hexaploid	Gediflux collection	96.8273
K23_Kord_CL_Plus	Kord CL Plus	Diane Mather	University of Adelaide	Australia	cultivar	hexaploid		96.389
K23_WatkinsH_767.1	Watkins_767.1	Simon Griffiths	John Innes Centre	USSR	landrace	hexaploid	Watkins collection	98.0081
K24_Estanzuela_Dorado_94	Estanzuela_Dorado	Etienne Paux	INRA	France	cultivar	hexaploid		96.9923
K24_Helen_83	Helen_83	Wheat Genetic and Genomic Resources Centre	Kansas State University	USA	Chinese Spring deletion line	hexaploid	C.S. Ditelo 5DL	94.6817
K24_Timber	Timber_64	Joao Pennacchi	Rothamsted Research	UK	cultivar	hexaploid	ERYCC panel	98.6114
K24_WatkinsA_94.1	Watkins_94.1	Simon Griffiths	John Innes Centre	India	landrace	hexaploid	Watkins collection	97.6268
L01_CIMCOG_D2	CIMCOG_12	Simon Griffiths	John Innes Centre	CIMMYT Mexico Core Germplam Panel	cultivar	hexaploid		98.2728
L01_LongReach_Beaufort	LongReach Beaufort	Diane Mather	University of Adelaide	Australia	cultivar	hexaploid		97.5016
L01_WatkinsB_102.1	Watkins_102.1	Simon Griffiths	John Innes Centre	Italy	landrace	hexaploid	Watkins collection	97.5785
L02_506_guardian	506_guardian	Simon Griffiths	John Innes Centre	UK	cultivar	hexaploid	Gediflux collection	96.3264
L02_CIMCOG_D4	CIMCOG_28	Simon Griffiths	John Innes Centre	CIMMYT Mexico Core Germplam Panel	cultivar	hexaploid		97.7037
L02_Valdor_102	Valdor	Etienne Paux	INRA	France	cultivar	hexaploid		98.0053
L02_WatkinsC_198.3	Watkins_198.3	Simon Griffiths	John Innes Centre	India	landrace	hexaploid	Watkins collection	98.0508
L03_CIMCOG_D6	CIMCOG_44	Simon Griffiths	John Innes Centre	CIMMYT Mexico Core Germplam Panel	cultivar	hexaploid		97.8744
L03_LongReach_Gazelle	LongReach Gazelle	Diane Mather	University of Adelaide	Australia	cultivar	hexaploid		98.4207
L03_WatkinsB_110.1	Watkins_110.1	Simon Griffiths	John Innes Centre	France	landrace	hexaploid	Watkins collection	98.9329
L04_514_token	514_token	Simon Griffiths	John Innes Centre	UK	cultivar	hexaploid	Gediflux collection	98.3638
L04_CIMCOG_D8	CIMCOG_60	Simon Griffiths	John Innes Centre	CIMMYT Mexico Core Germplam Panel	cultivar	hexaploid		98.4691
L04_Exsept	Exsept	Keith Edwards	University of Bristol	UK	cultivar	hexaploid		98.5886
L04_WatkinsC_206.1	Watkins_206.1	Simon Griffiths	John Innes Centre	India	landrace	hexaploid	Watkins collection	98.0878
L04_WatkinsI_799.2	Watkins_799.2	Simon Griffiths	John Innes Centre	USSR	landrace	hexaploid	Watkins collection	98.9955
L05_214_Hubertusweizen	214_Hubertusweizen	Simon Griffiths	John Innes Centre	UK	cultivar	hexaploid	Gediflux collection	94.3204
L05_Lorikeet	Lorikeet	Diane Mather	University of Adelaide	Australia	cultivar	hexaploid		98.0394
L05_WatkinsB_118.1	Watkins_118.1	Simon Griffiths	John Innes Centre	Portugal	landrace	hexaploid	Watkins collection	98.5829
L06_522_motto	522_motto	Simon Griffiths	John Innes Centre	UK	cultivar	hexaploid	Gediflux collection	98.839
L06_MacKenzie	MacKenzie	Curtis Pozniak	University of Saskatchewan	Saskatoon, Canada	cultivar	hexaploid		96.9781
L06_WatkinsC_214.1	Watkins_214.1	Simon Griffiths	John Innes Centre	Morocco	landrace	hexaploid	Watkins collection	98.8248
L06_WatkinsI_790.1	Watkins_790.1	Simon Griffiths	John Innes Centre	USSR	landrace	hexaploid	Watkins collection	98.028
L06_Weebil	Weebil	Keith Edwards	University of Bristol	UK	cultivar	hexaploid		97.9114
L07_222_Triumph_A	222_Triumph_A	Simon Griffiths	John Innes Centre	UK	cultivar	hexaploid	Gediflux collection	98.1191
L07_Artico	Artico	Nicola Pecchioni	University of Modena and Reggio Emilia	Italy	cultivar	hexaploid		98.1931
L07_WatkinsB_126.1	Watkins_126.1	Simon Griffiths	John Innes Centre	India	landrace	hexaploid	Watkins collection	98.435
L08_530_governor	530_governor	Simon Griffiths	John Innes Centre	UK	cultivar	hexaploid	Gediflux collection	98.2728
L08_CIMMYT_3	KACHU	Susanne Dreisigacker	CIMMYT	Mexico	cultivar	hexaploid		97.7776
L08_WatkinsC_222.1	Watkins_222.1	Simon Griffiths	John Innes Centre	Crete	landrace	hexaploid	Watkins collection	98.3724
L08_WatkinsI_782.3	Watkins_782.3	Simon Griffiths	John Innes Centre	USSR	landrace	hexaploid	Watkins collection	97.9854
L09_230_Georg	230_Georg	Simon Griffiths	John Innes Centre	UK	cultivar	hexaploid	Gediflux collection	98.6683
L09_Nebraska_PSB2	Goodstreak	Stephen Baenziger, Mary Guttieri	University of Nebraska	Nebraska, USA	cultivar	hexaploid		97.2541
L09_Petrel	Petrel	Diane Mather	University of Adelaide	Australia	cultivar	hexaploid		96.5114
L09_WatkinsB_134.1	Watkins_134.1	Simon Griffiths	John Innes Centre	Australia	landrace	hexaploid	Watkins collection	99.0012
L10_538_bert	538_bert	Simon Griffiths	John Innes Centre	UK	cultivar	hexaploid	Gediflux collection	98.4805
L10_Brons	Brons	Tina Henriksson	Lantmännen	Sweden	cultivar	hexaploid		97.6525
L10_WatkinsC_230.1	Watkins_230.1	Simon Griffiths	John Innes Centre	Portugal	landrace	hexaploid	Watkins collection	98.2614
L10_WatkinsI_775.2	Watkins_775.2	Simon Griffiths	John Innes Centre	USSR	landrace	hexaploid	Watkins collection	98.526
L11_238_Faktor	238_Faktor	Simon Griffiths	John Innes Centre	UK	cultivar	hexaploid	Gediflux collection	98.8988
L11_Rudd	Rudd	Diane Mather	University of Adelaide	Australia	cultivar	hexaploid		97.9313
L11_SCOUT__AUS	SCOUT__AUS	James Preuss	Australian Grain Technologies	Australia	cultivar	hexaploid		98.5744
L11_WatkinsB_142.1	Watkins_142.1	Simon Griffiths	John Innes Centre	Morocco	landrace	hexaploid	Watkins collection	98.5488
L12_546_heinrich	546_heinrich	Simon Griffiths	John Innes Centre	UK	cultivar	hexaploid	Gediflux collection	98.2073
L12_AvocetS	AvocetS	Renee Prins	Cengen & University of Free State	South Africa	cultivar	hexaploid		96.9468
L12_Tavakol_E6	Niknejad	Elahe Tavakol	University of Milan	Italy	cultivar	hexaploid		98.2102
L12_WatkinsC_238.1	Watkins_238.1	Simon Griffiths	John Innes Centre	Iran	landrace	hexaploid	Watkins collection	98.0252
L13_246_Pegassos	246_Pegassos	Simon Griffiths	John Innes Centre	UK	cultivar	hexaploid	Gediflux collection	98.4492
L13_WatkinsB_150.1	Watkins_150.1	Simon Griffiths	John Innes Centre	United Kingdom	landrace	hexaploid	Watkins collection	98.011
L14_554_trader	554_trader	Simon Griffiths	John Innes Centre	UK	cultivar	hexaploid	Gediflux collection	97.2541
L14_Bacanora	Bacanora	Keith Edwards	University of Bristol	UK	cultivar	hexaploid		96.4716
L14_WatkinsC_246.1	Watkins_246.1	Simon Griffiths	John Innes Centre	India	landrace	hexaploid	Watkins collection	97.2911
L15_254_Almus	254_Almus	Simon Griffiths	John Innes Centre	UK	cultivar	hexaploid	Gediflux collection	98.1533
L15_Sunlin	Sunlin	Diane Mather	University of Adelaide	Australia	cultivar	hexaploid		96.9183
L15_WatkinsB_158.1	Watkins_158.1	Simon Griffiths	John Innes Centre	Greece	landrace	hexaploid	Watkins collection	98.9358
L16_187_Roi_Albert	187_Roi_Albert	Simon Griffiths	John Innes Centre	UK	cultivar	hexaploid	Gediflux collection	98.324
L16_562_ability	562_ability	Simon Griffiths	John Innes Centre	UK	cultivar	hexaploid	Gediflux collection	98.8476
L16_Gatsby	Gatsby	Keith Edwards	University of Bristol	UK	cultivar	hexaploid		98.3638
L16_WatkinsC_254.1	Watkins_254.1	Simon Griffiths	John Innes Centre	Morocco	landrace	hexaploid	Watkins collection	98.1447
L17_262_Hochland	262_Hochland	Simon Griffiths	John Innes Centre	UK	cultivar	hexaploid	Gediflux collection	98.9927
L17_Tammarin_Rock	Tammarin Rock	Diane Mather	University of Adelaide	Australia	cultivar	hexaploid		97.1972
L17_WatkinsB_166.3	Watkins_166.3	Simon Griffiths	John Innes Centre	India	landrace	hexaploid	Watkins collection	96.8216
L18_570_bourbon	570_bourbon	Simon Griffiths	John Innes Centre	UK	cultivar	hexaploid	Gediflux collection	99.1719
L18_Opata	Opata	Keith Edwards	University of Bristol	UK	cultivar	hexaploid		98.4264
L18_WatkinsC_262.1	Watkins_262.1	Simon Griffiths	John Innes Centre	Canary Islands	landrace	hexaploid	Watkins collection	97.9882
L18_WatkinsD_324.1	Watkins_324.1	Simon Griffiths	John Innes Centre	China	landrace	hexaploid	Watkins collection	98.0821
L19_270_Svalov_Kronen	270_Svalov_Kronen	Simon Griffiths	John Innes Centre	UK	cultivar	hexaploid	Gediflux collection	98.7195
L19_Ventura	Ventura	Diane Mather	University of Adelaide	Australia	cultivar	hexaploid		97.2228
L19_WatkinsB_174.1	Watkins_174.1	Simon Griffiths	John Innes Centre	India	landrace	hexaploid	Watkins collection	97.8943
L20_578_cobalt	578_cobalt	Simon Griffiths	John Innes Centre	UK	cultivar	hexaploid	Gediflux collection	98.7508
L20_Caphorn	Caphorn	Keith Edwards	University of Bristol	UK	cultivar	hexaploid		98.3667
L20_Longbow	Longbow	Joao Pennacchi	Rothamsted Research	UK	cultivar	hexaploid	ERYCC panel	97.974
L20_WatkinsC_270.1	Watkins_270.1	Simon Griffiths	John Innes Centre	Spain	landrace	hexaploid	Watkins collection	98.4549
L21_278_Buchan	278_Buchan	Simon Griffiths	John Innes Centre	UK	cultivar	hexaploid	Gediflux collection	98.8504
L21_WatkinsB_182.1	Watkins_182.1	Simon Griffiths	John Innes Centre	Poland	landrace	hexaploid	Watkins collection	98.5915
L21_Worrakatta	Worrakatta	Diane Mather	University of Adelaide	Australia	cultivar	hexaploid		98.2187
L22_586_fenda	586_fenda	Simon Griffiths	John Innes Centre	UK	cultivar	hexaploid	Gediflux collection	98.6541
L22_KJE_284b	KJE_284b_206	Wheat Genetic Improvement Network		UK	Paragon gamma deletion line	hexaploid		97.0407
L22_Remus	Remus	Wolfgang Schweiger	BOKU, University of Natural Resources and Life Sciences	Austria	cultivar	hexaploid		97.1203
L22_WatkinsC_278.2	Watkins_278.2	Simon Griffiths	John Innes Centre	Spain	landrace	hexaploid	Watkins collection	98.6541
L23_728_toucan	728_toucan	Simon Griffiths	John Innes Centre	UK	cultivar	hexaploid	Gediflux collection	98.785
L23_KJE_1526	KJE_1526_214	JIC Germplasm Resources Unit	John Innes Centre	UK	EMS Cadenza	hexaploid		98.3781
L23_WatkinsB_190.1	Watkins_190.1	Simon Griffiths	John Innes Centre	France	landrace	hexaploid	Watkins collection	98.7508
L23_Zebu	Zebu	Diane Mather	University of Adelaide	Australia	cultivar	hexaploid		97.1773
L24_594_imola	594_imola	Simon Griffiths	John Innes Centre	UK	cultivar	hexaploid	Gediflux collection	98.3183
L24_Furore	Furore	Wolfgang Schweiger	BOKU, University of Natural Resources and Life Sciences	Austria	cultivar	hexaploid		98.5459
L24_Helen_91	Helen_91	Wheat Genetic and Genomic Resources Centre	Kansas State University	USA	Chinese Spring deletion line	hexaploid		96.7163
L24_KJE_1353	KJE_1353_222	JIC Germplasm Resources Unit	John Innes Centre	UK	EMS Cadenza	hexaploid		97.7691
L24_WatkinsC_286.1	Watkins_286.1	Simon Griffiths	John Innes Centre	Greece	landrace	hexaploid	Watkins collection	97.8858
M01_603_norseman	603_norseman	Simon Griffiths	John Innes Centre	UK	cultivar	hexaploid	Gediflux collection	98.1903
M01_CIMCOG_E2	CIMCOG_13	Simon Griffiths	John Innes Centre	CIMMYT Mexico Core Germplam Panel	cultivar	hexaploid		95.2224
M02_103_Nautica	103_Nautica	Simon Griffiths	John Innes Centre	UK	cultivar	hexaploid	Gediflux collection	97.9939
M02_Antonius_7	Antonius	Etienne Paux	INRA	France	cultivar	hexaploid		96.6394
M02_CIMCOG_E4	CIMCOG_29	Simon Griffiths	John Innes Centre	CIMMYT Mexico Core Germplam Panel	cultivar	hexaploid		97.6439
M02_Cocoon	Cocoon	Malcolm Hawkesford	Rothamsted Research	uk	cultivar	hexaploid		97.5898
M02_WatkinsA_7.1	Watkins_7.1	Simon Griffiths	John Innes Centre	Australia	landrace	hexaploid	Watkins collection	97.8289
M03_15_Leda	15_Leda	Simon Griffiths	John Innes Centre	UK	cultivar	hexaploid	Gediflux collection	98.3781
M03_611_foreman	611_foreman	Simon Griffiths	John Innes Centre	UK	cultivar	hexaploid	Gediflux collection	98.4776
M03_Braewood	Braewood	Diane Mather	University of Adelaide	Australia	cultivar	hexaploid		98.213
M03_CIMCOG_E6	CIMCOG_45	Simon Griffiths	John Innes Centre	CIMMYT Mexico Core Germplam Panel	cultivar	hexaploid		98.6342
M03_WatkinsH_687.1	Watkins_687.1	Simon Griffiths	John Innes Centre	Tunisia	landrace	hexaploid	Watkins collection	98.0565
M04_111_Holme	111_Holme	Simon Griffiths	John Innes Centre	UK	cultivar	hexaploid	Gediflux collection	98.6285
M04_CCB_INGENIO_15	CCB_Ingenio	Etienne Paux	INRA	France	cultivar	hexaploid		97.789
M04_CIMCOG_E8	Becard/Kachu	Simon Griffiths	John Innes Centre	CIMMYT Mexico Core Germplam Panel	cultivar	hexaploid		97.8687
M04_Gallant	Gallant	Malcolm Hawkesford	Rothamsted Research	uk	cultivar	hexaploid		98.6171
M04_WatkinsA_15.2	Watkins_15.2	Simon Griffiths	John Innes Centre	Yugoslavia	landrace	hexaploid	Watkins collection	97.8317
M05_23_Vilmorin_27	23_Vilmorin_27	Simon Griffiths	John Innes Centre	UK	cultivar	hexaploid	Gediflux collection	98.2842
M05_619_semper	619_semper	Simon Griffiths	John Innes Centre	UK	cultivar	hexaploid	Gediflux collection	97.513
M05_CDC_Teal	CDC_Teal	Curtis Pozniak	University of Saskatchewan	Saskatoon, Canada	cultivar	hexaploid		98.0764
M05_WatkinsH_695.1	Watkins_695.1	Simon Griffiths	John Innes Centre	China	landrace	hexaploid	Watkins collection	96.5114
M06_119_Gawain	119_Gawain	Simon Griffiths	John Innes Centre	UK	cultivar	hexaploid	Gediflux collection	98.2642
M06_12A5	12A5	Nick Bird	John Innes Centre	JIC, UK	cultivar	hexaploid		97.9313
M06_Esperia_23	Esperia	Etienne Paux	INRA	France	cultivar	hexaploid		97.8004
M06_Interet	Interet	Malcolm Hawkesford	Rothamsted Research	uk	cultivar	hexaploid		98.0195
M06_WatkinsA_23.1	Watkins_23.1	Simon Griffiths	John Innes Centre	Australia	landrace	hexaploid	Watkins collection	98.3126
M07_31_Apollo_NL	31_Apollo_NL	Simon Griffiths	John Innes Centre	UK	cultivar	hexaploid	Gediflux collection	97.2939
M07_627_trawler	627_trawler	Simon Griffiths	John Innes Centre	UK	cultivar	hexaploid	Gediflux collection	98.8846
M07_Bilancia	Bilancia	Nicola Pecchioni	University of Modena and Reggio Emilia	Italy	cultivar	hexaploid		98.6939
M07_Monika_	Monika	Rudjer Simek	Poljoprivredni institut Osijek	Croatia	cultivar	hexaploid		97.2626
M07_WatkinsH_703.1	Watkins_703.1	Simon Griffiths	John Innes Centre	China	landrace	hexaploid	Watkins collection	98.415
M08_127_Pastiche	127_Pastiche	Simon Griffiths	John Innes Centre	UK	cultivar	hexaploid	Gediflux collection	99.1065
M08_Interet_31	Interet	Etienne Paux	INRA	France	cultivar	hexaploid		98.0878
M08_Mascot	Mascot_1	Joao Pennacchi	Rothamsted Research	UK	cultivar	hexaploid	ERYCC panel	98.3297
M08_WatkinsA_31.1	Watkins_31.1	Simon Griffiths	John Innes Centre	Australia	landrace	hexaploid	Watkins collection	98.5004
M09_39_Etoile_de_Choisy	39_Etoile_de_Choisy	Simon Griffiths	John Innes Centre	UK	cultivar	hexaploid	Gediflux collection	98.1248
M09_635_stag	635_stag	Simon Griffiths	John Innes Centre	UK	cultivar	hexaploid	Gediflux collection	98.9728
M09_Nebraska_PSB3	Settler_CL	Stephen Baenziger, Mary Guttieri	University of Nebraska	Nebraska, USA	cultivar	hexaploid		98.1248
M09_WatkinsH_712.2	Watkins_712.2	Simon Griffiths	John Innes Centre	India	landrace	hexaploid	Watkins collection	97.5671
M10_135_Carstens5	135_Carstens5	Simon Griffiths	John Innes Centre	UK	cultivar	hexaploid	Gediflux collection	98.7394
M10_Klein_Chanja	Klein_Chanja	Jorge Dubcovsky	University of California	USA	cultivar	hexaploid		98.4577
M10_PR22R58_39	PR22R58	Etienne Paux	INRA	France	cultivar	hexaploid		97.1715
M10_Solstice	Solstice_9	Joao Pennacchi	Rothamsted Research	UK	cultivar	hexaploid	ERYCC panel	98.4976
M10_WatkinsA_39.1	Watkins_39.1	Simon Griffiths	John Innes Centre	Italy	landrace	hexaploid	Watkins collection	98.5431
M11_643_harrier	643_harrier	Simon Griffiths	John Innes Centre	UK	cultivar	hexaploid	Gediflux collection	98.9329
M11_CD_104	CD_104	Ivan Schuster	Coodetec	Brazil	cultivar	hexaploid		95.0773
M11_Watkins_I _A8	Watkins_720.1	Simon Griffiths	John Innes Centre	China	landrace	hexaploid	Watkins collection	98.4463
M11_WatkinsH_720.1	Watkins_828.1	Simon Griffiths	John Innes Centre	China	landrace	hexaploid	Watkins collection	97.9598
M12_143_Beaver	143_Beaver	Simon Griffiths	John Innes Centre	UK	cultivar	hexaploid	Gediflux collection	99.0809
M12_Savannah	Savannah_17	Joao Pennacchi	Rothamsted Research	UK	cultivar	hexaploid	ERYCC panel	98.7736
M12_Sirtaki_47	Sirtaki	Etienne Paux	INRA	France	cultivar	hexaploid		95.948
M12_Tavakol_E7	Falat	Elahe Tavakol	University of Milan	Italy	cultivar	hexaploid		98.2272
M12_WatkinsA_47.1	Watkins_47.1	Simon Griffiths	John Innes Centre	Spain	landrace	hexaploid	Watkins collection	97.5073
M13_55_Mega	55_Mega	Simon Griffiths	John Innes Centre	UK	cultivar	hexaploid	Gediflux collection	98.287
M13_EGA_Wills	EGA Wills	Diane Mather	University of Adelaide	Australia	cultivar	hexaploid		97.3281
M13_Watkins_I_B6	Watkins_728.1	Simon Griffiths	John Innes Centre	Iraq	landrace	hexaploid	Watkins collection	95.137
M13_WatkinsH_728.1	Watkins_813.1	Simon Griffiths	John Innes Centre	India	landrace	hexaploid	Watkins collection	96.85
M14_151_Sperber	151_Sperber	Simon Griffiths	John Innes Centre	UK	cultivar	hexaploid	Gediflux collection	98.1447
M14_Acienda_55	Acienda	Etienne Paux	INRA	France	cultivar	hexaploid		98.0508
M14_Caphorn	Caphorn_23	Joao Pennacchi	Rothamsted Research	UK	cultivar	hexaploid	ERYCC panel	99.0012
M14_WatkinsA_55.1	Watkins_55.1	Simon Griffiths	John Innes Centre	Spain	landrace	hexaploid	Watkins collection	98.4122
M15_63_Dr_Lassers_Dickkopf	63_Dr_Lassers_Dickkopf	Simon Griffiths	John Innes Centre	UK	cultivar	hexaploid	Gediflux collection	98.8874
M15_659_newhaven	659_newhaven	Simon Griffiths	John Innes Centre	UK	cultivar	hexaploid	Gediflux collection	98.8077
M15_Estoc	Estoc	Diane Mather	University of Adelaide	Australia	cultivar	hexaploid		98.2443
M15_WatkinsH_736.2	Watkins_736.2	Simon Griffiths	John Innes Centre	USSR	landrace	hexaploid	Watkins collection	98.8675
M16_159_Spark	159_Spark	Simon Griffiths	John Innes Centre	UK	cultivar	hexaploid	Gediflux collection	98.1533
M16_Aubusson_63	Aubusson	Etienne Paux	INRA	France	cultivar	hexaploid		98.6911
M16_WatkinsA_63.2	Watkins_63.2	Simon Griffiths	John Innes Centre	Spain	landrace	hexaploid	Watkins collection	98.0053
M17_667_adroit	667_adroit	Simon Griffiths	John Innes Centre	UK	cultivar	hexaploid	Gediflux collection	99.0297
M17_GBA_Combat	GBA Combat	Diane Mather	University of Adelaide	Australia	cultivar	hexaploid		96.8955
M17_Watkins_I _C8	Watkins_744.1	Simon Griffiths	John Innes Centre	India	landrace	hexaploid	Watkins collection	97.0151
M17_WatkinsH_744.1	Watkins_903.1	Simon Griffiths	John Innes Centre	India	landrace	hexaploid	Watkins collection	97.422
M18_167_Cezanne	167_Cezanne	Simon Griffiths	John Innes Centre	UK	cultivar	hexaploid	Gediflux collection	97.6866
M18_Isidor_71	Isidor	Etienne Paux	INRA	France	cultivar	hexaploid		98.5943
M18_Mascot	Mascot_41	Joao Pennacchi	Rothamsted Research	UK	cultivar	hexaploid	ERYCC panel	99.0866
M18_WatkinsA_71.1	Watkins_71.1	Simon Griffiths	John Innes Centre	Bulgaria	landrace	hexaploid	Watkins collection	98.876
M19_675_corsaire	675_corsaire	Simon Griffiths	John Innes Centre	UK	cultivar	hexaploid	Gediflux collection	98.7195
M19_79_Gamin	79_Gamin	Simon Griffiths	John Innes Centre	UK	cultivar	hexaploid	Gediflux collection	98.8646
M19_H45	H45	Diane Mather	University of Adelaide	Australia	cultivar	hexaploid		98.3724
M19_WatkinsH_752.1	Watkins_752.1	Simon Griffiths	John Innes Centre	USSR	landrace	hexaploid	Watkins collection	98.3297
M20_175_Capitaine	175_Capitaine	Simon Griffiths	John Innes Centre	UK	cultivar	hexaploid	Gediflux collection	98.3041
M20_Musketeer	Musketeer_49	Joao Pennacchi	Rothamsted Research	UK	cultivar	hexaploid	ERYCC panel	98.5146
M20_Pepidor_79	Pepidor	Etienne Paux	INRA	France	cultivar	hexaploid		98.5203
M20_WatkinsA_79.1	Watkins_79.1	Simon Griffiths	John Innes Centre	India	landrace	hexaploid	Watkins collection	98.563
M21_715_access	715_access	Simon Griffiths	John Innes Centre	UK	cultivar	hexaploid	Gediflux collection	98.5915
M21_87_Armada_known_as_Armanda	87_Armada_known_as_Armanda	Simon Griffiths	John Innes Centre	UK	cultivar	hexaploid	Gediflux collection	97.5159
M21_WatkinsH_760.1	Watkins_760.1	Simon Griffiths	John Innes Centre	USSR	landrace	hexaploid	Watkins collection	98.0907
M22_183_Rufus	183_Rufus	Simon Griffiths	John Innes Centre	UK	cultivar	hexaploid	Gediflux collection	98.6655
M22_Barok_87	Barok	Etienne Paux	INRA	France	cultivar	hexaploid		97.9768
M22_Battalion	Battalion_57	Joao Pennacchi	Rothamsted Research	UK	cultivar	hexaploid	ERYCC panel	96.961
M22_WatkinsA_87.1	Watkins_87.1	Simon Griffiths	John Innes Centre	India	landrace	hexaploid	Watkins collection	98.3695
M23_723_alcier	723_alcier	Simon Griffiths	John Innes Centre	UK	cultivar	hexaploid	Gediflux collection	98.5801
M23_95_Disponent	95_Disponent	Simon Griffiths	John Innes Centre	UK	cultivar	hexaploid	Gediflux collection	98.3752
M23_Krichauff	Krichauff	Diane Mather	University of Adelaide	Australia	cultivar	hexaploid		98.1419
M23_WatkinsH_768.1	Watkins_768.1	Simon Griffiths	John Innes Centre	India	landrace	hexaploid	Watkins collection	97.1858
M24_Gammenya_95	Gammenya	Etienne Paux	INRA	France	cultivar	hexaploid		97.8146
M24_Helen_94	Helen_94	Wheat Genetic and Genomic Resources Centre	Kansas State University	USA	Chinese Spring deletion line	hexaploid		96.0305
M24_WatkinsA_95.1	Watkins_95.1	Simon Griffiths	John Innes Centre	China	landrace	hexaploid	Watkins collection	98.8049
M24_WatkinsI_815.1	Watkins_815.1	Simon Griffiths	John Innes Centre	*	landrace	hexaploid	Watkins collection	97.5386
N01_CIMCOG_F2	CIMCOG_14	Simon Griffiths	John Innes Centre	CIMMYT Mexico Core Germplam Panel	cultivar	hexaploid		94.713
N01_WatkinsB_103.1	Watkins_103.1	Simon Griffiths	John Innes Centre	Italy	landrace	hexaploid	Watkins collection	98.5431
N02_507_sabre	507_sabre	Simon Griffiths	John Innes Centre	UK	cultivar	hexaploid	Gediflux collection	97.1403
N02_CIMCOG_F4	CIMCOG_30	Simon Griffiths	John Innes Centre	CIMMYT Mexico Core Germplam Panel	cultivar	hexaploid		97.9455
N02_Neelkant_103	Neelkant	Etienne Paux	INRA	France	cultivar	hexaploid		98.0565
N02_WatkinsC_199.1	Watkins_199.1	Simon Griffiths	John Innes Centre	India	landrace	hexaploid	Watkins collection	97.8118
N02_WatkinsI_808.2	Watkins_808.2	Simon Griffiths	John Innes Centre	USSR	landrace	hexaploid	Watkins collection	97.163
N03_207_Folke	207_Folke	Simon Griffiths	John Innes Centre	UK	cultivar	hexaploid	Gediflux collection	99.061
N03_CIMCOG_F6	CIMCOG_46	Simon Griffiths	John Innes Centre	CIMMYT Mexico Core Germplam Panel	cultivar	hexaploid		98.0565
N03_LongReach_Guardian	LongReach Guardian	Diane Mather	University of Adelaide	Australia	cultivar	hexaploid		98.0195
N03_WatkinsB_111.1	Watkins_111.1	Simon Griffiths	John Innes Centre	Morocco	landrace	hexaploid	Watkins collection	98.2557
N04_515_prospect	515_prospect	Simon Griffiths	John Innes Centre	UK	cultivar	hexaploid	Gediflux collection	98.8476
N04_CIMCOG_F8	CIMGOG_SYN	Simon Griffiths	John Innes Centre	CIMMYT Mexico Core Germplam Panel	cultivar	hexaploid		97.6069
N04_WatkinsC_207.2	Watkins_207.2	Simon Griffiths	John Innes Centre	Iran	landrace	hexaploid	Watkins collection	98.5772
N04_WatkinsI_800.1	Watkins_800.1	Simon Griffiths	John Innes Centre	USSR	landrace	hexaploid	Watkins collection	97.4191
N05_Cutler	Cutler	Curtis Pozniak	University of Saskatchewan	Saskatoon, Canada	cultivar	hexaploid		98.1561
N05_Mace	Mace_DM	Diane Mather	University of Adelaide	Australia	cultivar	hexaploid		98.2898
N05_Watkins_I _F8	Watkins_119.1	Simon Griffiths	John Innes Centre	India	landrace	hexaploid	Watkins collection	98.5488
N05_WatkinsB_119.1	Watkins_912.3	Simon Griffiths	John Innes Centre	Hungary	landrace	hexaploid	Watkins collection	98.674
N06_523_vocal	523_vocal	Simon Griffiths	John Innes Centre	UK	cultivar	hexaploid	Gediflux collection	98.122
N06_7C12	7C12	Nick Bird	John Innes Centre	JIC, UK	cultivar	hexaploid		97.3167
N06_Chinese_Spring_Ph1	Chinese Spring Ph1	Keith Edwards	University of Bristol	UK	cultivar	hexaploid		96.1443
N06_WatkinsC_215.1	Watkins_215.1	Simon Griffiths	John Innes Centre	Morocco	landrace	hexaploid	Watkins collection	98.7992
N06_WatkinsI_792.1	Watkins_792.1	Simon Griffiths	John Innes Centre	USSR	landrace	hexaploid	Watkins collection	98.3069
N07_223_Erla_Kolben	223_Erla_Kolben	Simon Griffiths	John Innes Centre	UK	cultivar	hexaploid	Gediflux collection	98.6768
N07_Genesi	Genesi	Nicola Pecchioni	University of Modena and Reggio Emilia	Italy	cultivar	hexaploid		98.8732
N07_WatkinsB_127.1	Watkins_127.1	Simon Griffiths	John Innes Centre	India	landrace	hexaploid	Watkins collection	98.7337
N08_531_rooster	531_rooster	Simon Griffiths	John Innes Centre	UK	cultivar	hexaploid	Gediflux collection	95.7374
N08_CIMMYT_4	BAJ #1	Susanne Dreisigacker	CIMMYT	Mexico	cultivar	hexaploid		95.7147
N08_WatkinsC_223.1	Watkins_223.1	Simon Griffiths	John Innes Centre	Burma	landrace	hexaploid	Watkins collection	98.0394
N08_WatkinsI_783.1	Watkins_783.1	Simon Griffiths	John Innes Centre	USSR	landrace	hexaploid	Watkins collection	96.8529
N09_231_Kadolzer	231_Kadolzer	Simon Griffiths	John Innes Centre	UK	cultivar	hexaploid	Gediflux collection	98.8504
N09_Nebraska_PSB4	Overland	Stephen Baenziger, Mary Guttieri	University of Nebraska	Nebraska, USA	cultivar	hexaploid		98.3183
N09_WatkinsB_135.1	Watkins_135.1	Simon Griffiths	John Innes Centre	Australia	landrace	hexaploid	Watkins collection	98.7964
N10_539_erland	539_erland	Simon Griffiths	John Innes Centre	UK	cultivar	hexaploid	Gediflux collection	98.8248
N10_Ceylon	Ceylon	Tina Henriksson	Lantmännen	Sweden	cultivar	hexaploid		98.1191
N10_Klein_Proteo	Klein_Proteo	Jorge Dubcovsky	University of California	USA	cultivar	hexaploid		98.2443
N10_WatkinsC_231.2	Watkins_231.2	Simon Griffiths	John Innes Centre	Hungary	landrace	hexaploid	Watkins collection	98.7878
N10_WatkinsI_776.1	Watkins_776.1	Simon Griffiths	John Innes Centre	USSR	landrace	hexaploid	Watkins collection	97.9398
N11_239_Flair	239_Flair	Simon Griffiths	John Innes Centre	UK	cultivar	hexaploid	Gediflux collection	98.9329
N11_WatkinsB_143.1	Watkins_143.1	Simon Griffiths	John Innes Centre	Spain	landrace	hexaploid	Watkins collection	97.4903
N12_547_creweau	547_creweau	Simon Griffiths	John Innes Centre	UK	cultivar	hexaploid	Gediflux collection	96.8386
N12_Kenya_TK_42	Kenya_TK_42	Renee Prins	Cengen & University of Free State	South Africa	cultivar	hexaploid		97.9
N12_Tavakol_E8	Chamran	Elahe Tavakol	University of Milan	Italy	cultivar	hexaploid		97.9285
N12_WatkinsC_239.1	Watkins_239.1	Simon Griffiths	John Innes Centre	Spain	landrace	hexaploid	Watkins collection	98.3525
N13_247_Pepital	247_Pepital	Simon Griffiths	John Innes Centre	UK	cultivar	hexaploid	Gediflux collection	98.9841
N13_SQP_Revenue	SQP Revenue	Diane Mather	University of Adelaide	Australia	cultivar	hexaploid		97.2541
N13_WatkinsB_151.1	Watkins_151.1	Simon Griffiths	John Innes Centre	Portugal	landrace	hexaploid	Watkins collection	98.2671
N14_555_fresco	555_fresco	Simon Griffiths	John Innes Centre	UK	cultivar	hexaploid	Gediflux collection	98.7964
N14_Battalion	Battalion	Keith Edwards	University of Bristol	UK	cultivar	hexaploid		98.6256
N14_WatkinsC_247.1	Watkins_247.1	Simon Griffiths	John Innes Centre	India	landrace	hexaploid	Watkins collection	98.0992
N15_Sunsoft_98	Sunsoft 98	Diane Mather	University of Adelaide	Australia	cultivar	hexaploid		97.4789
N15_Watkins_I _D7	Watkins_159.1	Simon Griffiths	John Innes Centre	Bulgaria	landrace	hexaploid	Watkins collection	98.6029
N15_WatkinsB_159.1	Watkins_823.1	Simon Griffiths	John Innes Centre	China	landrace	hexaploid	Watkins collection	98.6939
N16_185_Clovis	185_Clovis	Simon Griffiths	John Innes Centre	UK	cultivar	hexaploid	Gediflux collection	99.1264
N16_563_admiral	563_admiral	Simon Griffiths	John Innes Centre	UK	cultivar	hexaploid	Gediflux collection	98.4776
N16_Glasgow	Glasgow	Keith Edwards	University of Bristol	UK	cultivar	hexaploid		97.9825
N16_WatkinsC_255.1	Watkins_255.1	Simon Griffiths	John Innes Centre	Tunisia	landrace	hexaploid	Watkins collection	97.8801
N17_104_Fakir	104_Fakir	Simon Griffiths	John Innes Centre	UK	cultivar	hexaploid	Gediflux collection	98.5374
N17_263_Miras	263_Miras	Simon Griffiths	John Innes Centre	UK	cultivar	hexaploid	Gediflux collection	98.6711
N17_Tammin	Tammin	Diane Mather	University of Adelaide	Australia	cultivar	hexaploid		96.9724
N17_WatkinsB_167.1	Watkins_167.1	Simon Griffiths	John Innes Centre	India	landrace	hexaploid	Watkins collection	98.2073
N18_571_bryden	571_bryden	Simon Griffiths	John Innes Centre	UK	cultivar	hexaploid	Gediflux collection	98.6825
N18_Premio	Premio	Keith Edwards	University of Bristol	UK	cultivar	hexaploid		98.6228
N18_WatkinsC_263.1	Watkins_263.1	Simon Griffiths	John Innes Centre	Canary Islands	landrace	hexaploid	Watkins collection	98.287
N18_WatkinsG_594.2	Watkins_594.2	Simon Griffiths	John Innes Centre	Portugal	landrace	hexaploid	Watkins collection	98.3581
N19_271_Taras	271_Taras	Simon Griffiths	John Innes Centre	UK	cultivar	hexaploid	Gediflux collection	98.1903
N19_Waagan	Waagan	Diane Mather	University of Adelaide	Australia	cultivar	hexaploid		96.9582
N19_WatkinsB_175.2	Watkins_175.2	Simon Griffiths	John Innes Centre	China	landrace	hexaploid	Watkins collection	97.9882
N20_579_combat	579_combat	Simon Griffiths	John Innes Centre	UK	cultivar	hexaploid	Gediflux collection	97.7663
N20_Alligator	Alligator	Pierre Devaux	Florimond Desprez	France, Florimond Desprez	cultivar	hexaploid		97.5443
N20_WatkinsC_271.1	Watkins_271.1	Simon Griffiths	John Innes Centre	Spain	landrace	hexaploid	Watkins collection	98.6797
N21_279_Equinox	279_Equinox	Simon Griffiths	John Innes Centre	UK	cultivar	hexaploid	Gediflux collection	98.7537
N21_WatkinsB_183.1	Watkins_183.1	Simon Griffiths	John Innes Centre	Poland	landrace	hexaploid	Watkins collection	98.7679
N21_Wyalkatchem	Wyalkatchem_DM	Diane Mather	University of Adelaide	Australia	cultivar	hexaploid		98.1846
N22_587_flash	587_flash	Simon Griffiths	John Innes Centre	UK	cultivar	hexaploid	Gediflux collection	98.4293
N22_CM_82036NIL51	CM-82036NIL51	Wolfgang Schweiger	BOKU, University of Natural Resources and Life Sciences	Austria	cultivar	hexaploid		96.7191
N22_KJE_286c	KJE_286c_207	Wheat Genetic Improvement Network		UK	Paragon gamma deletion line	hexaploid		98.085
N22_WatkinsC_279.1	Watkins_279.1	Simon Griffiths	John Innes Centre	Spain	landrace	hexaploid	Watkins collection	98.5232
N23_729_victo	729_victo	Simon Griffiths	John Innes Centre	UK	cultivar	hexaploid	Gediflux collection	97.8886
N23_Helen_2	Helen_2	Wheat Genetic and Genomic Resources Centre	Kansas State University	USA	Chinese Spring deletion line	hexaploid	C.S. Euploid Line	97.8232
N23_KJE_1526	KJE_1526_215	JIC Germplasm Resources Unit	John Innes Centre	UK	EMS Cadenza	hexaploid		98.2785
N23_WatkinsB_191.1	Watkins_191.1	Simon Griffiths	John Innes Centre	France	landrace	hexaploid	Watkins collection	98.7821
N23_Zippy	Zippy	Diane Mather	University of Adelaide	Australia	cultivar	hexaploid		97.7805
N24_KJE_1789	KJE_1789_223	JIC Germplasm Resources Unit	John Innes Centre	UK	EMS Cadenza	hexaploid		97.826
N24_Paragon1	Paragon1	Julie King	University of Nottingham	UK	cultivar	hexaploid		98.0622
N24_Watkins_I _A6	Watkins_287.1	Simon Griffiths	John Innes Centre	Crete	landrace	hexaploid	Watkins collection	98.2756
N24_WatkinsC_287.1	Watkins_812.1	Simon Griffiths	John Innes Centre	China	landrace	hexaploid	Watkins collection	98.0138
O01_604_ostara	604_ostara	Simon Griffiths	John Innes Centre	UK	cultivar	hexaploid	Gediflux collection	98.711
O01_WatkinsH_680.1	Watkins_680.1	Simon Griffiths	John Innes Centre	Italy	landrace	hexaploid	Watkins collection	94.4171
O02_Arezzo_8	Arezzo	Etienne Paux	INRA	France	cultivar	hexaploid		98.2585
O02_CIMCOG_G4	CIMCOG_31	Simon Griffiths	John Innes Centre	CIMMYT Mexico Core Germplam Panel	cultivar	hexaploid		96.1073
O02_WatkinsA_8.1	Watkins_8.1	Simon Griffiths	John Innes Centre	Portugal	landrace	hexaploid	Watkins collection	98.728
O03_16_Professeur_Marchal_known_as_Prof_Marshal	16_Professeur_Marchal_known_as_Prof_Marshal	Simon Griffiths	John Innes Centre	UK	cultivar	hexaploid	Gediflux collection	97.9939
O03_612_renown	612_renown	Simon Griffiths	John Innes Centre	UK	cultivar	hexaploid	Gediflux collection	98.5716
O03_Brennan	Brennan	Diane Mather	University of Adelaide	Australia	cultivar	hexaploid		97.7606
O03_CIMCOG_G6	CIMCOG_47	Simon Griffiths	John Innes Centre	CIMMYT Mexico Core Germplam Panel	cultivar	hexaploid		98.3354
O03_WatkinsH_688.1	Watkins_688.1	Simon Griffiths	John Innes Centre	Spain	landrace	hexaploid	Watkins collection	96.1955
O04_112_Starke_II_known_as_Starke_2	112_Starke_II_known_as_Starke_2	Simon Griffiths	John Innes Centre	UK	cultivar	hexaploid	Gediflux collection	98.5915
O04_Centenaire_16	MISR1	Simon Griffiths	John Innes Centre	CIMMYT Mexico Core Germplam Panel	cultivar	hexaploid		97.2228
O04_CIMCOG_G8	Centenaire	Etienne Paux	INRA	France	cultivar	hexaploid		98.4691
O04_Tabasco	Tabasco	Malcolm Hawkesford	Rothamsted Research	uk	cultivar	hexaploid		97.6212
O04_WatkinsA_16.1	Watkins_16.1	Simon Griffiths	John Innes Centre	Spain	landrace	hexaploid	Watkins collection	97.9911
O05_24_Vilmorin_53	24_Vilmorin_53	Simon Griffiths	John Innes Centre	UK	cultivar	hexaploid	Gediflux collection	98.9415
O05_620_sennet	620_sennet	Simon Griffiths	John Innes Centre	UK	cultivar	hexaploid	Gediflux collection	95.3903
O05_Carinya	CDC_Alaska	Curtis Pozniak	University of Saskatchewan	Saskatoon, Canada	cultivar	hexaploid		98.0451
O05_CDC_Alaska	Carinya	Diane Mather	University of Adelaide	Australia	cultivar	hexaploid		97.9683
O05_WatkinsH_696.1	Watkins_696.1	Simon Griffiths	John Innes Centre	India	landrace	hexaploid	Watkins collection	96.9439
O06_120_Brock	120_Brock	Simon Griffiths	John Innes Centre	UK	cultivar	hexaploid	Gediflux collection	99.1094
O06_Brigand_8.2	Brigand_8.2	Nick Bird	John Innes Centre	JIC, UK	cultivar	hexaploid		97.3565
O06_Cordiale	Cordiale	Malcolm Hawkesford	Rothamsted Research	uk	cultivar	hexaploid		97.8801
O06_Euclide_24	Euclide	Etienne Paux	INRA	France	cultivar	hexaploid		98.5033
O06_WatkinsA_24.1	Watkins_24.1	Simon Griffiths	John Innes Centre	Australia	landrace	hexaploid	Watkins collection	98.4577
O07_32_Cleo	32_Cleo	Simon Griffiths	John Innes Centre	UK	cultivar	hexaploid	Gediflux collection	98.563
O07_628_trend	628_trend	Simon Griffiths	John Innes Centre	UK	cultivar	hexaploid	Gediflux collection	98.7565
O07_Cook	Cook	Diane Mather	University of Adelaide	Australia	cultivar	hexaploid		97.3252
O07_WatkinsH_704.1	Watkins_704.1	Simon Griffiths	John Innes Centre	Iran	landrace	hexaploid	Watkins collection	97.2825
O08_128_Riband	128_Riband	Simon Griffiths	John Innes Centre	UK	cultivar	hexaploid	Gediflux collection	98.3154
O08_Abdallat_1	Amoun	Ayed Al Abdallat	CGAIR, University of Jordan	Jordan	cultivar	hexaploid		96.9041
O08_Isengrain_32	Isengrain	Etienne Paux	INRA	France	cultivar	hexaploid		97.7976
O08_WatkinsA_32.1	Watkins_32.1	Simon Griffiths	John Innes Centre	India	landrace	hexaploid	Watkins collection	98.4748
O09_40_Maris_Huntsman	40_Maris_Huntsman	Simon Griffiths	John Innes Centre	UK	cultivar	hexaploid	Gediflux collection	98.6285
O09_636_talon	636_talon	Simon Griffiths	John Innes Centre	UK	cultivar	hexaploid	Gediflux collection	98.3382
O09_Dundee	Dundee	Diane Mather	University of Adelaide	Australia	cultivar	hexaploid		98.2244
O09_Nebraska_PSB5	Freeman	Stephen Baenziger, Mary Guttieri	University of Nebraska	Nebraska, USA	cultivar	hexaploid		97.8886
O09_WatkinsH_713.1	Watkins_713.1	Simon Griffiths	John Innes Centre	India	landrace	hexaploid	Watkins collection	98.2159
O10_Mendel	Mendel_10	Joao Pennacchi	Rothamsted Research	UK	cultivar	hexaploid	ERYCC panel	99.0411
O10_WatkinsA_40.1	Watkins_40.1	Simon Griffiths	John Innes Centre	France	landrace	hexaploid	Watkins collection	98.9841
O11_48_Capitole	48_Capitole	Simon Griffiths	John Innes Centre	UK	cultivar	hexaploid	Gediflux collection	99.0297
O11_644_raleigh	644_raleigh	Simon Griffiths	John Innes Centre	UK	cultivar	hexaploid	Gediflux collection	98.8106
O11_CD_1104	CD_1104	Ivan Schuster	Coodetec	Brazil	cultivar	hexaploid		95.8541
O11_EGA_Gregory	EGA Gregory_DM	Diane Mather	University of Adelaide	Australia	cultivar	hexaploid		98.2215
O11_WatkinsH_721.1	Watkins_721.1	Simon Griffiths	John Innes Centre	China	landrace	hexaploid	Watkins collection	97.7976
O12_Oakley	Oakley_18	Joao Pennacchi	Rothamsted Research	UK	cultivar	hexaploid	ERYCC panel	98.9984
O12_Sollario_48	Sollario	Etienne Paux	INRA	France	cultivar	hexaploid		98.3553
O12_Tavakol_E9	Zagros	Elahe Tavakol	University of Milan	Italy	cultivar	hexaploid		98.4293
O12_WatkinsA_48.1	Watkins_48.1	Simon Griffiths	John Innes Centre	Spain	landrace	hexaploid	Watkins collection	98.1646
O13_56_Mahndorfer_Tempo_known_as_Mahndorfer	56_Mahndorfer_Tempo_known_as_Mahndorfer	Simon Griffiths	John Innes Centre	UK	cultivar	hexaploid	Gediflux collection	98.9785
O13_652_zodiac	652_zodiac	Simon Griffiths	John Innes Centre	UK	cultivar	hexaploid	Gediflux collection	98.6854
O13_EGA_Wylie	EGA Wylie	Diane Mather	University of Adelaide	Australia	cultivar	hexaploid		97.5529
O13_WatkinsH_729.1	Watkins_729.1	Simon Griffiths	John Innes Centre	Iran	landrace	hexaploid	Watkins collection	96.9752
O14_Alcazar_56	Alcazar	Etienne Paux	INRA	France	cultivar	hexaploid		98.5602
O14_Maris_widgeon	Maris_widgeon_26	Joao Pennacchi	Rothamsted Research	UK	cultivar	hexaploid	ERYCC panel	99.0809
O14_WatkinsA_56.1	Watkins_56.1	Simon Griffiths	John Innes Centre	Spain	landrace	hexaploid	Watkins collection	97.7833
O15_64_Heine_4	64_Heine_4	Simon Griffiths	John Innes Centre	UK	cultivar	hexaploid	Gediflux collection	98.8504
O15_660_orqual	660_orqual	Simon Griffiths	John Innes Centre	UK	cultivar	hexaploid	Gediflux collection	98.7451
O15_Excalibur	Excalibur	Diane Mather	University of Adelaide	Australia	cultivar	hexaploid		96.8273
O15_WatkinsH_737.1	Watkins_737.1	Simon Griffiths	John Innes Centre	Italy	landrace	hexaploid	Watkins collection	97.1061
O16_Autan_64	Autan	Etienne Paux	INRA	France	cultivar	hexaploid		98.2557
O16_Exsept	Exsept_34	Joao Pennacchi	Rothamsted Research	UK	cultivar	hexaploid	ERYCC panel	99.0382
O16_WatkinsA_64.1	Watkins_64.1	Simon Griffiths	John Innes Centre	Spain	landrace	hexaploid	Watkins collection	98.2073
O17_668_beaufort	668_beaufort	Simon Griffiths	John Innes Centre	UK	cultivar	hexaploid	Gediflux collection	98.4179
O17_72_Talent	72_Talent	Simon Griffiths	John Innes Centre	UK	cultivar	hexaploid	Gediflux collection	98.6085
O17_GBA_Hunter	GBA Hunter	Diane Mather	University of Adelaide	Australia	cultivar	hexaploid		97.0407
O17_WatkinsH_745.1	Watkins_745.1	Simon Griffiths	John Innes Centre	USSR	landrace	hexaploid	Watkins collection	97.2285
O18_168_Scipion	168_Scipion	Simon Griffiths	John Innes Centre	UK	cultivar	hexaploid	Gediflux collection	98.7224
O18_Beaver	Beaver_42	Joao Pennacchi	Rothamsted Research	UK	cultivar	hexaploid	ERYCC panel	97.937
O18_Istabraq_72	Istabraq	Etienne Paux	INRA	France	cultivar	hexaploid		98.5289
O18_WatkinsA_72.1	Watkins_72.1	Simon Griffiths	John Innes Centre	Yugoslavia	landrace	hexaploid	Watkins collection	98.5716
O19_689_axial	689_axial	Simon Griffiths	John Innes Centre	UK	cultivar	hexaploid	Gediflux collection	98.0167
O19_80_Lutin	80_Lutin	Simon Griffiths	John Innes Centre	UK	cultivar	hexaploid	Gediflux collection	98.4549
O19_H46	H46	Diane Mather	University of Adelaide	Australia	cultivar	hexaploid		98.4008
O19_WatkinsH_753.1	Watkins_753.1	Simon Griffiths	John Innes Centre	USSR	landrace	hexaploid	Watkins collection	97.4959
O20_Recital_80	Recital_EP	Etienne Paux	INRA	France	cultivar	hexaploid		97.7236
O20_Roysac	Roysac_50	Joao Pennacchi	Rothamsted Research	UK	cultivar	hexaploid	ERYCC panel	94.6362
O20_WatkinsA_80.1	Watkins_80.1	Simon Griffiths	John Innes Centre	India	landrace	hexaploid	Watkins collection	98.5203
O21_716_biscay	716_biscay	Simon Griffiths	John Innes Centre	UK	cultivar	hexaploid	Gediflux collection	98.4492
O21_88_Virtue	88_Virtue	Simon Griffiths	John Innes Centre	UK	cultivar	hexaploid	Gediflux collection	97.1943
O21_Janz	Janz	Diane Mather	University of Adelaide	Australia	cultivar	hexaploid		98.1134
O21_WatkinsH_761.1	Watkins_761.1	Simon Griffiths	John Innes Centre	USSR	landrace	hexaploid	Watkins collection	95.6777
O22_184_Jason	184_Jason	Simon Griffiths	John Innes Centre	UK	cultivar	hexaploid	Gediflux collection	98.5289
O22_Adular_88	Adular	Etienne Paux	INRA	France	cultivar	hexaploid		97.2683
O22_Hobbit	Hobbit_58	Joao Pennacchi	Rothamsted Research	UK	cultivar	hexaploid	ERYCC panel	96.9695
O22_WatkinsA_88.1	Watkins_88.1	Simon Griffiths	John Innes Centre	Poland	landrace	hexaploid	Watkins collection	98.25
O23_724_denver	724_denver	Simon Griffiths	John Innes Centre	UK	cultivar	hexaploid	Gediflux collection	98.3695
O23_96_Cyrano	96_Cyrano	Simon Griffiths	John Innes Centre	UK	cultivar	hexaploid	Gediflux collection	98.4378
O23_Helen_10	Helen_10	Wheat Genetic and Genomic Resources Centre	Kansas State University	USA	Chinese Spring deletion line	hexaploid	C.S. Monosomic 1A	97.4476
O23_Kukri	Kukri	Diane Mather	University of Adelaide	Australia	cultivar	hexaploid		95.7289
O23_WatkinsH_769.2	Watkins_769.2	Simon Griffiths	John Innes Centre	Algeria	landrace	hexaploid	Watkins collection	95.0317
O24_WatkinsA_96.1	Watkins_96.1	Simon Griffiths	John Innes Centre	Romania	landrace	hexaploid	Watkins collection	98.9272
P01_LongReach_Cobra	LongReach Cobra	Diane Mather	University of Adelaide	Australia	cultivar	hexaploid		96.3748
P01_WatkinsB_104.1	Watkins_104.1	Simon Griffiths	John Innes Centre	Italy	landrace	hexaploid	Watkins collection	98.9557
P02_508_renard	508_renard	Simon Griffiths	John Innes Centre	UK	cultivar	hexaploid	Gediflux collection	98.1163
P02_Limpopo_104	Limpopo	Etienne Paux	INRA	France	cultivar	hexaploid		98.1191
P02_NIAB-SHW-041	NIAB-SHW-041	Alison Bentley	NIAB	UK	Synthetic	hexaploid		96.4716
P02_WatkinsC_200.1	Watkins_200.1	Simon Griffiths	John Innes Centre	France	landrace	hexaploid	Watkins collection	99.2004
P02_WatkinsI_809.1	Watkins_809.1	Simon Griffiths	John Innes Centre	USSR	landrace	hexaploid	Watkins collection	95.4728
P03_208_Helge	208_Helge	Simon Griffiths	John Innes Centre	UK	cultivar	hexaploid	Gediflux collection	98.2102
P03_CIMCOG_H6	CIMCOG_48	Simon Griffiths	John Innes Centre	CIMMYT Mexico Core Germplam Panel	cultivar	hexaploid		97.9882
P03_LongReach_Impala	LongReach Impala	Diane Mather	University of Adelaide	Australia	cultivar	hexaploid		97.6638
P03_WatkinsB_112.2	Watkins_112.2	Simon Griffiths	John Innes Centre	Turkey	landrace	hexaploid	Watkins collection	97.4789
P04_516_feuvert	516_feuvert	Simon Griffiths	John Innes Centre	UK	cultivar	hexaploid	Gediflux collection	97.3907
P04_Apogee 2	Apogee 2	Keith Edwards	University of Bristol	UK	cultivar	hexaploid		97.6838
P04_CIMCOG_H8	Wyalkatatchen	Simon Griffiths	John Innes Centre	CIMMYT Mexico Core Germplam Panel	cultivar	hexaploid		98.2614
P04_Oratorio	Oratorio	Keith Edwards	University of Bristol	UK	cultivar	hexaploid		96.9809
P04_WatkinsC_208.1	Watkins_208.1	Simon Griffiths	John Innes Centre	India	landrace	hexaploid	Watkins collection	98.4634
P04_WatkinsI_801.2	Watkins_801.2	Simon Griffiths	John Innes Centre	USSR	landrace	hexaploid	Watkins collection	98.6655
P05_Machete	Machete	Diane Mather	University of Adelaide	Australia	cultivar	hexaploid		98.0907
P05_Watkins_I _A7	Watkins_120.1	Simon Griffiths	John Innes Centre	Australia	landrace	hexaploid	Watkins collection	98.8163
P05_WatkinsB_120.1	Watkins_820.1	Simon Griffiths	John Innes Centre	China	landrace	hexaploid	Watkins collection	95.6236
P06_524_fortress	524_fortress	Simon Griffiths	John Innes Centre	UK	cultivar	hexaploid	Gediflux collection	97.6041
P06_Brigand	Brigand	Nick Bird	John Innes Centre	JIC, UK	cultivar	hexaploid		97.1744
P06_NIAB-SHW-144	NIAB-SHW-144	Alison Bentley	NIAB	UK	Synthetic	hexaploid		96.113
P06_WatkinsC_216.1	Watkins_216.1	Simon Griffiths	John Innes Centre	Morocco	landrace	hexaploid	Watkins collection	97.6525
P06_WatkinsI_793.3	Watkins_793.3	Simon Griffiths	John Innes Centre	USSR	landrace	hexaploid	Watkins collection	97.1773
P07_224_Expert	224_Expert	Simon Griffiths	John Innes Centre	UK	cultivar	hexaploid	Gediflux collection	98.7764
P07_Massey	Massey	Gina Brown-Guedira/Kim Howell	USDA	Raleigh, USA	cultivar	hexaploid		97.5813
P07_WatkinsB_128.1	Watkins_128.1	Simon Griffiths	John Innes Centre	India	landrace	hexaploid	Watkins collection	98.987
P08_Apogee 4	Apogee 4	Keith Edwards	University of Bristol	UK	cultivar	hexaploid		98.0508
P08_CIMMYT_5	VILLA JUAREZ F2009	Susanne Dreisigacker	CIMMYT	Mexico	cultivar	hexaploid		97.4419
P08_WatkinsC_224.3	Watkins_224.3	Simon Griffiths	John Innes Centre	China	landrace	hexaploid	Watkins collection	98.5687
P08_WatkinsI_784.1	Watkins_784.1	Simon Griffiths	John Innes Centre	Italy	landrace	hexaploid	Watkins collection	98.7679
P09_232_Ritzlhofer_Neu	232_Ritzlhofer_Neu	Simon Griffiths	John Innes Centre	UK	cultivar	hexaploid	Gediflux collection	98.8191
P09_Pugsley	Pugsley	Diane Mather	University of Adelaide	Australia	cultivar	hexaploid		97.8346
P09_WatkinsB_136.1	Watkins_136.1	Simon Griffiths	John Innes Centre	Australia	landrace	hexaploid	Watkins collection	98.4492
P09_WatkinsI_786.1	Watkins_786.1	Simon Griffiths	John Innes Centre	USSR	landrace	hexaploid	Watkins collection	97.9114
P10_540_boxer	540_boxer	Simon Griffiths	John Innes Centre	UK	cultivar	hexaploid	Gediflux collection	98.5972
P10_Apogee 5	Apogee 5	Keith Edwards	University of Bristol	UK	cultivar	hexaploid		97.2484
P10_Blanca_Fuerte	Blanca_Fuerte	Jorge Dubcovsky	University of California	USA	cultivar	hexaploid		98.4008
P10_Cumulus	Cumulus	Tina Henriksson	Lantmännen	Sweden	cultivar	hexaploid		98.415
P10_WatkinsC_232.1	Watkins_232.1	Simon Griffiths	John Innes Centre	India	landrace	hexaploid	Watkins collection	98.3923
P10_WatkinsI_777.1	Watkins_777.1	Simon Griffiths	John Innes Centre	Finland	landrace	hexaploid	Watkins collection	98.2073
P11_240_Greif	240_Greif	Simon Griffiths	John Innes Centre	UK	cultivar	hexaploid	Gediflux collection	98.3923
P11_CD_1440	CD_1440	Ivan Schuster	Coodetec	Brazil	cultivar	hexaploid		97.2484
P11_WatkinsB_144.1	Watkins_144.1	Simon Griffiths	John Innes Centre	Spain	landrace	hexaploid	Watkins collection	98.4833
P12_548_focus	548_focus	Simon Griffiths	John Innes Centre	UK	cultivar	hexaploid	Gediflux collection	98.1049
P12_Line37_07	Line37-07	Renee Prins	Cengen & University of Free State	South Africa	cultivar	hexaploid		97.9854
P12_NIAB-SHW-441	NIAB-SHW-441	Alison Bentley	NIAB	UK	Synthetic	hexaploid		96.6622
P12_Tavakol_E10	Giza 164	Elahe Tavakol	University of Milan	Italy	cultivar	hexaploid		97.5756
P12_WatkinsC_240.2	Watkins_240.2	Simon Griffiths	John Innes Centre	Iran	landrace	hexaploid	Watkins collection	98.415
P13_248_Renan	248_Renan	Simon Griffiths	John Innes Centre	UK	cultivar	hexaploid	Gediflux collection	98.0679
P13_Stiletto	Stiletto	Diane Mather	University of Adelaide	Australia	cultivar	hexaploid		98.1419
P13_WatkinsB_152.1	Watkins_152.1	Simon Griffiths	John Innes Centre	Portugal	landrace	hexaploid	Watkins collection	98.5033
P14_556_patience	556_patience	Simon Griffiths	John Innes Centre	UK	cultivar	hexaploid	Gediflux collection	98.1504
P14_Brompton	Brompton	Keith Edwards	University of Bristol	UK	cultivar	hexaploid		95.7431
P14_NIAB-SHW-100	NIAB-SHW-100	Alison Bentley	NIAB	UK	Synthetic	hexaploid		96.1955
P14_WatkinsC_248.1	Watkins_248.1	Simon Griffiths	John Innes Centre	India	landrace	hexaploid	Watkins collection	97.6354
P15_256_Borenos	256_Borenos	Simon Griffiths	John Innes Centre	UK	cultivar	hexaploid	Gediflux collection	97.8687
P15_Sunstate	Sunstate	Diane Mather	University of Adelaide	Australia	cultivar	hexaploid		96.2866
P15_WatkinsB_160.2	Watkins_160.2	Simon Griffiths	John Innes Centre	Spain	landrace	hexaploid	Watkins collection	98.1305
P16_192_Chinese_Spring	192_Chinese_Spring	Simon Griffiths	John Innes Centre	UK	cultivar	hexaploid	Gediflux collection	98.0508
P16_564_andante	564_andante	Simon Griffiths	John Innes Centre	UK	cultivar	hexaploid	Gediflux collection	97.9256
P16_Gulliver	Gulliver	Keith Edwards	University of Bristol	UK	cultivar	hexaploid		98.6825
P16_Paragon 3	Paragon 3	Keith Edwards	University of Bristol	UK	cultivar	hexaploid		98.3268
P16_WatkinsC_256.1	Watkins_256.1	Simon Griffiths	John Innes Centre	Tunisia	landrace	hexaploid	Watkins collection	97.7151
P17_264_Obelisk	264_Obelisk	Simon Griffiths	John Innes Centre	UK	cultivar	hexaploid	Gediflux collection	98.0337
P17_Tasman	Tasman	Diane Mather	University of Adelaide	Australia	cultivar	hexaploid		97.7037
P17_WatkinsB_168.1	Watkins_168.1	Simon Griffiths	John Innes Centre	China	landrace	hexaploid	Watkins collection	98.4264
P18_572_bullet	572_bullet	Simon Griffiths	John Innes Centre	UK	cultivar	hexaploid	Gediflux collection	98.435
P18_Paragon 4	Paragon 4	Keith Edwards	University of Bristol	UK	cultivar	hexaploid		97.7378
P18_Recital	Recital_KE	Keith Edwards	University of Bristol	UK	cultivar	hexaploid		98.2073
P18_WatkinsC_264.1	Watkins_264.1	Simon Griffiths	John Innes Centre	Canary Islands	landrace	hexaploid	Watkins collection	98.3411
P19_272_Triumph_NL	272_Triumph_NL	Simon Griffiths	John Innes Centre	UK	cultivar	hexaploid	Gediflux collection	98.5772
P19_Wallup	Wallup	Diane Mather	University of Adelaide	Australia	cultivar	hexaploid		96.4431
P19_WatkinsB_176.1	Watkins_176.1	Simon Griffiths	John Innes Centre	Afghanistan	landrace	hexaploid	Watkins collection	98.0622
P20_Hereward	Hereward	Joao Pennacchi	Rothamsted Research	UK	cultivar	hexaploid	ERYCC panel	98.711
P20_Kalystar	Kalystar	Pierre Devaux	Florimond Desprez	France, Florimond Desprez	cultivar	hexaploid		97.9854
P20_Paragon 5	Paragon 5	Keith Edwards	University of Bristol	UK	cultivar	hexaploid		97.9512
P20_WatkinsC_272.1	Watkins_272.1	Simon Griffiths	John Innes Centre	Spain	landrace	hexaploid	Watkins collection	98.6996
P21_280_Savannah	280_Savannah	Simon Griffiths	John Innes Centre	UK	cultivar	hexaploid	Gediflux collection	98.6825
P21_Huntsman	Huntsman	Joao Pennacchi	Rothamsted Research	UK	cultivar	hexaploid	ERYCC panel	97.4134
P21_WatkinsB_184.1	Watkins_184.1	Simon Griffiths	John Innes Centre	Poland	landrace	hexaploid	Watkins collection	98.5346
P21_Wylah	Wylah	Diane Mather	University of Adelaide	Australia	cultivar	hexaploid		97.1488
P22_588_fletum	588_fletum	Simon Griffiths	John Innes Centre	UK	cultivar	hexaploid	Gediflux collection	98.7366
P22_CM_82036NIL47	CM-82036NIL47	Wolfgang Schweiger	BOKU, University of Natural Resources and Life Sciences	Austria	cultivar	hexaploid		97.0435
P22_KJE_286c	KJE_286c_208	Wheat Genetic Improvement Network		UK	Paragon gamma deletion line	hexaploid		98.1817
P22_WatkinsC_280.1	Watkins_280.1	Simon Griffiths	John Innes Centre	Spain	landrace	hexaploid	Watkins collection	98.5573
P23_Helen_12	Helen_12	Wheat Genetic and Genomic Resources Centre	Kansas State University	USA	Chinese Spring deletion line	hexaploid	C.S. Monosomic 1A	96.7703
P23_KJE_1979	KJE_1979_216	JIC Germplasm Resources Unit	John Innes Centre	UK	EMS Cadenza	hexaploid		97.6695
P23_Watkins_I _E7	Watkins_192.1	Simon Griffiths	John Innes Centre	France	landrace	hexaploid	Watkins collection	98.5886
P23_WatkinsB_192.1	Watkins_824.1	Simon Griffiths	John Innes Centre	China	landrace	hexaploid	Watkins collection	98.2272
P24_596_kontiki	596_kontiki	Simon Griffiths	John Innes Centre	UK	cultivar	hexaploid	Gediflux collection	97.4675
P24_Avalon	Avalon	Keith Edwards	University of Bristol	UK	cultivar	hexaploid		98.2386
P24_KJE_1789	KJE_1789_224	JIC Germplasm Resources Unit	John Innes Centre	UK	EMS Cadenza	hexaploid		98.2187
P24_NIAB-SHW-055	NIAB-SHW-055	Alison Bentley	NIAB	UK	Synthetic	hexaploid		96.2354
P24_Paragon2	Paragon2	Julie King	University of Nottingham	UK	cultivar	hexaploid		95.1086
P24_WatkinsC_288.1	Watkins_288.1	Simon Griffiths	John Innes Centre	Crete	landrace	hexaploid	Watkins collection	98.7024
WatkinsD_289.1_A01	Watkins_289.1	Simon Griffiths	John Innes Centre	Crete	landrace	hexaploid	Watkins collection	97.6496
WatkinsD_290.1_C01	Watkins_290.1	Simon Griffiths	John Innes Centre	Crete	landrace	hexaploid	Watkins collection	98.4378
WatkinsD_291.1_E01	Watkins_291.1	Simon Griffiths	John Innes Centre	Cyprus	landrace	hexaploid	Watkins collection	98.1504
WatkinsD_292.1_G01	Watkins_292.1	Simon Griffiths	John Innes Centre	Cyprus	landrace	hexaploid	Watkins collection	98.0565
WatkinsD_293.1_I01	Watkins_293.1	Simon Griffiths	John Innes Centre	Turkey	landrace	hexaploid	Watkins collection	97.7663
WatkinsD_294.1_K01	Watkins_294.1	Simon Griffiths	John Innes Centre	Turkey	landrace	hexaploid	Watkins collection	98.4435
WatkinsD_295.1_M01	Watkins_295.1	Simon Griffiths	John Innes Centre	Turkey	landrace	hexaploid	Watkins collection	98.1846
WatkinsD_296.1_O01	Watkins_296.1	Simon Griffiths	John Innes Centre	Turkey	landrace	hexaploid	Watkins collection	97.9569
WatkinsD_299.1_E03	Watkins_299.1	Simon Griffiths	John Innes Centre	Turkey	landrace	hexaploid	Watkins collection	98.213
WatkinsD_300.1_G03	Watkins_300.1	Simon Griffiths	John Innes Centre	Turkey	landrace	hexaploid	Watkins collection	97.7407
WatkinsD_301.1_I03	Watkins_301.1	Simon Griffiths	John Innes Centre	Turkey	landrace	hexaploid	Watkins collection	98.5858
WatkinsD_302.1_K03	Watkins_302.1	Simon Griffiths	John Innes Centre	*	landrace	hexaploid	Watkins collection	98.0366
WatkinsD_303.1_M03	Watkins_303.1	Simon Griffiths	John Innes Centre	*	landrace	hexaploid	Watkins collection	98.2073
WatkinsD_305.1_A05	Watkins_305.1	Simon Griffiths	John Innes Centre	Egypt	landrace	hexaploid	Watkins collection	97.937
WatkinsD_306.1_C05	Watkins_306.1	Simon Griffiths	John Innes Centre	Iraq	landrace	hexaploid	Watkins collection	97.3224
WatkinsD_307.1_E05	Watkins_307.1	Simon Griffiths	John Innes Centre	Iran	landrace	hexaploid	Watkins collection	95.1171
WatkinsD_309.1_I05	Watkins_309.1	Simon Griffiths	John Innes Centre	Iran	landrace	hexaploid	Watkins collection	98.2159
WatkinsD_310.1_K05	Watkins_310.1	Simon Griffiths	John Innes Centre	Iran	landrace	hexaploid	Watkins collection	98.085
WatkinsD_311.1_M05	Watkins_311.1	Simon Griffiths	John Innes Centre	Iran	landrace	hexaploid	Watkins collection	98.3837
WatkinsD_312.1_O05	Watkins_312.1	Simon Griffiths	John Innes Centre	Iran	landrace	hexaploid	Watkins collection	98.4776
WatkinsD_313.1_A07	Watkins_313.1	Simon Griffiths	John Innes Centre	Burma	landrace	hexaploid	Watkins collection	98.3695
WatkinsD_317.1_I07	Watkins_317.1	Simon Griffiths	John Innes Centre	China	landrace	hexaploid	Watkins collection	95.3305
WatkinsD_318.1_K07	Watkins_318.1	Simon Griffiths	John Innes Centre	China	landrace	hexaploid	Watkins collection	97.752
WatkinsD_319.1_M07	Watkins_319.1	Simon Griffiths	John Innes Centre	China	landrace	hexaploid	Watkins collection	97.4049
WatkinsD_320.3_O07	Watkins_320.3	Simon Griffiths	John Innes Centre	*	landrace	hexaploid	Watkins collection	98.1646
WatkinsD_321.1_A09	Watkins_321.1	Simon Griffiths	John Innes Centre	China	landrace	hexaploid	Watkins collection	98.3724
WatkinsD_322.1_C09	Watkins_322.1	Simon Griffiths	John Innes Centre	China	landrace	hexaploid	Watkins collection	97.0008
WatkinsD_323.1_E09	Watkins_323.1	Simon Griffiths	John Innes Centre	China	landrace	hexaploid	Watkins collection	96.2354
WatkinsD_325.1_I09	Watkins_325.1	Simon Griffiths	John Innes Centre	United Kingdom	landrace	hexaploid	Watkins collection	97.846
WatkinsD_326.1_K09	Watkins_326.1	Simon Griffiths	John Innes Centre	Australia	landrace	hexaploid	Watkins collection	97.5443
WatkinsD_327.1_M09	Watkins_327.1	Simon Griffiths	John Innes Centre	Palestine	landrace	hexaploid	Watkins collection	98.2528
WatkinsD_328.1_O09	Watkins_328.1	Simon Griffiths	John Innes Centre	Egypt	landrace	hexaploid	Watkins collection	98.7195
WatkinsD_329.2_A11	Watkins_329.2	Simon Griffiths	John Innes Centre	*	landrace	hexaploid	Watkins collection	98.3183
WatkinsD_330.1_C11	Watkins_330.1	Simon Griffiths	John Innes Centre	Egypt	landrace	hexaploid	Watkins collection	98.7508
WatkinsD_331.2_E11	Watkins_331.2	Simon Griffiths	John Innes Centre	Brazil	landrace	hexaploid	Watkins collection	98.213
WatkinsD_332.1_G11	Watkins_332.1	Simon Griffiths	John Innes Centre	*	landrace	hexaploid	Watkins collection	97.3167
WatkinsD_333.1_I11	Watkins_333.1	Simon Griffiths	John Innes Centre	*	landrace	hexaploid	Watkins collection	96.5797
WatkinsD_334.1_K11	Watkins_334.1	Simon Griffiths	John Innes Centre	*	landrace	hexaploid	Watkins collection	98.4435
WatkinsD_335.1_M11	Watkins_335.1	Simon Griffiths	John Innes Centre	*	landrace	hexaploid	Watkins collection	98.3894
WatkinsD_336.1_O11	Watkins_336.1	Simon Griffiths	John Innes Centre	Hungary	landrace	hexaploid	Watkins collection	98.6114
WatkinsD_337.1_A13	Watkins_337.1	Simon Griffiths	John Innes Centre	Hungary	landrace	hexaploid	Watkins collection	98.7736
WatkinsD_338.1_C13	Watkins_338.1	Simon Griffiths	John Innes Centre	Hungary	landrace	hexaploid	Watkins collection	98.0309
WatkinsD_339.1_E13	Watkins_339.1	Simon Griffiths	John Innes Centre	Portugal	landrace	hexaploid	Watkins collection	94.898
WatkinsD_340.1_G13	Watkins_340.1	Simon Griffiths	John Innes Centre	Spain	landrace	hexaploid	Watkins collection	98.6313
WatkinsD_341.1_I13	Watkins_341.1	Simon Griffiths	John Innes Centre	Spain	landrace	hexaploid	Watkins collection	98.1533
WatkinsD_342.2_K13	Watkins_342.2	Simon Griffiths	John Innes Centre	Spain	landrace	hexaploid	Watkins collection	98.2472
WatkinsD_343.2_M13	Watkins_343.2	Simon Griffiths	John Innes Centre	Spain	landrace	hexaploid	Watkins collection	98.7508
WatkinsD_344.1_O13	Watkins_344.1	Simon Griffiths	John Innes Centre	Spain	landrace	hexaploid	Watkins collection	98.7024
WatkinsD_345.1_A15	Watkins_345.1	Simon Griffiths	John Innes Centre	Bulgaria	landrace	hexaploid	Watkins collection	98.3439
WatkinsD_346.1_C15	Watkins_346.1	Simon Griffiths	John Innes Centre	Bulgaria	landrace	hexaploid	Watkins collection	98.1447
WatkinsD_347.1_E15	Watkins_347.1	Simon Griffiths	John Innes Centre	Bulgaria	landrace	hexaploid	Watkins collection	98.7764
WatkinsD_348.1_G15	Watkins_348.1	Simon Griffiths	John Innes Centre	Bulgaria	landrace	hexaploid	Watkins collection	98.6171
WatkinsD_349.1_I15	Watkins_349.1	Simon Griffiths	John Innes Centre	Bulgaria	landrace	hexaploid	Watkins collection	98.4776
WatkinsD_350_K15	Watkins_350	Simon Griffiths	John Innes Centre	Bulgaria	landrace	hexaploid	Watkins collection	98.7821
WatkinsD_351.1_M15	Watkins_351.1	Simon Griffiths	John Innes Centre	Yugoslavia	landrace	hexaploid	Watkins collection	98.4663
WatkinsD_352.1_O15	Watkins_352.1	Simon Griffiths	John Innes Centre	Yugoslavia	landrace	hexaploid	Watkins collection	98.3752
WatkinsD_353.1_A17	Watkins_353.1	Simon Griffiths	John Innes Centre	Yugoslavia	landrace	hexaploid	Watkins collection	98.0821
WatkinsD_354.1_C17	Watkins_354.1	Simon Griffiths	John Innes Centre	Yugoslavia	landrace	hexaploid	Watkins collection	96.739
WatkinsD_355.1_E17	Watkins_355.1	Simon Griffiths	John Innes Centre	Yugoslavia	landrace	hexaploid	Watkins collection	95.6179
WatkinsD_356.1_G17	Watkins_356.1	Simon Griffiths	John Innes Centre	Yugoslavia	landrace	hexaploid	Watkins collection	98.5033
WatkinsD_357.2_I17	Watkins_357.2	Simon Griffiths	John Innes Centre	Yugoslavia	landrace	hexaploid	Watkins collection	98.4378
WatkinsD_358.1_K17	Watkins_358.1	Simon Griffiths	John Innes Centre	Yugoslavia	landrace	hexaploid	Watkins collection	98.6342
WatkinsD_359.1_M17	Watkins_359.1	Simon Griffiths	John Innes Centre	Yugoslavia	landrace	hexaploid	Watkins collection	98.2386
WatkinsD_360.1_O17	Watkins_360.1	Simon Griffiths	John Innes Centre	Yugoslavia	landrace	hexaploid	Watkins collection	98.839
WatkinsD_361.1_A19	Watkins_361.1	Simon Griffiths	John Innes Centre	Yugoslavia	landrace	hexaploid	Watkins collection	97.7492
WatkinsD_362.1_C19	Watkins_362.1	Simon Griffiths	John Innes Centre	Yugoslavia	landrace	hexaploid	Watkins collection	98.7878
WatkinsD_363.1_E19	Watkins_363.1	Simon Griffiths	John Innes Centre	Yugoslavia	landrace	hexaploid	Watkins collection	95.4699
WatkinsD_364.1_G19	Watkins_364.1	Simon Griffiths	John Innes Centre	Yugoslavia	landrace	hexaploid	Watkins collection	97.6866
WatkinsD_365.1_I19	Watkins_365.1	Simon Griffiths	John Innes Centre	Yugoslavia	landrace	hexaploid	Watkins collection	98.3951
WatkinsD_366.1_K19	Watkins_366.1	Simon Griffiths	John Innes Centre	Yugoslavia	landrace	hexaploid	Watkins collection	98.7167
WatkinsD_367.3_M19	Watkins_367.3	Simon Griffiths	John Innes Centre	Bulgaria	landrace	hexaploid	Watkins collection	98.6029
WatkinsD_368.1_O19	Watkins_368.1	Simon Griffiths	John Innes Centre	Yugoslavia	landrace	hexaploid	Watkins collection	98.3695
WatkinsD_369.2_A21	Watkins_369.2	Simon Griffiths	John Innes Centre	Yugoslavia	landrace	hexaploid	Watkins collection	98.5716
WatkinsD_370.1_C21	Watkins_370.1	Simon Griffiths	John Innes Centre	Yugoslavia	landrace	hexaploid	Watkins collection	98.2329
WatkinsD_371.2_E21	Watkins_371.2	Simon Griffiths	John Innes Centre	Yugoslavia	landrace	hexaploid	Watkins collection	98.3809
WatkinsD_373.1_I21	Watkins_373.1	Simon Griffiths	John Innes Centre	Iran	landrace	hexaploid	Watkins collection	98.139
WatkinsD_374.2_K21	Watkins_374.2	Simon Griffiths	John Innes Centre	Iran	landrace	hexaploid	Watkins collection	98.0394
WatkinsD_375.1_M21	Watkins_375.1	Simon Griffiths	John Innes Centre	Iran	landrace	hexaploid	Watkins collection	97.5016
WatkinsD_376.2_O21	Watkins_376.2	Simon Griffiths	John Innes Centre	Iran	landrace	hexaploid	Watkins collection	97.8118
WatkinsD_377.1_A23	Watkins_377.1	Simon Griffiths	John Innes Centre	Iran	landrace	hexaploid	Watkins collection	97.9142
WatkinsD_378.1_C23	Watkins_378.1	Simon Griffiths	John Innes Centre	Iran	landrace	hexaploid	Watkins collection	98.1305
WatkinsD_379.1_E23	Watkins_379.1	Simon Griffiths	John Innes Centre	Iran	landrace	hexaploid	Watkins collection	96.5313
WatkinsD_380.1_G23	Watkins_380.1	Simon Griffiths	John Innes Centre	Iran	landrace	hexaploid	Watkins collection	98.2642
WatkinsD_381.1_I23	Watkins_381.1	Simon Griffiths	John Innes Centre	India	landrace	hexaploid	Watkins collection	98.3638
WatkinsD_382.1_K23	Watkins_382.1	Simon Griffiths	John Innes Centre	India	landrace	hexaploid	Watkins collection	98.0707
WatkinsD_383.1_M23	Watkins_383.1	Simon Griffiths	John Innes Centre	Greece	landrace	hexaploid	Watkins collection	98.3041
WatkinsD_384.1_O23	Watkins_384.1	Simon Griffiths	John Innes Centre	Greece	landrace	hexaploid	Watkins collection	98.3012
WatkinsE_385.2_A02	Watkins_385.2	Simon Griffiths	John Innes Centre	Spain	landrace	hexaploid	Watkins collection	98.1476
WatkinsE_386.1_C02	Watkins_386.1	Simon Griffiths	John Innes Centre	Spain	landrace	hexaploid	Watkins collection	97.4077
WatkinsE_387.1_E02	Watkins_387.1	Simon Griffiths	John Innes Centre	Spain	landrace	hexaploid	Watkins collection	98.1561
WatkinsE_388.1_G02	Watkins_388.1	Simon Griffiths	John Innes Centre	Spain	landrace	hexaploid	Watkins collection	98.4862
WatkinsE_389.1_I02	Watkins_389.1	Simon Griffiths	John Innes Centre	Portugal	landrace	hexaploid	Watkins collection	98.0451
WatkinsE_390.1_K02	Watkins_390.1	Simon Griffiths	John Innes Centre	Portugal	landrace	hexaploid	Watkins collection	97.6809
WatkinsE_391.1_M02	Watkins_391.1	Simon Griffiths	John Innes Centre	Portugal	landrace	hexaploid	Watkins collection	98.0622
WatkinsE_392.1_O02	Watkins_392.1	Simon Griffiths	John Innes Centre	Portugal	landrace	hexaploid	Watkins collection	97.7492
WatkinsE_393.1_A04	Watkins_393.1	Simon Griffiths	John Innes Centre	Portugal	landrace	hexaploid	Watkins collection	97.4163
WatkinsE_394.1_C04	Watkins_394.1	Simon Griffiths	John Innes Centre	Portugal	landrace	hexaploid	Watkins collection	95.6264
WatkinsE_395.1_E04	Watkins_395.1	Simon Griffiths	John Innes Centre	Portugal	landrace	hexaploid	Watkins collection	95.4984
WatkinsE_396.1_G04	Watkins_396.1	Simon Griffiths	John Innes Centre	Portugal	landrace	hexaploid	Watkins collection	98.0451
WatkinsE_397.1_I04	Watkins_397.1	Simon Griffiths	John Innes Centre	Portugal	landrace	hexaploid	Watkins collection	97.4988
WatkinsE_398.1_K04	Watkins_398.1	Simon Griffiths	John Innes Centre	Palestine	landrace	hexaploid	Watkins collection	95.1199
WatkinsE_400.1_O04	Watkins_400.1	Simon Griffiths	John Innes Centre	China	landrace	hexaploid	Watkins collection	97.8715
WatkinsE_401.1_A06	Watkins_401.1	Simon Griffiths	John Innes Centre	Portugal	landrace	hexaploid	Watkins collection	98.1504
WatkinsE_402.1_C06	Watkins_402.1	Simon Griffiths	John Innes Centre	Greece	landrace	hexaploid	Watkins collection	98.1789
WatkinsE_403.1_E06	Watkins_403.1	Simon Griffiths	John Innes Centre	Spain	landrace	hexaploid	Watkins collection	97.348
WatkinsE_404.2_G06	Watkins_404.2	Simon Griffiths	John Innes Centre	Iran	landrace	hexaploid	Watkins collection	98.2842
WatkinsE_405.1_I06	Watkins_405.1	Simon Griffiths	John Innes Centre	Iran	landrace	hexaploid	Watkins collection	97.5557
WatkinsE_406.1_K06	Watkins_406.1	Simon Griffiths	John Innes Centre	India	landrace	hexaploid	Watkins collection	97.8232
WatkinsE_407.1_M06	Watkins_407.1	Simon Griffiths	John Innes Centre	India	landrace	hexaploid	Watkins collection	97.8545
WatkinsE_408.2_O06	Watkins_408.2	Simon Griffiths	John Innes Centre	India	landrace	hexaploid	Watkins collection	98.2187
WatkinsE_409.1_A08	Watkins_409.1	Simon Griffiths	John Innes Centre	India	landrace	hexaploid	Watkins collection	97.846
WatkinsE_410.1_C08	Watkins_410.1	Simon Griffiths	John Innes Centre	India	landrace	hexaploid	Watkins collection	98.1134
WatkinsE_412.1_G08	Watkins_412.1	Simon Griffiths	John Innes Centre	India	landrace	hexaploid	Watkins collection	97.4561
WatkinsE_413.1_I08	Watkins_413.1	Simon Griffiths	John Innes Centre	India	landrace	hexaploid	Watkins collection	97.8203
WatkinsE_414.1_K08	Watkins_414.1	Simon Griffiths	John Innes Centre	India	landrace	hexaploid	Watkins collection	97.7122
WatkinsE_415.1_M08	Watkins_415.1	Simon Griffiths	John Innes Centre	India	landrace	hexaploid	Watkins collection	98.2329
WatkinsE_416.1_O08	Watkins_416.1	Simon Griffiths	John Innes Centre	India	landrace	hexaploid	Watkins collection	97.3537
WatkinsE_417.1_A10	Watkins_417.1	Simon Griffiths	John Innes Centre	India	landrace	hexaploid	Watkins collection	97.7094
WatkinsE_418.1_C10	Watkins_418.1	Simon Griffiths	John Innes Centre	India	landrace	hexaploid	Watkins collection	97.9711
WatkinsE_419.1_E10	Watkins_419.1	Simon Griffiths	John Innes Centre	India	landrace	hexaploid	Watkins collection	97.2342
WatkinsE_420.1_G10	Watkins_420.1	Simon Griffiths	John Innes Centre	India	landrace	hexaploid	Watkins collection	97.1858
WatkinsE_421.1_I10	Watkins_421.1	Simon Griffiths	John Innes Centre	India	landrace	hexaploid	Watkins collection	97.348
WatkinsE_422.1_K10	Watkins_422.1	Simon Griffiths	John Innes Centre	India	landrace	hexaploid	Watkins collection	96.7817
WatkinsE_423.1_M10	Watkins_423.1	Simon Griffiths	John Innes Centre	India	landrace	hexaploid	Watkins collection	98.6285
WatkinsE_424.1_O10	Watkins_424.1	Simon Griffiths	John Innes Centre	India	landrace	hexaploid	Watkins collection	96.6679
WatkinsE_425.1_A12	Watkins_425.1	Simon Griffiths	John Innes Centre	India	landrace	hexaploid	Watkins collection	98.1305
WatkinsE_426.1_C12	Watkins_426.1	Simon Griffiths	John Innes Centre	India	landrace	hexaploid	Watkins collection	96.4744
WatkinsE_427.1_E12	Watkins_427.1	Simon Griffiths	John Innes Centre	India	landrace	hexaploid	Watkins collection	98.2073
WatkinsE_428.2_G12	Watkins_428.2	Simon Griffiths	John Innes Centre	India	landrace	hexaploid	Watkins collection	97.4163
WatkinsE_429.1_I12	Watkins_429.1	Simon Griffiths	John Innes Centre	India	landrace	hexaploid	Watkins collection	97.072
WatkinsE_430.1_K12	Watkins_430.1	Simon Griffiths	John Innes Centre	India	landrace	hexaploid	Watkins collection	98.1077
WatkinsE_431.1_M12	Watkins_431.1	Simon Griffiths	John Innes Centre	India	landrace	hexaploid	Watkins collection	98.176
WatkinsE_432.1_O12	Watkins_432.1	Simon Griffiths	John Innes Centre	India	landrace	hexaploid	Watkins collection	98.287
WatkinsE_433.1_A14	Watkins_433.1	Simon Griffiths	John Innes Centre	India	landrace	hexaploid	Watkins collection	97.6069
WatkinsE_434.1_C14	Watkins_434.1	Simon Griffiths	John Innes Centre	China	landrace	hexaploid	Watkins collection	97.4476
WatkinsE_435.1_E14	Watkins_435.1	Simon Griffiths	John Innes Centre	China	landrace	hexaploid	Watkins collection	97.8687
WatkinsE_436.1_G14	Watkins_436.1	Simon Griffiths	John Innes Centre	China	landrace	hexaploid	Watkins collection	98.6541
WatkinsE_437.1_I14	Watkins_437.1	Simon Griffiths	John Innes Centre	China	landrace	hexaploid	Watkins collection	97.7577
WatkinsE_438.3_K14	Watkins_438.3	Simon Griffiths	John Innes Centre	China	landrace	hexaploid	Watkins collection	98.6171
WatkinsE_439.1_M14	Watkins_439.1	Simon Griffiths	John Innes Centre	China	landrace	hexaploid	Watkins collection	98.065
WatkinsE_440.1_O14	Watkins_440.1	Simon Griffiths	John Innes Centre	China	landrace	hexaploid	Watkins collection	98.5004
WatkinsE_441.1_A16	Watkins_441.1	Simon Griffiths	John Innes Centre	China	landrace	hexaploid	Watkins collection	97.9996
WatkinsE_442.1_C16	Watkins_442.1	Simon Griffiths	John Innes Centre	China	landrace	hexaploid	Watkins collection	98.1191
WatkinsE_443.1_E16	Watkins_443.1	Simon Griffiths	John Innes Centre	China	landrace	hexaploid	Watkins collection	97.0777
WatkinsE_444.3_G16	Watkins_444.3	Simon Griffiths	John Innes Centre	China	landrace	hexaploid	Watkins collection	97.1801
WatkinsE_445.1_I16	Watkins_445.1	Simon Griffiths	John Innes Centre	China	landrace	hexaploid	Watkins collection	96.924
WatkinsE_446.1_K16	Watkins_446.1	Simon Griffiths	John Innes Centre	China	landrace	hexaploid	Watkins collection	98.5716
WatkinsE_447.3_M16	Watkins_447.3	Simon Griffiths	John Innes Centre	China	landrace	hexaploid	Watkins collection	98.1049
WatkinsE_448.1_O16	Watkins_448.1	Simon Griffiths	John Innes Centre	Romania	landrace	hexaploid	Watkins collection	98.5744
WatkinsE_449.1_A18	Watkins_449.1	Simon Griffiths	John Innes Centre	Romania	landrace	hexaploid	Watkins collection	97.5187
WatkinsE_450.3_C18	Watkins_450.3	Simon Griffiths	John Innes Centre	Romania	landrace	hexaploid	Watkins collection	98.1533
WatkinsE_451.1_E18	Watkins_451.1	Simon Griffiths	John Innes Centre	Romania	landrace	hexaploid	Watkins collection	95.1029
WatkinsE_452.2_G18	Watkins_452.2	Simon Griffiths	John Innes Centre	Afghanistan	landrace	hexaploid	Watkins collection	98.4236
WatkinsE_453.1_I18	Watkins_453.1	Simon Griffiths	John Innes Centre	Afghanistan	landrace	hexaploid	Watkins collection	96.6224
WatkinsE_454.1_K18	Watkins_454.1	Simon Griffiths	John Innes Centre	Afghanistan	landrace	hexaploid	Watkins collection	98.2842
WatkinsE_455.2_M18	Watkins_455.2	Simon Griffiths	John Innes Centre	Afghanistan	landrace	hexaploid	Watkins collection	97.9683
WatkinsE_456.1_O18	Watkins_456.1	Simon Griffiths	John Innes Centre	Afghanistan	landrace	hexaploid	Watkins collection	98.065
WatkinsE_457.1_A20	Watkins_457.1	Simon Griffiths	John Innes Centre	Afghanistan	landrace	hexaploid	Watkins collection	97.678
WatkinsE_458.2_C20	Watkins_458.2	Simon Griffiths	John Innes Centre	Afghanistan	landrace	hexaploid	Watkins collection	97.587
WatkinsE_459.1_E20	Watkins_459.1	Simon Griffiths	John Innes Centre	Afghanistan	landrace	hexaploid	Watkins collection	98.3809
WatkinsE_460.1_G20	Watkins_460.1	Simon Griffiths	John Innes Centre	Afghanistan	landrace	hexaploid	Watkins collection	97.8545
WatkinsE_461.1_I20	Watkins_461.1	Simon Griffiths	John Innes Centre	Afghanistan	landrace	hexaploid	Watkins collection	98.1931
WatkinsE_462.2_K20	Watkins_462.2	Simon Griffiths	John Innes Centre	Afghanistan	landrace	hexaploid	Watkins collection	97.8232
WatkinsE_463.1_M20	Watkins_463.1	Simon Griffiths	John Innes Centre	Afghanistan	landrace	hexaploid	Watkins collection	97.1573
WatkinsE_464.1_O20	Watkins_464.1	Simon Griffiths	John Innes Centre	Afghanistan	landrace	hexaploid	Watkins collection	98.1874
WatkinsE_465.1_A22	Watkins_465.1	Simon Griffiths	John Innes Centre	Afghanistan	landrace	hexaploid	Watkins collection	97.0663
WatkinsE_466.3_C22	Watkins_466.3	Simon Griffiths	John Innes Centre	Afghanistan	landrace	hexaploid	Watkins collection	97.5557
WatkinsE_467.1_E22	Watkins_467.1	Simon Griffiths	John Innes Centre	Afghanistan	landrace	hexaploid	Watkins collection	96.6907
WatkinsE_468.1_G22	Watkins_468.1	Simon Griffiths	John Innes Centre	Afghanistan	landrace	hexaploid	Watkins collection	97.8118
WatkinsE_469.1_I22	Watkins_469.1	Simon Griffiths	John Innes Centre	Afghanistan	landrace	hexaploid	Watkins collection	97.8801
WatkinsE_470.1_K22	Watkins_470.1	Simon Griffiths	John Innes Centre	Afghanistan	landrace	hexaploid	Watkins collection	98.361
WatkinsE_471.1_M22	Watkins_471.1	Simon Griffiths	John Innes Centre	Afghanistan	landrace	hexaploid	Watkins collection	97.1516
WatkinsE_472.1_O22	Watkins_472.1	Simon Griffiths	John Innes Centre	Afghanistan	landrace	hexaploid	Watkins collection	95.6464
WatkinsE_473.1_A24	Watkins_473.1	Simon Griffiths	John Innes Centre	Afghanistan	landrace	hexaploid	Watkins collection	97.5927
WatkinsE_474.1_C24	Watkins_474.1	Simon Griffiths	John Innes Centre	Afghanistan	landrace	hexaploid	Watkins collection	96.4118
WatkinsE_475.1_E24	Watkins_475.1	Simon Griffiths	John Innes Centre	Afghanistan	landrace	hexaploid	Watkins collection	96.7618
WatkinsE_476.2_G24	Watkins_476.2	Simon Griffiths	John Innes Centre	Afghanistan	landrace	hexaploid	Watkins collection	97.0179
WatkinsE_477.1_I24	Watkins_477.1	Simon Griffiths	John Innes Centre	Portugal	landrace	hexaploid	Watkins collection	97.8858
WatkinsE_478.1_K24	Watkins_478.1	Simon Griffiths	John Innes Centre	Afghanistan	landrace	hexaploid	Watkins collection	97.5159
WatkinsE_479.1_M24	Watkins_479.1	Simon Griffiths	John Innes Centre	Poland	landrace	hexaploid	Watkins collection	97.5585
WatkinsE_480.1_O24	Watkins_480.1	Simon Griffiths	John Innes Centre	Poland	landrace	hexaploid	Watkins collection	98.6427
WatkinsF_481.1_B01	Watkins_481.1	Simon Griffiths	John Innes Centre	Poland	landrace	hexaploid	Watkins collection	97.5529
WatkinsF_482.1_D01	Watkins_482.1	Simon Griffiths	John Innes Centre	Poland	landrace	hexaploid	Watkins collection	98.361
WatkinsF_483.1_F01	Watkins_483.1	Simon Griffiths	John Innes Centre	Poland	landrace	hexaploid	Watkins collection	97.5984
WatkinsF_484.1_H01	Watkins_484.1	Simon Griffiths	John Innes Centre	Italy	landrace	hexaploid	Watkins collection	98.0622
WatkinsF_485.2_J01	Watkins_485.2	Simon Griffiths	John Innes Centre	Algeria	landrace	hexaploid	Watkins collection	97.6667
WatkinsF_486.1_L01	Watkins_486.1	Simon Griffiths	John Innes Centre	USSR	landrace	hexaploid	Watkins collection	97.109
WatkinsF_487.1_N01	Watkins_487.1	Simon Griffiths	John Innes Centre	USSR	landrace	hexaploid	Watkins collection	97.8289
WatkinsF_488.1_P01	Watkins_488.1	Simon Griffiths	John Innes Centre	USSR	landrace	hexaploid	Watkins collection	97.1346
WatkinsF_489.1_B03	Watkins_489.1	Simon Griffiths	John Innes Centre	USSR	landrace	hexaploid	Watkins collection	97.6695
WatkinsF_490.1_D03	Watkins_490.1	Simon Griffiths	John Innes Centre	France	landrace	hexaploid	Watkins collection	94.6988
WatkinsF_491.1_F03	Watkins_491.1	Simon Griffiths	John Innes Centre	France	landrace	hexaploid	Watkins collection	97.9313
WatkinsF_492.1_H03	Watkins_492.1	Simon Griffiths	John Innes Centre	Spain	landrace	hexaploid	Watkins collection	98.2415
WatkinsF_493.1_J03	Watkins_493.1	Simon Griffiths	John Innes Centre	Tunisia	landrace	hexaploid	Watkins collection	98.4577
WatkinsF_494.1_L03	Watkins_494.1	Simon Griffiths	John Innes Centre	Spain	landrace	hexaploid	Watkins collection	98.2813
WatkinsF_495.1_N03	Watkins_495.1	Simon Griffiths	John Innes Centre	Morocco	landrace	hexaploid	Watkins collection	98.472
WatkinsF_496.1_P03	Watkins_496.1	Simon Griffiths	John Innes Centre	Morocco	landrace	hexaploid	Watkins collection	97.9882
WatkinsF_497.1_B05	Watkins_497.1	Simon Griffiths	John Innes Centre	Morocco	landrace	hexaploid	Watkins collection	98.4606
WatkinsF_498.1_D05	Watkins_498.1	Simon Griffiths	John Innes Centre	Turkey	landrace	hexaploid	Watkins collection	98.2984
WatkinsF_500.1_H05	Watkins_500.1	Simon Griffiths	John Innes Centre	Iraq	landrace	hexaploid	Watkins collection	98.1106
WatkinsF_501.1_J05	Watkins_501.1	Simon Griffiths	John Innes Centre	Iraq	landrace	hexaploid	Watkins collection	98.1646
WatkinsF_502.2_L05	Watkins_502.2	Simon Griffiths	John Innes Centre	Burma	landrace	hexaploid	Watkins collection	98.0821
WatkinsF_503.1_N05	Watkins_503.1	Simon Griffiths	John Innes Centre	Burma	landrace	hexaploid	Watkins collection	97.7407
WatkinsF_504.1_P05	Watkins_504.1	Simon Griffiths	John Innes Centre	China	landrace	hexaploid	Watkins collection	96.7732
WatkinsF_505.1_B07	Watkins_505.1	Simon Griffiths	John Innes Centre	Iran	landrace	hexaploid	Watkins collection	97.6098
WatkinsF_506.1_D07	Watkins_506.1	Simon Griffiths	John Innes Centre	Iran	landrace	hexaploid	Watkins collection	95.6947
WatkinsF_508.2_H07	Watkins_508.2	Simon Griffiths	John Innes Centre	*	landrace	hexaploid	Watkins collection	98.0195
WatkinsF_509.1_J07	Watkins_509.1	Simon Griffiths	John Innes Centre	Portugal	landrace	hexaploid	Watkins collection	97.126
WatkinsF_510.1_L07	Watkins_510.1	Simon Griffiths	John Innes Centre	Portugal	landrace	hexaploid	Watkins collection	98.2984
WatkinsF_511.1_N07	Watkins_511.1	Simon Griffiths	John Innes Centre	India	landrace	hexaploid	Watkins collection	98.3325
WatkinsF_512.1_P07	Watkins_512.1	Simon Griffiths	John Innes Centre	India	landrace	hexaploid	Watkins collection	98.2102
WatkinsF_513.1_B09	Watkins_513.1	Simon Griffiths	John Innes Centre	Iran	landrace	hexaploid	Watkins collection	98.2984
WatkinsF_514.2_D09	Watkins_514.2	Simon Griffiths	John Innes Centre	Iran	landrace	hexaploid	Watkins collection	95.0773
WatkinsF_515.1_F09	Watkins_515.1	Simon Griffiths	John Innes Centre	Iran	landrace	hexaploid	Watkins collection	98.2671
WatkinsF_516.1_H09	Watkins_516.1	Simon Griffiths	John Innes Centre	India	landrace	hexaploid	Watkins collection	96.3549
WatkinsF_517.4_J09	Watkins_517.4	Simon Griffiths	John Innes Centre	India	landrace	hexaploid	Watkins collection	97.4248
WatkinsF_518.1_L09	Watkins_518.1	Simon Griffiths	John Innes Centre	India	landrace	hexaploid	Watkins collection	97.8545
WatkinsF_519.1_N09	Watkins_519.1	Simon Griffiths	John Innes Centre	India	landrace	hexaploid	Watkins collection	98.159
WatkinsF_520.1_P09	Watkins_520.1	Simon Griffiths	John Innes Centre	India	landrace	hexaploid	Watkins collection	96.9439
WatkinsF_521.2_B11	Watkins_521.2	Simon Griffiths	John Innes Centre	India	landrace	hexaploid	Watkins collection	97.6724
WatkinsF_522.1_D11	Watkins_522.1	Simon Griffiths	John Innes Centre	India	landrace	hexaploid	Watkins collection	97.072
WatkinsF_523.1_F11	Watkins_523.1	Simon Griffiths	John Innes Centre	India	landrace	hexaploid	Watkins collection	97.0777
WatkinsF_524.2_H11	Watkins_524.2	Simon Griffiths	John Innes Centre	India	landrace	hexaploid	Watkins collection	96.9838
WatkinsF_525.1_J11	Watkins_525.1	Simon Griffiths	John Innes Centre	India	landrace	hexaploid	Watkins collection	98.1419
WatkinsF_526.2_L11	Watkins_526.2	Simon Griffiths	John Innes Centre	*	landrace	hexaploid	Watkins collection	97.7464
WatkinsF_527.2_N11	Watkins_527.2	Simon Griffiths	John Innes Centre	India	landrace	hexaploid	Watkins collection	98.2272
WatkinsF_529.1_B13	Watkins_529.1	Simon Griffiths	John Innes Centre	Afghanistan	landrace	hexaploid	Watkins collection	97.5842
WatkinsF_530.1_D13	Watkins_530.1	Simon Griffiths	John Innes Centre	Afghanistan	landrace	hexaploid	Watkins collection	96.9268
WatkinsF_531.1_F13	Watkins_531.1	Simon Griffiths	John Innes Centre	Spain	landrace	hexaploid	Watkins collection	96.5484
WatkinsF_533.1_J13	Watkins_533.1	Simon Griffiths	John Innes Centre	Morocco	landrace	hexaploid	Watkins collection	97.1943
WatkinsF_535.3_N13	Watkins_535.3	Simon Griffiths	John Innes Centre	Tunisia	landrace	hexaploid	Watkins collection	96.0362
WatkinsF_536.2_P13	Watkins_536.2	Simon Griffiths	John Innes Centre	Morocco	landrace	hexaploid	Watkins collection	98.0224
WatkinsF_537.1_B15	Watkins_537.1	Simon Griffiths	John Innes Centre	Tunisia	landrace	hexaploid	Watkins collection	97.2712
WatkinsF_538.1_D15	Watkins_538.1	Simon Griffiths	John Innes Centre	Tunisia	landrace	hexaploid	Watkins collection	97.9484
WatkinsF_539.1_F15	Watkins_539.1	Simon Griffiths	John Innes Centre	Spain	landrace	hexaploid	Watkins collection	96.7789
WatkinsF_540.1_H15	Watkins_540.1	Simon Griffiths	John Innes Centre	Spain	landrace	hexaploid	Watkins collection	95.2053
WatkinsF_541.3_J15	Watkins_541.3	Simon Griffiths	John Innes Centre	Spain	landrace	hexaploid	Watkins collection	96.0675
WatkinsF_542.1_L15	Watkins_542.1	Simon Griffiths	John Innes Centre	Spain	landrace	hexaploid	Watkins collection	97.2683
WatkinsF_543.2_N15	Watkins_543.2	Simon Griffiths	John Innes Centre	Spain	landrace	hexaploid	Watkins collection	97.5529
WatkinsF_544.1_P15	Watkins_544.1	Simon Griffiths	John Innes Centre	Spain	landrace	hexaploid	Watkins collection	97.1061
WatkinsF_545.1_B17	Watkins_545.1	Simon Griffiths	John Innes Centre	Spain	landrace	hexaploid	Watkins collection	97.2655
WatkinsF_546.1_D17	Watkins_546.1	Simon Griffiths	John Innes Centre	Spain	landrace	hexaploid	Watkins collection	97.5016
WatkinsF_547.1_F17	Watkins_547.1	Simon Griffiths	John Innes Centre	Spain	landrace	hexaploid	Watkins collection	96.8045
WatkinsF_548.1_H17	Watkins_548.1	Simon Griffiths	John Innes Centre	Spain	landrace	hexaploid	Watkins collection	97.0407
WatkinsF_549.1_J17	Watkins_549.1	Simon Griffiths	John Innes Centre	Spain	landrace	hexaploid	Watkins collection	96.9752
WatkinsF_550.2_L17	Watkins_550.2	Simon Griffiths	John Innes Centre	Spain	landrace	hexaploid	Watkins collection	96.5626
WatkinsF_551.1_N17	Watkins_551.1	Simon Griffiths	John Innes Centre	Spain	landrace	hexaploid	Watkins collection	97.9171
WatkinsF_552.2_P17	Watkins_552.2	Simon Griffiths	John Innes Centre	Canary Islands	landrace	hexaploid	Watkins collection	97.5272
WatkinsF_553.2_B19	Watkins_553.2	Simon Griffiths	John Innes Centre	Canary Islands	landrace	hexaploid	Watkins collection	97.1943
WatkinsF_554.1_D19	Watkins_554.1	Simon Griffiths	John Innes Centre	Canary Islands	landrace	hexaploid	Watkins collection	96.2496
WatkinsF_555.1_F19	Watkins_555.1	Simon Griffiths	John Innes Centre	Spain	landrace	hexaploid	Watkins collection	96.1785
WatkinsF_556.1_H19	Watkins_556.1	Simon Griffiths	John Innes Centre	Canary Islands	landrace	hexaploid	Watkins collection	97.5927
WatkinsF_557.1_J19	Watkins_557.1	Simon Griffiths	John Innes Centre	Canary Islands	landrace	hexaploid	Watkins collection	96.4516
WatkinsF_558.1_L19	Watkins_558.1	Simon Griffiths	John Innes Centre	Canary Islands	landrace	hexaploid	Watkins collection	97.2399
WatkinsF_559.1_N19	Watkins_559.1	Simon Griffiths	John Innes Centre	Spain	landrace	hexaploid	Watkins collection	96.6366
WatkinsF_560.1_P19	Watkins_560.1	Simon Griffiths	John Innes Centre	Greece	landrace	hexaploid	Watkins collection	97.3878
WatkinsF_561.1_B21	Watkins_561.1	Simon Griffiths	John Innes Centre	Crete	landrace	hexaploid	Watkins collection	97.8516
WatkinsF_562.1_D21	Watkins_562.1	Simon Griffiths	John Innes Centre	Greece	landrace	hexaploid	Watkins collection	96.8955
WatkinsF_563.1_F21	Watkins_563.1	Simon Griffiths	John Innes Centre	Crete	landrace	hexaploid	Watkins collection	96.7533
WatkinsF_564.1_H21	Watkins_564.1	Simon Griffiths	John Innes Centre	Greece	landrace	hexaploid	Watkins collection	97.4561
WatkinsF_565.1_J21	Watkins_565.1	Simon Griffiths	John Innes Centre	Greece	landrace	hexaploid	Watkins collection	97.2455
WatkinsF_566.1_L21	Watkins_566.1	Simon Griffiths	John Innes Centre	Greece	landrace	hexaploid	Watkins collection	97.6894
WatkinsF_567.1_N21	Watkins_567.1	Simon Griffiths	John Innes Centre	Greece	landrace	hexaploid	Watkins collection	97.7122
WatkinsF_569.1_B23	Watkins_569.1	Simon Griffiths	John Innes Centre	Greece	landrace	hexaploid	Watkins collection	96.6394
WatkinsF_570.1_D23	Watkins_570.1	Simon Griffiths	John Innes Centre	Greece	landrace	hexaploid	Watkins collection	98.1305
WatkinsF_571.1_F23	Watkins_571.1	Simon Griffiths	John Innes Centre	Turkey	landrace	hexaploid	Watkins collection	97.5301
WatkinsF_572.1_H23	Watkins_572.1	Simon Griffiths	John Innes Centre	*	landrace	hexaploid	Watkins collection	98.1789
WatkinsF_573.1_J23	Watkins_573.1	Simon Griffiths	John Innes Centre	Turkey	landrace	hexaploid	Watkins collection	96.0476
WatkinsF_574.1_L23	Watkins_574.1	Simon Griffiths	John Innes Centre	Turkey	landrace	hexaploid	Watkins collection	97.1033
WatkinsF_575.2_N23	Watkins_575.2	Simon Griffiths	John Innes Centre	Iran	landrace	hexaploid	Watkins collection	97.072
WatkinsF_576.1_P23	Watkins_576.1	Simon Griffiths	John Innes Centre	Iran	landrace	hexaploid	Watkins collection	95.5866
WatkinsG_577.1_B02	Watkins_577.1	Simon Griffiths	John Innes Centre	Iran	landrace	hexaploid	Watkins collection	98.3553
WatkinsG_578.1_D02	Watkins_578.1	Simon Griffiths	John Innes Centre	Iran	landrace	hexaploid	Watkins collection	97.7663
WatkinsG_579.1_F02	Watkins_579.1	Simon Griffiths	John Innes Centre	Iran	landrace	hexaploid	Watkins collection	96.6565
WatkinsG_580.1_H02	Watkins_580.1	Simon Griffiths	John Innes Centre	Iran	landrace	hexaploid	Watkins collection	97.0065
WatkinsG_581.1_J02	Watkins_581.1	Simon Griffiths	John Innes Centre	Iran	landrace	hexaploid	Watkins collection	98.3468
WatkinsG_582.1_L02	Watkins_582.1	Simon Griffiths	John Innes Centre	China	landrace	hexaploid	Watkins collection	97.5216
WatkinsG_583.1_N02	Watkins_583.1	Simon Griffiths	John Innes Centre	China	landrace	hexaploid	Watkins collection	97.8744
WatkinsG_584.1_P02	Watkins_584.1	Simon Griffiths	John Innes Centre	China	landrace	hexaploid	Watkins collection	97.9797
WatkinsG_585.2_B04	Watkins_585.2	Simon Griffiths	John Innes Centre	China	landrace	hexaploid	Watkins collection	98.4293
WatkinsG_586.2_D04	Watkins_586.2	Simon Griffiths	John Innes Centre	China	landrace	hexaploid	Watkins collection	96.0504
WatkinsG_587.1_F04	Watkins_587.1	Simon Griffiths	John Innes Centre	China	landrace	hexaploid	Watkins collection	98.2557
WatkinsG_588.1_H04	Watkins_588.1	Simon Griffiths	John Innes Centre	China	landrace	hexaploid	Watkins collection	98.4207
WatkinsG_589.1_J04	Watkins_589.1	Simon Griffiths	John Innes Centre	China	landrace	hexaploid	Watkins collection	97.6581
WatkinsG_590.1_L04	Watkins_590.1	Simon Griffiths	John Innes Centre	Portugal	landrace	hexaploid	Watkins collection	98.0337
WatkinsG_591.1_N04	Watkins_591.1	Simon Griffiths	John Innes Centre	Portugal	landrace	hexaploid	Watkins collection	97.5642
WatkinsG_592.1_P04	Watkins_592.1	Simon Griffiths	John Innes Centre	Portugal	landrace	hexaploid	Watkins collection	98.1277
WatkinsG_593.1_B06	Watkins_593.1	Simon Griffiths	John Innes Centre	Portugal	landrace	hexaploid	Watkins collection	97.3537
WatkinsG_595.1_F06	Watkins_595.1	Simon Griffiths	John Innes Centre	Portugal	landrace	hexaploid	Watkins collection	98.1049
WatkinsG_596.3_H06	Watkins_596.3	Simon Griffiths	John Innes Centre	Portugal	landrace	hexaploid	Watkins collection	97.8033
WatkinsG_597.1_J06	Watkins_597.1	Simon Griffiths	John Innes Centre	Portugal	landrace	hexaploid	Watkins collection	98.1077
WatkinsG_598.1_L06	Watkins_598.1	Simon Griffiths	John Innes Centre	Portugal	landrace	hexaploid	Watkins collection	98.1817
WatkinsG_599.1_N06	Watkins_599.1	Simon Griffiths	John Innes Centre	Portugal	landrace	hexaploid	Watkins collection	98.3012
WatkinsG_600.1_P06	Watkins_600.1	Simon Griffiths	John Innes Centre	Spain	landrace	hexaploid	Watkins collection	98.4435
WatkinsG_601.1_B08	Watkins_601.1	Simon Griffiths	John Innes Centre	Spain	landrace	hexaploid	Watkins collection	97.5927
WatkinsG_602.2_D08	Watkins_602.2	Simon Griffiths	John Innes Centre	Spain	landrace	hexaploid	Watkins collection	94.9691
WatkinsG_603.1_F08	Watkins_603.1	Simon Griffiths	John Innes Centre	Spain	landrace	hexaploid	Watkins collection	95.5155
WatkinsG_604.2_H08	Watkins_604.2	Simon Griffiths	John Innes Centre	Spain	landrace	hexaploid	Watkins collection	98.3781
WatkinsG_606.1_L08	Watkins_606.1	Simon Griffiths	John Innes Centre	Greece	landrace	hexaploid	Watkins collection	98.3553
WatkinsG_607.1_N08	Watkins_607.1	Simon Griffiths	John Innes Centre	Yugoslavia	landrace	hexaploid	Watkins collection	98.1248
WatkinsG_608.1_P08	Watkins_608.1	Simon Griffiths	John Innes Centre	Yugoslavia	landrace	hexaploid	Watkins collection	97.8289
WatkinsG_609.1_B10	Watkins_609.1	Simon Griffiths	John Innes Centre	Yugoslavia	landrace	hexaploid	Watkins collection	98.5118
WatkinsG_610.1_D10	Watkins_610.1	Simon Griffiths	John Innes Centre	Yugoslavia	landrace	hexaploid	Watkins collection	95.7915
WatkinsG_611.1_F10	Watkins_611.1	Simon Griffiths	John Innes Centre	Yugoslavia	landrace	hexaploid	Watkins collection	97.7606
WatkinsG_612.1_H10	Watkins_612.1	Simon Griffiths	John Innes Centre	Yugoslavia	landrace	hexaploid	Watkins collection	97.5642
WatkinsG_613.1_J10	Watkins_613.1	Simon Griffiths	John Innes Centre	Yugoslavia	landrace	hexaploid	Watkins collection	98.6142
WatkinsG_614.1_L10	Watkins_614.1	Simon Griffiths	John Innes Centre	Yugoslavia	landrace	hexaploid	Watkins collection	97.2399
WatkinsG_615.2_N10	Watkins_615.2	Simon Griffiths	John Innes Centre	Yugoslavia	landrace	hexaploid	Watkins collection	98.4691
WatkinsG_616.1_P10	Watkins_616.1	Simon Griffiths	John Innes Centre	Yugoslavia	landrace	hexaploid	Watkins collection	98.1618
WatkinsG_617.1_B12	Watkins_617.1	Simon Griffiths	John Innes Centre	Yugoslavia	landrace	hexaploid	Watkins collection	97.9
WatkinsG_618.2_D12	Watkins_618.2	Simon Griffiths	John Innes Centre	Yugoslavia	landrace	hexaploid	Watkins collection	97.826
WatkinsG_619.1_F12	Watkins_619.1	Simon Griffiths	John Innes Centre	Yugoslavia	landrace	hexaploid	Watkins collection	97.5756
WatkinsG_620.1_H12	Watkins_620.1	Simon Griffiths	John Innes Centre	Yugoslavia	landrace	hexaploid	Watkins collection	97.0947
WatkinsG_621.1_J12	Watkins_621.1	Simon Griffiths	John Innes Centre	Bulgaria	landrace	hexaploid	Watkins collection	98.3866
WatkinsG_622.1_L12	Watkins_622.1	Simon Griffiths	John Innes Centre	Bulgaria	landrace	hexaploid	Watkins collection	97.0777
WatkinsG_623.3_N12	Watkins_623.3	Simon Griffiths	John Innes Centre	Bulgaria	landrace	hexaploid	Watkins collection	97.7378
WatkinsG_624.3_P12	Watkins_624.3	Simon Griffiths	John Innes Centre	Bulgaria	landrace	hexaploid	Watkins collection	98.5659
WatkinsG_625.1_B14	Watkins_625.1	Simon Griffiths	John Innes Centre	Iran	landrace	hexaploid	Watkins collection	98.0565
WatkinsG_626.1_D14	Watkins_626.1	Simon Griffiths	John Innes Centre	Iran	landrace	hexaploid	Watkins collection	97.4931
WatkinsG_627.1_F14	Watkins_627.1	Simon Griffiths	John Innes Centre	Iran	landrace	hexaploid	Watkins collection	97.2114
WatkinsG_628.2_H14	Watkins_628.2	Simon Griffiths	John Innes Centre	Iran	landrace	hexaploid	Watkins collection	97.9
WatkinsG_629.1_J14	Watkins_629.1	Simon Griffiths	John Innes Centre	Iran	landrace	hexaploid	Watkins collection	98.25
WatkinsG_630.1_L14	Watkins_630.1	Simon Griffiths	John Innes Centre	Iran	landrace	hexaploid	Watkins collection	97.1886
WatkinsG_631.1_N14	Watkins_631.1	Simon Griffiths	John Innes Centre	Iran	landrace	hexaploid	Watkins collection	96.9325
WatkinsG_632.1_P14	Watkins_632.1	Simon Griffiths	John Innes Centre	Iran	landrace	hexaploid	Watkins collection	98.3297
WatkinsG_633.2_B16	Watkins_633.2	Simon Griffiths	John Innes Centre	India	landrace	hexaploid	Watkins collection	95.8342
WatkinsG_634.1_D16	Watkins_634.1	Simon Griffiths	John Innes Centre	Hungary	landrace	hexaploid	Watkins collection	98.4776
WatkinsG_635.1_F16	Watkins_635.1	Simon Griffiths	John Innes Centre	Hungary	landrace	hexaploid	Watkins collection	97.6183
WatkinsG_636.2_H16	Watkins_636.2	Simon Griffiths	John Innes Centre	Tunisia	landrace	hexaploid	Watkins collection	98.3297
WatkinsG_637.1_J16	Watkins_637.1	Simon Griffiths	John Innes Centre	Turkey	landrace	hexaploid	Watkins collection	98.4179
WatkinsG_638.1_L16	Watkins_638.1	Simon Griffiths	John Innes Centre	Crete	landrace	hexaploid	Watkins collection	97.55
WatkinsG_639.1_N16	Watkins_639.1	Simon Griffiths	John Innes Centre	Crete	landrace	hexaploid	Watkins collection	98.3553
WatkinsG_640.1_P16	Watkins_640.1	Simon Griffiths	John Innes Centre	Iran	landrace	hexaploid	Watkins collection	98.176
WatkinsG_641.1_B18	Watkins_641.1	Simon Griffiths	John Innes Centre	India	landrace	hexaploid	Watkins collection	97.8772
WatkinsG_642.2_D18	Watkins_642.2	Simon Griffiths	John Innes Centre	India	landrace	hexaploid	Watkins collection	97.6325
WatkinsG_643.1_F18	Watkins_643.1	Simon Griffiths	John Innes Centre	India	landrace	hexaploid	Watkins collection	97.4163
WatkinsG_644.1_H18	Watkins_644.1	Simon Griffiths	John Innes Centre	India	landrace	hexaploid	Watkins collection	97.9825
WatkinsG_645.1_J18	Watkins_645.1	Simon Griffiths	John Innes Centre	India	landrace	hexaploid	Watkins collection	97.365
WatkinsG_646.1_L18	Watkins_646.1	Simon Griffiths	John Innes Centre	India	landrace	hexaploid	Watkins collection	98.5118
WatkinsG_647.1_N18	Watkins_647.1	Simon Griffiths	John Innes Centre	China	landrace	hexaploid	Watkins collection	98.1846
WatkinsG_649.1_B20	Watkins_649.1	Simon Griffiths	John Innes Centre	China	landrace	hexaploid	Watkins collection	97.6268
WatkinsG_650.2_D20	Watkins_650.2	Simon Griffiths	John Innes Centre	China	landrace	hexaploid	Watkins collection	98.4549
WatkinsG_651.1_F20	Watkins_651.1	Simon Griffiths	John Innes Centre	China	landrace	hexaploid	Watkins collection	98.1333
WatkinsG_652.1_H20	Watkins_652.1	Simon Griffiths	John Innes Centre	China	landrace	hexaploid	Watkins collection	98.2756
WatkinsG_653.1_J20	Watkins_653.1	Simon Griffiths	John Innes Centre	China	landrace	hexaploid	Watkins collection	98.3553
WatkinsG_654.3_L20	Watkins_654.3	Simon Griffiths	John Innes Centre	China	landrace	hexaploid	Watkins collection	96.7675
WatkinsG_655.1_N20	Watkins_655.1	Simon Griffiths	John Innes Centre	China	landrace	hexaploid	Watkins collection	97.7065
WatkinsG_656.1_P20	Watkins_656.1	Simon Griffiths	John Innes Centre	China	landrace	hexaploid	Watkins collection	98.3525
WatkinsG_657.1_B22	Watkins_657.1	Simon Griffiths	John Innes Centre	China	landrace	hexaploid	Watkins collection	98.3211
WatkinsG_658.1_D22	Watkins_658.1	Simon Griffiths	John Innes Centre	China	landrace	hexaploid	Watkins collection	97.5187
WatkinsG_659.1_F22	Watkins_659.1	Simon Griffiths	John Innes Centre	China	landrace	hexaploid	Watkins collection	97.9655
WatkinsG_660.1_H22	Watkins_660.1	Simon Griffiths	John Innes Centre	China	landrace	hexaploid	Watkins collection	98.1333
WatkinsG_661.1_J22	Watkins_661.1	Simon Griffiths	John Innes Centre	USSR	landrace	hexaploid	Watkins collection	98.3211
WatkinsG_662.1_L22	Watkins_662.1	Simon Griffiths	John Innes Centre	Romania	landrace	hexaploid	Watkins collection	98.4207
WatkinsG_663.1_N22	Watkins_663.1	Simon Griffiths	John Innes Centre	Romania	landrace	hexaploid	Watkins collection	98.6967
WatkinsG_664.1_P22	Watkins_664.1	Simon Griffiths	John Innes Centre	Afghanistan	landrace	hexaploid	Watkins collection	98.1362
WatkinsG_665.2_B24	Watkins_665.2	Simon Griffiths	John Innes Centre	Afghanistan	landrace	hexaploid	Watkins collection	98.3894
WatkinsG_666.4_D24	Watkins_666.4	Simon Griffiths	John Innes Centre	Afghanistan	landrace	hexaploid	Watkins collection	98.3439
WatkinsG_667.1_F24	Watkins_667.1	Simon Griffiths	John Innes Centre	Afghanistan	landrace	hexaploid	Watkins collection	98.2102
WatkinsG_668.1_H24	Watkins_668.1	Simon Griffiths	John Innes Centre	Yugoslavia	landrace	hexaploid	Watkins collection	98.3126
WatkinsG_669.4_J24	Watkins_669.4	Simon Griffiths	John Innes Centre	China	landrace	hexaploid	Watkins collection	98.122
WatkinsG_670.1_L24	Watkins_670.1	Simon Griffiths	John Innes Centre	Poland	landrace	hexaploid	Watkins collection	97.5756
WatkinsG_671.1_N24	Watkins_671.1	Simon Griffiths	John Innes Centre	USSR	landrace	hexaploid	Watkins collection	97.698
WatkinsG_672.1_P24	Watkins_672.1	Simon Griffiths	John Innes Centre	Poland	landrace	hexaploid	Watkins collection	98.5886
