# Supplementary material for: Characterization of a Wheat Breeders’ Array suitable for high‐throughput SNP genotyping of global accessions of hexaploid bread wheat (Triticum aestivum)
Source: Plant Biotechnol J. 2016 Nov 23;15(3):390–401. doi: 10.1111/pbi.12635 (PMC5316916; doi:10.1111/pbi.12635)
Supplement: Supplementary file 5 — Table S5 Summary of copy number analysis for accessions screened using the Wheat Breeders’ Array [file PBI-15-390-s001.xlsx]

## Sheet: all_summary
Sample	Quality	Total CN aberrations	% loss of heterozygosity	% Genome Changed	Assigned cluster	Included in Figure 4
A01_1_Peragis.CEL	0.0911	114	16.0312	2.4615	9
A01_597_kyalami.CEL	0.0704	75	17.6242	2.4381	3
A01_AGT_Katana.CEL	0.1044	89	14.9256	2.2823	6
A01_CIMCOG_A1.CEL	0.1301	144	11.7581	4.5273
A01_WatkinsH_673.1.CEL	0.0649	45	13.8083	0.7262	4
A02_97_Arminda.CEL	0.0656	59	21.6485	1.4766	10
A02_CIMCOG_A3.CEL	0.1098	109	17.4844	2.6226	9
A02_Player_1.CEL	0.0987	110	20.014	2.9104	7
A02_Skyfall.CEL	0.0699	75	20.3792	1.7308	6
A02_WatkinsA_1.2.CEL	0.0768	74	16.948	1.5313	9
A03_605_piccadilly.CEL	0.0449	38	19.162	0.7633	4
A03_9_Heine7.CEL	0.0595	57	22.9713	1.2142	9
A03_Barham.CEL	0.1183	153	12.7822	4.4067	6
A03_CIMCOG_A5.CEL	0.1136	120	18.218	3.4644	4
A03_WatkinsH_681.1.CEL	0.0724	73	14.3557	1.7208	9
A04_105_David.CEL	0.0813	97	14.796	2.5259	9
A04_BAGOU_9.CEL	0.0876	87	22.1432	1.9325	4
A04_CIMCOG_A7.CEL	0.112	99	18.3222	2.3173	9
A04_Savannah.CEL	0.0959	118	15.683	3.8968	2	Figure 4f
A04_WatkinsA_9.3.CEL	0.0623	54	14.4727	1.2971	6
A05_17_Stella.CEL	0.0502	47	20.7782	0.9035	2
A05_613_rhino.CEL	0.0574	40	16.9577	2.0244	6
A05_Brookton.CEL	0.1002	116	15.7567	4.3216	9
A05_CIMCOG_A9.CEL	0.0989	95	14.6731	2.5713	9
A05_WatkinsH_689.1.CEL	0.0743	66	13.5206	1.4686	9
A06_113_Walde.CEL	0.0722	77	17.8306	1.6535	6
A06_Chevalier_17.CEL	0.1082	111	20.0694	3.0322	6
A06_Garnet.CEL	0.1953	211	10.9648	6.6505
A06_Hermann.CEL	0.0906	105	19.288	2.8568	9
A06_WatkinsA_17.2.CEL	0.0542	35	16.9909	0.6049	6
A07_25_Holdfast.CEL	0.0556	55	19.5621	1.3395	3
A07_621_sitka.CEL	0.0434	30	23.8173	0.4698	3
A07_Carnamah.CEL	0.12	135	10.9484	3.7983	6
A07_Striker.CEL	0.1097	101	20.7559	2.3788	3
A07_WatkinsH_697.1.CEL	0.0749	80	11.8132	2.8376	3
A08_121_Maris_Widgeon.CEL	0.0604	56	22.0408	1.1741	9
A08_Exelcior_25.CEL	0.0836	98	23.0593	2.7107	7
A08_Nc_Neuse.CEL	0.1546	184	16.1197	6.1096	9
A08_Oakley.CEL	0.0679	81	22.9416	2.181	4
A08_WatkinsA_25.1.CEL	0.0634	54	17.7806	1.0493	6
A09_33_Flevina.CEL	0.0548	51	20.1318	0.9802	6
A09_629_turpin.CEL	0.0612	57	18.8585	1.9329	3
A09_Abdallat_3.CEL	0.3652	348	2.0625	14.6841	6
A09_Corack.CEL	0.0912	101	17.2433	2.5142	9
A09_WatkinsH_705.1.CEL	0.0891	107	10.1528	3.0067	3
A10_129_Slejpner.CEL	0.0855	102	14.1769	3.0395	10
A10_Haven.CEL	0.0872	92	16.3812	3.3783	8
A10_Kalango_33.CEL	0.0832	89	22.5041	2.0926	7
A10_WatkinsA_33.1.CEL	0.0498	28	14.7363	0.672	10
A11_41_Maris_Freeman.CEL	0.0554	52	17.9186	1.0171	6
A11_637_tara.CEL	0.064	68	19.458	2.3738	10
A11_Bezostaja.CEL	0.0696	73	10.6344	1.6102	4
A11_UC1041.CEL	0.121	132	14.6811	3.8666	9
A11_WatkinsH_714.1.CEL	0.0829	95	12.4312	2.4757	3
A12_137_Poros.CEL	0.3061	313	2.3718	11.5285	6
A12_CD_1550.CEL	0.1029	113	13.6375	2.9513	9
A12_Riband.CEL	0.0581	36	18.7998	0.6896	1
A12_Rosario_41.CEL	0.0574	47	21.0587	1.1574	7
A12_WatkinsA_41.4.CEL	0.0481	44	19.7826	0.8386	4
A13_49_Diplomat.CEL	0.0534	51	18.827	1.0413	4
A13_645_spry.CEL	0.0434	38	21.1007	0.64	8
A13_EGA_Hume.CEL	0.0715	69	14.5309	1.5658	4
A13_WatkinsH_722.1.CEL	0.0672	74	19.0877	1.7096	6
A14_145_Okapi.CEL	0.0551	64	21.8018	1.2955	6
A14_Gatsby.CEL	0.0787	67	15.0929	2.5238	8
A14_Solution_49.CEL	0.0676	64	18.8296	1.3769	7
A14_WatkinsA_49.1.CEL	0.0568	57	17.9341	1.3427	9
A15_57_Jarl.CEL	0.0619	66	21.8429	1.7436	6
A15_Einstein.CEL	0.1346	173	20.4511	4.625	3
A15_WatkinsH_730.1.CEL	0.062	45	15.3939	0.8086	4
A15_Watkins_I_C6.CEL	0.0756	64	11.6085	1.3958	4
A16_Aldric_57.CEL	0.0789	76	20.8866	1.7051	3
A16_Robigus.CEL	0.0637	66	20.3758	1.3949	3
A16_WatkinsA_57.4.CEL	0.0613	70	17.4286	1.7591	8
A17_65_Florian.CEL	0.0635	66	20.9503	1.4994	6
A17_661_texel.CEL	0.0648	66	21.7449	1.3461	9
A17_Fang.CEL	0.0823	81	15.6462	1.9391	6
A17_WatkinsH_738.1.CEL	0.0761	88	14.2932	2.1387	6
A18_161_Torfrida.CEL	0.0759	88	20.1144	2.1914	5
A18_Azimut_65.CEL	0.0868	110	22.1317	2.9741	7
A18_Mercia.CEL	0.0724	84	20.1003	1.7566	10
A18_WatkinsA_65.1.CEL	0.0563	50	15.1077	0.8978	9
A19_669_brutus.CEL	0.0414	38	20.2467	0.626	8
A19_73_Kinsman.CEL	0.1111	151	19.6994	3.9847	3
A19_GBA_Ruby.CEL	0.114	137	15.8675	3.7404	9
A19_WatkinsH_746.1.CEL	0.0755	66	11.7958	1.4854	6
A20_169_Recital.CEL	0.0634	69	19.6662	1.628	9
A20_Dover.CEL	0.055	61	9.5651	1.3445	6
A20_Limes_73.CEL	0.0873	98	18.8239	2.3967	4
A20_WatkinsA_73.1.CEL	0.0622	55	19.1005	1.3484	3
A21_701_stallion.CEL	0.0483	75	24.0844	4.2236	1
A21_81_Top.CEL	0.0695	77	20.1789	1.7583	3
A21_Halberd.CEL	0.0891	91	15.7021	2.2184	3
A21_WatkinsH_754.1.CEL	0.0758	93	14.1942	2.3864	6
A22_177_Pony.CEL	0.0729	92	20.1905	2.485	4
A22_Gulliver.CEL	0.0607	52	20.2347	1.5696	3
A22_Rustic_81.CEL	0.1084	143	21.234	3.8267	6
A22_WatkinsA_81.1.CEL	0.0575	60	17.1054	1.1899	3
A23_717_deben.CEL	0.0631	73	19.8408	1.8266	4
A23_89_Brigand.CEL	0.1289	165	17.9678	4.137	3
A23_Justica_CL_Plus.CEL	0.098	125	14.403	3.1825	6
A23_WatkinsH_762.2.CEL	0.0751	88	10.312	1.9811	9
A24_Blueboy_89.CEL	0.0968	98	13.7558	2.5229	4
A24_Helen_15.CEL	0.0917	105	11.5396	2.5586	3
A24_Istabraq.CEL	0.064	65	20.2727	1.4088	3
A24_WatkinsA_89.1.CEL	0.0619	55	16.0272	1.2901	7
B01_193_Admonter.CEL	0.1831	175	16.1138	5.2353	2
B01_CIMCOG_B1.CEL	0.1114	128	15.7558	3.2722	9
B01_Kunjin.CEL	0.0989	96	17.1311	2.3702	4
B01_WatkinsB_97.1.CEL	0.0605	65	20.3745	1.4938	4
B02_501_sirius.CEL	0.0527	46	19.8369	0.9729	3
B02_CIMCOG_B3.CEL	0.0999	111	13.9311	3.5234	7
B02_Granit_97.CEL	0.0747	83	19.1664	2.0311	4
B02_WatkinsC_193.1.CEL	0.0583	69	18.1756	1.545	8
B02_WatkinsI_818.2.CEL	0.0883	110	17.9562	2.8488	9
B03_201_Escorial.CEL	0.0613	57	19.919	1.4626	3
B03_CIMCOG_B5.CEL	0.1003	104	15.6513	3.4335	4
B03_LongReach_Crusader.CEL	0.0753	67	17.0569	2.0865	9
B03_WatkinsB_105.1.CEL	0.0458	44	19.3388	0.7492	4
B04_509_rendezvous.CEL	0.0552	55	17.7877	2.0557	6
B04_CIMCOG_B7.CEL	0.0889	113	15.7254	3.0559	9
B04_Hopea_105.CEL	0.0655	71	22.3299	1.6353	3
B04_WatkinsC_201.1.CEL	0.0597	60	17.9529	1.1493	2
B04_WatkinsI_810.1.CEL	0.0543	46	14.2704	0.9303	7
B05_209_Hildur.CEL	0.0566	73	20.9878	1.695	6
B05_CIMCOG_B9.CEL	0.0898	92	16.3021	2.341	7
B05_LongReach_Lincoln.CEL	0.0826	67	15.8756	1.4104	9
B05_WatkinsB_113.1.CEL	0.0595	57	19.4647	1.4397	7
B06_517_soleil.CEL	0.0543	31	21.3478	0.5304	4
B06_Laura.CEL	0.1028	129	14.3718	3.0459	9
B06_Shamrock.CEL	0.0694	60	19.1723	1.2981	9
B06_WatkinsC_209.1.CEL	0.0608	49	13.9049	1.0541	8
B06_WatkinsI_802.1.CEL	0.0592	65	14.5642	1.5908	6
B07_217_Oenus.CEL	0.0627	78	19.8234	2.1286	4
B07_Mackellar.CEL	0.0788	88	12.3432	2.3745	3
B07_Midas.CEL	0.0951	88	20.6683	1.8852	2
B07_WatkinsB_121.1.CEL	0.0666	50	17.2252	1.2773	4
B07_WatkinsI_794.1.CEL	0.0656	60	17.2789	1.2496	6
B08_525_squadron.CEL	0.0823	89	16.6351	3.0136	5
B08_Landrace_109.CEL	0.0899	99	17.9836	2.4654	3
B08_USG3209.CEL	0.162	214	14.0045	7.8782	4
B08_WatkinsC_217.1.CEL	0.0607	58	14.0541	1.3003	10
B08_WatkinsI_795.1.CEL	0.0536	46	17.7602	0.9469	4
B09_225_Extrem.CEL	0.0632	70	19.8449	2.0923	6
B09_Abdallat_4.CEL	0.091	113	15.066	2.6315	9
B09_Molineux.CEL	0.0871	100	16.3711	2.3572	3
B09_WatkinsB_129.1.CEL	0.052	42	17.4049	0.7635	3
B10_533_coxswain.CEL	0.0438	29	20.3752	0.5227	5
B10_WatkinsC_225.1.CEL	0.0625	68	16.4347	1.7529	6
B10_WatkinsI_770.1.CEL	0.0726	71	15.6941	1.4041	7
B10_k92.CEL	0.1061	137	16.8396	3.522	4
B11_P1610750.CEL	0.0973	76	15.4014	2.9195	3
B11_QAL_2000.CEL	0.1045	121	16.1454	3.7473	6
B11_WatkinsB_137.1.CEL	0.1003	121	12.5326	3.5107	3
B11_Watkins_I _C7.CEL	0.0853	98	17.3161	2.4569	2
B12_541_emblem.CEL	0.0613	52	17.3837	2.0686	6
B12_Denmark_1.CEL	0.1875	239	11.0719	7.7013	3
B12_Nimbus.CEL	0.0855	113	18.4042	3.7235	6
B12_WatkinsC_233.1.CEL	0.055	42	17.3603	0.7881	3
B13_241_Ibis_D.CEL	0.0801	119	21.875	3.5261	10
B13_Sentinel.CEL	0.091	94	14.8031	3.2297	9
B14_549_warrior.CEL	0.0504	35	21.0456	0.7882	9
B14_Kenya_Popo.CEL	0.0677	65	14.4222	1.2026	9
B14_NIAB-SHW-054.CEL	0.1257	141	6.6693	3.7867	9
B14_WatkinsC_241.2.CEL	0.0597	38	12.0044	0.8607	3
B15_249_Ritmo.CEL	0.0572	58	20.0024	1.2466	10
B15_Strzelecki.CEL	0.0781	104	14.4713	2.9287	3
B15_WatkinsB_153.1.CEL	0.0586	39	12.4519	0.7703	4
B16_557_sarsen.CEL	0.0641	69	20.0654	1.6139	4
B16_Cadenza.CEL	0.0939	94	13.3395	2.6666	4
B16_WatkinsC_249.1.CEL	0.0534	28	14.274	0.6751	9
B17_257_Compal.CEL	0.0524	42	18.3625	1.0234	6
B17_Suntop.CEL	0.079	77	15.3309	2.077	9
B17_WatkinsB_161.1.CEL	0.0504	63	17.1955	1.355	10
B18_565_anthem.CEL	0.0825	99	18.8226	2.5828	4
B18_625_tjalk.CEL	0.0566	58	21.5518	1.1218	8
B18_Hereward.CEL	0.0666	73	20.6514	1.762	9
B18_WatkinsC_257.2.CEL	0.0622	54	12.8085	1.2508	10
B19_265_Palur.CEL	0.0934	128	15.2843	3.8247	5
B19_Tennant.CEL	0.0852	88	18.7387	2.9843	1
B19_WatkinsB_169.1.CEL	0.0594	49	20.5496	1.1244	3
B20_573_buster.CEL	0.0498	30	19.6342	0.7115	6
B20_Hyperion.CEL	0.0682	75	21.2129	1.6157	3
B20_Renan.CEL	0.0869	97	18.3066	2.8896	4
B20_WatkinsC_265.1.CEL	0.0623	55	18.4025	0.9649	9
B21_273_Tschermaks_Weisser_Begrannter_Marchfelder.CEL	0.0583	47	17.3986	1.1787	3
B21_Lakhish.CEL	0.0755	61	15.1249	1.4072	4
B21_NIAB-SHW-330.CEL	0.0869	86	9.3418	1.6915	9
B21_WatkinsB_177.1.CEL	0.0594	38	12.6233	0.7435	9
B22_581_daphne.CEL	0.0493	29	21.2555	0.6239	9
B22_KJE_36a.CEL	0.0584	65	19.1017	1.6487	6
B22_Pakito.CEL	0.0848	117	19.7644	3.3662	1
B22_WatkinsC_273.1.CEL	0.069	49	12.9764	1.1243	9
B23_281_Shamrock.CEL	0.0692	94	18.2273	1.9441	9
B23_KJE_286c.CEL	0.0528	52	19.325	1.135	6
B23_WatkinsB_185.1.CEL	0.0491	30	18.7129	0.5363	6
B23_Yallaroi.CEL	0.2243	287	9.1224	16.2945	6
B24_589_frista.CEL	0.0513	36	21.5267	0.8584	6
B24_Helen_20.CEL	0.1084	142	8.9352	4.9933	3
B24_KJE_1979.CEL	0.064	97	15.3861	3.1126	3
B24_Rainer.CEL	0.0669	62	21.9028	1.4559	8
B24_WatkinsC_281.1.CEL	0.057	57	17.5001	1.1654	6
C01_2_Bersee.CEL	0.0757	85	20.6682	2.1335	6
C01_598_lancelot.CEL	0.0401	32	21.3275	0.4755	6
C01_AGT_Scythe.CEL	0.0786	89	16.6597	2.2934	6
C01_CIMCOG_C1.CEL	0.0962	109	16.2077	2.4864	9
C01_WatkinsH_674.1.CEL	0.0636	57	13.9966	1.2368	6
C02_98_Granta.CEL	0.0569	61	20.2957	1.335	4
C02_CIMCOG_C3.CEL	0.0749	79	17.2357	2.9621	9
C02_Illico_2.CEL	0.0852	107	20.6636	2.7678	9
C02_Pamier.CEL	0.0768	78	16.8444	2.9596	3
C02_WatkinsA_2.1.CEL	0.0681	66	17.4139	1.5284	4
C03_10_Werla.CEL	0.0782	112	19.7326	3.6772	5
C03_606_pistol.CEL	0.0437	34	23.3848	0.6537	4
C03_Batavia.CEL	0.0805	88	16.1523	2.3332	7
C03_CIMCOG_C5.CEL	0.0744	71	19.1012	1.7018	7
C03_WatkinsH_682.1.CEL	0.0638	68	16.7371	1.479	9
C04_Boisseau_10.CEL	0.0676	72	10.5389	1.6998	1
C04_CIMCOG_C7.CEL	0.0714	85	15.7738	2.35	7
C04_Player.CEL	0.0682	68	21.3122	1.9155	4
C04_WatkinsA_10.1.CEL	0.2155	249	3.7915	8.5539	9
C04_Watkins_I _D8.CEL	0.0657	70	14.805	1.3904	7
C05_18_Cappelle_Desprez_known_as_Cappelle.CEL	0.0711	118	21.2454	4.0349	9
C05_614_rialto.CEL	0.0577	63	16.5964	2.2352	6
C05_BT_Schomburgk.CEL	0.0974	121	19.1069	3.6423	3
C05_CIMCOG_C9.CEL	0.0811	83	15.1436	2.1143	7
C05_WatkinsH_690.1.CEL	0.0703	77	12.8923	1.9996	4
C06_114_Rapier.CEL	0.0452	38	22.7137	0.9017	4
C06_Courtot_18.CEL	0.0946	101	14.4622	2.3217	4
C06_Laser.CEL	0.105	149	16.9328	3.7387	7
C06_Sy Epson.CEL	0.0533	59	22.7287	1.6679	3
C06_WatkinsA_18.1.CEL	0.0609	55	16.2337	1.3548	3
C07_26_Pilot_GB.CEL	0.0478	43	19.8089	0.82	3
C07_622_spice.CEL	0.0789	93	16.5458	1.9132	1
C07_Cascades.CEL	0.0728	88	18.7414	2.3231	7
C07_Jenga.CEL	0.0673	67	20.9876	1.6276	2
C07_WatkinsH_698.1.CEL	0.1096	144	4.1691	3.5843	3
C08_122_Longbow.CEL	0.0439	32	21.6835	0.5373	6
C08_Frelon_26.CEL	0.0924	107	20.5137	2.94	7
C08_Shirley.CEL	0.1123	139	14.0808	5.35	6
C08_Timber.CEL	0.0979	140	16.2899	3.7055	4
C08_WatkinsA_26.1.CEL	0.116	124	10.3392	2.9625	3
C09_34_Manella.CEL	0.1244	178	6.2915	6.5984	4
C09_630_wasp.CEL	0.1374	205	8.9401	5.8995	3
C09_Abdallat_5.CEL	0.1872	227	9.294	7.1527	7
C09_Correll.CEL	0.1047	124	16.6729	3.1389	3
C09_WatkinsH_706.1.CEL	0.1491	186	4.603	5.4528	3
C10_130_Apollo _D.CEL	0.0564	54	18.8246	2.2087	6
C10_Einstein.CEL	0.0505	57	17.8971	2.2109	6
C10_Manager_34.CEL	0.0891	112	17.9542	3.1274	2
C10_WatkinsA_34.1.CEL	0.057	50	12.004	1.1714	3
C11_42_Felix.CEL	0.0452	32	19.8794	0.708	6
C11_638_madrigal.CEL	0.0667	60	17.9862	1.8549	1
C11_EGA_Bonnie_Rock.CEL	0.079	82	16.1399	1.7573	4
C11_UC1110.CEL	0.0784	94	15.1422	3.9847	6
C11_WatkinsH_715.1.CEL	0.0635	56	13.1537	1.25	8
C12_138_Odin.CEL	0.0543	48	17.8748	1.223	9
C12_Alchemy.CEL	0.0575	61	19.1255	1.258	1
C12_Denmark_2.CEL	0.0976	114	18.4741	3.1383	7
C12_Royssac_42.CEL	0.0748	81	22.2846	2.0926	6
C12_WatkinsA_42.1.CEL	0.0633	81	21.178	1.8721	4
C13_142_Brazil.CEL	0.1218	155	12.967	4.7444	9
C13_50_Jubilar.CEL	0.0804	98	16.152	2.5675	10
C13_646_shannon.CEL	0.0661	84	16.9185	4.2367	4
C13_EGA_Jitarning.CEL	0.0817	93	17.4557	2.1292	6
C13_WatkinsH_723.1.CEL	0.079	86	13.9025	1.9011	3
C14_146_Rektor.CEL	0.047	31	21.3383	0.5828	2
C14_Malacca.CEL	0.0622	59	12.303	1.578	6
C14_Sophytra_50.CEL	0.0739	70	19.2646	1.4577	7
C14_WatkinsA_50.1.CEL	0.0514	47	18.0834	1.0514	9
C15_58_Mendel_known_as_Mendal.CEL	0.0719	98	19.8914	3.0241	1
C15_654_tomo.CEL	0.0641	69	17.9113	2.2152	6
C15_Ellison.CEL	0.0864	84	13.281	2.1402	8
C15_WatkinsH_731.1.CEL	0.0733	79	11.6706	1.9566	3
C16_154_Cadenza.CEL	0.0483	43	19.5141	1.3547	10
C16_Altria_58.CEL	0.0664	75	20.8284	1.8101	1
C16_Equinox.CEL	0.0729	77	16.9844	2.9312	9
C16_WatkinsA_58.1.CEL	0.0717	70	12.2517	1.3881	6
C17_662_hudson.CEL	0.0622	50	18.2456	1.0546	6
C17_66_Titus.CEL	0.0755	101	16.0661	2.2453	4
C17_Festiguay.CEL	0.103	112	15.3756	2.9803	4
C17_WatkinsH_739.1.CEL	0.0618	66	17.0418	1.2911	6
C18_162_Moisson.CEL	0.0525	44	21.083	0.9148	7
C18_Bastide_66.CEL	0.0745	77	22.158	1.8329	6
C18_WatkinsA_66.1.CEL	0.0551	40	15.8658	0.789	4
C18_Xi19.CEL	0.0707	75	16.1076	1.8758	9
C19_670_consort.CEL	0.0465	34	19.112	0.7517	4
C19_74_Flanders.CEL	0.0798	80	16.1986	1.772	9
C19_GBA_Sapphire.CEL	0.0816	97	14.1776	2.7785	7
C19_WatkinsH_747.1.CEL	0.0748	60	14.3582	1.5798	6
C20_170_Thesee.CEL	0.0534	48	20.7327	1.068	9
C20_Nirvana_74.CEL	0.0767	73	19.3177	1.8657	2
C20_Norman.CEL	0.051	40	21.0976	0.9169	4
C20_WatkinsA_74.2.CEL	0.0406	28	20.6315	0.4795	4
C21_705_athlet.CEL	0.0701	93	17.6037	3.858	6
C21_82_Kormoran.CEL	0.0696	73	19.2231	1.6944	1
C21_Harrismith.CEL	0.109	126	14.2462	3.6212	9
C21_WatkinsH_755.1.CEL	0.0672	59	18.6793	1.1061	3
C22_178_Celesta.CEL	0.0574	61	20.9562	1.0843	6
C22_Claire.CEL	0.0626	58	20.8748	1.3434	9
C22_Seyrac_82.CEL	0.0693	60	20.5212	1.3715	9
C22_WatkinsA_82.1.CEL	0.0673	68	14.6156	2.4792	6
C23_718_option.CEL	0.0542	59	22.7987	1.2826	3
C23_90_Bounty.CEL	0.0627	69	17.8297	1.4995	5
C23_Kalka.CEL	0.2185	286	6.3124	16.3701	6
C23_WatkinsH_763.1.CEL	0.0777	72	11.7987	1.7421	6
C24_186_Mina.CEL	0.2418	280	2.9669	9.3502	3
C24_Cotipora_90.CEL	0.0812	75	15.0126	1.8864	9
C24_Haven.CEL	0.0654	73	17.9574	2.6529	9
C24_Helen_22.CEL	0.1114	160	10.0509	5.3275	4	Figure 4a
C24_WatkinsA_90.1.CEL	0.0585	44	17.5567	0.7534	6
D01_194_Agron.CEL	0.0498	48	20.5401	1.191	3
D01_CIMCOG_D1.CEL	0.0766	77	16.4941	1.6588	9
D01_LongReach_Lancer.CEL	0.0692	61	17.869	1.3527	3
D01_WatkinsB_98.1.CEL	0.0517	42	16.5697	0.8948	4
D02_502_hanno.CEL	0.0534	37	18.9956	0.9125	3
D02_CIMCOG_D3.CEL	0.2146	299	6.9962	15.9044	9
D02_Kraka_98.CEL	0.0612	67	21.908	1.2955	3
D02_WatkinsC_194.1.CEL	0.073	83	16.5677	1.9445	9
D02_WatkinsI_819.1.CEL	0.0576	60	18.0123	1.6864	3
D03_202_Iena.CEL	0.0591	57	21.1923	1.5406	9
D03_CIMCOG_D5.CEL	0.056	46	17.1022	0.7872	9
D03_LongReach_Dakota.CEL	0.1213	157	9.5736	3.9152	3
D03_WatkinsB_106.1.CEL	0.153	186	4.7993	5.2431	7
D04_510_avocet.CEL	0.0478	42	23.1626	0.8659	6
D04_CIMCOG_D7.CEL	0.0717	76	17.1915	1.7644	9
D04_NON_PLUS_EXTRA_AUT_106.CEL	0.0594	58	21.8065	1.4638	7
D04_WatkinsC_202.1.CEL	0.0476	41	17.7507	0.788	4
D04_WatkinsI_811.1.CEL	0.0572	50	13.3835	1.2434	7
D05_210_Kosack.CEL	0.0685	75	18.3767	1.8851	6
D05_Ac_Cadillac.CEL	0.1771	218	13.092	6.3211	7
D05_LongReach_Orion.CEL	0.0745	67	16.2698	1.8486	6
D05_WatkinsB_114.2.CEL	0.25	201	9.827	5.7089	7
D06_518_breval.CEL	0.0529	53	13.5242	1.2685	9
D06_Lillian.CEL	0.1412	189	10.3549	5.5038	7
D06_Soissons.CEL	0.0689	66	20.0884	1.2894	7
D06_WatkinsC_210.1.CEL	0.054	32	15.384	0.6058	3
D06_WatkinsI_803.1.CEL	0.0515	36	15.2862	0.6899	3
D07_218_Pontus.CEL	0.0562	74	20.4472	2.5588	10
D07_Magenta.CEL	0.1436	198	9.1162	5.6158	6
D07_Pobeda.CEL	0.0672	59	17.9479	1.2946	4
D07_WatkinsB_122.1.CEL	0.0551	46	15.092	0.841	4
D08_526_sickle.CEL	0.0652	58	21.9888	1.4179	1
D08_NC-CapeFear.CEL	0.1105	129	15.7838	4.4584	4
D08_Punjab_Tipe_24_110.CEL	0.0871	82	12.6152	2.053	7
D08_WatkinsC_218.1.CEL	0.079	83	12.7448	2.242	7
D08_WatkinsI_778.1.CEL	0.1192	142	8.9865	3.5684	4
D09_226_Optimus.CEL	0.052	44	21.1042	0.9489	4
D09_Abdallat_6.CEL	0.4085	381	2.491	15.8168	3
D09_Naparoo.CEL	0.08	100	17.7046	2.6862	3
D09_WatkinsB_130.1.CEL	0.1502	161	6.5422	5.3056	4
D10_534_druid.CEL	0.068	63	17.7913	2.1978	1
D10_WatkinsC_226.1.CEL	0.0694	65	17.2141	1.5506	4
D10_WatkinsI_771.1.CEL	0.0705	71	13.5804	1.7154	3
D10_kRa.CEL	0.289	300	2.8163	10.5292	6
D11_234_Hubertus.CEL	0.05	43	22.0177	1.0528	3
D11_QALBis.CEL	0.0816	86	15.5549	2.2206	4
D11_WatkinsB_138.1.CEL	0.05	41	14.1642	0.8341	4
D11_Watkins_1190240.CEL	0.1223	150	16.2191	4.2594	9
D12_542_ambassador.CEL	0.0446	60	15.3056	3.0813	8
D12_Denmark_3.CEL	0.0745	76	20.1809	1.9994	7
D12_Loyal.CEL	0.0882	108	17.296	2.7663	1
D12_WatkinsC_234.3.CEL	0.0625	54	18.2989	1.1149	3
D13_242_Kontrast.CEL	0.0504	32	19.4997	0.6137	4
D13_398_Brazil.CEL	0.1537	202	10.8305	7.2037	7
D13_Seri_82.CEL	0.0975	119	10.7034	4.2188	6
D13_WatkinsB_146.1.CEL	0.0485	41	15.5042	0.7157	3
D14_550_ritz.CEL	0.0669	76	20.3022	1.9255	4
D14_Alcedo.CEL	0.09	110	16.8726	2.574	3
D14_WatkinsC_242.1.CEL	0.0636	53	9.6213	1.3506	3
D15_250_Terra.CEL	0.0466	36	18.9089	0.8866	6
D15_Sunbri.CEL	0.0924	86	11.612	2.4165	3
D15_WatkinsB_154.1.CEL	0.0499	42	17.6608	0.7813	3
D16_558_carolus.CEL	0.0535	37	20.0548	0.7305	1
D16_Cappelle_Desprez.CEL	0.0637	56	21.0167	1.5947	2
D16_WatkinsC_250.1.CEL	0.075	89	13.3175	2.3811	8
D17_258_Criewener_192.CEL	0.052	53	21.5065	0.9866	9
D17_Sunvale.CEL	0.1247	164	12.1153	4.5665	7
D17_WatkinsB_162.1.CEL	0.052	56	17.8642	1.1571	10
D18_566_aristocrat.CEL	0.0479	34	21.8542	0.7695	6
D18_616_samson.CEL	0.0538	65	18.8958	2.0233	6
D18_Hobbit.CEL	0.0685	54	23.733	1.34	10
D18_WatkinsC_258.1.CEL	0.0646	72	18.1764	1.6198	10
D19_266_Regina.CEL	0.1889	256	8.7592	14.3339	6
D19_Thatcher.CEL	0.0822	79	15.8718	1.994	3
D19_WatkinsB_170.1.CEL	0.0519	42	14.7602	0.8381	3
D20_574_catamaran.CEL	0.0721	84	23.9564	1.6875	7
D20_Rialto.CEL	0.1204	163	12.7524	5.4262	7
D20_Virtue.CEL	0.0513	50	20.6887	1.665	3
D20_WatkinsC_266.1.CEL	0.0506	26	17.1102	0.5789	4
D21_274_Schreibers_Sturmweizen.CEL	0.0481	57	21.6115	1.4635	5
D21_Apache.CEL	0.0634	66	7.4783	1.3135	2
D21_WatkinsB_178.3.CEL	0.0484	31	18.8088	0.5628	6
D21_Westonia.CEL	0.0741	62	17.8727	1.5259	7
D22_582_destroyer.CEL	0.0485	47	21.5744	1.0047	3
D22_Cellule.CEL	0.0765	80	18.7082	1.9415	3
D22_KJE_83a.CEL	0.0743	128	16.0099	4.7932	4
D22_WatkinsC_274.1.CEL	0.0653	44	14.6448	0.8645	4
D23_282_Napier.CEL	0.0651	65	18.2544	2.5042	6
D23_KJE_1726.CEL	0.0651	79	13.7014	2.9848	4
D23_WatkinsB_186.1.CEL	0.0668	50	17.5778	1.0161	6
D23_Yandanooka.CEL	0.1105	131	17.0452	3.7376	6
D24_590_fromendor.CEL	0.0634	81	20.6899	2.2133	10
D24_Blizzard.CEL	0.1125	113	14.3906	2.8032	7
D24_Helen_24.CEL	0.1178	149	11.906	4.8138	3	Figure 4b
D24_KJE_866.CEL	0.079	92	13.884	2.0441	4
D24_WatkinsC_282.1.CEL	0.0742	77	17.9976	2.1331	6
E01_3_Eroica.CEL	0.1434	142	15.198	4.0483	9
E01_599_mantle.CEL	0.0605	68	20.2499	1.6976	9
E01_AGT_Young.CEL	0.0861	96	13.4877	2.5225	3
E01_CIMCOG_E1.CEL	0.0824	79	15.699	2.3002	9
E01_WatkinsH_675.1.CEL	0.0612	46	14.2119	1.0031	6
E02_99_Adam.CEL	0.0858	92	17.2679	2.6604	2
E02_CIMCOG_E3.CEL	0.0701	63	11.9991	1.5447	9
E02_Hekto_3.CEL	0.0773	90	22.0459	2.2616	9
E02_Tobak.CEL	0.055	70	20.5448	1.4656	3
E02_WatkinsA_3.4.CEL	0.0818	83	12.5247	1.995	4
E03_11_Juliana.CEL	0.0609	55	23.1031	1.2201	6
E03_607_profi.CEL	0.064	71	19.1997	2.5728	6
E03_Baxter.CEL	0.0652	60	15.1342	1.6573	6
E03_CIMCOG_E5.CEL	0.0568	30	16.4901	0.6518	6
E03_WatkinsH_683.1.CEL	0.0498	35	17.5016	0.7526	10
E04_107_Festival.CEL	0.1062	139	9.1291	3.5588	7
E04_Bokaro_11.CEL	0.0651	72	21.3954	1.6111	8
E04_CIMCOG_E7.CEL	0.0584	61	16.6464	1.3387	9
E04_Cassius.CEL	0.0631	70	18.1621	1.6142	6
E04_WatkinsA_11.1.CEL	0.051	33	16.1052	0.6696	6
E05_19_Champlein.CEL	0.1605	220	4.6749	6.271	9
E05_615_rostrum.CEL	0.1456	183	8.142	5.2666	3
E05_Ac_Crystal.CEL	0.1563	180	14.465	5.37	7
E05_Bullaring.CEL	0.0747	64	14.808	1.455	3
E05_WatkinsH_691.1.CEL	0.0899	109	12.0527	2.942	6
E06_115_Tadorna.CEL	0.0674	76	20.2058	1.7747	3
E06_Crousty_19.CEL	0.0779	91	20.5784	2.2399	2
E06_Marquis.CEL	0.0865	104	16.296	2.6118	3
E06_Rialto.CEL	0.0699	84	16.4127	2.6778	6
E06_WatkinsA_19.1.CEL	0.0509	93	15.8396	4.5779	3
E07_27_Redman.CEL	0.0983	128	14.4274	3.6241	7
E07_623_tessa.CEL	0.1296	173	7.1656	4.7952	3
E07_Chara.CEL	0.092	102	13.2623	2.4784	3
E07_Toras.CEL	0.0577	59	20.3371	1.1946	4
E07_WatkinsH_699.2.CEL	0.088	108	8.0415	3.6091	3
E08_123_Granada.CEL	0.0613	59	20.9731	1.5676	3
E08_Galactic_27.CEL	0.0692	64	19.7574	1.58	2
E08_Kiziltan.CEL	0.2042	302	5.5246	16.2674	9
E08_Robigus.CEL	0.0993	143	9.4083	4.0462	3
E08_WatkinsA_27.1.CEL	0.1471	186	4.2239	4.9268	7
E09_35_Maris_Ranger.CEL	0.1724	220	4.9836	6.5565	9
E09_631_welton.CEL	0.1286	152	6.8926	4.1028	7
E09_Cranbrook.CEL	0.1818	224	4.3505	6.7252	6
E09_WatkinsH_707.2.CEL	0.155	208	4.2921	6.3827	3
E10_131_Pernel.CEL	0.0535	42	18.6519	0.9829	3
E10_Cordiale.CEL	0.1298	164	5.6827	4.2983	8
E10_Parador_35.CEL	0.0617	58	21.5316	1.2436	3
E10_WatkinsA_35.1.CEL	0.0599	63	18.7355	1.3985	8
E11_43_Benno.CEL	0.0626	60	15.9154	2.6349	3
E11_639_malacca.CEL	0.0663	60	17.8843	1.6458	6
E11_EGA_Bounty.CEL	0.1119	121	7.0879	2.9403	3
E11_WatkinsH_716.1.CEL	0.0603	51	16.532	1.0604	1
E11_Watkins_1190254.CEL	0.1148	155	11.8318	3.9657	7
E12_139_Starke.CEL	0.0887	123	16.563	3.2964	5
E12_Denmark_4.CEL	0.0913	123	20.9282	3.4858	9
E12_Recital.CEL	0.054	53	8.4406	1.0639	6
E12_Samurai_43.CEL	0.0837	110	20.4163	2.9022	4
E12_WatkinsA_43.1.CEL	0.0695	82	16.9963	1.8979	10
E13_401_Brazil.CEL	0.2443	257	3.6154	8.7808	4
E13_51_Kranich.CEL	0.0611	63	21.7662	1.1652	6
E13_647_clove.CEL	0.0605	67	17.0026	2.4062	10
E13_EGA_Kidman.CEL	0.0724	76	14.5614	1.7629	3
E13_WatkinsH_724.1.CEL	0.0561	47	18.2051	0.9269	3
E14_147_Odeon.CEL	0.0802	84	17.4867	2.1441	9
E14_Istabraq.CEL	0.0546	44	20.6229	0.8581	3
E14_Toisondor_51.CEL	0.0887	107	18.9279	2.8775	7
E14_WatkinsA_51.1.CEL	0.0493	36	15.7342	0.7053	4
E15_59_Virtus.CEL	0.0545	64	22.1213	1.7725	6
E15_655_dynamo.CEL	0.0501	47	20.48	0.9059	6
E15_Elmore_CL_PLus.CEL	0.0682	61	14.2454	1.4803	6
E15_WatkinsH_732.1.CEL	0.0624	53	13.3581	1.2816	6
E16_155_Flame.CEL	0.0609	64	20.443	1.4737	8
E16_Ambition_59.CEL	0.06	65	21.317	1.4144	9
E16_Exotic.CEL	0.0499	47	8.8668	0.8394	4
E16_WatkinsA_59.1.CEL	0.0806	80	11.4586	1.8704	4
E17_663_holster.CEL	0.0567	61	18.7042	1.4906	9
E17_67_Remois.CEL	0.0587	65	21.3491	1.3191	9
E17_WatkinsH_740.2.CEL	0.0599	50	19.4249	0.9069	6
E18_163_Aztec.CEL	0.0735	90	17.1786	2.1124	7
E18_Campero_67.CEL	0.0889	89	19.6649	2.3175	7
E18_Deben.CEL	0.0525	35	19.8326	0.6186	4
E18_WatkinsA_67.1.CEL	0.0521	28	15.8582	0.6178	8
E19_671_encore.CEL	0.068	68	19.7585	1.6515	3
E19_75_Lely.CEL	0.089	112	17.3009	2.6481	9
E19_Giles.CEL	0.1226	171	15.0772	4.7086	7
E19_WatkinsH_748.1.CEL	0.0816	67	13.308	2.2788	6
E20_171_Sideral.CEL	0.0533	48	21.0732	0.8797	8
E20_Avalon.CEL	0.0547	51	21.0309	1.0976	9
E20_Orvantis_75.CEL	0.0602	69	23.1173	1.4166	1
E20_WatkinsA_75.1.CEL	0.0515	46	21.5672	0.9066	4
E21_707_atoll.CEL	0.05	28	19.6476	0.5344	6
E21_83_Mardler.CEL	0.083	96	16.2699	2.365	1
E21_Hartog.CEL	0.1041	108	16.0862	3.2098	7
E21_WatkinsH_756.1.CEL	0.0662	67	17.6606	1.606	3
E22_179_Hesbinion.CEL	0.0514	46	20.6044	1.0141	3
E22_Exsept.CEL	0.0513	45	20.2108	1.0232	6
E22_Sogood_83.CEL	0.1098	173	10.5941	6.7305	3
E22_WatkinsA_83.1.CEL	0.0806	91	14.2194	2.3278	10
E23_719_solstice.CEL	0.073	98	21.5791	2.2687	3
E23_91_Vuka.CEL	0.068	82	20.2162	1.8475	6
E23_Kelalac.CEL	0.0937	101	16.0395	2.6912	3
E23_WatkinsH_764.1.CEL	0.0669	55	19.6484	1.0622	6
E24_Cadenza.CEL	0.0657	60	13.2809	1.2485	3
E24_Danubia_91.CEL	0.0885	120	18.4251	4.0357	4
E24_Helen_38.CEL	0.1353	178	10.3247	5.7177	3
E24_WatkinsA_91.2.CEL	0.0663	65	20.8633	1.5461	4
F01_195_Capo.CEL	0.1462	145	17.4594	3.4771	6
F01_CIMCOG_F1.CEL	0.068	60	15.919	1.3894	6
F01_Lang.CEL	0.1045	145	11.7015	4.3535	3
F01_WatkinsB_99.1.CEL	0.0538	48	19.6709	1.0742	10
F02_503_wizard.CEL	0.0564	60	22.1379	1.2763	10
F02_CIMCOG_F3.CEL	0.1045	130	11.3769	4.3998	9
F02_Nachipundo_99.CEL	0.0769	97	13.2174	2.1263	3
F02_WatkinsC_195.1.CEL	0.0981	121	18.0751	3.3506	3
F02_WatkinsI_804.1.CEL	0.0765	144	13.2685	4.7292	2
F03_203_Albatross.CEL	0.0477	42	20.7784	0.7881	6
F03_CIMCOG_F5.CEL	0.0599	48	16.6236	1.2064	9
F03_LongReach_Dart.CEL	0.0905	109	17.8294	2.8879	3
F03_WatkinsB_107.1.CEL	0.0511	49	20.1135	0.9355	4
F04_511_meteor.CEL	0.0529	42	20.7718	0.9558	4
F04_CIMCOG_F7.CEL	0.0696	86	17.402	2.1617	9
F04_Mirleben_107_4.CEL	0.1279	156	14.2325	5.5741	4
F04_WatkinsC_203.1.CEL	0.0463	39	19.4621	0.788	6
F04_WatkinsI_796.2.CEL	0.1608	199	5.7256	5.7884	4
F05_211_Stava.CEL	0.1143	200	8.0459	7.0802	3
F05_Ac_Karma.CEL	0.0736	82	18.6864	2.1321	9
F05_LongReach_Phantom.CEL	0.099	100	15.8246	2.8237	6
F05_WatkinsB_115.1.CEL	0.0768	52	13.7709	1.0315	9
F06_519_rocket.CEL	0.0555	57	16.228	1.9254	3
F06_Neepawa.CEL	0.0947	134	17.7718	4.0309	7
F06_Synthetic.CEL	0.1258	101	5.7852	2.2703	4
F06_WatkinsC_211.3.CEL	0.0488	41	17.4082	0.8869	9
F06_WatkinsI_787.1.CEL	0.0755	74	13.946	2.0127	6
F07_219_Probstdorfer_Stabil.CEL	0.056	41	18.5377	0.9292	7
F07_Mansfield.CEL	0.117	143	9.2594	3.8881	9
F07_Venera.CEL	0.0744	81	15.0834	1.8229	3
F07_WatkinsB_123.1.CEL	0.1681	203	3.1973	6.3938	3
F08_527_mandate.CEL	0.0652	60	16.9748	1.9777	6
F08_Kunduru.CEL	0.229	308	5.0921	17.7481	9
F08_Soor_Ghanum_111.CEL	0.143	181	6.596	5.0618	3
F08_WatkinsC_219.1.CEL	0.1568	184	4.6383	5.5264	7
F08_WatkinsI_779.1.CEL	0.066	63	18.6361	1.3271	6
F09_Abdallat_8.CEL	0.1947	242	4.7276	7.717	3
F09_Klara.CEL	0.0707	77	13.7875	1.8606	1
F09_WatkinsB_131.1.CEL	0.05	53	16.3625	1.2854	9
F09_Watkins_I _B7.CEL	0.0656	68	20.4196	1.4844	3
F10_535_depot.CEL	0.0473	34	19.3554	0.6492	5
F10_WatkinsC_227.3.CEL	0.0504	37	18.3154	0.7115	4
F10_WatkinsI_772.1.CEL	0.0668	63	17.4974	1.3721	3
F10_k29.CEL	0.2334	329	5.4803	18.0285	3
F11_235_Ikarus.CEL	0.0694	81	19.6559	3.2153	3
F11_Raven.CEL	0.0867	92	15.3376	2.3286	3
F11_WatkinsB_139.1.CEL	0.0504	37	16.1942	0.8677	10
F11_Watkins_1190713.CEL	0.1322	160	12.2748	4.8501	9
F12_Denmark_5_(pentium).CEL	0.0871	101	17.8186	2.9109	7
F12_WatkinsC_235.3.CEL	0.0621	53	16.4692	1.3409	3
F12_Watkins_I _F7.CEL	0.0717	95	16.1063	2.7818	6
F12_Zahir.CEL	0.1522	209	5.1761	5.8306	3
F13_243_Meridien.CEL	0.0509	38	21.2972	0.9177	3
F13_Shield.CEL	0.0689	66	19.5399	1.9455	3
F13_WatkinsB_147.1.CEL	0.0522	36	15.0688	0.8122	10
F14_551_civic.CEL	0.0684	58	18.7826	2.1632	1
F14_Alchemy.CEL	0.0576	67	20.3241	1.4582	4
F14_WatkinsC_243.2.CEL	0.0588	41	12.9316	0.8723	9
F15_251_Toronto.CEL	0.0569	49	16.3907	1.76	10
F15_Sunco.CEL	0.0769	84	11.5685	2.266	3
F15_WatkinsB_155.1.CEL	0.0701	78	13.7892	1.9344	4
F16_190_Prima.CEL	0.0568	60	19.8851	1.3208	9
F16_559_peacock.CEL	0.0663	59	17.4793	1.666	3
F16_Claire.CEL	0.0717	95	20.9962	2.0532	4
F16_WatkinsC_251.1.CEL	0.0681	61	14.3397	1.5106	2
F17_136_Eroica_II.CEL	0.0658	75	20.9603	1.6185	3
F17_259_Ebersbacher_Weiss.CEL	0.0545	43	20.0569	0.7415	2
F17_Sunvex.CEL	0.0982	121	13.0314	3.3937	6
F17_WatkinsB_163.1.CEL	0.0515	49	15.8079	0.9782	4
F18_567_asset.CEL	0.0667	63	16.9854	2.424	7
F18_Longbow.CEL	0.0704	91	21.8426	2.2198	3
F18_WatkinsB_123.1.CEL	0.0661	87	14.3893	2.0688	3
F18_WatkinsC_259.1.CEL	0.0565	46	15.43	0.7925	3
F19_267_Rimpau_ Bastard_2.CEL	0.067	70	20.7757	1.8524	6
F19_Tjilkuri.CEL	0.2213	296	6.4281	17.0908	6
F19_WatkinsB_171.1.CEL	0.0703	68	15.048	1.6171	3
F20_575_caxton.CEL	0.046	32	21.6196	0.7211	3
F20_Marksman.CEL	0.0729	66	18.132	1.6241	8
F20_Robigus.CEL	0.062	53	24.1312	1.2833	3
F20_WatkinsC_267.1.CEL	0.0606	60	15.6917	1.2627	3
F21_275_Flair_Eigeno_Nachbau.CEL	0.046	34	20.9053	0.6363	3
F21_WatkinsB_179.1.CEL	0.0628	62	16.1325	1.3384	4
F21_Whistler.CEL	0.0657	57	14.4474	1.3836	7
F22_583_diablo.CEL	0.0637	58	18.6332	2.8376	1
F22_Calumet.CEL	0.0934	182	23.6022	6.0498	9
F22_KJE_83a.CEL	0.0797	124	18.156	5.1863	3	Figure 4e
F22_WatkinsC_275.1.CEL	0.0582	50	15.8433	1.0851	9
F23_725_galliard.CEL	0.0745	74	21.2775	1.7758	8
F23_KJE_1726.CEL	0.0614	42	15.1196	0.881	3
F23_WatkinsB_187.1.CEL	0.0607	48	16.3572	0.9459	6
F23_Yawa.CEL	0.2428	310	7.0975	16.8444	6
F24_591_gondola.CEL	0.0714	114	18.0195	4.5727	6
F24_Helen_45.CEL	0.1174	143	10.2981	4.557	3
F24_KJE_866.CEL	0.0599	69	14.8773	2.222	3
F24_PI560795_1.CEL	0.1101	122	15.5225	2.9747	7
F24_WatkinsC_283.1.CEL	0.0638	71	15.9587	1.694	6
G01_4_Thor.CEL	0.1693	153	18.0977	4.5598	6
G01_600_mars.CEL	0.0446	31	20.4306	0.5812	3
G01_Annuello.CEL	0.1329	120	8.6861	3.6565	3
G01_CIMCOG_G1.CEL	0.2191	171	10.5928	5.5552	4
G01_WatkinsH_676.3.CEL	0.1123	92	13.0567	2.321	6
G02_100_Aquila.CEL	0.0527	84	20.0758	2.6921	6
G02_CIMCOG_G3.CEL	0.0638	85	15.1052	2.7055	7
G02_Cezanne_4.CEL	0.079	67	11.791	1.4266	3
G02_Reflection.CEL	0.0679	79	21.1724	1.9859	6
G02_WatkinsA_4.1.CEL	0.0666	71	15.949	1.4199	3
G03_12_Lovink _Lovenk.CEL	0.0496	35	21.9803	0.7225	5
G03_608_prophet.CEL	0.0461	26	21.4844	0.5341	6
G03_Binnu.CEL	0.1134	131	11.1019	3.8175	6
G03_CIMCOG_G5.CEL	0.0602	56	15.3289	1.4835	7
G03_WatkinsH_684.1.CEL	0.0529	44	17.9424	0.8994	3
G04_108_Kanzler.CEL	0.0555	62	20.8581	1.1027	6
G04_Bologna_12.CEL	0.0629	58	23.3834	1.5738	9
G04_CIMCOG_G7.CEL	0.0668	81	15.7828	1.7645	9
G04_Stigg.CEL	0.0642	68	21.8213	1.5037	4
G04_WatkinsA_12.1.CEL	0.0487	38	18.7903	0.8071	4
G05_20_Elite_Lepeuple.CEL	0.105	126	12.214	2.8638	4
G05_616_samson.CEL	0.1926	231	3.5715	7.331	4
G05_Bumper.CEL	0.0924	112	14.6279	2.6352	3
G05_Superb.CEL	0.0717	73	16.6376	1.6252	7
G05_WatkinsH_692.1.CEL	0.122	136	5.2226	4.8679	3
G06_116_Mercia.CEL	0.0487	45	21.6912	1.0721	10
G06_Dialog_20.CEL	0.0782	90	19.7537	1.9789	3
G06_Park.CEL	0.3099	315	2.1781	10.3905	7
G06_WatkinsA_20.1.CEL	0.0767	85	16.1055	2.3423	3
G06_Xi19.CEL	0.0595	50	14.2136	1.2228	3
G07_28_Steadfast.CEL	0.0927	133	15.1934	3.564	6
G07_624_thunder.CEL	0.1547	195	4.8994	6.8357	7
G07_Chinese_Spring.CEL	0.1398	175	6.383	4.5772	3
G07_Nevesinjka.CEL	0.1234	153	8.7056	3.5917	6
G07_WatkinsH_700.1.CEL	0.1548	201	3.9698	6.484	7
G08_124_Minister.CEL	0.0518	46	19.336	0.8767	5
G08_Evolution.CEL	0.0761	72	18.9091	1.8416	6
G08_Garantus_28.CEL	0.0807	109	16.9698	3.0458	3
G08_WatkinsA_28.1.CEL	0.0544	49	16.7959	1.096	6
G09_36_Maris Nimrod.CEL	0.1656	216	5.2757	6.189	3
G09_632_woodstock.CEL	0.0486	45	20.3869	0.8147	6
G09_Cunningham.CEL	0.0617	57	14.823	1.4442	7
G09_WatkinsH_708.1.CEL	0.0834	93	11.1924	2.1567	3
G10_132_Cama.CEL	0.052	48	21.321	1.0624	4
G10_Andalou.CEL	0.0477	33	19.9355	0.8389	10
G10_Perfector_36.CEL	0.1131	158	14.4547	4.4902	7
G10_WatkinsA_36.2.CEL	0.047	30	18.3716	0.5621	4
G11_44_Bouquet _Bouqet.CEL	0.0961	127	18.0485	3.3601	3
G11_640_reaper.CEL	0.0571	44	20.5862	1.1524	4
G11_Avocet_5.CEL	0.0882	113	14.3449	3.477	9
G11_EGA_Burke.CEL	0.1296	171	9.608	5.1005	7
G11_WatkinsH_717.1.CEL	0.0495	39	16.667	0.885	1
G12_140_Rabe.CEL	0.0533	42	20.2036	0.6655	6
G12_Alixan.CEL	0.0522	60	14.0682	1.101	4
G12_Sankara_44.CEL	0.0909	108	21.7562	2.9923	3
G12_Tavakol_E1.CEL	0.0915	140	11.3993	3.8833	3
G12_WatkinsA_44.1.CEL	0.0769	80	14.3537	1.7023	4
G13_52_Multiweiss.CEL	0.051	42	20.0924	0.7543	9
G13_648_magellan.CEL	0.0516	46	21.3281	1.0514	5
G13_EGA_Stampede.CEL	0.1459	172	4.6053	5.1642	6
G13_WatkinsH_725.1.CEL	0.0636	72	14.2184	1.6348	6
G14_148_Zemon.CEL	0.0494	38	24.4714	0.6922	9
G14_Uski_52.CEL	0.0942	126	22.2397	3.4145	8
G14_WatkinsA_52.1.CEL	0.0514	50	17.7644	1.2181	10
G14_Zebedee.CEL	0.0571	45	21.6597	0.9144	6
G15_656_alert.CEL	0.0416	31	20.0307	0.6248	6
G15_Emu_Rock.CEL	0.1527	195	7.6989	5.7167	6
G15_WatkinsH_733.1.CEL	0.0802	100	15.3189	5.0008	6
G15_Watkins_I _B8.CEL	0.0777	78	11.4867	1.8351	9
G16_156_Genesis.CEL	0.0924	121	14.2773	3.1328	10
G16_Andalou_60.CEL	0.0644	73	20.9756	1.6389	9
G16_Sankara.CEL	0.0713	76	19.8123	1.7516	9
G16_WatkinsA_60.1.CEL	0.0592	70	13.9653	1.3732	6
G17_664_vivant.CEL	0.0461	38	21.7968	0.6238	4
G17_68_Mironowskaja_Jubilejnaja_Mironovskaja_50.CEL	0.0523	42	19.289	1.0323	6
G17_Fortune.CEL	0.0976	129	14.6513	3.2885	4
G17_WatkinsH_741.1.CEL	0.0769	128	12.4426	4.4417	6
G18_164_Altria.CEL	0.0492	44	19.9402	0.841	4
G18_Consort.CEL	0.0665	72	21.2302	1.6634	6
G18_Corvus_68.CEL	0.0529	61	19.9635	1.2443	9
G18_WatkinsA_68.1.CEL	0.0558	47	18.7862	0.9841	3
G19_672_leo.CEL	0.0513	43	19.2847	0.9664	6
G19_76_Solid.CEL	0.1021	133	13.2208	3.3568	8
G19_Gladius.CEL	0.0749	71	12.9738	1.6814	7
G19_WatkinsH_749.1.CEL	0.068	57	13.4774	1.2203	6
G20_172_Tremie.CEL	0.0528	59	23.1343	1.1259	6
G20_Gladiator.CEL	0.0682	54	17.8582	2.1174	6
G20_Paindor_76.CEL	0.1091	152	17.2777	4.3275	6
G20_WatkinsA_76.1.CEL	0.036	31	21.7097	0.632	5
G21_712_spitfire.CEL	0.0664	65	17.5253	1.6515	3
G21_84_Sportsman.CEL	0.0752	85	20.226	2.2342	9
G21_Hyperno.CEL	0.2009	272	7.8706	15.3555	9
G21_WatkinsH_757.1.CEL	0.1882	251	5.259	8.1017	3
G22_180_Bledor.CEL	0.0548	49	18.6664	1.9797	6
G22_Soissons.CEL	0.0821	92	5.1438	2.0985	6
G22_Sponsor_84.CEL	0.1244	156	14.2596	4.5407	2
G22_WatkinsA_84.1.CEL	0.0425	31	18.1445	1.0084	4
G23_720_tanker.CEL	0.0605	83	17.5519	3.8401	5
G23_92_Galahad.CEL	0.0452	37	20.5245	1.0342	6
G23_Kennedy.CEL	0.0813	73	16.5865	1.762	9
G23_WatkinsH_765.1.CEL	0.0732	76	18.7258	1.5402	6
G24_Drava_92.CEL	0.0895	112	17.1011	2.5109	6
G24_Helen_47.CEL	0.2031	271	7.2291	10.5169	3
G24_Rialto.CEL	0.0718	91	17.5846	3.2087	6
G24_WatkinsA_92.1.CEL	0.0567	49	18.757	1.008	7
H01_196_Danubius.CEL	0.0684	84	19.8972	2.1181	6
H01_CIMCOG_H1.CEL	0.074	92	17.093	2.1439	9
H01_Lincoln.CEL	0.0772	84	17.8126	2.0135	3
H01_WatkinsB_100.1.CEL	0.0493	47	17.9997	1.3852	4
H01_WatkinsI_817.1.CEL	0.0614	54	17.2295	1.4009	4
H02_504_baron.CEL	0.0515	44	19.0663	1.0215	6
H02_CIMCOG_H3.CEL	0.0801	92	15.3486	2.3969	9
H02_NONG_DA_NO141_100.CEL	0.2293	160	9.8983	4.3697	6
H02_WatkinsC_196.4.CEL	0.0505	42	22.2185	1.0073	6
H02_WatkinsI_805.1.CEL	0.0665	64	12.7536	1.5219	7
H03_204_Anja.CEL	0.0638	83	21.9005	1.8455	6
H03_CIMCOG_H5.CEL	0.2045	289	8.6505	16.0016	9
H03_LongReach_Envoy.CEL	0.0754	71	18.0349	1.9819	6
H03_WatkinsB_108.1.CEL	0.0516	39	18.1033	0.8049	9
H04_512_rebel.CEL	0.0478	38	21.5965	0.751	4
H04_CIMCOG_H7.CEL	0.093	129	16.9438	3.0765	9
H04_Equinox_108.CEL	0.1022	139	16.5366	4.8351	9
H04_WatkinsC_204.3.CEL	0.0511	40	17.2507	0.8163	4
H04_WatkinsI_797.1.CEL	0.0852	74	13.4458	2.3374	4
H05_212_Svale.CEL	0.139	192	5.983	6.4008	6
H05_Ac_Slendor.CEL	0.1027	98	14.928	2.4849	9
H05_LongReach_Scout.CEL	0.0923	104	14.239	2.7378	3
H05_WatkinsB_116.1.CEL	0.0521	33	15.6507	0.6439	6
H06_520_eagle.CEL	0.1014	134	7.5859	4.1496	3
H06_RL4137.CEL	0.1015	130	14.3302	3.5874	7
H06_Synthetic_39.CEL	0.1025	84	6.9455	1.8924	10
H06_WatkinsC_212.1.CEL	0.0596	53	15.2379	1.0816	8
H06_WatkinsI_788.1.CEL	0.0823	82	13.5655	2.0521	6
H07_220_Regent.CEL	0.051	44	22.5077	1.1598	6
H07_Caledonia.CEL	0.075	77	18.613	2.0618	9
H07_Maringa.CEL	0.0732	85	9.4712	1.9846	6
H07_WatkinsB_124.1.CEL	0.0569	47	15.1597	1.07	6
H08_528_corinthian.CEL	0.0611	94	18.5045	4.5744	8
H08_CIMMYT_1.CEL	0.1127	139	9.8745	3.4627	6
H08_Ttd22.CEL	0.2704	342	6.1906	17.9732	9
H08_WatkinsC_220.1.CEL	0.0645	48	14.9902	1.1819	6
H08_WatkinsI_780.2.CEL	0.0981	126	13.7245	4.2864	3
H09_228_Silvius.CEL	0.0395	35	22.2678	0.7883	3
H09_Peake.CEL	0.1102	135	13.5015	3.9985	3
H09_WatkinsB_132.1.CEL	0.0583	52	16.1585	1.0319	6
H10_536_tandem.CEL	0.0524	53	18.2731	1.9801	9
H10_WatkinsC_228.1.CEL	0.0524	48	14.1133	1.0246	8
H10_WatkinsI_773.1.CEL	0.0756	65	12.9407	1.6085	3
H10_k70.CEL	0.1001	114	12.6197	3.1101	6
H11_236_Bussard.CEL	0.0552	63	20.4224	1.1956	4
H11_MACE.CEL	0.0798	95	16.5615	2.5515	6
H11_Rees.CEL	0.0826	78	15.3105	2.1157	6
H11_WatkinsB_140.1.CEL	0.0532	50	15.5392	1.1324	10
H12_398.CEL	0.0823	84	12.5154	3.0004	8
H12_544_parade.CEL	0.0582	57	20.0215	1.0598	6
H12_Tavakol_E2.CEL	0.0849	112	16.5666	3.1668	7
H12_WatkinsC_236.1.CEL	0.0796	84	15.0277	1.7401	4
H13_244_Mikon.CEL	0.0553	49	18.8456	0.9423	5
H13_Silverstar.CEL	0.0966	107	15.0589	2.7607	3
H13_WatkinsB_148.1.CEL	0.1396	102	13.2218	2.2223	7
H14_552_gambit.CEL	0.0585	43	19.5581	1.6582	4
H14_Apache.CEL	0.098	112	17.8319	2.9694	3
H14_WatkinsC_244.2.CEL	0.0584	45	13.6189	1.0854	3
H15_252_Zentos.CEL	0.0689	71	22.7057	1.7295	6
H15_Sunelg.CEL	0.2171	250	7.3357	9.1961	3
H15_WatkinsB_156.1.CEL	0.0852	117	14.6307	3.451	1
H16_153_Brigadier.CEL	0.0592	51	17.5645	1.9082	6
H16_560_voyage.CEL	0.0701	87	18.1895	3.0253	7
H16_Einstein.CEL	0.0739	80	21.3535	1.7497	1
H16_WatkinsC_252.1.CEL	0.0573	46	15.2243	0.8794	7
H17_260_Eros.CEL	0.0796	99	17.9213	2.3586	1
H17_Sunzell.CEL	0.0964	120	14.3077	3.1502	9
H18_568_bandit.CEL	0.0584	55	16.9819	1.2877	6
H18_Moulin.CEL	0.0579	54	22.4458	1.1406	7
H18_WatkinsC_219.1.CEL	0.0589	49	15.0813	1.1354	9
H18_WatkinsC_260.1.CEL	0.0768	64	13.9719	1.7451	4
H19_268_Salzmunder Standard.CEL	0.0414	37	21.9628	0.7695	6
H19_Bacanora.CEL	0.0713	70	17.5809	2.2215	3
H19_Trident.CEL	0.1444	170	8.2372	4.9806	3
H19_WatkinsB_172.2.CEL	0.0521	43	17.3494	0.8781	6
H20_576_cheetah.CEL	0.0594	51	23.2381	1.1674	9
H20_Ambrosia.CEL	0.0604	66	19.6424	2.3007	1
H20_Savannah.CEL	0.0919	93	15.4916	3.1728	2
H20_WatkinsC_268.1.CEL	0.0598	49	16.7631	1.1826	3
H21_276_Glicevka.CEL	0.0468	35	18.0163	0.7066	6
H21_WID802.CEL	0.2071	283	7.9713	15.9613	6
H21_WatkinsB_180.1.CEL	0.2139	168	7.8523	5.0376	3
H22_584_dorby.CEL	0.0536	60	19.2089	1.2466	9
H22_KJE_83a.CEL	0.0592	69	18.4868	2.1453	3	Figure 4d
H22_Karur.CEL	0.2273	294	7.5802	15.5478	9
H22_WatkinsC_276.1.CEL	0.0524	44	14.576	0.8811	3
H23_726_rubens.CEL	0.0574	59	19.3396	1.7865	9
H23_KJE_654.CEL	0.0644	62	13.5723	1.8619	6
H23_WatkinsB_188.4.CEL	0.049	37	19.0084	0.6127	6
H23_Yenda.CEL	0.0733	62	17.3103	1.6404	9
H24_Capo.CEL	0.0939	117	18.0699	3.1521	1
H24_Helen_56.CEL	0.1233	199	9.1026	7.6968	4
H24_KJE_641.CEL	0.0614	57	15.9486	1.3991	3
H24_WatkinsC_284.1.CEL	0.0535	52	13.9968	1.1766	9
H24_Watkins_I _G7.CEL	0.0715	76	15.4217	1.615	7
I01_5_Rimpaus_Braun_known_as_Braun_Rimpau.CEL	0.0849	111	20.6167	3.6647	4
I01_601_dean.CEL	0.0636	71	18.9253	2.4951	6
I01_Aroona.CEL	0.0725	73	14.0448	1.6788	3
I01_CIMCOG_A2.CEL	0.0683	69	16.0755	2.4635	10
I01_WatkinsH_677.2.CEL	0.0708	66	13.3084	1.4078	7
I02_101_Courtot.CEL	0.0702	73	16.4816	1.6147	6
I02_Alixan_5.CEL	0.0618	58	22.7662	1.3806	7
I02_CIMCOG_A4.CEL	0.0727	88	16.8595	3.166	9
I02_Keilder.CEL	0.0769	122	14.9528	4.1166	4
I02_WatkinsA_5.1.CEL	0.0604	38	16.0367	1.3522	6
I03_13_Staring.CEL	0.0506	51	19.8487	1.2785	7
I03_609_puma.CEL	0.0563	55	20.3277	1.1717	3
I03_Bolac.CEL	0.0677	78	14.7067	1.619	6
I03_CIMCOG_A6.CEL	0.0668	57	16.7241	1.2676	9
I03_WatkinsH_685.1.CEL	0.0709	68	14.7287	1.7736	6
I04_109_Fidel.CEL	0.0598	58	20.2411	1.2123	6
I04_Brilliant.CEL	0.0873	113	17.1003	3.7191	5
I04_Buenno_13.CEL	0.0619	50	11.3529	1.3442	8
I04_CIMCOG_A8.CEL	0.0567	50	15.2606	1.2495	9
I04_WatkinsA_13.1.CEL	0.0622	68	17.7077	1.1864	7
I05_21_Hybrid_46.CEL	0.2063	258	3.4612	8.273	4
I05_617_sarek.CEL	0.0776	87	13.1152	2.1328	6
I05_Cadoux.CEL	0.2046	254	3.8652	7.2137	4
I05_Carberry.CEL	0.1247	178	10.453	5.1784	7
I05_WatkinsH_693.1.CEL	0.1407	169	5.1288	4.8325	9
I06_117_Moulin.CEL	0.0671	70	22.3138	1.4782	9
I06_Duxford.CEL	0.1239	157	7.7032	4.9941	7
I06_Ephoros_21.CEL	0.1796	239	4.2778	7.4189	3
I06_Stettler.CEL	0.0934	105	16.024	2.2419	7
I06_WatkinsA_21.1.CEL	0.0587	59	17.7125	1.3322	3
I07_29_Warden.CEL	0.0524	64	21.6365	1.414	5
I07_625_tjalk.CEL	0.1475	184	4.8972	5.7099	4
I07_Clearfield_WHT_CSD.CEL	0.1513	192	4.3265	5.3617	3
I07_Medina.CEL	0.1224	159	9.3278	3.8218	9
I07_WatkinsH_701.1.CEL	0.063	38	13.4628	0.8253	3
I08_125_Mission.CEL	0.0588	58	19.4986	1.4374	6
I08_173_23-3.CEL	0.263	355	3.8385	18.7998	9
I08_Graindor_29.CEL	0.1217	191	6.411	5.7773	2
I08_Sterling.CEL	0.0721	62	21.3651	2.03	6
I08_WatkinsA_29.1.CEL	0.0631	60	13.7177	1.2932	6
I09_37_Joss_Cambier.CEL	0.0672	64	19.1142	1.4569	6
I09_633_wykeham.CEL	0.048	44	20.2652	1.0138	5
I09_Derrimut.CEL	0.1172	125	8.34	3.2005	3
I09_WatkinsH_710.1.CEL	0.1421	198	3.9455	5.6246	4
I10_133_Ibis _NL.CEL	0.0613	63	21.5863	1.0257	9
I10_Mercato.CEL	0.0568	50	21.3426	1.622	5
I10_Phare_37.CEL	0.1882	242	3.9305	7.2448	3
I10_WatkinsA_37.1.CEL	0.0596	61	17.2784	1.3853	7
I11_45_Caribo.CEL	0.0483	45	20.8985	0.8976	9
I11_641_chianti.CEL	0.0507	49	22.0431	0.8252	6
I11_EGA_Castle_Rock.CEL	0.1335	165	7.8473	5.0079	4
I11_EGA_Gregory.CEL	0.0751	96	15.8886	2.3208	7
I11_WatkinsH_718.1.CEL	0.0615	52	13.1801	1.1465	4
I12_141_Urban.CEL	0.0616	77	20.6595	1.7076	6
I12_Maris_Widgeon.CEL	0.0517	31	20.7671	0.5885	8
I12_Sebasto_45.CEL	0.0634	66	20.5502	1.5305	4
I12_Tavakol_E3.CEL	0.0746	91	14.9636	2.2657	3
I12_WatkinsA_45.1.CEL	0.0519	41	15.4183	0.6516	9
I13_53_Virgo.CEL	0.0744	78	18.1061	1.8306	4
I13_649_russet.CEL	0.0635	136	19.3525	7.017	3
I13_EGA_Wedgetail.CEL	0.1717	189	6.3922	5.8442	3
I13_WatkinsH_726.1.CEL	0.0709	71	11.7503	1.7631	6
I14_149_Hornet.CEL	0.0519	52	20.6907	1.8549	1
I14_Caphorn.CEL	0.0582	46	21.0391	0.9584	3
I14_Valodor_53.CEL	0.0745	68	17.2335	1.9008	3
I14_WatkinsA_53.1.CEL	0.0605	49	14.2439	1.0244	8
I15_61_Skandia_IIIB _known_as_Scandia3.CEL	0.0501	51	19.3367	1.1819	6
I15_657_blitz.CEL	0.0556	50	18.0663	2.2049	6
I15_Endure.CEL	0.0719	67	14.1562	2.2168	6
I15_WatkinsH_734.1.CEL	0.0587	46	15.0097	0.9091	6
I16_157_Hunter.CEL	0.0727	82	18.5247	2.8039	9
I16_Arlequin_61.CEL	0.072	77	18.9508	1.8943	9
I16_Hobbit.CEL	0.0505	52	24.2611	1.3643	7
I16_WatkinsA_61.1.CEL	0.0565	59	17.496	1.2835	9
I17_665_rifle.CEL	0.0389	33	16.0465	0.6885	4
I17_69_Hustler.CEL	0.064	61	20.7223	1.3498	3
I17_Frame.CEL	0.0713	67	16.854	1.5047	6
I17_WatkinsH_742.1.CEL	0.0631	52	15.6166	1.3515	6
I18_165_Isengrain.CEL	0.0667	80	19.0859	1.7671	9
I18_Access.CEL	0.0603	62	18.4623	2.5171	6
I18_Instinct_69.CEL	0.0634	68	22.3944	1.4881	7
I18_WatkinsA_69.1.CEL	0.0508	42	17.2183	0.856	4
I19_673_veritas.CEL	0.0554	57	18.8216	1.8521	6
I19_77_Alcedo.CEL	0.047	40	18.6535	0.7501	5
I19_Glover.CEL	0.0739	76	15.6308	2.5205	4
I19_WatkinsH_750.1.CEL	0.0555	50	20.0016	1.0392	3
I20_173_Soissons.CEL	0.0499	44	20.6437	0.7808	8
I20_Cezanne.CEL	0.059	58	19.7669	1.4519	9
I20_Pajero_77.CEL	0.0533	56	19.8099	1.0342	7
I20_WatkinsA_77.1.CEL	0.0531	67	17.5336	2.3651	10
I21_713_shango.CEL	0.0473	39	18.3062	0.9125	6
I21_85_Avalon.CEL	0.0647	71	21.541	1.6122	6
I21_Golubica.CEL	0.0692	86	11.8518	3.0255	2
I21_WatkinsH_758.2.CEL	0.0596	58	14.0636	1.0965	6
I22_181_Mutant_Odeon_I.CEL	0.0554	70	22.2788	2.996	9
I22_Tapidor_85.CEL	0.0651	70	19.9954	1.6771	4
I22_WatkinsA_85.1.CEL	0.0505	38	17.6472	0.7286	3
I22_Zebedee.CEL	0.0541	40	20.9513	0.9336	4
I23_721_XI 19.CEL	0.076	79	17.2243	2.0214	3
I23_93_Norman.CEL	0.0542	51	22.5166	1.1707	6
I23_King_Rock.CEL	0.064	66	18.0339	1.6111	6
I23_WatkinsH_766.1.CEL	0.0573	63	19.4102	1.2149	6
I24_189_Marco.CEL	0.2957	291	3.2441	10.7101	3
I24_Brompton.CEL	0.0634	70	19.2898	2.6777	1
I24_Emus_93.CEL	0.0722	74	15.1281	1.8952	9
I24_Helen_63.CEL	0.0952	122	10.4704	4.2165	6
I24_WatkinsA_93.1.CEL	0.076	80	15.1743	1.8657	6
J01_197_Drauhofener_Kolben.CEL	0.1687	183	13.736	5.6369	9
J01_Livingston.CEL	0.1566	118	11.1323	3.523	7
J01_WatkinsB_101.1.CEL	0.053	52	20.1796	0.9706	6
J02_505_kronjuwel.CEL	0.0563	47	17.3001	1.9671	9
J02_CIMCOG_B4.CEL	0.0741	98	14.6569	3.2029	9
J02_NYU_BAY_101.CEL	0.1016	102	9.829	2.3991	3
J02_WatkinsC_197.1.CEL	0.0577	53	22.4242	1.3387	4
J02_WatkinsI_806.1.CEL	0.0692	73	14.6179	1.5235	3
J03_205_Calif.CEL	0.0443	36	22.4247	0.5885	4
J03_CIMCOG_B6.CEL	0.0722	87	18.805	2.1332	6
J03_LongReach_Gauntlet.CEL	0.1062	137	14.1231	4.0633	3
J03_WatkinsB_109.1.CEL	0.0521	49	17.7868	1.0273	10
J04_513_apostle.CEL	0.048	43	19.4569	0.8756	9
J04_Batis.CEL	0.0986	151	20.9127	4.9287	3
J04_CIMCOG_B8.CEL	0.08	110	17.9247	3.0998	9
J04_WatkinsC_205.1.CEL	0.098	106	17.1203	2.5835	4
J04_WatkinsI_798.1.CEL	0.0661	49	14.8089	1.1865	4
J05_213_William.CEL	0.0575	65	17.8254	1.5363	6
J05_CDC_Kernen.CEL	0.0717	69	16.7733	1.4517	7
J05_LongReach_Spitfire.CEL	0.0899	98	14.4572	2.6868	3
J05_WatkinsB_117.1.CEL	0.0673	85	14.9791	2.274	6
J06_521_poet.CEL	0.0606	53	19.735	1.3466	5
J06_Tuerkis.CEL	0.0991	126	16.0536	3.255	7
J06_Unity.CEL	0.0791	118	14.8248	3.8409	3
J06_WatkinsC_213.1.CEL	0.0832	86	14.5429	2.1678	4
J06_WatkinsI_789.2.CEL	0.0801	80	12.8413	2.6076	3
J07_221_Stamm_101.CEL	0.0596	57	20.7978	1.3332	9
J07_Carisma.CEL	0.068	71	17.1987	2.6353	6
J07_Marombi.CEL	0.0585	67	5.3638	1.4858	6
J07_WatkinsB_125.1.CEL	0.0588	53	17.6279	1.3737	6
J08_174_23-13.CEL	0.2096	301	5.462	16.3611	9
J08_529_captor.CEL	0.0542	61	18.9598	2.3435	10
J08_CIMMYT_2.CEL	0.0963	119	9.8273	2.8789	9
J08_WatkinsC_221.1.CEL	0.0621	63	15.0156	1.7745	7
J08_WatkinsI_781.1.CEL	0.067	74	18.0922	1.532	6
J09_229_Tambor.CEL	0.064	56	17.8528	1.449	3
J09_Abdallat_12.CEL	0.3586	336	4.4232	13.2417	6
J09_Pelsart.CEL	0.2128	265	3.2133	9.1263	7
J09_WatkinsB_133.1.CEL	0.0687	64	17.7898	1.4908	4
J10_537_banner.CEL	0.0583	50	16.9208	1.7634	6
J10_Mv9krl.CEL	0.264	257	2.2642	8.1829	6
J10_WatkinsC_229.1.CEL	0.1529	188	4.229	5.6433	3
J10_WatkinsI_774.2.CEL	0.0842	85	13.0721	2.1001	4
J11_237_Contra.CEL	0.0626	56	21.7134	1.3173	7
J11_GLADIUS.CEL	0.0656	71	12.0439	1.6455	2
J11_Rosella.CEL	0.0718	68	14.9076	1.5767	9
J11_WatkinsB_141.2.CEL	0.0551	41	18.1647	0.8541	10
J12_545_belplaine.CEL	0.0468	27	21.7269	0.6035	3
J12_Kariega.CEL	0.1012	119	14.7862	3.1034	9
J12_Tavakol_E4.CEL	0.2194	242	6.3256	7.3725	7
J12_WatkinsC_237.2.CEL	0.0609	58	15.3019	1.2083	3
J13_245_Muck.CEL	0.0683	71	16.9506	1.9935	6
J13_Spear.CEL	0.0671	61	15.4213	1.3534	3
J13_WatkinsB_149.1.CEL	0.066	72	18.2194	1.4767	6
J14_553_sniper.CEL	0.1685	215	12.9927	7.5613	3
J14_Avalon.CEL	0.1382	153	6.0609	4.3591	4
J14_WatkinsC_245.1.CEL	0.0602	51	15.6404	0.9601	9
J15_253_Winnetou.CEL	0.0781	102	16.6773	4.897	6
J15_Sunguard.CEL	0.0827	96	12.6581	2.7297	3
J15_WatkinsB_157.1.CEL	0.053	54	18.6036	1.0724	4
J16_188_Marisa.CEL	0.115	133	19.377	3.471	6
J16_561_legend.CEL	0.071	84	19.2346	3.2123	10
J16_Exotic.CEL	0.084	104	21.8146	2.5484	6
J16_WatkinsC_253.1.CEL	0.0585	50	13.3425	1.2273	6
J17_261_Fanal.CEL	0.0545	45	22.1044	0.7959	3
J17_Tamaroi.CEL	0.2099	274	7.8503	15.708	6
J17_WatkinsB_165.1.CEL	0.0422	26	19.5194	0.374	4
J18_569_bercy.CEL	0.0684	61	17.819	1.493	1
J18_Oakley.CEL	0.0683	90	21.9863	2.2217	4
J18_WatkinsC_261.1.CEL	0.0577	51	12.5519	1.0674	4
J18_WatkinsD_308.1.CEL	0.0599	49	14.0972	1.1334	3
J19_269_Svalov_0987.CEL	0.0521	47	21.6092	1.0665	6
J19_DBA_Aurora.CEL	0.2113	276	7.5683	16.3572	6
J19_Humber.CEL	0.084	123	16.0892	4.4126	1
J19_WatkinsB_173.1.CEL	0.0598	43	17.5772	0.9771	6
J20_577_club.CEL	0.0438	32	20.4626	0.5668	10
J20_Buster.CEL	0.0647	50	21.0278	1.2024	4
J20_WatkinsC_269.1.CEL	0.0532	45	14.7717	0.9639	3
J20_Xi19.CEL	0.0819	82	15.608	2.1519	9
J21_277_Abbot.CEL	0.0625	51	19.7384	1.5897	6
J21_WatkinsB_181.1.CEL	0.0505	47	20.6621	0.9911	3
J21_Wollaroi.CEL	0.212	284	7.9147	15.3364	6
J22_585_estorial.CEL	0.0538	49	19.4747	0.9711	3
J22_CM_82036.CEL	0.0914	113	13.6033	3.812	7
J22_KJE_204b.CEL	0.0678	83	18.8692	3.3613	6
J22_WatkinsC_277.1.CEL	0.0503	33	16.929	0.6108	3
J23_727_tilburi.CEL	0.0581	55	17.8586	1.4558	8
J23_KJE_654.CEL	0.0727	90	14.013	2.5554	6
J23_WatkinsB_189.1.CEL	0.0739	91	15.3572	3.3588	4
J23_Yitpi.CEL	0.0798	74	16.2602	2.183	4
J24_Arina.CEL	0.0664	76	19.5751	2.069	4
J24_Helen_74.CEL	0.1283	166	10.0696	5.4424	2
J24_KJE_641.CEL	0.0681	52	14.7368	1.1622	6
J24_WatkinsC_285.1.CEL	0.0977	128	12.8313	3.5297	7
J24_Watkins_I _H7.CEL	0.07	62	12.6574	1.4496	8
K01_602_morell.CEL	0.0496	39	22.5415	0.8781	5
K01_6_Carstens_6.CEL	0.131	163	19.9365	4.6529	6
K01_Arrino.CEL	0.1906	185	9.8512	6.6983	8
K01_CIMCOG_C2.CEL	0.0603	74	16.3548	2.6398	9
K01_WatkinsH_678.1.CEL	0.1642	176	8.8279	4.7494	3
K02_102_Mironowskaja_808_Mironovskaja_ 808.CEL	0.067	62	19.4152	1.568	6
K02_Amundsen_6.CEL	0.1403	181	14.9648	5.8874	1
K02_CIMCOG_C4.CEL	0.0596	49	13.4511	1.0703	6
K02_Graham.CEL	0.0766	85	20.6064	2.2351	9
K02_WatkinsA_6.3.CEL	0.0553	43	14.3603	0.9776	9
K03_14_Alba.CEL	0.0766	81	23.6493	2.2855	5
K03_610_record.CEL	0.0583	46	22.3933	0.9799	6
K03_Bowie.CEL	0.0708	80	15.9949	2.3701	6
K03_CIMCOG_C6.CEL	0.0619	62	19.0754	1.4753	9
K03_WatkinsH_686.1.CEL	0.0798	83	13.1021	1.861	3
K04_110_Beauchamp.CEL	0.0449	35	22.1269	0.8099	3
K04_CAMP_REMY_14.CEL	0.0764	80	21.1935	1.8509	1
K04_CIMCOG_C8.CEL	0.0625	65	15.3061	1.9002	6
K04_Meteor.CEL	0.1045	152	15.9574	5.1369	3
K04_WatkinsA_14.1.CEL	0.0607	53	17.8952	1.3293	6
K05_22_Vague_depis.CEL	0.0622	74	20.5574	1.5396	6
K05_618_saxon.CEL	0.066	64	19.1608	1.688	4
K05_CDC_Osler.CEL	0.1358	196	15.3745	5.4616	7
K05_Calingiri.CEL	0.0876	106	17.1304	2.8292	3
K05_WatkinsH_694.2.CEL	0.1045	131	8.2927	3.2955	3
K06_118_Brimstone.CEL	0.0518	38	23.1596	0.6587	6
K06_Epidoc_22.CEL	0.0715	80	20.4359	2.1128	3
K06_Marksman.CEL	0.071	71	18.7966	1.7329	4
K06_PEACE.CEL	0.1511	182	12.8797	5.0059	3
K06_WatkinsA_22.1.CEL	0.0553	40	14.1006	0.8935	3
K07_30_Tassilo_Tassilio.CEL	0.076	82	19.593	1.7145	9
K07_626_torch.CEL	0.0467	46	20.6857	0.8494	6
K07_Clearfield_Wht_STL.CEL	0.1888	255	3.9523	8.6936	7
K07_Project_W.CEL	0.0569	57	18.9704	1.3355	4
K07_WatkinsH_702.1.CEL	0.0728	75	10.508	3.0151	3
K08_126_Stetson.CEL	0.0667	82	19.3132	2.7035	6
K08_175_23-12.CEL	0.1871	275	4.6058	15.749	6
K08_Haussmann_30.CEL	0.1014	127	16.286	3.531	3
K08_WatkinsA_30.1.CEL	0.0523	47	14.3664	1.4408	3
K09_38_Hardi.CEL	0.0693	86	21.8015	1.9298	4
K09_634_yacht.CEL	0.0437	31	19.9481	0.5761	8
K09_Diamondbird.CEL	0.1823	251	3.6732	7.1813	4
K09_Nebraska_PSB1.CEL	0.0826	95	15.5571	2.4282	7
K09_WatkinsH_711.1.CEL	0.087	93	10.7361	2.1749	6
K10_134_Strubes_Dickkopf2.CEL	0.0424	31	22.5201	0.6707	5
K10_Hustler.CEL	0.0467	24	21.994	0.4229	1
K10_PR22R20_38.CEL	0.0642	59	18.1649	1.3393	8
K10_WatkinsA_38.1.CEL	0.0491	32	17.8472	0.5754	1
K11_46_Atou.CEL	0.0601	67	21.3623	2.6966	10
K11_642_galatea.CEL	0.0437	37	21.0627	0.8558	6
K11_EGA_Eagle_Rock.CEL	0.256	283	2.2754	9.97	4
K11_SUNTOP.CEL	0.0777	87	13.7832	2.2142	9
K11_WatkinsH_719.1.CEL	0.0712	73	12.8121	1.4833	3
K12_142_Florida.CEL	0.0583	60	18.45	2.2911	6
K12_Gulliver.CEL	0.0538	39	22.6415	0.6527	5
K12_Selekt_46.CEL	0.0493	48	21.3696	1.1052	7
K12_Tavakol_E5.CEL	0.1248	168	7.8331	4.6971	6
K12_WatkinsA_46.1.CEL	0.0547	47	16.7834	0.9299	8
K13_54_Flinor.CEL	0.0609	75	22.2358	2.0168	4
K13_650_estica.CEL	0.0551	57	22.0597	1.3314	3
K13_EGA_Wentworth.CEL	0.0767	88	14.5294	2.2619	3
K13_WatkinsH_727.1.CEL	0.0534	49	15.7617	1.305	3
K14_150_Camp_Remy.CEL	0.0615	67	21.0511	1.6375	4
K14_Accor_54.CEL	0.1477	190	8.8685	5.8065	9
K14_Glasgow.CEL	0.0664	71	17.7523	1.9679	6
K14_WatkinsA_54.1.CEL	0.0492	29	15.4578	0.5524	3
K15_62_Banco.CEL	0.0929	106	14.7706	2.2241	5
K15_658_trafalgar.CEL	0.0509	43	17.0202	0.7948	6
K15_Espada.CEL	0.0742	82	14.4639	2.1705	6
K15_WatkinsH_735.1.CEL	0.0598	63	18.5205	1.5658	6
K16_158_Orestis.CEL	0.0497	33	20.7053	0.636	3
K16_Attlass_62.CEL	0.0723	70	21.0483	1.8303	2
K16_Cappele_Desprez.CEL	0.048	40	21.6846	0.8501	4
K16_WatkinsA_62.1.CEL	0.0537	33	18.6831	0.6277	4
K17_666_crest.CEL	0.0464	30	20.3117	0.5555	4
K17_70_Hobbit.CEL	0.1187	159	16.9963	4.6891	9
K17_Gabo.CEL	0.0842	118	15.1061	3.4156	3
K17_WatkinsH_743.1.CEL	0.0614	54	14.8237	1.2291	3
K18_166_Charger.CEL	0.0383	23	20.638	0.4609	10
K18_Galahad.CEL	0.0504	47	20.4886	1.1022	8
K18_Iridium_70.CEL	0.0581	63	19.3471	1.2792	3
K18_WatkinsA_70.1.CEL	0.0486	36	17.7304	0.7802	6
K19_674_claire.CEL	0.0463	38	20.5869	0.8982	6
K19_78_Orlando.CEL	0.0664	66	17.9305	1.7119	6
K19_Grenade_CL_Plus.CEL	0.0812	100	14.451	2.6731	9
K19_WatkinsH_751.1.CEL	0.0561	43	18.5169	0.9222	3
K20_174_Norda.CEL	0.0511	42	20.4445	0.8615	5
K20_Paledor_78.CEL	0.0936	113	19.7769	3.3405	9
K20_Solstice.CEL	0.0451	35	21.4403	0.6441	7
K20_WatkinsA_78.1.CEL	0.0587	30	18.7629	0.6233	4
K21_714_contour.CEL	0.0456	34	20.4062	0.4752	3
K21_86_Kador.CEL	0.0842	101	21.3295	2.6266	10
K21_Impose_CL_Plus.CEL	0.0704	63	14.3306	1.6696	4
K21_WatkinsH_759.2.CEL	0.0832	79	10.5673	2.0345	4
K22_182_Mutant_Odeon_II.CEL	0.041	30	19.2205	0.563	7
K22_Cezanne.CEL	0.0658	66	19.2777	1.3825	9
K22_Nogal_86.CEL	0.0734	86	18.6679	2.0772	9
K22_WatkinsA_86.2.CEL	0.0599	55	14.4263	1.2376	3
K23_722_drake.CEL	0.0704	78	21.6426	2.4492	6
K23_94_Fenman.CEL	0.0702	78	21.9259	1.9099	9
K23_Kord_CL_Plus.CEL	0.1162	127	13.1692	3.5371	7
K23_WatkinsH_767.1.CEL	0.0792	72	10.5915	1.6295	3
K24_Estanzuela_Dorado_94.CEL	0.1004	88	17.281	1.8526	9
K24_Helen_83.CEL	0.163	186	10.7385	6.1526	4	Figure 4c
K24_Timber.CEL	0.0616	86	7.7184	3.0008	6
K24_WatkinsA_94.1.CEL	0.0537	49	16.2626	0.9949	6
L01_198_Lindos.CEL	0.2594	234	16.4058	8.3986	8
L01_CIMCOG_D2.CEL	0.093	103	14.3631	2.7538	9
L01_LongReach_Beaufort.CEL	0.1198	178	25.1485	5.098	2
L01_WatkinsB_102.1.CEL	0.1323	168	13.8658	5.2761	7
L02_506_guardian.CEL	0.1196	141	19.2137	3.854	6
L02_CIMCOG_D4.CEL	0.0921	111	12.4365	2.8524	9
L02_Valdor_102.CEL	0.1135	134	21.0225	3.6637	9
L02_WatkinsC_198.3.CEL	0.1109	144	13.5596	3.6359	6
L02_WatkinsI_807.1.CEL	0.237	263	4.2701	9.1385	3
L03_206_Ertus.CEL	0.0608	68	19.7909	1.7374	4
L03_CIMCOG_D6.CEL	0.0763	73	15.2238	2.8932	9
L03_LongReach_Gazelle.CEL	0.0732	69	16.3529	1.585	3
L03_WatkinsB_110.1.CEL	0.0572	51	17.1704	1.0808	6
L04_514_token.CEL	0.0562	54	20.8559	1.3362	5
L04_CIMCOG_D8.CEL	0.0685	82	17.5943	2.5263	9
L04_Exsept.CEL	0.063	61	21.4049	1.2926	4
L04_WatkinsC_206.1.CEL	0.0707	67	19.0158	1.5507	10
L04_WatkinsI_799.2.CEL	0.0515	36	16.5072	0.9013	6
L05_214_Hubertusweizen.CEL	0.0438	41	22.1805	0.7535	6
L05_CDC_Stanley.CEL	0.215	254	9.2618	8.2162	7
L05_Lorikeet.CEL	0.069	72	15.6791	1.7211	9
L05_WatkinsB_118.1.CEL	0.0562	48	17.1171	0.8758	6
L06_522_motto.CEL	0.0561	55	20.2793	2.4533	4
L06_MacKenzie.CEL	0.1037	128	13.4092	3.7588	3
L06_WatkinsC_214.1.CEL	0.0602	49	15.2141	0.9987	9
L06_WatkinsI_790.1.CEL	0.0695	56	14.6687	1.3486	3
L06_Weebil.CEL	0.0764	84	16.399	2.1287	6
L07_222_Triumph_A.CEL	0.0568	59	19.7734	1.2949	7
L07_Artico.CEL	0.0688	56	19.8025	1.3084	7
L07_Meering.CEL	0.0581	61	9.4221	1.2115	6
L07_WatkinsB_126.1.CEL	0.0573	48	15.216	0.8862	9
L08_165_16-16.CEL	0.2474	335	3.1657	19.0335	6
L08_530_governor.CEL	0.059	59	20.8045	1.4022	3
L08_CIMMYT_3.CEL	0.0749	68	14.9692	1.6	9
L08_WatkinsC_222.1.CEL	0.0675	59	14.0348	1.4816	6
L08_WatkinsI_782.3.CEL	0.0822	93	18.7485	2.4949	4
L09_230_Georg.CEL	0.0539	63	20.1749	1.4847	9
L09_Nebraska_PSB2.CEL	0.0666	71	13.278	1.4515	4
L09_Petrel.CEL	0.0922	109	15.5485	3.3139	6
L09_WatkinsB_134.1.CEL	0.0478	32	18.6404	0.5669	9
L10_538_bert.CEL	0.0612	64	22.7058	1.4118	5
L10_Brons.CEL	0.0746	98	19.8126	2.4999	3
L10_WatkinsC_230.1.CEL	0.0709	74	14.2981	1.7718	3
L10_WatkinsI_775.2.CEL	0.0561	38	16.1921	0.723	3
L11_238_Faktor.CEL	0.0485	50	18.3289	0.9466	5
L11_Rudd.CEL	0.0693	73	21.0301	1.8173	4
L11_SCOUT__AUS.CEL	0.0622	45	16.5264	0.9423	3
L11_WatkinsB_142.1.CEL	0.0492	37	18.4066	0.7718	10
L12_546_heinrich.CEL	0.0696	95	17.8814	3.4149	6
L12_AvocetS.CEL	0.0762	85	15.2265	2.2685	7
L12_Tavakol_E6.CEL	0.0909	143	16.6145	3.9484	6
L12_WatkinsC_238.1.CEL	0.0628	48	15.678	1.1132	3
L13_246_Pegassos.CEL	0.0832	87	21.1693	2.4304	3
L13_WatkinsB_150.1.CEL	0.0475	37	16.7924	0.6948	4
L13_Yuval.CEL	0.1831	238	3.7419	7.3189	3
L14_554_trader.CEL	0.0764	128	18.0683	5.2972	6
L14_Bacanora.CEL	0.1221	155	9.6423	5.202	9
L14_WatkinsC_246.1.CEL	0.0935	100	10.1147	2.8744	4
L15_254_Almus.CEL	0.0786	100	16.7939	3.8564	5
L15_Sunlin.CEL	0.0842	92	11.7791	2.8627	6
L15_WatkinsB_158.1.CEL	0.0418	33	20.9095	0.4817	10
L16_187_Roi_Albert.CEL	0.0587	62	19.2148	1.3049	1
L16_562_ability.CEL	0.0567	47	18.3591	2.2352	4
L16_Gatsby.CEL	0.0762	88	17.9321	3.0807	9
L16_WatkinsC_254.1.CEL	0.0577	78	14.6956	2.2789	3
L17_262_Hochland.CEL	0.0451	37	20.6672	0.762	6
L17_Tammarin_Rock.CEL	0.0837	87	14.819	2.0735	3
L17_WatkinsB_166.3.CEL	0.0627	111	15.426	4.1701	4
L18_570_bourbon.CEL	0.0617	63	21.1879	1.3845	10
L18_Opata.CEL	0.0649	63	16.1053	1.3684	9
L18_WatkinsC_262.1.CEL	0.0581	42	13.8142	0.8577	9
L18_WatkinsD_324.1.CEL	0.065	48	13.111	1.1987	3
L19_270_Svalov_Kronen.CEL	0.0504	47	23.0832	0.9111	6
L19_Ventura.CEL	0.0901	100	15.7387	2.8583	6
L19_WatkinsB_174.1.CEL	0.0632	75	16.1727	2.3883	4
L20_578_cobalt.CEL	0.0537	53	20.0355	1.8939	8
L20_Caphorn.CEL	0.0684	64	22.1574	1.7471	7
L20_Longbow.CEL	0.0547	59	20.7233	1.5051	1
L20_WatkinsC_270.1.CEL	0.0683	54	17.1233	1.1216	7
L21_278_Buchan.CEL	0.0741	88	18.4841	3.067	1
L21_Cappelle.CEL	0.042	49	21.9215	0.7367	10
L21_WatkinsB_182.1.CEL	0.0553	57	19.9903	1.0983	6
L21_Worrakatta.CEL	0.0825	102	18.824	2.7298	3
L22_586_fenda.CEL	0.0484	42	20.4039	0.7946	2
L22_KJE_284b.CEL	0.0677	92	17.641	5.3501	6
L22_Remus.CEL	0.0958	105	15.4678	2.6479	3
L22_WatkinsC_278.2.CEL	0.056	50	17.0985	1.073	3
L23_728_toucan.CEL	0.0605	60	17.5257	2.0062	8
L23_KJE_1526.CEL	0.062	48	14.1679	1.0074	3
L23_WatkinsB_190.1.CEL	0.0552	59	19.7819	1.4332	6
L23_Zebu.CEL	0.1033	116	13.5779	4.0049	6
L24_594_imola.CEL	0.0679	77	20.1222	2.0035	9
L24_Furore.CEL	0.0688	66	22.9798	1.6065	1
L24_Helen_91.CEL	0.1439	158	9.3091	4.5327	3
L24_KJE_1353.CEL	0.0749	86	13.9727	2.47	4
L24_WatkinsC_286.1.CEL	0.0765	72	16.067	1.6256	6
M01_603_norseman.CEL	0.0883	103	20.1578	3.449	3
M01_7_Carstens_8.CEL	0.0576	64	18.9392	1.3632	4
M01_Arrivato.CEL	0.2245	290	9.0357	16.5989	9
M01_CIMCOG_E2.CEL	0.1423	104	13.2804	2.7217	9
M01_WatkinsH_679.1.CEL	0.1527	162	8.1732	4.6356	9
M02_103_Nautica.CEL	0.0671	66	18.1942	2.3638	1
M02_Antonius_7.CEL	0.08	75	15.2518	1.7684	3
M02_CIMCOG_E4.CEL	0.0612	56	16.8491	1.074	9
M02_Cocoon.CEL	0.0691	67	18.3992	1.72	6
M02_WatkinsA_7.1.CEL	0.076	88	15.5955	2.5909	6
M03_15_Leda.CEL	0.0523	41	22.9577	0.7443	5
M03_611_foreman.CEL	0.0674	76	20.7046	2.7356	6
M03_Braewood.CEL	0.0823	96	16.5472	2.8087	7
M03_CIMCOG_E6.CEL	0.0539	39	18.4515	0.7517	6
M03_WatkinsH_687.1.CEL	0.0651	51	16.2791	1.1422	4
M04_111_Holme.CEL	0.0437	32	20.6112	0.6313	4
M04_CCB_INGENIO_15.CEL	0.0806	87	19.6119	1.9119	9
M04_CIMCOG_E8.CEL	0.067	65	14.3945	1.3125	6
M04_Gallant.CEL	0.0703	78	19.9118	1.9971	6
M04_WatkinsA_15.2.CEL	0.0603	82	16.29	2.5991	6
M05_23_Vilmorin_27.CEL	0.0964	127	25.2214	3.1019	6
M05_619_semper.CEL	0.0843	88	16.1102	3.2988	6
M05_CDC_Teal.CEL	0.0811	109	17.6707	3.159	7
M05_Caparoi.CEL	0.2267	302	6.733	18.4991	9
M05_WatkinsH_695.1.CEL	0.0993	120	9.2888	3.016	3
M06_119_Gawain.CEL	0.0542	46	20.4165	1.0376	4
M06_12A5.CEL	0.0548	49	21.1195	1.5051	3
M06_Esperia_23.CEL	0.0688	68	17.9547	1.6778	9
M06_Interet.CEL	0.0696	94	21.3682	2.4919	3
M06_WatkinsA_23.1.CEL	0.0622	55	17.8572	1.743	6
M07_31_Apollo_NL.CEL	0.0957	108	18.1642	2.6675	4
M07_627_trawler.CEL	0.0464	36	20.1879	0.7072	6
M07_Bilancia.CEL	0.0741	98	18.7505	2.2456	9
M07_Monika_.CEL	0.099	121	15.9471	4.2654	6
M07_WatkinsH_703.1.CEL	0.0666	57	13.6604	1.1096	3
M08_127_Pastiche.CEL	0.0469	32	20.8584	0.5445	9
M08_166_16-14.CEL	0.2325	291	7.0977	16.4525	9
M08_Interet_31.CEL	0.0664	64	18.3296	1.6263	3
M08_Mascot.CEL	0.0554	52	20.6063	1.372	6
M08_WatkinsA_31.1.CEL	0.0538	47	17.7501	1.1561	6
M09_39_Etoile_de_Choisy.CEL	0.0701	80	16.6382	1.9561	3
M09_635_stag.CEL	0.0519	38	18.5964	1.6424	6
M09_Drysdale.CEL	0.1512	177	6.8503	4.8292	3
M09_Nebraska_PSB3.CEL	0.0614	62	19.5666	1.433	3
M09_WatkinsH_712.2.CEL	0.0614	65	12.3222	2.2276	3
M10_135_Carstens5.CEL	0.0599	70	20.3348	1.5561	6
M10_Klein_Chanja.CEL	0.068	64	16.3294	1.4496	6
M10_PR22R58_39.CEL	0.0746	75	15.7148	2.2616	4
M10_Solstice.CEL	0.0718	66	21.5084	1.4972	8
M10_WatkinsA_39.1.CEL	0.0568	56	20.407	1.3138	8
M11_643_harrier.CEL	0.0646	60	19.9152	1.8639	6
M11_CD_104.CEL	0.1218	186	8.0172	5.1904	9
M11_EGA_Eaglehawk.CEL	0.1796	236	4.3595	7.5397	3
M11_WatkinsH_720.1.CEL	0.0655	73	15.6383	1.8151	6
M11_Watkins_I _A8.CEL	0.0662	77	11.893	1.865	9
M12_143_Beaver.CEL	0.0541	58	19.8234	1.9238	8
M12_Savannah.CEL	0.0635	50	18.0572	2.0131	1
M12_Sirtaki_47.CEL	0.1011	141	9.9548	4.7828	4
M12_Tavakol_E7.CEL	0.0789	94	13.7885	3.6763	9
M12_WatkinsA_47.1.CEL	0.0686	70	16.7321	2.0246	6
M13_55_Mega.CEL	0.0594	51	18.7108	1.079	6
M13_EGA_Wills.CEL	0.0739	81	13.0967	1.7873	9
M13_WatkinsH_728.1.CEL	0.1278	175	7.5981	5.5876	3
M13_Watkins_I_B6.CEL	0.0655	82	11.0358	3.601	7
M14_151_Sperber.CEL	0.0545	62	22.5217	1.4629	5
M14_Acienda_55.CEL	0.0658	73	21.3599	1.9221	3
M14_Caphorn.CEL	0.0544	39	20.9409	0.7209	3
M14_WatkinsA_55.1.CEL	0.0484	32	15.7016	0.6842	6
M15_63_Dr_Lassers_Dickkopf.CEL	0.0496	39	21.9417	0.7943	6
M15_659_newhaven.CEL	0.0692	80	19.551	2.5461	6
M15_Estoc.CEL	0.0701	74	17.0527	1.9337	6
M15_WatkinsH_736.2.CEL	0.0554	46	18.5307	1.1023	3
M16_159_Spark.CEL	0.0494	46	22.3283	1.174	4
M16_Aubusson_63.CEL	0.0639	66	21.3201	1.4835	7
M16_Spark.CEL	0.045	33	8.1147	0.7101	6
M16_WatkinsA_63.2.CEL	0.0553	55	17.3136	1.4104	6
M17_667_adroit.CEL	0.0591	46	20.1292	0.97	3
M17_GBA_Combat.CEL	0.1018	112	13.1386	2.651	7
M17_WatkinsH_744.1.CEL	0.1003	124	16.2891	3.2037	4
M17_Watkins_I _C8.CEL	0.084	80	13.9378	2.0068	4
M18_167_Cezanne.CEL	0.0781	75	19.0402	1.9514	8
M18_Isidor_71.CEL	0.0527	49	22.9946	1.0181	3
M18_Mascot.CEL	0.0492	41	20.677	0.9027	6
M18_WatkinsA_71.1.CEL	0.0473	31	18.1336	0.738	6
M19_675_corsaire.CEL	0.0613	72	18.7412	2.2567	6
M19_79_Gamin.CEL	0.0501	50	20.6889	1.1093	3
M19_H45.CEL	0.0611	64	18.0449	1.6341	3
M19_WatkinsH_752.1.CEL	0.0636	78	16.8747	2.1407	3
M20_175_Capitaine.CEL	0.0544	52	21.2373	1.1764	6
M20_Musketeer.CEL	0.0508	34	18.5633	0.6336	4
M20_Pepidor_79.CEL	0.075	89	23.973	2.1472	2
M20_WatkinsA_79.1.CEL	0.0562	50	15.7614	1.1358	6
M21_715_access.CEL	0.0542	41	16.7555	1.7886	4
M21_87_Armada_known_as_Armanda.CEL	0.0953	126	18.6282	3.5157	4
M21_Jandaroi.CEL	0.197	269	5.9277	15.127	6
M21_WatkinsH_760.1.CEL	0.0582	49	14.257	0.9925	4
M22_183_Rufus.CEL	0.0675	68	20.9613	1.3942	3
M22_Barok_87.CEL	0.078	86	17.9987	2.6017	8
M22_Battalion.CEL	0.0911	101	15.9089	2.7333	10
M22_WatkinsA_87.1.CEL	0.0573	48	15.8604	1.092	6
M23_723_alcier.CEL	0.0725	82	18.4589	1.8196	7
M23_95_Disponent.CEL	0.0684	74	19.4772	2.9902	6
M23_Krichauff.CEL	0.071	52	16.4914	1.0915	7
M23_WatkinsH_768.1.CEL	0.0717	67	10.9978	1.5523	3
M24_191_Cama.CEL	0.3055	271	4.2998	9.893	6
M24_Gammenya_95.CEL	0.1294	151	15.1496	4.4823	6
M24_Helen_94.CEL	0.1239	167	9.2459	6.1263	3
M24_WatkinsA_95.1.CEL	0.0551	51	19.2572	1.0884	3
M24_WatkinsI_815.1.CEL	0.0748	78	12.3432	1.4573	3
N01_199_Loosdorfer_Austro_Bankut_Grannen.CEL	0.1464	120	15.69	2.8984	9
N01_CIMCOG_F2.CEL	0.1712	153	13.5055	4.1249	9
N01_LongReach_Catalina.CEL	0.1706	138	11.4134	3.811	6
N01_WatkinsB_103.1.CEL	0.0651	53	15.2112	1.1843	3
N02_507_sabre.CEL	0.0928	110	20.1859	2.8943	4
N02_CIMCOG_F4.CEL	0.0862	96	13.5075	2.4356	9
N02_Neelkant_103.CEL	0.0799	69	18.8695	1.5288	9
N02_WatkinsC_199.1.CEL	0.0817	80	9.9169	1.9213	3
N02_WatkinsI_808.2.CEL	0.0808	92	12.9225	2.5848	7
N03_207_Folke.CEL	0.0486	37	21.0028	0.6644	4
N03_CIMCOG_F6.CEL	0.0867	111	12.7978	4.0831	7
N03_LongReach_Guardian.CEL	0.0794	87	16.6399	2.0645	8
N03_WatkinsB_111.1.CEL	0.0735	80	16.3941	1.8759	6
N04_515_prospect.CEL	0.0586	63	24.0145	1.4478	9
N04_CIMCOG_F8.CEL	0.067	67	12.552	1.4244	3
N04_Humber.CEL	0.1449	196	14.3985	7.2163	2
N04_WatkinsC_207.2.CEL	0.0578	45	13.7328	0.991	3
N04_WatkinsI_800.1.CEL	0.0643	48	16.5898	0.9864	4
N05_Cutler.CEL	0.0899	94	14.2939	2.0986	9
N05_Mace.CEL	0.0678	61	16.8866	1.7183	6
N05_WatkinsB_119.1.CEL	0.0559	44	18.1416	0.8848	3
N05_Watkins_I _F8.CEL	0.0531	46	17.085	1.0611	4
N06_523_vocal.CEL	0.0609	90	16.4263	3.8122	10
N06_7C12.CEL	0.0751	100	16.9501	3.1499	3
N06_Chinese_Spring_Ph1.CEL	0.0908	122	9.8863	4.1653	3
N06_WatkinsC_215.1.CEL	0.0559	50	14.5501	0.9717	4
N06_WatkinsI_792.1.CEL	0.0602	41	13.1835	1.0307	6
N07_223_Erla_Kolben.CEL	0.0512	52	21.3753	1.5346	7
N07_Genesi.CEL	0.0652	75	20.0819	1.5739	9
N07_Merinda.CEL	0.0936	119	5.8626	3.4495	6
N07_WatkinsB_127.1.CEL	0.0542	49	17.4242	0.9634	6
N08_167_16-23.CEL	0.2097	297	5.8257	17.0946	9
N08_531_rooster.CEL	0.1366	175	13.4791	4.6955	4
N08_CIMMYT_4.CEL	0.0793	94	12.4392	2.2045	6
N08_WatkinsC_223.1.CEL	0.0613	60	16.5006	1.4566	1
N08_WatkinsI_783.1.CEL	0.1086	133	12.0767	3.9564	3
N09_231_Kadolzer.CEL	0.0515	38	19.8925	0.7927	6
N09_Nebraska_PSB4.CEL	0.1007	129	19.2651	3.4678	3
N09_Preston.CEL	0.4179	347	2.1638	12.9602	6
N09_WatkinsB_135.1.CEL	0.0506	29	15.0661	0.6779	6
N10_539_erland.CEL	0.0606	60	18.0054	2.2371	9
N10_Ceylon.CEL	0.0637	76	20.5778	2.044	3
N10_Klein_Proteo.CEL	0.0798	85	16.6281	2.1712	10
N10_WatkinsC_231.2.CEL	0.0515	48	18.707	1.0714	5
N10_WatkinsI_776.1.CEL	0.0633	56	14.2155	1.3789	4
N11_239_Flair.CEL	0.0432	37	21.7429	0.7004	3
N11_CD_105.CEL	0.0609	84	6.7221	1.7945	6
N11_Saintly.CEL	0.2481	319	6.3021	17.7165	6
N11_WatkinsB_143.1.CEL	0.0663	64	14.5517	2.4667	10
N12_547_creweau.CEL	0.1072	152	14.805	4.1973	1
N12_Kenya_TK_42.CEL	0.0748	74	18.5175	1.6967	3
N12_Tavakol_E8.CEL	0.0851	99	15.5935	2.8114	9
N12_WatkinsC_239.1.CEL	0.062	40	17.5615	0.8136	9
N13_247_Pepital.CEL	0.0492	41	20.6309	0.8287	4
N13_SQP_Revenue.CEL	0.0951	123	21.9047	3.4529	4
N13_WatkinsB_151.1.CEL	0.058	57	16.9698	1.7342	6
N14_555_fresco.CEL	0.0673	88	21.0973	1.9662	9
N14_Battalion.CEL	0.0622	54	19.0268	1.1719	10
N14_WatkinsC_247.1.CEL	0.0621	47	14.3974	0.9201	3
N15_Sunsoft_98.CEL	0.0877	100	14.3057	2.3926	9
N15_WatkinsB_159.1.CEL	0.0499	43	19.6857	0.8825	10
N15_Watkins_I _D7.CEL	0.0574	38	15.6766	0.803	9
N16_185_Clovis.CEL	0.0416	35	23.3613	0.5455	4
N16_563_admiral.CEL	0.0676	82	22.807	3.3153	4
N16_Glasgow.CEL	0.0759	101	20.0712	2.3933	4
N16_WatkinsC_255.1.CEL	0.0695	69	13.408	1.8263	3
N17_104_Fakir.CEL	0.0583	53	17.5978	1.1591	6
N17_263_Miras.CEL	0.0597	56	20.1112	1.0683	4
N17_Tammin.CEL	0.0942	112	15.616	2.9287	6
N17_WatkinsB_167.1.CEL	0.045	37	17.8088	0.9586	6
N18_571_bryden.CEL	0.0787	91	19.5942	3.0671	7
N18_Premio.CEL	0.0656	61	20.0851	1.1626	9
N18_WatkinsC_263.1.CEL	0.0709	71	14.9356	1.5744	4
N18_WatkinsG_594.2.CEL	0.0796	80	15.2333	2.0301	7
N19_271_Taras.CEL	0.0625	70	20.7396	2.0201	6
N19_Waagan.CEL	0.087	88	14.4326	2.1321	3
N19_WatkinsB_175.2.CEL	0.0815	86	16.5327	2.0932	10
N20_579_combat.CEL	0.0754	89	17.6945	2.1304	2
N20_Alligator.CEL	0.1039	152	20.2043	4.0526	7
N20_Paragon.CEL	0.0514	52	7.1908	0.9735	3
N20_WatkinsC_271.1.CEL	0.0545	51	16.531	0.9151	6
N21_279_Equinox.CEL	0.0645	49	18.6615	2.1469	9
N21_WatkinsB_183.1.CEL	0.049	31	18.7774	0.5672	6
N21_Wyalkatchem.CEL	0.0733	66	15.5031	1.6393	6
N22_587_flash.CEL	0.0714	59	22.8261	1.7234	5
N22_CM_82036NIL51.CEL	0.1055	117	12.8109	4.2195	7
N22_KJE_286c.CEL	0.0588	76	16.785	2.1321	3
N22_WatkinsC_279.1.CEL	0.065	64	20.3459	1.5472	6
N23_729_victo.CEL	0.0717	85	15.5382	2.4738	3
N23_Helen_2.CEL	0.0939	96	11.0223	2.4693	2
N23_KJE_1526.CEL	0.0665	58	15.2714	1.444	3
N23_WatkinsB_191.1.CEL	0.0433	32	20.2068	0.6913	6
N23_Zippy.CEL	0.0956	103	15.7483	2.552	9
N24_KJE_1789.CEL	0.0783	73	13.9472	1.8813	4
N24_Paragon1.CEL	0.1187	128	18.7292	2.9903	4
N24_WatkinsC_287.1.CEL	0.066	51	14.0172	1.1935	10
N24_Watkins_I _A6.CEL	0.0611	62	11.5412	1.1483	3
O01_604_ostara.CEL	0.0683	61	17.4004	2.333	6
O01_8_Flamingo.CEL	0.1208	129	17.6595	3.1759	5
O01_Axe.CEL	0.1609	167	12.9638	4.5515	1
O01_CIMCOG_G2.CEL	0.1809	196	9.8961	7.3004	9
O01_WatkinsH_680.1.CEL	0.1343	71	14.4737	1.8168	9
O02_Arezzo_8.CEL	0.0733	68	19.8619	1.5154	7
O02_CIMCOG_G4.CEL	0.1417	158	13.6319	4.6737	9
O02_Glasgow.CEL	0.0902	111	13.8554	2.864	6
O02_WatkinsA_8.1.CEL	0.0535	37	16.3644	0.7813	9
O03_16_Professeur_Marchal_known_as_Prof_Marshal.CEL	0.058	54	19.3974	1.1488	2
O03_612_renown.CEL	0.0648	69	21.7602	1.6291	6
O03_Brennan.CEL	0.0735	80	20.3032	1.9522	4
O03_CIMCOG_G6.CEL	0.067	61	16.3863	1.2568	9
O03_WatkinsH_688.1.CEL	0.0874	85	8.9421	2.3184	6
O04_112_Starke_II_known_as_Starke_2.CEL	0.0661	74	21.2521	1.8158	5
O04_CIMCOG_G8.CEL	0.082	101	17.8449	2.6884	4
O04_Centenaire_16.CEL	0.0686	65	23.1184	1.4175	3
O04_Tabasco.CEL	0.0885	107	20.5318	2.7585	9
O04_WatkinsA_16.1.CEL	0.0741	84	16.5821	1.9468	8
O05_24_Vilmorin_53.CEL	0.0653	71	20.6225	1.4488	9
O05_620_sennet.CEL	0.1918	228	12.2962	6.9294	3
O05_CDC_Alaska.CEL	0.0932	115	15.4118	3.054	7
O05_Carinya.CEL	0.0826	81	12.822	2.2801	7
O05_WatkinsH_696.1.CEL	0.0759	71	10.4939	1.5883	3
O06_120_Brock.CEL	0.0484	47	22.8322	1.0387	7
O06_Brigand_8.2.CEL	0.0803	80	17.0985	1.7725	1
O06_Cordiale.CEL	0.0711	65	17.2319	1.7202	6
O06_Euclide_24.CEL	0.0553	55	24.7053	1.0299	3
O06_WatkinsA_24.1.CEL	0.0563	45	17.8648	1.0011	3
O07_32_Cleo.CEL	0.0675	74	20.8482	2.5498	5
O07_628_trend.CEL	0.0654	64	18.1048	2.5175	4
O07_Cook.CEL	0.0891	106	14.4315	3.064	7
O07_Tribute.CEL	0.1521	179	15.5708	6.2443	10
O07_WatkinsH_704.1.CEL	0.0744	76	9.8841	1.8425	3
O08_128_Riband.CEL	0.068	54	20.2172	1.4686	3
O08_Abdallat_1.CEL	0.1167	133	14.3954	4.5135	9
O08_Access.CEL	0.2316	272	5.0297	10.3838	3
O08_Isengrain_32.CEL	0.0728	65	19.7084	1.2978	9
O08_WatkinsA_32.1.CEL	0.0637	73	15.9972	1.754	6
O09_40_Maris_Huntsman.CEL	0.0644	51	21.3729	1.1636	1
O09_636_talon.CEL	0.0628	70	19.8784	1.6039	5
O09_Dundee.CEL	0.0707	73	15.0317	1.5606	6
O09_Nebraska_PSB5.CEL	0.0765	84	18.0306	2.1463	6
O09_WatkinsH_713.1.CEL	0.0826	90	12.247	2.2644	10
O10_136_Eroica_II.CEL	0.3902	373	2.2752	14.108	3
O10_HC1361.CEL	0.0665	68	9.1141	1.8758	9
O10_Mendel.CEL	0.0446	45	22.8916	0.9561	1
O10_Quality_40.CEL	0.2286	278	5.0354	13.4788	6
O10_WatkinsA_40.1.CEL	0.0381	15	22.5462	0.1934	10
O11_48_Capitole.CEL	0.0443	43	21.5468	0.939	8
O11_644_raleigh.CEL	0.052	45	18.9783	1.8157	6
O11_CD_1104.CEL	0.0688	83	12.4494	1.9822	6
O11_EGA_Gregory.CEL	0.0652	60	16.292	1.3806	3
O11_WatkinsH_721.1.CEL	0.0628	53	12.5338	1.2142	6
O12_144_Haven.CEL	0.255	278	4.1686	9.4865	3
O12_Oakley.CEL	0.0491	37	22.451	0.7074	2
O12_Sollario_48.CEL	0.0726	80	17.7951	2.9683	9
O12_Tavakol_E9.CEL	0.0984	140	17.9274	3.9639	9
O12_WatkinsA_48.1.CEL	0.0589	56	18.7946	1.1175	4
O13_56_Mahndorfer_Tempo_known_as_Mahndorfer.CEL	0.0537	63	22.0715	1.5008	6
O13_652_zodiac.CEL	0.0611	63	18.968	2.2132	6
O13_EGA_Wylie.CEL	0.0832	94	16.0808	2.183	6
O13_WatkinsH_729.1.CEL	0.0845	85	11.3424	2.1159	6
O14_152_Probus.CEL	0.3066	316	2.7118	10.5896	3
O14_Alcazar_56.CEL	0.0625	66	21.9751	1.4598	3
O14_Maris_widgeon.CEL	0.051	41	21.9976	0.9594	4
O14_WatkinsA_56.1.CEL	0.0806	70	11.1965	1.5558	3
O15_64_Heine_4.CEL	0.0497	42	20.6684	0.776	6
O15_660_orqual.CEL	0.0563	35	19.414	0.7705	6
O15_Excalibur.CEL	0.1003	133	16.7038	3.5214	4
O15_WatkinsH_737.1.CEL	0.083	97	15.382	2.8914	6
O16_160_Hereward.CEL	0.2365	266	4.5583	8.7369	9
O16_Autan_64.CEL	0.0716	77	19.6281	1.9196	7
O16_Exsept.CEL	0.0586	56	20.6854	1.1264	1
O16_WatkinsA_64.1.CEL	0.0712	93	15.8474	2.1106	10
O17_668_beaufort.CEL	0.0755	72	18.1021	2.5104	9
O17_72_Talent.CEL	0.0508	43	20.8572	0.8447	10
O17_GBA_Hunter.CEL	0.1004	122	12.906	4.1908	6
O17_WatkinsH_745.1.CEL	0.0694	67	13.6727	1.7175	6
O18_168_Scipion.CEL	0.0463	30	18.2174	0.5349	3
O18_Beaver.CEL	0.0712	79	21.9923	1.617	1
O18_Istabraq_72.CEL	0.0699	82	21.4889	1.9501	4
O18_WatkinsA_72.1.CEL	0.052	67	18.7565	1.9872	3
O19_689_axial.CEL	0.0871	102	20.3382	2.3667	8
O19_80_Lutin.CEL	0.0702	74	21.0495	1.8682	7
O19_H46.CEL	0.0787	84	16.9958	1.9836	6
O19_WatkinsH_753.1.CEL	0.0667	62	16.9875	1.3718	6
O20_176_Stella.CEL	0.3281	332	2.407	12.7374	3
O20_Recital_80.CEL	0.0706	61	21.3176	1.0532	8
O20_Roysac.CEL	0.0598	58	10.4728	1.3866	6
O20_WatkinsA_80.1.CEL	0.0445	35	15.4216	0.8195	9
O21_716_biscay.CEL	0.0567	45	21.082	1.0542	6
O21_88_Virtue.CEL	0.0702	67	18.1538	1.5869	2
O21_Janz.CEL	0.0879	83	14.3519	2.0745	7
O21_WatkinsH_761.1.CEL	0.0957	103	9.1029	2.6937	6
O22_184_Jason.CEL	0.0442	27	21.3172	0.546	6
O22_Adular_88.CEL	0.108	127	17.3725	3.2076	2
O22_Hobbit.CEL	0.0654	56	17.9744	1.4229	7
O22_WatkinsA_88.1.CEL	0.0585	43	12.3458	0.8732	9
O23_724_denver.CEL	0.0609	62	18.2754	1.4258	4
O23_96_Cyrano.CEL	0.075	91	21.9519	2.1134	3
O23_Helen_10.CEL	0.1119	148	10.2771	4.8795	3
O23_Kukri.CEL	0.1769	234	14.239	8.6932	2
O23_WatkinsH_769.2.CEL	0.0907	89	5.772	2.0524	9
O24_GK_SZOKE_96.CEL	0.4744	0	0	0	10
O24_WatkinsA_96.1.CEL	0.0469	45	18.824	0.9531	7
O24_WatkinsI_816.1.CEL	0.0902	109	8.1672	4.068	3
P01_CIMCOG_H2.CEL	0.2021	182	9.9495	6.7288	9
P01_LongReach_Cobra.CEL	0.1246	113	17.0254	2.8626	9
P01_WatkinsB_104.1.CEL	0.0431	40	18.7113	0.9034	6
P02_508_renard.CEL	0.1259	164	22.2615	3.9645	7
P02_CIMCOG_H4.CEL	0.1757	169	10.4766	5.0464	9
P02_Limpopo_104.CEL	0.1035	137	18.1586	3.9045	9
P02_NIAB-SHW-041.CEL	0.1046	81	9.6223	1.7815	9
P02_WatkinsC_200.1.CEL	0.0415	31	23.5374	0.5987	6
P02_WatkinsI_809.1.CEL	0.1317	83	10.8522	1.705	7
P03_208_Helge.CEL	0.0678	68	21.6001	2.1485	6
P03_CIMCOG_H6.CEL	0.0721	73	17.9474	1.7653	9
P03_LongReach_Impala.CEL	0.0784	79	14.8739	1.7878	7
P03_WatkinsB_112.2.CEL	0.0868	96	17.5797	2.7101	10
P04_516_feuvert.CEL	0.1108	135	17.526	3.275	3
P04_Apogee 2.CEL	0.0929	102	17.5642	2.3321	9
P04_CIMCOG_H8.CEL	0.0751	85	16.5009	2.336	4
P04_Oratorio.CEL	0.0856	90	19.2411	1.9966	3
P04_WatkinsC_208.1.CEL	0.0595	49	13.593	1.0171	3
P04_WatkinsI_801.2.CEL	0.0595	53	19.2709	1.298	3
P05_Ac_Eatonia.CEL	0.3027	320	5.3396	11.1346	3
P05_Machete.CEL	0.0685	61	16.2137	1.5022	6
P05_WatkinsB_120.1.CEL	0.043	29	17.892	0.7425	6
P05_Watkins_I _A7.CEL	0.1134	131	9.2302	4.3159	9
P06_524_fortress.CEL	0.0905	107	17.7515	3.4379	4
P06_Acalou.CEL	0.2045	280	6.0805	16.1919	6
P06_Brigand.CEL	0.1416	163	17.4787	5.1302	6
P06_NIAB-SHW-144.CEL	0.1309	135	7.5297	3.4454	9
P06_WatkinsC_216.1.CEL	0.0816	88	12.586	2.0601	4
P06_WatkinsI_793.3.CEL	0.1053	112	15.2303	3.2217	6
P07_224_Expert.CEL	0.0465	42	20.2136	0.9978	9
P07_LongReach_Merlin.CEL	0.0607	72	11.36	1.4188	6
P07_Massey.CEL	0.0994	127	17.5418	4.1283	4
P07_WatkinsB_128.1.CEL	0.0424	34	19.0552	0.6706	10
P08_532_lynx.CEL	0.2424	261	4.7791	9.1729	6
P08_Abdallat_2.CEL	0.3109	305	3.2291	11.3147	6
P08_CIMMYT_5.CEL	0.0613	49	13.7784	0.8517	9
P08_WatkinsC_224.3.CEL	0.0626	60	14.0783	1.2668	4
P08_WatkinsI_784.1.CEL	0.0483	35	15.8187	0.7904	3
P09_232_Ritzlhofer_Neu.CEL	0.0531	44	18.9365	0.9555	6
P09_Pugsley.CEL	0.0824	87	17.3824	2.3647	6
P09_WatkinsB_136.1.CEL	0.0643	52	14.5715	1.0612	6
P09_WatkinsI_786.1.CEL	0.0561	32	14.8919	0.6769	3
P10_540_boxer.CEL	0.0711	102	21.6941	2.4896	4
P10_Blanca_Fuerte.CEL	0.0962	114	16.3104	3.5535	9
P10_Cumulus.CEL	0.0631	116	23.371	2.9631	3
P10_WatkinsC_232.1.CEL	0.07	64	14.9293	1.5688	3
P10_WatkinsI_777.1.CEL	0.0525	47	14.046	1.1661	6
P11_240_Greif.CEL	0.0666	100	21.112	2.7865	3
P11_Benyamin.CEL	0.0796	89	6.226	2.1458	9
P11_CD_1440.CEL	0.106	118	14.7979	3.414	4
P11_WatkinsB_144.1.CEL	0.0623	68	17.6548	1.4605	9
P12_548_focus.CEL	0.0907	117	22.2384	3.081	4
P12_AxP_D22.CEL	0.0527	42	18.0997	0.8396	4
P12_Line37_07.CEL	0.066	80	19.3175	1.8248	6
P12_NIAB-SHW-441.CEL	0.0864	91	11.2922	2.2834	9
P12_Tavakol_E10.CEL	0.0829	100	11.8344	3.7509	9
P12_WatkinsC_240.2.CEL	0.055	44	15.4215	1.1592	8
P13_248_Renan.CEL	0.0612	43	17.0115	1.3322	6
P13_Stiletto.CEL	0.0668	56	16.6577	1.4066	3
P13_WatkinsB_152.1.CEL	0.0518	39	14.4183	0.8962	6
P14_556_patience.CEL	0.0803	111	18.8229	3.5724	6
P14_AxP_G20.CEL	0.0482	28	17.2188	0.5285	4
P14_Brompton.CEL	0.1462	188	10.7938	5.7785	4
P14_NIAB-SHW-100.CEL	0.1247	122	7.7714	3.0587	9
P14_WatkinsC_248.1.CEL	0.0547	36	12.8288	0.5879	6
P15_256_Borenos.CEL	0.0837	116	19.7275	2.9612	5
P15_Sunstate.CEL	0.1019	137	12.9625	5.9859	9
P15_WatkinsB_160.2.CEL	0.0608	54	16.4247	1.0613	9
P16_192_Chinese_Spring.CEL	0.0659	67	10.2514	1.8749	3
P16_564_andante.CEL	0.1114	156	23.654	4.4814	7
P16_Gulliver.CEL	0.0618	43	21.8946	0.9193	3
P16_WatkinsC_256.1.CEL	0.0513	55	14.8548	1.2957	9
P17_264_Obelisk.CEL	0.0622	62	18.4115	1.4236	1
P17_Tasman.CEL	0.0829	79	15.1389	2.097	7
P17_WatkinsB_168.1.CEL	0.0548	49	15.513	1.1184	3
P18_572_bullet.CEL	0.0694	81	20.3466	2.1458	10
P18_Recital.CEL	0.076	64	21.924	1.5502	9
P18_WatkinsC_264.1.CEL	0.0545	32	13.7413	0.5892	4
P19_272_Triumph_NL.CEL	0.0531	39	19.3848	0.8421	7
P19_Wallup.CEL	0.1375	150	11.6433	3.8056	6
P19_WatkinsB_176.1.CEL	0.0633	64	16.107	1.4788	3
P20_580_commodore.CEL	0.2127	252	6.9896	9.388	3
P20_Hereward.CEL	0.0744	77	20.9504	1.7326	8
P20_Kalystar.CEL	0.1246	163	21.9598	5.1712	9
P20_WatkinsC_272.1.CEL	0.0539	38	16.239	0.9635	6
P21_280_Savannah.CEL	0.0616	59	16.5674	2.2604	1
P21_Huntsman.CEL	0.074	78	17.1422	1.3589	1
P21_WatkinsB_184.1.CEL	0.047	32	18.5402	0.7035	6
P21_Wylah.CEL	0.1282	119	13.8716	3.4419	7
P22_588_fletum.CEL	0.0691	85	19.7903	2.163	4
P22_CM_82036NIL47.CEL	0.1751	141	15.6419	4.8133	7
P22_KJE_286c.CEL	0.0758	105	17.5365	2.8332	3
P22_WatkinsC_280.1.CEL	0.0722	67	15.6095	1.4536	9
P23_Helen_12.CEL	0.188	212	11.1032	7.2423	3
P23_KJE_1979.CEL	0.065	64	13.717	1.802	4
P23_WatkinsB_192.1.CEL	0.0525	42	16.7144	0.7458	9
P23_Watkins_I _E7.CEL	0.0655	63	17.1773	1.7469	9
P23_Zulu.CEL	0.4105	407	5.4658	22.5215	9
P24_596_kontiki.CEL	0.146	173	17.3466	5.4078	9
P24_Avalon.CEL	0.1274	147	25.2398	3.5997	9
P24_KJE_1789.CEL	0.074	89	13.7379	2.0731	3
P24_NIAB-SHW-055.CEL	0.1099	90	7.9026	2.0276	9
P24_Paragon2.CEL	0.2752	346	16.5478	13.189	4
P24_WatkinsC_288.1.CEL	0.0579	40	16.9862	0.7424	4
WatkinsD_289.1_A01.CEL	0.1159	118	13.3841	3.0722	6
WatkinsD_290.1_C01.CEL	0.1045	102	16.4766	2.3061	9
WatkinsD_291.1_E01.CEL	0.065	58	15.4424	1.2155	9
WatkinsD_292.1_G01.CEL	0.0832	83	15.5146	1.6561	9
WatkinsD_293.1_I01.CEL	0.061	59	13.8222	1.6013	9
WatkinsD_294.1_K01.CEL	0.0579	43	14.5506	0.9176	9
WatkinsD_295.1_M01.CEL	0.0621	53	15.205	1.2102	3
WatkinsD_296.1_O01.CEL	0.0761	85	14.7841	1.89	6
WatkinsD_297.1_A03.CEL	0.0849	76	15.566	1.6299	9
WatkinsD_298.1_C03.CEL	0.1214	154	6.5645	4.2226	3
WatkinsD_299.1_E03.CEL	0.0602	42	14.4231	1.1014	6
WatkinsD_300.1_G03.CEL	0.0643	46	16.5652	1.3206	9
WatkinsD_301.1_I03.CEL	0.0593	50	14.8436	1.2013	10
WatkinsD_302.1_K03.CEL	0.0679	57	15.5191	1.3837	8
WatkinsD_303.1_M03.CEL	0.062	45	14.3938	0.8769	3
WatkinsD_304.1_O03.CEL	0.0649	58	14.6303	1.209	9
WatkinsD_305.1_A05.CEL	0.112	116	14.6772	2.9509	9
WatkinsD_306.1_C05.CEL	0.0767	71	14.2206	1.6786	4
WatkinsD_307.1_E05.CEL	0.1163	138	6.919	3.9634	9
WatkinsD_308.1_G05.CEL	0.1461	180	3.3991	5.468	3
WatkinsD_309.1_I05.CEL	0.0583	50	17.0383	1.054	6
WatkinsD_310.1_K05.CEL	0.0558	38	18.3524	0.8599	4
WatkinsD_311.1_M05.CEL	0.0596	53	15.9516	1.2861	4
WatkinsD_312.1_O05.CEL	0.0618	54	16.7596	1.1503	4
WatkinsD_313.1_A07.CEL	0.0914	99	16.5557	2.5772	7
WatkinsD_314.1_C07.CEL	0.15	192	4.6936	5.7479	3
WatkinsD_315.1_E07.CEL	0.1472	178	5.7411	5.9095	3
WatkinsD_316.1_G07.CEL	0.1103	141	5.309	3.6217	3
WatkinsD_317.1_I07.CEL	0.1221	146	7.0089	3.6687	3
WatkinsD_318.1_K07.CEL	0.0571	51	14.249	1.6578	3
WatkinsD_319.1_M07.CEL	0.0644	58	12.5341	1.5377	3
WatkinsD_320.3_O07.CEL	0.0712	69	13.7634	1.6172	4
